# Supplementary material for: Hydrothermal synthesis of hierarchical microstructure tungsten oxide/carbon nanocomposite for supercapacitor application
Source: Sci Rep. 2023 Dec 8;13:21732. doi: 10.1038/s41598-023-48958-w (PMC10709354; doi:10.1038/s41598-023-48958-w)
Supplement: Supplementary file 1 — Supplementary Information 1. [file 41598_2023_48958_MOESM1_ESM.zip]

Archive with 88 entries (74 files):
- Raw Data/
- Raw Data/2 FTIR/
- Raw Data/.DS_Store
- Raw Data/6 Electrochemistry/
- Raw Data/3 Raman/
- Raw Data/5 XPS/
- Raw Data/4 SEM/
- Raw Data/1 XRD/
- Raw Data/2 FTIR/WO3_calcined.txt
- Raw Data/2 FTIR/WO3_uncalcined.txt
- Raw Data/2 FTIR/WO3-C_uncalcined.txt
- Raw Data/2 FTIR/WO3-C_calcined .txt
- Raw Data/6 Electrochemistry/Cyclic Voltammetry/
- Raw Data/6 Electrochemistry/.DS_Store
- Raw Data/6 Electrochemistry/Electrochemical Impedance Spectroscopy/
- Raw Data/6 Electrochemistry/Galvanostatic Charge- Discharge/
- Raw Data/3 Raman/WO3_calcined.txt
- Raw Data/3 Raman/WO3-C_calcined.txt
- Raw Data/5 XPS/WO3.xlsx
- Raw Data/5 XPS/WO3-C.xlsx
- Raw Data/4 SEM/WO3-C_1.tif
- Raw Data/4 SEM/WO3-C_2.tif
- Raw Data/4 SEM/WO3-C EDX.docx
- Raw Data/4 SEM/WO3-C_3.tif
- Raw Data/4 SEM/WO3.tif
- Raw Data/1 XRD/WO3_calcined.txt
- Raw Data/1 XRD/WO3_uncalcined.txt
- Raw Data/1 XRD/WO3-C_uncalcined.txt
- Raw Data/1 XRD/WO3-C_calcined.txt
- Raw Data/6 Electrochemistry/Cyclic Voltammetry/CV Cycling.csv
- Raw Data/6 Electrochemistry/Cyclic Voltammetry/WO3-C at diff. scan rates/
- Raw Data/6 Electrochemistry/Cyclic Voltammetry/WO3 at diff. scan rates/
- Raw Data/6 Electrochemistry/Cyclic Voltammetry/CV_Comparative_WO3-C__Scan Rate 0.04.csv
- Raw Data/6 Electrochemistry/Cyclic Voltammetry/CV_Comparative_WO3_Scan Rate 0.04.csv
- Raw Data/6 Electrochemistry/Cyclic Voltammetry/CV_Comparative_Cu substrate_Scan Rate 0.04.csv
- Raw Data/6 Electrochemistry/Electrochemical Impedance Spectroscopy/3 WO3_24h.csv
- Raw Data/6 Electrochemistry/Electrochemical Impedance Spectroscopy/2 WO3-C.csv
- Raw Data/6 Electrochemistry/Electrochemical Impedance Spectroscopy/4 WO3-C_24h.csv
- Raw Data/6 Electrochemistry/Electrochemical Impedance Spectroscopy/5 WO3-C_after 1000 cycles.csv
- Raw Data/6 Electrochemistry/Electrochemical Impedance Spectroscopy/1 WO3.csv
- Raw Data/6 Electrochemistry/Galvanostatic Charge- Discharge/WO3/
- Raw Data/6 Electrochemistry/Galvanostatic Charge- Discharge/WO3-C/
- Raw Data/6 Electrochemistry/Cyclic Voltammetry/WO3-C at diff. scan rates/1 WO3-C Scan Rate 20.csv
- Raw Data/6 Electrochemistry/Cyclic Voltammetry/WO3-C at diff. scan rates/.DS_Store
- Raw Data/6 Electrochemistry/Cyclic Voltammetry/WO3-C at diff. scan rates/6 WO3-C Scan Rate 150.csv
- Raw Data/6 Electrochemistry/Cyclic Voltammetry/WO3-C at diff. scan rates/4 WO3-C Scan Rate 80.csv
- Raw Data/6 Electrochemistry/Cyclic Voltammetry/WO3-C at diff. scan rates/2 WO3-C Scan Rate 40.csv
- Raw Data/6 Electrochemistry/Cyclic Voltammetry/WO3-C at diff. scan rates/7 WO3-C Scan Rate 200.csv
- Raw Data/6 Electrochemistry/Cyclic Voltammetry/WO3-C at diff. scan rates/3 WO3-C Scan Rate 60.csv
- Raw Data/6 Electrochemistry/Cyclic Voltammetry/WO3-C at diff. scan rates/5 WO3-C Scan Rate 100.csv
- Raw Data/6 Electrochemistry/Cyclic Voltammetry/WO3 at diff. scan rates/2 WO3 Scan Rate 40.csv
- Raw Data/6 Electrochemistry/Cyclic Voltammetry/WO3 at diff. scan rates/.DS_Store
- Raw Data/6 Electrochemistry/Cyclic Voltammetry/WO3 at diff. scan rates/7 WO3 Scan Rate 200.csv
- Raw Data/6 Electrochemistry/Cyclic Voltammetry/WO3 at diff. scan rates/6 WO3 Scan Rate 150.csv
- Raw Data/6 Electrochemistry/Cyclic Voltammetry/WO3 at diff. scan rates/5 WO3 Scan Rate 100.csv
- Raw Data/6 Electrochemistry/Cyclic Voltammetry/WO3 at diff. scan rates/3 WO3 Scan Rate 60.csv
- Raw Data/6 Electrochemistry/Cyclic Voltammetry/WO3 at diff. scan rates/1 WO3 Scan Rate 20.csv
- Raw Data/6 Electrochemistry/Cyclic Voltammetry/WO3 at diff. scan rates/4 WO3 Scan Rate 80.csv
- Raw Data/6 Electrochemistry/Galvanostatic Charge- Discharge/WO3/2 WO3_GCD_discharge_2A per g.csv
- Raw Data/6 Electrochemistry/Galvanostatic Charge- Discharge/WO3/6 WO3_GCD_charge_10A per g..csv
- Raw Data/6 Electrochemistry/Galvanostatic Charge- Discharge/WO3/.DS_Store
- Raw Data/6 Electrochemistry/Galvanostatic Charge- Discharge/WO3/5 WO3_GCD_discharge_5A per g.csv
- Raw Data/6 Electrochemistry/Galvanostatic Charge- Discharge/WO3/5 WO3_GCD_charge_5A per g.csv
- Raw Data/6 Electrochemistry/Galvanostatic Charge- Discharge/WO3/6 WO3_GCD_discharge_10A per g..csv
- Raw Data/6 Electrochemistry/Galvanostatic Charge- Discharge/WO3/3 WO3_GCD_charge_3A per g.csv
- Raw Data/6 Electrochemistry/Galvanostatic Charge- Discharge/WO3/1 WO3_GCD_charge_1A per g.csv
- Raw Data/6 Electrochemistry/Galvanostatic Charge- Discharge/WO3/1 WO3_GCD_discharge_1A per g..csv
- Raw Data/6 Electrochemistry/Galvanostatic Charge- Discharge/WO3/2 WO3_GCD_charge_2A per g.csv
- Raw Data/6 Electrochemistry/Galvanostatic Charge- Discharge/WO3/4 WO3_GCD_charge_4A per g.csv
- Raw Data/6 Electrochemistry/Galvanostatic Charge- Discharge/WO3/4 WO3_GCD_discharge_4A per g.csv
- Raw Data/6 Electrochemistry/Galvanostatic Charge- Discharge/WO3/3 WO3_GCD_discharge_3A per g.csv
- Raw Data/6 Electrochemistry/Galvanostatic Charge- Discharge/WO3-C/GCD cycles(2) at 1A per g after 1000 cycles.csv
- Raw Data/6 Electrochemistry/Galvanostatic Charge- Discharge/WO3-C/5 WO3-C_GCD_charge_5A per g.csv
- Raw Data/6 Electrochemistry/Galvanostatic Charge- Discharge/WO3-C/.DS_Store
- Raw Data/6 Electrochemistry/Galvanostatic Charge- Discharge/WO3-C/6 WO3-C_GCD_charge_10A per g.csv
- Raw Data/6 Electrochemistry/Galvanostatic Charge- Discharge/WO3-C/1 WO3-C_GCD_charge_1A per g.csv
- Raw Data/6 Electrochemistry/Galvanostatic Charge- Discharge/WO3-C/4 WO3-C_GCD_discharge_4A per g.csv
- Raw Data/6 Electrochemistry/Galvanostatic Charge- Discharge/WO3-C/2 WO3-C_GCD_charge_2A per g.csv
- Raw Data/6 Electrochemistry/Galvanostatic Charge- Discharge/WO3-C/3 WO3-C_GCD_discharge_3A per g.csv
- Raw Data/6 Electrochemistry/Galvanostatic Charge- Discharge/WO3-C/2 WO3-C_GCD_discharge_2A per g.csv
- Raw Data/6 Electrochemistry/Galvanostatic Charge- Discharge/WO3-C/5 WO3-C_GCD_discharge_5A per g.csv
- Raw Data/6 Electrochemistry/Galvanostatic Charge- Discharge/WO3-C/6 WO3-C_GCD_discharge_10A per g.csv
- Raw Data/6 Electrochemistry/Galvanostatic Charge- Discharge/WO3-C/GCD 1000 cycles.csv
- Raw Data/6 Electrochemistry/Galvanostatic Charge- Discharge/WO3-C/3 WO3-C_GCD_charge_3A per g.csv
- Raw Data/6 Electrochemistry/Galvanostatic Charge- Discharge/WO3-C/1 WO3-C_GCD_discharge_1A per g.csv
- Raw Data/6 Electrochemistry/Galvanostatic Charge- Discharge/WO3-C/4 WO3-C_GCD_charge_4A per g.csv
- Raw Data/4 SEM/WO3-C 1001.jpg
- Raw Data/4 SEM/WO3-C 1013.jpg
