# Supplementary material for: Hydrothermal synthesis of hierarchical microstructure tungsten oxide/carbon nanocomposite for supercapacitor application
Source: Sci Rep. 2023 Dec 8;13:21732. doi: 10.1038/s41598-023-48958-w (PMC10709354; doi:10.1038/s41598-023-48958-w)
Supplement: Supplementary file 1 — Supplementary Information 1. [file 41598_2023_48958_MOESM1_ESM.zip › Raw Data/2 FTIR/WO3_calcined.txt]

399.264912	48.479117
401.193728	52.585952
403.122544	53.983764
405.051360	54.777458
406.980176	56.173354
408.908992	59.274869
410.837808	60.552259
412.766624	61.563948
414.695440	61.924732
416.624256	62.584851
418.553072	63.597069
420.481888	69.256280
422.410704	72.637446
424.339520	76.962639
426.268336	80.330177
428.197152	82.782024
430.125968	84.873060
432.054784	86.353735
433.983600	86.657782
435.912416	87.403546
437.841232	87.615018
439.770048	86.807220
441.698864	85.612694
443.627680	84.922492
445.556496	84.237303
447.485312	83.067534
449.414128	80.931067
451.342944	78.681349
453.271760	77.251863
455.200576	76.560852
457.129392	74.925557
459.058208	73.385472
460.987024	71.558287
462.915840	69.338878
464.844656	66.824441
466.773472	63.760843
468.702288	60.495802
470.631104	57.882763
472.559920	54.809674
474.488736	51.898535
476.417552	49.139660
478.346368	46.218882
480.275184	43.255717
482.204000	40.562738
484.132816	37.873993
486.061632	35.542258
487.990448	33.131697
489.919264	30.897989
491.848080	28.663331
493.776896	26.845301
495.705712	24.856109
497.634528	23.157188
499.563344	21.328666
501.492160	19.584803
503.420976	18.038854
505.349792	16.847867
507.278608	15.339250
509.207424	14.227137
511.136240	13.150045
513.065056	12.169947
514.993872	11.199821
516.922688	10.285281
518.851504	9.445545
520.780320	9.016398
522.709136	8.454303
524.637952	7.783696
526.566768	6.984555
528.495584	6.549195
530.424400	6.094942
532.353216	5.747768
534.282032	5.302111
536.210848	5.020242
538.139664	4.494652
540.068480	4.182814
541.997296	3.851349
543.926112	3.666038
545.854928	3.296863
547.783744	3.016353
549.712560	2.751440
551.641376	2.664398
553.570192	2.318357
555.499008	2.138949
557.427824	2.039038
559.356640	1.972304
561.285456	1.640040
563.214272	1.546595
565.143088	1.559213
567.071904	1.580134
569.000720	1.325650
570.929536	1.194167
572.858352	1.053703
574.787168	1.054185
576.715984	0.954828
578.644800	0.925284
580.573616	0.757432
582.502432	0.772225
584.431248	0.730653
586.360064	0.758307
588.288880	0.715009
590.217696	0.626230
592.146512	0.569313
594.075328	0.708175
596.004144	0.691570
597.932960	0.715958
599.861776	0.745141
601.790592	0.840731
603.719408	0.909790
605.648224	1.110869
607.577040	1.193086
609.505856	1.381903
611.434672	1.405139
613.363488	1.555557
615.292304	1.699639
617.221120	1.991424
619.149936	2.131859
621.078752	2.359762
623.007568	2.497445
624.936384	2.810523
626.865200	2.999764
628.794016	3.218797
630.722832	3.366561
632.651648	3.653574
634.580464	3.807807
636.509280	4.000130
638.438096	4.226500
640.366912	4.578682
642.295728	4.656652
644.224544	4.751714
646.153360	4.834404
648.082176	5.091241
650.010992	5.237865
651.939808	5.455267
653.868624	5.555076
655.797440	5.770280
657.726256	5.844835
659.655072	5.991220
661.583888	6.099679
663.512704	6.248970
665.441520	6.209044
667.370336	6.175429
669.299152	6.412352
671.227968	6.800870
673.156784	6.957081
675.085600	7.160123
677.014416	7.198005
678.943232	7.321074
680.872048	7.398135
682.800864	7.673206
684.729680	7.795357
686.658496	7.948968
688.587312	8.043191
690.516128	8.237143
692.444944	8.323037
694.373760	8.563019
696.302576	8.760347
698.231392	8.995851
700.160208	9.093100
702.089024	9.303733
704.017840	9.492648
705.946656	9.756514
707.875472	9.929524
709.804288	10.190082
711.733104	10.408558
713.661920	10.730408
715.590736	10.970928
717.519552	11.278001
719.448368	11.516107
721.377184	11.884375
723.306000	12.224261
725.234816	12.654338
727.163632	12.985445
729.092448	13.434763
731.021264	13.838591
732.950080	14.341985
734.878896	14.776115
736.807712	15.246777
738.736528	15.653558
740.665344	16.209254
742.594160	16.675995
744.522976	17.213441
746.451792	17.693621
748.380608	18.300870
750.309424	18.854168
752.238240	19.451448
754.167056	20.036306
756.095872	20.696122
758.024688	21.291104
759.953504	21.949609
761.882320	22.580693
763.811136	23.349349
765.739952	24.011190
767.668768	24.653772
769.597584	25.155256
771.526400	25.737976
773.455216	26.247521
775.384032	26.763857
777.312848	27.229583
779.241664	27.770681
781.170480	28.220781
783.099296	28.654460
785.028112	28.792650
786.956928	28.650242
788.885744	28.123760
790.814560	27.339639
792.743376	26.232325
794.672192	25.129571
796.601008	24.102797
798.529824	23.396878
800.458640	22.936721
802.387456	22.991754
804.316272	23.435029
806.245088	24.297952
808.173904	25.294441
810.102720	26.428123
812.031536	27.493395
813.960352	28.512818
815.889168	29.405937
817.817984	30.305783
819.746800	31.086718
821.675616	31.856939
823.604432	32.561441
825.533248	33.361081
827.462064	34.079531
829.390880	34.743543
831.319696	35.348979
833.248512	36.063091
835.177328	36.664749
837.106144	37.256456
839.034960	37.848697
840.963776	38.503657
842.892592	39.082586
844.821408	39.676984
846.750224	40.228332
848.679040	40.800776
850.607856	41.246873
852.536672	41.703892
854.465488	42.140132
856.394304	42.557069
858.323120	42.734360
860.251936	42.790721
862.180752	42.639314
864.109568	42.536093
866.038384	42.750149
867.967200	43.480748
869.896016	44.517468
871.824832	45.671193
873.753648	46.675992
875.682464	47.585786
877.611280	48.363296
879.540096	49.129687
881.468912	49.834037
883.397728	50.545987
885.326544	51.280631
887.255360	52.035828
889.184176	52.699854
891.112992	53.461405
893.041808	54.183601
894.970624	54.906758
896.899440	55.652373
898.828256	56.403568
900.757072	57.180809
902.685888	58.022676
904.614704	58.833424
906.543520	59.633966
908.472336	60.433336
910.401152	61.309095
912.329968	62.185117
914.258784	63.064024
916.187600	63.894707
918.116416	64.749780
920.045232	65.598217
921.974048	66.476700
923.902864	67.319749
925.831680	68.141840
927.760496	68.947549
929.689312	69.759103
931.618128	70.564360
933.546944	71.349946
935.475760	72.088922
937.404576	72.834921
939.333392	73.554625
941.262208	74.281881
943.191024	74.977325
945.119840	75.693355
947.048656	76.417264
948.977472	77.118810
950.906288	77.837268
952.835104	78.605096
954.763920	79.381538
956.692736	80.153234
958.621552	80.969128
960.550368	81.839540
962.479184	82.713374
964.408000	83.627348
966.336816	84.600548
968.265632	85.603017
970.194448	86.610369
972.123264	87.622217
974.052080	88.631702
975.980896	89.570544
977.909712	90.391712
979.838528	91.075874
981.767344	91.643414
983.696160	92.101768
985.624976	92.444744
987.553792	92.690556
989.482608	92.889049
991.411424	93.043502
993.340240	93.186882
995.269056	93.322346
997.197872	93.466627
999.126688	93.604828
1001.055504	93.711601
1002.984320	93.807936
1004.913136	93.875832
1006.841952	93.882127
1008.770768	93.813554
1010.699584	93.699339
1012.628400	93.695719
1014.557216	93.918320
1016.486032	94.279192
1018.414848	94.571930
1020.343664	94.754749
1022.272480	94.845347
1024.201296	94.854989
1026.130112	94.739660
1028.058928	94.532709
1029.987744	94.255425
1031.916560	93.867050
1033.845376	93.420583
1035.774192	93.043377
1037.703008	92.829260
1039.631824	92.826689
1041.560640	93.012916
1043.489456	93.355979
1045.418272	93.830057
1047.347088	94.310227
1049.275904	94.739370
1051.204720	95.142483
1053.133536	95.496410
1055.062352	95.766182
1056.991168	95.970352
1058.919984	96.160167
1060.848800	96.347916
1062.777616	96.503274
1064.706432	96.586196
1066.635248	96.672003
1068.564064	96.753212
1070.492880	96.812378
1072.421696	96.845798
1074.350512	96.872396
1076.279328	96.921136
1078.208144	96.959452
1080.136960	96.981572
1082.065776	97.039280
1083.994592	97.107664
1085.923408	97.118605
1087.852224	97.112056
1089.781040	97.132885
1091.709856	97.164307
1093.638672	97.202607
1095.567488	97.224423
1097.496304	97.215097
1099.425120	97.203177
1101.353936	97.232024
1103.282752	97.254272
1105.211568	97.280725
1107.140384	97.287569
1109.069200	97.319517
1110.998016	97.337111
1112.926832	97.313578
1114.855648	97.280626
1116.784464	97.301499
1118.713280	97.311624
1120.642096	97.300820
1122.570912	97.311617
1124.499728	97.338515
1126.428544	97.318539
1128.357360	97.305116
1130.286176	97.313174
1132.214992	97.303505
1134.143808	97.276602
1136.072624	97.260679
1138.001440	97.226567
1139.930256	97.208008
1141.859072	97.214299
1143.787888	97.238252
1145.716704	97.237553
1147.645520	97.239372
1149.574336	97.243048
1151.503152	97.248229
1153.431968	97.253550
1155.360784	97.257346
1157.289600	97.249674
1159.218416	97.268998
1161.147232	97.289508
1163.076048	97.315366
1165.004864	97.346712
1166.933680	97.370029
1168.862496	97.349126
1170.791312	97.372613
1172.720128	97.370643
1174.648944	97.373855
1176.577760	97.390338
1178.506576	97.432442
1180.435392	97.448637
1182.364208	97.479206
1184.293024	97.493038
1186.221840	97.506723
1188.150656	97.525691
1190.079472	97.566076
1192.008288	97.564646
1193.937104	97.593685
1195.865920	97.629723
1197.794736	97.663175
1199.723552	97.672150
1201.652368	97.699188
1203.581184	97.724400
1205.510000	97.767923
1207.438816	97.769280
1209.367632	97.767204
1211.296448	97.751786
1213.225264	97.775468
1215.154080	97.803315
1217.082896	97.829313
1219.011712	97.834684
1220.940528	97.860505
1222.869344	97.897094
1224.798160	97.918142
1226.726976	97.930927
1228.655792	97.972011
1230.584608	97.986040
1232.513424	98.002659
1234.442240	98.027403
1236.371056	98.096392
1238.299872	98.115662
1240.228688	98.150501
1242.157504	98.154449
1244.086320	98.162717
1246.015136	98.194982
1247.943952	98.244960
1249.872768	98.234079
1251.801584	98.255442
1253.730400	98.274557
1255.659216	98.299900
1257.588032	98.304871
1259.516848	98.300193
1261.445664	98.307528
1263.374480	98.358433
1265.303296	98.357586
1267.232112	98.360028
1269.160928	98.334776
1271.089744	98.354241
1273.018560	98.411942
1274.947376	98.471889
1276.876192	98.486186
1278.805008	98.483712
1280.733824	98.490967
1282.662640	98.539629
1284.591456	98.530766
1286.520272	98.480928
1288.449088	98.453653
1290.377904	98.523997
1292.306720	98.565380
1294.235536	98.593788
1296.164352	98.583864
1298.093168	98.631271
1300.021984	98.647833
1301.950800	98.673933
1303.879616	98.683316
1305.808432	98.683558
1307.737248	98.648249
1309.666064	98.648029
1311.594880	98.549086
1313.523696	98.470682
1315.452512	98.503786
1317.381328	98.458937
1319.310144	98.457489
1321.238960	98.607709
1323.167776	98.708129
1325.096592	98.745616
1327.025408	98.722118
1328.954224	98.706208
1330.883040	98.703553
1332.811856	98.719293
1334.740672	98.632292
1336.669488	98.372397
1338.598304	98.022946
1340.527120	98.138352
1342.455936	98.637777
1344.384752	98.782296
1346.313568	98.765005
1348.242384	98.708423
1350.171200	98.694070
1352.100016	98.724486
1354.028832	98.666712
1355.957648	98.649133
1357.886464	98.663551
1359.815280	98.525617
1361.744096	98.195130
1363.672912	98.268508
1365.601728	98.624857
1367.530544	98.597924
1369.459360	98.547243
1371.388176	98.516158
1373.316992	98.207947
1375.245808	98.222606
1377.174624	98.456902
1379.103440	98.464584
1381.032256	98.575896
1382.961072	98.619351
1384.889888	98.447052
1386.818704	98.091157
1388.747520	98.262231
1390.676336	98.435181
1392.605152	98.288831
1394.533968	97.891693
1396.462784	97.822439
1398.391600	97.880514
1400.320416	98.167453
1402.249232	98.333440
1404.178048	98.112712
1406.106864	98.174358
1408.035680	98.334833
1409.964496	98.220403
1411.893312	98.166193
1413.822128	98.209775
1415.750944	97.967643
1417.679760	97.516426
1419.608576	97.593163
1421.537392	97.989225
1423.466208	97.870154
1425.395024	98.003603
1427.323840	98.099666
1429.252656	97.909026
1431.181472	97.956862
1433.110288	97.988545
1435.039104	97.714923
1436.967920	97.641619
1438.896736	98.124719
1440.825552	98.248754
1442.754368	98.247274
1444.683184	98.184234
1446.612000	97.980212
1448.540816	97.941574
1450.469632	98.079179
1452.398448	97.941271
1454.327264	97.635991
1456.256080	96.939565
1458.184896	97.116479
1460.113712	97.909192
1462.042528	98.185861
1463.971344	98.013102
1465.900160	98.106788
1467.828976	98.266563
1469.757792	98.108268
1471.686608	97.528277
1473.615424	97.407070
1475.544240	97.762086
1477.473056	98.154162
1479.401872	98.358745
1481.330688	98.280529
1483.259504	98.395042
1485.188320	98.270385
1487.117136	97.831097
1489.045952	97.342595
1490.974768	97.743117
1492.903584	98.371818
1494.832400	98.273506
1496.761216	97.998272
1498.690032	98.162819
1500.618848	98.327955
1502.547664	98.352859
1504.476480	98.076235
1506.405296	96.938932
1508.334112	96.749516
1510.262928	97.538487
1512.191744	97.990432
1514.120560	98.056465
1516.049376	97.621253
1517.978192	97.707013
1519.907008	97.685276
1521.835824	97.453180
1523.764640	97.851220
1525.693456	97.789588
1527.622272	98.011475
1529.551088	98.347867
1531.479904	98.181983
1533.408720	97.855942
1535.337536	98.253699
1537.266352	98.202401
1539.195168	97.570708
1541.123984	97.373237
1543.052800	97.538415
1544.981616	97.741500
1546.910432	98.368810
1548.839248	98.248680
1550.768064	98.124194
1552.696880	98.282604
1554.625696	98.050620
1556.554512	97.856066
1558.483328	97.267909
1560.412144	98.193308
1562.340960	98.585463
1564.269776	98.496961
1566.198592	98.502083
1568.127408	98.385429
1570.056224	98.292570
1571.985040	98.593976
1573.913856	98.458357
1575.842672	98.184129
1577.771488	98.391253
1579.700304	98.594248
1581.629120	98.602951
1583.557936	98.616905
1585.486752	98.588275
1587.415568	98.560826
1589.344384	98.499742
1591.273200	98.455398
1593.202016	98.379247
1595.130832	98.328616
1597.059648	98.373092
1598.988464	98.392244
1600.917280	98.285287
1602.846096	98.213910
1604.774912	98.202217
1606.703728	98.078773
1608.632544	97.970771
1610.561360	98.056272
1612.490176	98.078725
1614.418992	97.890611
1616.347808	97.618597
1618.276624	97.778933
1620.205440	97.753810
1622.134256	97.480107
1624.063072	97.474531
1625.991888	97.604285
1627.920704	97.500950
1629.849520	97.621114
1631.778336	97.579076
1633.707152	97.294634
1635.635968	96.968733
1637.564784	97.280488
1639.493600	97.472382
1641.422416	97.514305
1643.351232	97.399987
1645.280048	96.978642
1647.208864	96.665848
1649.137680	97.146979
1651.066496	97.106938
1652.995312	96.701870
1654.924128	97.264755
1656.852944	97.589192
1658.781760	97.648280
1660.710576	97.484906
1662.639392	97.367938
1664.568208	97.664906
1666.497024	97.572361
1668.425840	97.138877
1670.354656	97.169863
1672.283472	97.442373
1674.212288	97.403948
1676.141104	97.530017
1678.069920	97.575612
1679.998736	97.198665
1681.927552	96.989586
1683.856368	96.726660
1685.785184	97.342538
1687.714000	97.379301
1689.642816	97.409825
1691.571632	97.670272
1693.500448	97.587092
1695.429264	97.153256
1697.358080	96.982216
1699.286896	96.942573
1701.215712	97.280188
1703.144528	97.431183
1705.073344	97.280779
1707.002160	97.526154
1708.930976	97.667237
1710.859792	97.635306
1712.788608	97.493319
1714.717424	97.018197
1716.646240	96.725470
1718.575056	97.252846
1720.503872	97.758290
1722.432688	97.708606
1724.361504	97.758209
1726.290320	97.862209
1728.219136	97.713061
1730.147952	97.397950
1732.076768	97.173336
1734.005584	97.049696
1735.934400	97.623846
1737.863216	97.614741
1739.792032	97.540112
1741.720848	97.563460
1743.649664	97.311951
1745.578480	97.314600
1747.507296	97.119632
1749.436112	96.944406
1751.364928	97.207001
1753.293744	97.703177
1755.222560	97.733594
1757.151376	97.576217
1759.080192	97.674412
1761.009008	97.594450
1762.937824	97.714040
1764.866640	97.883335
1766.795456	97.662100
1768.724272	97.454244
1770.653088	97.364011
1772.581904	97.377156
1774.510720	97.659418
1776.439536	97.724774
1778.368352	97.714062
1780.297168	97.610954
1782.225984	97.749677
1784.154800	97.737898
1786.083616	97.793277
1788.012432	97.846781
1789.941248	97.571539
1791.870064	97.342271
1793.798880	97.583919
1795.727696	97.619199
1797.656512	97.649873
1799.585328	97.589811
1801.514144	97.494943
1803.442960	97.716608
1805.371776	97.867797
1807.300592	97.784788
1809.229408	97.687350
1811.158224	97.661444
1813.087040	97.807743
1815.015856	97.920483
1816.944672	97.877730
1818.873488	97.935913
1820.802304	97.945133
1822.731120	97.774387
1824.659936	97.555789
1826.588752	97.669156
1828.517568	97.627636
1830.446384	97.658488
1832.375200	97.915264
1834.304016	97.914463
1836.232832	97.834172
1838.161648	97.855083
1840.090464	97.913123
1842.019280	97.701423
1843.948096	97.465033
1845.876912	97.631901
1847.805728	97.750080
1849.734544	97.908662
1851.663360	98.036616
1853.592176	98.021045
1855.520992	97.990319
1857.449808	97.942102
1859.378624	97.924699
1861.307440	97.916725
1863.236256	97.928101
1865.165072	97.841103
1867.093888	97.567529
1869.022704	97.501875
1870.951520	97.843088
1872.880336	97.991421
1874.809152	98.035973
1876.737968	98.028016
1878.666784	98.001360
1880.595600	97.997758
1882.524416	97.975571
1884.453232	97.925430
1886.382048	97.974107
1888.310864	97.907985
1890.239680	97.881332
1892.168496	97.993407
1894.097312	97.941231
1896.026128	98.028197
1897.954944	98.115608
1899.883760	98.087953
1901.812576	98.035813
1903.741392	98.055136
1905.670208	98.050306
1907.599024	97.984889
1909.527840	97.963796
1911.456656	98.128305
1913.385472	98.186997
1915.314288	98.093187
1917.243104	97.955407
1919.171920	98.009685
1921.100736	97.999183
1923.029552	97.967462
1924.958368	98.256310
1926.887184	98.365932
1928.816000	98.295205
1930.744816	98.266527
1932.673632	98.249005
1934.602448	98.282294
1936.531264	98.296800
1938.460080	98.332188
1940.388896	98.318917
1942.317712	98.108379
1944.246528	98.206303
1946.175344	98.313779
1948.104160	98.311233
1950.032976	98.457509
1951.961792	98.542038
1953.890608	98.432371
1955.819424	98.392885
1957.748240	98.612628
1959.677056	98.636928
1961.605872	98.550020
1963.534688	98.468597
1965.463504	98.363431
1967.392320	98.365937
1969.321136	98.614731
1971.249952	98.774214
1973.178768	98.673260
1975.107584	98.523625
1977.036400	98.723021
1978.965216	98.828621
1980.894032	98.747283
1982.822848	98.783718
1984.751664	98.861194
1986.680480	98.681053
1988.609296	98.443161
1990.538112	98.255949
1992.466928	98.174906
1994.395744	98.392917
1996.324560	98.483000
1998.253376	98.431989
2000.182192	98.472031
2002.111008	98.528134
2004.039824	98.571785
2005.968640	98.556431
2007.897456	98.534701
2009.826272	98.631343
2011.755088	98.726079
2013.683904	98.569599
2015.612720	98.418199
2017.541536	98.515289
2019.470352	98.693530
2021.399168	98.801035
2023.327984	98.756243
2025.256800	98.493243
2027.185616	98.389880
2029.114432	98.422185
2031.043248	98.525034
2032.972064	98.643902
2034.900880	98.583178
2036.829696	98.506919
2038.758512	98.354002
2040.687328	98.010232
2042.616144	98.004173
2044.544960	97.978307
2046.473776	98.033033
2048.402592	98.194969
2050.331408	97.999459
2052.260224	97.890309
2054.189040	97.927524
2056.117856	97.791721
2058.046672	97.606129
2059.975488	97.554950
2061.904304	97.668453
2063.833120	97.698297
2065.761936	97.754004
2067.690752	97.814393
2069.619568	97.744995
2071.548384	97.666594
2073.477200	97.627445
2075.406016	97.622544
2077.334832	97.649930
2079.263648	97.607911
2081.192464	97.580815
2083.121280	97.569435
2085.050096	97.486442
2086.978912	97.427934
2088.907728	97.538867
2090.836544	97.659395
2092.765360	97.667172
2094.694176	97.712985
2096.622992	97.740150
2098.551808	97.732113
2100.480624	97.774460
2102.409440	97.715427
2104.338256	97.678352
2106.267072	97.768328
2108.195888	97.818346
2110.124704	97.697159
2112.053520	97.638778
2113.982336	97.603025
2115.911152	97.571686
2117.839968	97.631025
2119.768784	97.700343
2121.697600	97.666830
2123.626416	97.675397
2125.555232	97.714405
2127.484048	97.776763
2129.412864	97.659759
2131.341680	97.565712
2133.270496	97.661976
2135.199312	97.816694
2137.128128	97.807358
2139.056944	97.879264
2140.985760	97.954839
2142.914576	97.833498
2144.843392	97.811584
2146.772208	97.908240
2148.701024	98.061042
2150.629840	98.195140
2152.558656	98.118115
2154.487472	98.303124
2156.416288	98.469090
2158.345104	98.316779
2160.273920	98.096062
2162.202736	97.977672
2164.131552	98.121640
2166.060368	98.291949
2167.989184	98.303067
2169.918000	98.195623
2171.846816	98.062470
2173.775632	97.999265
2175.704448	98.061050
2177.633264	98.048979
2179.562080	97.915235
2181.490896	97.934580
2183.419712	98.090268
2185.348528	98.086802
2187.277344	98.048411
2189.206160	98.063751
2191.134976	97.856950
2193.063792	97.821210
2194.992608	97.830043
2196.921424	97.670327
2198.850240	97.578996
2200.779056	97.704931
2202.707872	97.693558
2204.636688	97.739668
2206.565504	97.748688
2208.494320	97.777270
2210.423136	97.684682
2212.351952	97.537821
2214.280768	97.524055
2216.209584	97.549801
2218.138400	97.454847
2220.067216	97.523709
2221.996032	97.614739
2223.924848	97.683354
2225.853664	97.522348
2227.782480	97.414285
2229.711296	97.360767
2231.640112	97.421771
2233.568928	97.474960
2235.497744	97.455088
2237.426560	97.397930
2239.355376	97.422821
2241.284192	97.392237
2243.213008	97.431473
2245.141824	97.424143
2247.070640	97.456912
2248.999456	97.370636
2250.928272	97.284245
2252.857088	97.242495
2254.785904	97.254434
2256.714720	97.242830
2258.643536	97.230118
2260.572352	97.193405
2262.501168	97.208217
2264.429984	97.260322
2266.358800	97.277592
2268.287616	97.216639
2270.216432	97.155123
2272.145248	97.132208
2274.074064	97.136667
2276.002880	97.120300
2277.931696	97.120778
2279.860512	97.073895
2281.789328	97.075026
2283.718144	97.046332
2285.646960	97.015745
2287.575776	96.958320
2289.504592	96.907342
2291.433408	96.863623
2293.362224	96.867766
2295.291040	96.810073
2297.219856	96.782828
2299.148672	96.732460
2301.077488	96.682122
2303.006304	96.634165
2304.935120	96.572844
2306.863936	96.469370
2308.792752	96.438103
2310.721568	96.443399
2312.650384	96.536096
2314.579200	96.579072
2316.508016	96.621651
2318.436832	96.670555
2320.365648	96.735892
2322.294464	96.836546
2324.223280	96.971662
2326.152096	97.066336
2328.080912	97.150700
2330.009728	97.249884
2331.938544	97.389629
2333.867360	97.545582
2335.796176	97.675744
2337.724992	97.716401
2339.653808	97.746726
2341.582624	97.706149
2343.511440	97.585570
2345.440256	97.347735
2347.369072	97.030071
2349.297888	96.756033
2351.226704	96.863104
2353.155520	97.277608
2355.084336	97.663180
2357.013152	97.984049
2358.941968	98.163359
2360.870784	98.208386
2362.799600	98.187658
2364.728416	98.041412
2366.657232	97.767542
2368.586048	97.447973
2370.514864	97.166970
2372.443680	96.875800
2374.372496	96.648318
2376.301312	96.462677
2378.230128	96.345299
2380.158944	96.289178
2382.087760	96.305018
2384.016576	96.336751
2385.945392	96.428861
2387.874208	96.452069
2389.803024	96.440878
2391.731840	96.483428
2393.660656	96.505432
2395.589472	96.468166
2397.518288	96.464929
2399.447104	96.473254
2401.375920	96.494791
2403.304736	96.473112
2405.233552	96.464641
2407.162368	96.423673
2409.091184	96.437037
2411.020000	96.471635
2412.948816	96.482474
2414.877632	96.452026
2416.806448	96.424583
2418.735264	96.421314
2420.664080	96.439985
2422.592896	96.448856
2424.521712	96.438266
2426.450528	96.415356
2428.379344	96.423507
2430.308160	96.422082
2432.236976	96.380963
2434.165792	96.352295
2436.094608	96.372786
2438.023424	96.397271
2439.952240	96.402443
2441.881056	96.372177
2443.809872	96.364429
2445.738688	96.350754
2447.667504	96.357627
2449.596320	96.348805
2451.525136	96.331221
2453.453952	96.305609
2455.382768	96.314894
2457.311584	96.315960
2459.240400	96.305987
2461.169216	96.296401
2463.098032	96.291327
2465.026848	96.278490
2466.955664	96.257033
2468.884480	96.250753
2470.813296	96.239872
2472.742112	96.214175
2474.670928	96.243065
2476.599744	96.246946
2478.528560	96.235380
2480.457376	96.197279
2482.386192	96.190538
2484.315008	96.198779
2486.243824	96.216586
2488.172640	96.212739
2490.101456	96.152000
2492.030272	96.116375
2493.959088	96.158151
2495.887904	96.189127
2497.816720	96.204219
2499.745536	96.172041
2501.674352	96.165336
2503.603168	96.163187
2505.531984	96.105971
2507.460800	96.068241
2509.389616	96.103776
2511.318432	96.096359
2513.247248	96.107834
2515.176064	96.111680
2517.104880	96.119589
2519.033696	96.143814
2520.962512	96.147650
2522.891328	96.102501
2524.820144	96.045238
2526.748960	96.004372
2528.677776	96.051184
2530.606592	96.068374
2532.535408	96.026146
2534.464224	95.989962
2536.393040	96.026452
2538.321856	96.057006
2540.250672	96.073442
2542.179488	96.056711
2544.108304	96.048522
2546.037120	96.061142
2547.965936	96.046690
2549.894752	96.013058
2551.823568	96.031626
2553.752384	96.024009
2555.681200	96.024860
2557.610016	96.012803
2559.538832	96.010165
2561.467648	95.952338
2563.396464	95.930995
2565.325280	95.963894
2567.254096	95.978264
2569.182912	95.964318
2571.111728	95.974266
2573.040544	95.977413
2574.969360	95.976373
2576.898176	95.935495
2578.826992	95.964627
2580.755808	95.990314
2582.684624	95.973530
2584.613440	95.949164
2586.542256	95.965081
2588.471072	95.944582
2590.399888	95.922115
2592.328704	95.905811
2594.257520	95.916251
2596.186336	95.893425
2598.115152	95.897882
2600.043968	95.871765
2601.972784	95.830406
2603.901600	95.806463
2605.830416	95.847722
2607.759232	95.848421
2609.688048	95.808531
2611.616864	95.755698
2613.545680	95.779291
2615.474496	95.815757
2617.403312	95.846441
2619.332128	95.805054
2621.260944	95.762541
2623.189760	95.732560
2625.118576	95.740983
2627.047392	95.733290
2628.976208	95.719932
2630.905024	95.712299
2632.833840	95.731498
2634.762656	95.740741
2636.691472	95.727363
2638.620288	95.692233
2640.549104	95.660242
2642.477920	95.628769
2644.406736	95.640936
2646.335552	95.617373
2648.264368	95.599933
2650.193184	95.598304
2652.122000	95.597535
2654.050816	95.558858
2655.979632	95.553845
2657.908448	95.546996
2659.837264	95.543551
2661.766080	95.518208
2663.694896	95.498528
2665.623712	95.473739
2667.552528	95.486218
2669.481344	95.483656
2671.410160	95.473986
2673.338976	95.451852
2675.267792	95.445705
2677.196608	95.444105
2679.125424	95.452662
2681.054240	95.431183
2682.983056	95.443140
2684.911872	95.438636
2686.840688	95.419710
2688.769504	95.387432
2690.698320	95.390364
2692.627136	95.389833
2694.555952	95.394741
2696.484768	95.378567
2698.413584	95.382265
2700.342400	95.371480
2702.271216	95.372198
2704.200032	95.347316
2706.128848	95.340736
2708.057664	95.341957
2709.986480	95.362489
2711.915296	95.331469
2713.844112	95.320520
2715.772928	95.321135
2717.701744	95.315386
2719.630560	95.301174
2721.559376	95.315436
2723.488192	95.307120
2725.417008	95.301832
2727.345824	95.297048
2729.274640	95.290725
2731.203456	95.278070
2733.132272	95.283077
2735.061088	95.271211
2736.989904	95.273344
2738.918720	95.245008
2740.847536	95.238933
2742.776352	95.232305
2744.705168	95.231135
2746.633984	95.226746
2748.562800	95.237941
2750.491616	95.234648
2752.420432	95.234166
2754.349248	95.215757
2756.278064	95.206712
2758.206880	95.189948
2760.135696	95.182036
2762.064512	95.170097
2763.993328	95.161173
2765.922144	95.135603
2767.850960	95.155124
2769.779776	95.165452
2771.708592	95.176234
2773.637408	95.176488
2775.566224	95.181141
2777.495040	95.164699
2779.423856	95.151436
2781.352672	95.128748
2783.281488	95.106426
2785.210304	95.093763
2787.139120	95.093902
2789.067936	95.094509
2790.996752	95.109636
2792.925568	95.110216
2794.854384	95.093403
2796.783200	95.079628
2798.712016	95.077615
2800.640832	95.045726
2802.569648	95.024597
2804.498464	95.019756
2806.427280	95.020098
2808.356096	95.024538
2810.284912	95.046168
2812.213728	95.042880
2814.142544	95.019147
2816.071360	95.004628
2818.000176	94.989493
2819.928992	94.967302
2821.857808	94.958167
2823.786624	94.952379
2825.715440	94.962148
2827.644256	94.983997
2829.573072	94.984395
2831.501888	94.967465
2833.430704	94.954691
2835.359520	94.939964
2837.288336	94.933520
2839.217152	94.917005
2841.145968	94.890851
2843.074784	94.853887
2845.003600	94.857590
2846.932416	94.879070
2848.861232	94.879012
2850.790048	94.855209
2852.718864	94.833477
2854.647680	94.828341
2856.576496	94.818150
2858.505312	94.810127
2860.434128	94.814815
2862.362944	94.805035
2864.291760	94.768237
2866.220576	94.754659
2868.149392	94.758889
2870.078208	94.748456
2872.007024	94.751067
2873.935840	94.752633
2875.864656	94.721376
2877.793472	94.689558
2879.722288	94.684759
2881.651104	94.677274
2883.579920	94.657854
2885.508736	94.640600
2887.437552	94.638398
2889.366368	94.617779
2891.295184	94.615479
2893.224000	94.624333
2895.152816	94.635299
2897.081632	94.630984
2899.010448	94.610055
2900.939264	94.595666
2902.868080	94.582246
2904.796896	94.564306
2906.725712	94.566446
2908.654528	94.565254
2910.583344	94.575462
2912.512160	94.583850
2914.440976	94.558735
2916.369792	94.528564
2918.298608	94.521186
2920.227424	94.484958
2922.156240	94.466643
2924.085056	94.433595
2926.013872	94.424362
2927.942688	94.448269
2929.871504	94.460598
2931.800320	94.414639
2933.729136	94.387008
2935.657952	94.369984
2937.586768	94.369081
2939.515584	94.362062
2941.444400	94.352310
2943.373216	94.356710
2945.302032	94.372745
2947.230848	94.370912
2949.159664	94.363883
2951.088480	94.341767
2953.017296	94.316139
2954.946112	94.283684
2956.874928	94.269163
2958.803744	94.244358
2960.732560	94.246168
2962.661376	94.240646
2964.590192	94.209102
2966.519008	94.167905
2968.447824	94.147973
2970.376640	94.144275
2972.305456	94.146479
2974.234272	94.135039
2976.163088	94.125442
2978.091904	94.112679
2980.020720	94.090812
2981.949536	94.065476
2983.878352	94.082208
2985.807168	94.084102
2987.735984	94.102495
2989.664800	94.122750
2991.593616	94.123152
2993.522432	94.086024
2995.451248	94.084720
2997.380064	94.110855
2999.308880	94.087847
3001.237696	94.054868
3003.166512	94.052805
3005.095328	94.048365
3007.024144	94.060705
3008.952960	94.040436
3010.881776	94.059581
3012.810592	94.076652
3014.739408	94.100728
3016.668224	94.076102
3018.597040	94.073942
3020.525856	94.039989
3022.454672	94.024163
3024.383488	94.019940
3026.312304	94.005217
3028.241120	93.980264
3030.169936	93.946067
3032.098752	93.914986
3034.027568	93.970724
3035.956384	93.969426
3037.885200	93.961326
3039.814016	93.939011
3041.742832	93.941280
3043.671648	93.923783
3045.600464	93.906844
3047.529280	93.862672
3049.458096	93.900388
3051.386912	93.919685
3053.315728	93.887820
3055.244544	93.825997
3057.173360	93.835541
3059.102176	93.833395
3061.030992	93.810841
3062.959808	93.771607
3064.888624	93.779840
3066.817440	93.778572
3068.746256	93.778847
3070.675072	93.756599
3072.603888	93.741304
3074.532704	93.722856
3076.461520	93.739910
3078.390336	93.717625
3080.319152	93.701840
3082.247968	93.665702
3084.176784	93.694258
3086.105600	93.709836
3088.034416	93.705570
3089.963232	93.659659
3091.892048	93.633225
3093.820864	93.576178
3095.749680	93.540782
3097.678496	93.533633
3099.607312	93.558996
3101.536128	93.545710
3103.464944	93.543858
3105.393760	93.539148
3107.322576	93.570115
3109.251392	93.553020
3111.180208	93.510357
3113.109024	93.461586
3115.037840	93.465161
3116.966656	93.449549
3118.895472	93.436715
3120.824288	93.399542
3122.753104	93.385813
3124.681920	93.364584
3126.610736	93.379818
3128.539552	93.387367
3130.468368	93.380768
3132.397184	93.316855
3134.326000	93.324306
3136.254816	93.317299
3138.183632	93.328891
3140.112448	93.304264
3142.041264	93.279176
3143.970080	93.255097
3145.898896	93.251859
3147.827712	93.214981
3149.756528	93.189756
3151.685344	93.184256
3153.614160	93.212361
3155.542976	93.162482
3157.471792	93.133539
3159.400608	93.104989
3161.329424	93.101689
3163.258240	93.073151
3165.187056	93.100574
3167.115872	93.068367
3169.044688	93.020860
3170.973504	92.972852
3172.902320	92.966086
3174.831136	92.932061
3176.759952	92.913200
3178.688768	92.903507
3180.617584	92.929803
3182.546400	92.895775
3184.475216	92.875530
3186.404032	92.858965
3188.332848	92.860446
3190.261664	92.837906
3192.190480	92.823275
3194.119296	92.778945
3196.048112	92.765493
3197.976928	92.739063
3199.905744	92.744501
3201.834560	92.721566
3203.763376	92.704852
3205.692192	92.691959
3207.621008	92.720592
3209.549824	92.671523
3211.478640	92.646258
3213.407456	92.598943
3215.336272	92.597045
3217.265088	92.583909
3219.193904	92.570475
3221.122720	92.530490
3223.051536	92.543117
3224.980352	92.543124
3226.909168	92.525629
3228.837984	92.453859
3230.766800	92.474203
3232.695616	92.494430
3234.624432	92.505768
3236.553248	92.464243
3238.482064	92.442557
3240.410880	92.417272
3242.339696	92.387320
3244.268512	92.344199
3246.197328	92.383576
3248.126144	92.373053
3250.054960	92.333976
3251.983776	92.302374
3253.912592	92.305951
3255.841408	92.309908
3257.770224	92.314243
3259.699040	92.271024
3261.627856	92.260453
3263.556672	92.255479
3265.485488	92.273695
3267.414304	92.251748
3269.343120	92.237774
3271.271936	92.218311
3273.200752	92.212056
3275.129568	92.189094
3277.058384	92.205516
3278.987200	92.178380
3280.916016	92.138111
3282.844832	92.097075
3284.773648	92.105579
3286.702464	92.084384
3288.631280	92.084487
3290.560096	92.070433
3292.488912	92.061413
3294.417728	92.040370
3296.346544	92.013512
3298.275360	91.963403
3300.204176	91.940409
3302.132992	91.954633
3304.061808	92.002748
3305.990624	91.966136
3307.919440	91.920808
3309.848256	91.886506
3311.777072	91.851672
3313.705888	91.821181
3315.634704	91.835616
3317.563520	91.800089
3319.492336	91.794809
3321.421152	91.747851
3323.349968	91.746151
3325.278784	91.744632
3327.207600	91.708804
3329.136416	91.632651
3331.065232	91.643577
3332.994048	91.622578
3334.922864	91.585267
3336.851680	91.600672
3338.780496	91.666264
3340.709312	91.633278
3342.638128	91.616238
3344.566944	91.569110
3346.495760	91.532101
3348.424576	91.521506
3350.353392	91.510372
3352.282208	91.460406
3354.211024	91.420949
3356.139840	91.396613
3358.068656	91.419190
3359.997472	91.389648
3361.926288	91.355455
3363.855104	91.358451
3365.783920	91.367366
3367.712736	91.325476
3369.641552	91.300546
3371.570368	91.283069
3373.499184	91.270808
3375.428000	91.243568
3377.356816	91.250739
3379.285632	91.232201
3381.214448	91.202132
3383.143264	91.153740
3385.072080	91.150467
3387.000896	91.123146
3388.929712	91.089642
3390.858528	91.049184
3392.787344	91.034437
3394.716160	91.048576
3396.644976	91.025153
3398.573792	91.028081
3400.502608	91.040622
3402.431424	91.025536
3404.360240	91.038409
3406.289056	90.964345
3408.217872	90.941283
3410.146688	90.957682
3412.075504	90.952359
3414.004320	90.928738
3415.933136	90.905675
3417.861952	90.819466
3419.790768	90.755675
3421.719584	90.779668
3423.648400	90.827269
3425.577216	90.838297
3427.506032	90.864819
3429.434848	90.826575
3431.363664	90.824340
3433.292480	90.836615
3435.221296	90.851371
3437.150112	90.824195
3439.078928	90.792773
3441.007744	90.731013
3442.936560	90.731011
3444.865376	90.701879
3446.794192	90.621687
3448.723008	90.720695
3450.651824	90.780500
3452.580640	90.772464
3454.509456	90.780007
3456.438272	90.756737
3458.367088	90.764489
3460.295904	90.718634
3462.224720	90.696295
3464.153536	90.739064
3466.082352	90.759962
3468.011168	90.787702
3469.939984	90.833391
3471.868800	90.768169
3473.797616	90.718541
3475.726432	90.756196
3477.655248	90.812768
3479.584064	90.688700
3481.512880	90.595950
3483.441696	90.689369
3485.370512	90.739067
3487.299328	90.687651
3489.228144	90.729012
3491.156960	90.760718
3493.085776	90.757555
3495.014592	90.727355
3496.943408	90.784501
3498.872224	90.789352
3500.801040	90.635507
3502.729856	90.518215
3504.658672	90.675114
3506.587488	90.743136
3508.516304	90.634306
3510.445120	90.658118
3512.373936	90.842631
3514.302752	90.895088
3516.231568	90.888143
3518.160384	90.829249
3520.089200	90.772725
3522.018016	90.578648
3523.946832	90.480189
3525.875648	90.516331
3527.804464	90.550275
3529.733280	90.701091
3531.662096	90.867641
3533.590912	90.898727
3535.519728	90.812410
3537.448544	90.862799
3539.377360	90.993864
3541.306176	90.935667
3543.234992	90.706540
3545.163808	90.441888
3547.092624	90.608688
3549.021440	90.891951
3550.950256	90.865179
3552.879072	90.834506
3554.807888	91.051977
3556.736704	91.099301
3558.665520	91.029431
3560.594336	90.920573
3562.523152	90.848666
3564.451968	90.413138
3566.380784	89.880082
3568.309600	90.436821
3570.238416	91.156405
3572.167232	91.247539
3574.096048	91.246050
3576.024864	91.252081
3577.953680	91.278914
3579.882496	91.238970
3581.811312	91.271756
3583.740128	91.140301
3585.668944	90.715323
3587.597760	90.471335
3589.526576	91.166418
3591.455392	91.349702
3593.384208	91.123046
3595.313024	91.101189
3597.241840	91.272749
3599.170656	91.255939
3601.099472	91.385976
3603.028288	91.586274
3604.957104	91.476060
3606.885920	91.069884
3608.814736	91.114808
3610.743552	91.306090
3612.672368	91.096817
3614.601184	91.182150
3616.530000	91.231125
3618.458816	91.045811
3620.387632	91.509734
3622.316448	91.877497
3624.245264	91.771921
3626.174080	91.263102
3628.102896	90.742326
3630.031712	91.459157
3631.960528	91.925924
3633.889344	91.827509
3635.818160	92.039123
3637.746976	91.986587
3639.675792	91.979747
3641.604608	91.890809
3643.533424	91.819933
3645.462240	91.363092
3647.391056	90.667483
3649.319872	90.841862
3651.248688	91.866382
3653.177504	92.179148
3655.106320	91.878582
3657.035136	92.109773
3658.963952	92.387190
3660.892768	92.245891
3662.821584	92.246296
3664.750400	92.186851
3666.679216	91.928972
3668.608032	91.459104
3670.536848	91.656726
3672.465664	91.867939
3674.394480	91.266322
3676.323296	91.657458
3678.252112	92.205329
3680.180928	92.201087
3682.109744	92.344723
3684.038560	92.181266
3685.967376	91.923804
3687.896192	91.490519
3689.825008	91.669953
3691.753824	92.110512
3693.682640	92.338625
3695.611456	92.240353
3697.540272	92.231521
3699.469088	92.069073
3701.397904	91.976901
3703.326720	92.292453
3705.255536	92.349745
3707.184352	92.029898
3709.113168	91.770199
3711.041984	91.636705
3712.970800	92.117555
3714.899616	92.320541
3716.828432	92.257399
3718.757248	92.104472
3720.686064	92.050096
3722.614880	91.901528
3724.543696	91.853295
3726.472512	91.884031
3728.401328	92.208954
3730.330144	91.980125
3732.258960	91.624799
3734.187776	91.215562
3736.116592	91.315469
3738.045408	92.070282
3739.974224	91.993366
3741.903040	91.627547
3743.831856	91.332360
3745.760672	91.850977
3747.689488	91.655435
3749.618304	91.152268
3751.547120	91.645660
3753.475936	92.261229
3755.404752	92.219888
3757.333568	91.900847
3759.262384	92.010994
3761.191200	92.337726
3763.120016	92.314070
3765.048832	91.997427
3766.977648	92.061217
3768.906464	91.957178
3770.835280	92.220634
3772.764096	92.470957
3774.692912	92.400935
3776.621728	92.231741
3778.550544	92.112712
3780.479360	92.295715
3782.408176	92.323613
3784.336992	92.083192
3786.265808	92.245901
3788.194624	92.309688
3790.123440	92.344819
3792.052256	92.281694
3793.981072	92.113210
3795.909888	91.824737
3797.838704	91.844035
3799.767520	91.594621
3801.696336	91.645155
3803.625152	92.157944
3805.553968	91.957575
3807.482784	92.081628
3809.411600	92.440985
3811.340416	92.209150
3813.269232	91.949419
3815.198048	91.629368
3817.126864	91.863915
3819.055680	91.541423
3820.984496	91.369799
3822.913312	92.109243
3824.842128	92.037310
3826.770944	91.912735
3828.699760	92.044838
3830.628576	91.819651
3832.557392	91.783751
3834.486208	91.660970
3836.415024	91.409548
3838.343840	91.364269
3840.272656	91.591420
3842.201472	91.723383
3844.130288	91.898597
3846.059104	92.069422
3847.987920	91.878828
3849.916736	91.388000
3851.845552	90.793244
3853.774368	91.163433
3855.703184	92.145372
3857.632000	91.970075
3859.560816	91.880151
3861.489632	91.522502
3863.418448	91.379603
3865.347264	91.563333
3867.276080	91.701095
3869.204896	91.178940
3871.133712	91.483615
3873.062528	91.609542
3874.991344	91.873159
3876.920160	92.012711
3878.848976	91.565529
3880.777792	91.431937
3882.706608	91.680980
3884.635424	91.419976
3886.564240	91.774558
3888.493056	91.933097
3890.421872	91.521947
3892.350688	91.634716
3894.279504	91.892445
3896.208320	91.699118
3898.137136	91.320835
3900.065952	91.112642
3901.994768	91.130041
3903.923584	91.182757
3905.852400	91.664187
3907.781216	91.953206
3909.710032	92.026371
3911.638848	91.946249
3913.567664	91.890070
3915.496480	91.596091
3917.425296	91.507520
3919.354112	91.640378
3921.282928	91.740698
3923.211744	91.552852
3925.140560	91.524019
3927.069376	91.784031
3928.998192	91.652754
3930.927008	91.422609
3932.855824	91.572625
3934.784640	91.864296
3936.713456	91.906087
3938.642272	91.828732
3940.571088	91.695783
3942.499904	91.482381
3944.428720	91.674362
3946.357536	91.651092
3948.286352	91.488742
3950.215168	91.611916
3952.143984	91.819155
3954.072800	91.814177
3956.001616	91.772449
3957.930432	91.751442
3959.859248	91.739611
3961.788064	91.684356
3963.716880	91.780606
3965.645696	91.802282
3967.574512	91.774924
3969.503328	91.717766
3971.432144	91.733697
3973.360960	91.698491
3975.289776	91.680869
3977.218592	91.726243
3979.147408	91.791485
3981.076224	91.750607
3983.005040	91.797073
3984.933856	91.795783
3986.862672	91.785385
3988.791488	91.712090
3990.720304	91.689492
3992.649120	91.689733
3994.577936	91.703348
3996.506752	91.737934
3998.435568	91.790373
4000.364384	91.742708
