# Supplementary material for: Hydrothermal synthesis of hierarchical microstructure tungsten oxide/carbon nanocomposite for supercapacitor application
Source: Sci Rep. 2023 Dec 8;13:21732. doi: 10.1038/s41598-023-48958-w (PMC10709354; doi:10.1038/s41598-023-48958-w)
Supplement: Supplementary file 1 — Supplementary Information 1. [file 41598_2023_48958_MOESM1_ESM.zip › Raw Data/2 FTIR/WO3_uncalcined.txt]

399.264912	54.743255
401.193728	55.373655
403.122544	55.646879
405.051360	57.940105
406.980176	58.667017
408.908992	60.271425
410.837808	61.039657
412.766624	61.992125
414.695440	62.282037
416.624256	63.044087
418.553072	63.692119
420.481888	68.799905
422.410704	72.734519
424.339520	76.528466
426.268336	79.991265
428.197152	83.603179
430.125968	85.798096
432.054784	88.074735
433.983600	89.127400
435.912416	89.624629
437.841232	89.946227
439.770048	89.938833
441.698864	88.954502
443.627680	88.622858
445.556496	87.425410
447.485312	85.634882
449.414128	83.918687
451.342944	82.395310
453.271760	81.130050
455.200576	81.550947
457.129392	81.189325
459.058208	80.354270
460.987024	79.261302
462.915840	78.089964
464.844656	76.360362
466.773472	74.379816
468.702288	71.918373
470.631104	69.817234
472.559920	67.456835
474.488736	65.246143
476.417552	63.069276
478.346368	60.923852
480.275184	58.691000
482.204000	56.722327
484.132816	54.371666
486.061632	52.058114
487.990448	49.906081
489.919264	47.978544
491.848080	45.819782
493.776896	43.779658
495.705712	41.751971
497.634528	40.025209
499.563344	38.073423
501.492160	36.468671
503.420976	34.533963
505.349792	33.000176
507.278608	31.321585
509.207424	29.779134
511.136240	28.199094
513.065056	26.856894
514.993872	25.289760
516.922688	23.849662
518.851504	22.519336
520.780320	21.504641
522.709136	20.446945
524.637952	19.458791
526.566768	18.386500
528.495584	17.449427
530.424400	16.410184
532.353216	15.600278
534.282032	14.707420
536.210848	14.000359
538.139664	13.040298
540.068480	12.308559
541.997296	11.483419
543.926112	10.915659
545.854928	10.264143
547.783744	9.786727
549.712560	9.225464
551.641376	8.934479
553.570192	8.284709
555.499008	7.848391
557.427824	7.378398
559.356640	7.036707
561.285456	6.620839
563.214272	6.397951
565.143088	6.013243
567.071904	5.625133
569.000720	5.175320
570.929536	4.958450
572.858352	4.635047
574.787168	4.372456
576.715984	4.008973
578.644800	3.818509
580.573616	3.428715
582.502432	3.302752
584.431248	3.083297
586.360064	2.904066
588.288880	2.633963
590.217696	2.538941
592.146512	2.338686
594.075328	2.264449
596.004144	2.114962
597.932960	2.012999
599.861776	1.840354
601.790592	1.848723
603.719408	1.848611
605.648224	1.892116
607.577040	1.901979
609.505856	1.923594
611.434672	1.876956
613.363488	2.042592
615.292304	2.140855
617.221120	2.301099
619.149936	2.388196
621.078752	2.632757
623.007568	2.813616
624.936384	3.019911
626.865200	3.084508
628.794016	3.347642
630.722832	3.512451
632.651648	3.784069
634.580464	3.950853
636.509280	4.191779
638.438096	4.376675
640.366912	4.662726
642.295728	4.789472
644.224544	5.073009
646.153360	5.222937
648.082176	5.439909
650.010992	5.549874
651.939808	5.792061
653.868624	5.939881
655.797440	6.160117
657.726256	6.301920
659.655072	6.544929
661.583888	6.638713
663.512704	6.848881
665.441520	6.919320
667.370336	6.803110
669.299152	7.009890
671.227968	7.501536
673.156784	7.645447
675.085600	7.865098
677.014416	7.947682
678.943232	8.193041
680.872048	8.331870
682.800864	8.613590
684.729680	8.750646
686.658496	8.960630
688.587312	9.103660
690.516128	9.380595
692.444944	9.559110
694.373760	9.780724
696.302576	9.922872
698.231392	10.186840
700.160208	10.361186
702.089024	10.625752
704.017840	10.823058
705.946656	11.134730
707.875472	11.310363
709.804288	11.624576
711.733104	11.897603
713.661920	12.224593
715.590736	12.423862
717.519552	12.743768
719.448368	12.945923
721.377184	13.315725
723.306000	13.586190
725.234816	13.949306
727.163632	14.276077
729.092448	14.690558
731.021264	15.055773
732.950080	15.591953
734.878896	16.073424
736.807712	16.631161
738.736528	17.107903
740.665344	17.715334
742.594160	18.233032
744.522976	18.820535
746.451792	19.407924
748.380608	20.049689
750.309424	20.536199
752.238240	21.119409
754.167056	21.710923
756.095872	22.358476
758.024688	22.939423
759.953504	23.627497
761.882320	24.249964
763.811136	24.924578
765.739952	25.575483
767.668768	26.379689
769.597584	27.029973
771.526400	27.656201
773.455216	28.205973
775.384032	28.850155
777.312848	29.356471
779.241664	29.947822
781.170480	30.472606
783.099296	30.976075
785.028112	31.234027
786.956928	31.341287
788.885744	31.078071
790.814560	30.418465
792.743376	29.376224
794.672192	28.329410
796.601008	27.233469
798.529824	26.337996
800.458640	25.642533
802.387456	25.486868
804.316272	25.678052
806.245088	26.284054
808.173904	27.062690
810.102720	28.071246
812.031536	29.060805
813.960352	30.168838
815.889168	31.194117
817.817984	32.226427
819.746800	33.105148
821.675616	34.035017
823.604432	34.938173
825.533248	35.857378
827.462064	36.685210
829.390880	37.578326
831.319696	38.368166
833.248512	39.137908
835.177328	39.912137
837.106144	40.770339
839.034960	41.517262
840.963776	42.270228
842.892592	42.999621
844.821408	43.808834
846.750224	44.552927
848.679040	45.297820
850.607856	45.970498
852.536672	46.631951
854.465488	47.215820
856.394304	47.819063
858.323120	48.243296
860.251936	48.585083
862.180752	48.736180
864.109568	48.843335
866.038384	49.142831
867.967200	49.844780
869.896016	50.715899
871.824832	51.693184
873.753648	52.647240
875.682464	53.564914
877.611280	54.364451
879.540096	55.175752
881.468912	55.903960
883.397728	56.620894
885.326544	57.298077
887.255360	58.001208
889.184176	58.671952
891.112992	59.347799
893.041808	59.979579
894.970624	60.660642
896.899440	61.311956
898.828256	61.999451
900.757072	62.663317
902.685888	63.374846
904.614704	64.078321
906.543520	64.785271
908.472336	65.480589
910.401152	66.193318
912.329968	66.861342
914.258784	67.549485
916.187600	68.174127
918.116416	68.781881
920.045232	69.322767
921.974048	69.922324
923.902864	70.516919
925.831680	71.047224
927.760496	71.552489
929.689312	72.043965
931.618128	72.479478
933.546944	72.982639
935.475760	73.520687
937.404576	74.063075
939.333392	74.597249
941.262208	75.150863
943.191024	75.665260
945.119840	76.190551
947.048656	76.705358
948.977472	77.267871
950.906288	77.845193
952.835104	78.473515
954.763920	79.113452
956.692736	79.813402
958.621552	80.558505
960.550368	81.343222
962.479184	82.134293
964.408000	82.965930
966.336816	83.813117
968.265632	84.717538
970.194448	85.652155
972.123264	86.637479
974.052080	87.640384
975.980896	88.676191
977.909712	89.739971
979.838528	90.760403
981.767344	91.713409
983.696160	92.539912
985.624976	93.229589
987.553792	93.759498
989.482608	94.141388
991.411424	94.469941
993.340240	94.780176
995.269056	95.020686
997.197872	95.241655
999.126688	95.452157
1001.055504	95.627601
1002.984320	95.767062
1004.913136	95.827500
1006.841952	95.822563
1008.770768	95.721370
1010.699584	95.576686
1012.628400	95.561970
1014.557216	95.879205
1016.486032	96.409649
1018.414848	96.845592
1020.343664	97.094598
1022.272480	97.219551
1024.201296	97.269557
1026.130112	97.263682
1028.058928	97.177124
1029.987744	96.993173
1031.916560	96.703300
1033.845376	96.396148
1035.774192	96.140649
1037.703008	95.973313
1039.631824	95.973623
1041.560640	96.124010
1043.489456	96.431993
1045.418272	96.844806
1047.347088	97.237625
1049.275904	97.624694
1051.204720	98.027568
1053.133536	98.358725
1055.062352	98.584687
1056.991168	98.780853
1058.919984	99.019046
1060.848800	99.234900
1062.777616	99.370579
1064.706432	99.468378
1066.635248	99.559855
1068.564064	99.631780
1070.492880	99.708726
1072.421696	99.813474
1074.350512	99.867139
1076.279328	99.881750
1078.208144	99.922417
1080.136960	100.003326
1082.065776	100.078491
1083.994592	100.102416
1085.923408	100.113141
1087.852224	100.139809
1089.781040	100.182950
1091.709856	100.214678
1093.638672	100.251768
1095.567488	100.258985
1097.496304	100.291560
1099.425120	100.312552
1101.353936	100.316446
1103.282752	100.319016
1105.211568	100.333888
1107.140384	100.342993
1109.069200	100.335788
1110.998016	100.320754
1112.926832	100.320171
1114.855648	100.324593
1116.784464	100.318304
1118.713280	100.302896
1120.642096	100.288393
1122.570912	100.271634
1124.499728	100.261711
1126.428544	100.243828
1128.357360	100.236878
1130.286176	100.232065
1132.214992	100.237685
1134.143808	100.216770
1136.072624	100.189570
1138.001440	100.180102
1139.930256	100.193328
1141.859072	100.184483
1143.787888	100.161077
1145.716704	100.130716
1147.645520	100.135994
1149.574336	100.130200
1151.503152	100.112614
1153.431968	100.097051
1155.360784	100.116855
1157.289600	100.115467
1159.218416	100.122456
1161.147232	100.092531
1163.076048	100.072938
1165.004864	100.081532
1166.933680	100.123743
1168.862496	100.117413
1170.791312	100.112066
1172.720128	100.097324
1174.648944	100.103321
1176.577760	100.116167
1178.506576	100.144513
1180.435392	100.157542
1182.364208	100.166276
1184.293024	100.165549
1186.221840	100.198351
1188.150656	100.219415
1190.079472	100.237815
1192.008288	100.245388
1193.937104	100.252431
1195.865920	100.275407
1197.794736	100.319336
1199.723552	100.341852
1201.652368	100.372797
1203.581184	100.403341
1205.510000	100.431224
1207.438816	100.433902
1209.367632	100.453027
1211.296448	100.458099
1213.225264	100.473965
1215.154080	100.495545
1217.082896	100.538493
1219.011712	100.550726
1220.940528	100.588633
1222.869344	100.626193
1224.798160	100.657754
1226.726976	100.671747
1228.655792	100.708866
1230.584608	100.766206
1232.513424	100.824698
1234.442240	100.847442
1236.371056	100.897468
1238.299872	100.941039
1240.228688	100.981526
1242.157504	101.002278
1244.086320	101.025634
1246.015136	101.056196
1247.943952	101.093921
1249.872768	101.091294
1251.801584	101.101102
1253.730400	101.118350
1255.659216	101.157457
1257.588032	101.172658
1259.516848	101.166376
1261.445664	101.165991
1263.374480	101.197448
1265.303296	101.206851
1267.232112	101.209003
1269.160928	101.203320
1271.089744	101.208389
1273.018560	101.233599
1274.947376	101.285267
1276.876192	101.308656
1278.805008	101.313342
1280.733824	101.308163
1282.662640	101.331333
1284.591456	101.347329
1286.520272	101.337424
1288.449088	101.342887
1290.377904	101.392438
1292.306720	101.419302
1294.235536	101.440043
1296.164352	101.456633
1298.093168	101.479915
1300.021984	101.505026
1301.950800	101.519860
1303.879616	101.527048
1305.808432	101.546779
1307.737248	101.548373
1309.666064	101.562344
1311.594880	101.567354
1313.523696	101.562909
1315.452512	101.573285
1317.381328	101.567333
1319.310144	101.563974
1321.238960	101.596419
1323.167776	101.646602
1325.096592	101.656886
1327.025408	101.636370
1328.954224	101.630520
1330.883040	101.643416
1332.811856	101.654283
1334.740672	101.651478
1336.669488	101.615565
1338.598304	101.545655
1340.527120	101.570316
1342.455936	101.691639
1344.384752	101.731618
1346.313568	101.751681
1348.242384	101.757962
1350.171200	101.747554
1352.100016	101.743708
1354.028832	101.724930
1355.957648	101.707140
1357.886464	101.708528
1359.815280	101.695273
1361.744096	101.631598
1363.672912	101.645413
1365.601728	101.727060
1367.530544	101.731550
1369.459360	101.722991
1371.388176	101.735098
1373.316992	101.677290
1375.245808	101.665307
1377.174624	101.705509
1379.103440	101.689673
1381.032256	101.696413
1382.961072	101.699891
1384.889888	101.674972
1386.818704	101.583960
1388.747520	101.605132
1390.676336	101.635821
1392.605152	101.588597
1394.533968	101.482837
1396.462784	101.480746
1398.391600	101.466140
1400.320416	101.496038
1402.249232	101.527827
1404.178048	101.476456
1406.106864	101.470694
1408.035680	101.488661
1409.964496	101.451441
1411.893312	101.424914
1413.822128	101.424066
1415.750944	101.387381
1417.679760	101.287726
1419.608576	101.258919
1421.537392	101.355282
1423.466208	101.323304
1425.395024	101.332837
1427.323840	101.364918
1429.252656	101.329606
1431.181472	101.335763
1433.110288	101.360290
1435.039104	101.337699
1436.967920	101.309083
1438.896736	101.394281
1440.825552	101.391739
1442.754368	101.399249
1444.683184	101.416286
1446.612000	101.385862
1448.540816	101.384719
1450.469632	101.419541
1452.398448	101.405196
1454.327264	101.367941
1456.256080	101.222830
1458.184896	101.268581
1460.113712	101.423901
1462.042528	101.507136
1463.971344	101.476021
1465.900160	101.490999
1467.828976	101.561409
1469.757792	101.560772
1471.686608	101.450545
1473.615424	101.391874
1475.544240	101.426531
1477.473056	101.497523
1479.401872	101.556700
1481.330688	101.518871
1483.259504	101.545097
1485.188320	101.533255
1487.117136	101.471109
1489.045952	101.396415
1490.974768	101.472110
1492.903584	101.638113
1494.832400	101.631251
1496.761216	101.546910
1498.690032	101.579506
1500.618848	101.631132
1502.547664	101.693682
1504.476480	101.689489
1506.405296	101.538650
1508.334112	101.485916
1510.262928	101.627360
1512.191744	101.719174
1514.120560	101.770266
1516.049376	101.667342
1517.978192	101.688960
1519.907008	101.738054
1521.835824	101.699590
1523.764640	101.813001
1525.693456	101.761796
1527.622272	101.793955
1529.551088	101.900422
1531.479904	101.914202
1533.408720	101.853439
1535.337536	101.992996
1537.266352	102.045117
1539.195168	101.978953
1541.123984	102.004894
1543.052800	101.981437
1544.981616	101.969709
1546.910432	102.049670
1548.839248	101.968026
1550.768064	101.911423
1552.696880	101.935958
1554.625696	101.862090
1556.554512	101.877688
1558.483328	101.714226
1560.412144	101.780224
1562.340960	101.872169
1564.269776	101.834468
1566.198592	101.840801
1568.127408	101.812287
1570.056224	101.772065
1571.985040	101.847406
1573.913856	101.803308
1575.842672	101.707710
1577.771488	101.719198
1579.700304	101.733736
1581.629120	101.651042
1583.557936	101.582463
1585.486752	101.510764
1587.415568	101.440600
1589.344384	101.334726
1591.273200	101.251451
1593.202016	101.147651
1595.130832	101.054036
1597.059648	100.969934
1598.988464	100.900226
1600.917280	100.805228
1602.846096	100.720576
1604.774912	100.645906
1606.703728	100.568037
1608.632544	100.466433
1610.561360	100.385635
1612.490176	100.333462
1614.418992	100.256479
1616.347808	100.105618
1618.276624	100.078005
1620.205440	100.017796
1622.134256	99.887796
1624.063072	99.830718
1625.991888	99.826780
1627.920704	99.756089
1629.849520	99.759569
1631.778336	99.717978
1633.707152	99.653245
1635.635968	99.564261
1637.564784	99.696369
1639.493600	99.725254
1641.422416	99.724320
1643.351232	99.718634
1645.280048	99.676556
1647.208864	99.661318
1649.137680	99.820920
1651.066496	99.823252
1652.995312	99.786072
1654.924128	100.031285
1656.852944	100.077493
1658.781760	100.108680
1660.710576	100.118726
1662.639392	100.130331
1664.568208	100.273131
1666.497024	100.290327
1668.425840	100.226571
1670.354656	100.298908
1672.283472	100.408480
1674.212288	100.405243
1676.141104	100.464312
1678.069920	100.529754
1679.998736	100.466211
1681.927552	100.472033
1683.856368	100.399149
1685.785184	100.601833
1687.714000	100.624197
1689.642816	100.612280
1691.571632	100.691239
1693.500448	100.708854
1695.429264	100.617902
1697.358080	100.670347
1699.286896	100.669169
1701.215712	100.760018
1703.144528	100.826899
1705.073344	100.759835
1707.002160	100.867488
1708.930976	100.945024
1710.859792	100.964424
1712.788608	100.948083
1714.717424	100.851651
1716.646240	100.825608
1718.575056	100.907556
1720.503872	101.036726
1722.432688	101.043626
1724.361504	101.068132
1726.290320	101.105633
1728.219136	101.066497
1730.147952	101.007812
1732.076768	101.023712
1734.005584	100.999522
1735.934400	101.139871
1737.863216	101.166250
1739.792032	101.136004
1741.720848	101.136605
1743.649664	101.069595
1745.578480	101.101625
1747.507296	101.077802
1749.436112	101.073448
1751.364928	101.091060
1753.293744	101.184244
1755.222560	101.198268
1757.151376	101.159741
1759.080192	101.210750
1761.009008	101.190975
1762.937824	101.219632
1764.866640	101.273363
1766.795456	101.194962
1768.724272	101.172609
1770.653088	101.183650
1772.581904	101.188357
1774.510720	101.267743
1776.439536	101.267744
1778.368352	101.250503
1780.297168	101.209791
1782.225984	101.290791
1784.154800	101.293677
1786.083616	101.290149
1788.012432	101.332858
1789.941248	101.304209
1791.870064	101.273918
1793.798880	101.313336
1795.727696	101.301851
1797.656512	101.317698
1799.585328	101.314466
1801.514144	101.283456
1803.442960	101.336259
1805.371776	101.386623
1807.300592	101.371617
1809.229408	101.342955
1811.158224	101.354536
1813.087040	101.398798
1815.015856	101.397216
1816.944672	101.419373
1818.873488	101.484403
1820.802304	101.489589
1822.731120	101.477926
1824.659936	101.451893
1826.588752	101.494824
1828.517568	101.495026
1830.446384	101.468068
1832.375200	101.531139
1834.304016	101.527661
1836.232832	101.519581
1838.161648	101.532747
1840.090464	101.526732
1842.019280	101.531261
1843.948096	101.512851
1845.876912	101.526030
1847.805728	101.575110
1849.734544	101.619475
1851.663360	101.635973
1853.592176	101.667315
1855.520992	101.683168
1857.449808	101.658660
1859.378624	101.652691
1861.307440	101.649387
1863.236256	101.611673
1865.165072	101.610570
1867.093888	101.662259
1869.022704	101.692674
1870.951520	101.657570
1872.880336	101.646006
1874.809152	101.607227
1876.737968	101.592726
1878.666784	101.641767
1880.595600	101.701694
1882.524416	101.683096
1884.453232	101.677349
1886.382048	101.651529
1888.310864	101.614695
1890.239680	101.550479
1892.168496	101.588168
1894.097312	101.658618
1896.026128	101.651251
1897.954944	101.652321
1899.883760	101.672674
1901.812576	101.670026
1903.741392	101.596527
1905.670208	101.634080
1907.599024	101.676010
1909.527840	101.642514
1911.456656	101.677976
1913.385472	101.707892
1915.314288	101.707626
1917.243104	101.744241
1919.171920	101.793690
1921.100736	101.794063
1923.029552	101.672914
1924.958368	101.634003
1926.887184	101.633298
1928.816000	101.581846
1930.744816	101.664589
1932.673632	101.894549
1934.602448	101.805177
1936.531264	101.735464
1938.460080	101.901986
1940.388896	102.014012
1942.317712	101.979449
1944.246528	101.912249
1946.175344	101.935291
1948.104160	102.010741
1950.032976	101.845765
1951.961792	101.639249
1953.890608	101.575689
1955.819424	101.590396
1957.748240	101.618005
1959.677056	101.835903
1961.605872	102.130335
1963.534688	102.068869
1965.463504	102.139628
1967.392320	102.179019
1969.321136	102.203663
1971.249952	102.032971
1973.178768	101.864395
1975.107584	101.930235
1977.036400	101.929192
1978.965216	101.935526
1980.894032	101.940772
1982.822848	101.965572
1984.751664	102.035389
1986.680480	102.057868
1988.609296	101.982175
1990.538112	101.880067
1992.466928	101.805700
1994.395744	101.833948
1996.324560	101.916236
1998.253376	101.980101
2000.182192	102.002953
2002.111008	101.935297
2004.039824	101.925444
2005.968640	101.685903
2007.897456	101.780426
2009.826272	102.070098
2011.755088	101.924676
2013.683904	101.732500
2015.612720	101.808815
2017.541536	101.791805
2019.470352	101.887260
2021.399168	101.891950
2023.327984	101.775403
2025.256800	101.684882
2027.185616	101.733532
2029.114432	101.748993
2031.043248	101.808530
2032.972064	101.655233
2034.900880	101.566406
2036.829696	101.498918
2038.758512	101.537242
2040.687328	101.750045
2042.616144	101.727299
2044.544960	101.547961
2046.473776	101.524872
2048.402592	101.657173
2050.331408	101.617845
2052.260224	101.507575
2054.189040	101.352894
2056.117856	101.336102
2058.046672	101.328891
2059.975488	101.267079
2061.904304	101.300547
2063.833120	101.380207
2065.761936	101.484990
2067.690752	101.439260
2069.619568	101.455488
2071.548384	101.465345
2073.477200	101.413106
2075.406016	101.391761
2077.334832	101.373079
2079.263648	101.372108
2081.192464	101.459734
2083.121280	101.560969
2085.050096	101.540572
2086.978912	101.519001
2088.907728	101.554382
2090.836544	101.564163
2092.765360	101.547658
2094.694176	101.489882
2096.622992	101.456335
2098.551808	101.452753
2100.480624	101.454938
2102.409440	101.470635
2104.338256	101.463585
2106.267072	101.498471
2108.195888	101.536312
2110.124704	101.459637
2112.053520	101.423358
2113.982336	101.409036
2115.911152	101.469871
2117.839968	101.500762
2119.768784	101.479193
2121.697600	101.483469
2123.626416	101.461023
2125.555232	101.439113
2127.484048	101.519871
2129.412864	101.590365
2131.341680	101.636834
2133.270496	101.654127
2135.199312	101.606524
2137.128128	101.698875
2139.056944	101.737119
2140.985760	101.717328
2142.914576	101.797629
2144.843392	101.784823
2146.772208	101.698043
2148.701024	101.763939
2150.629840	101.804406
2152.558656	101.718582
2154.487472	101.660433
2156.416288	101.629851
2158.345104	101.667912
2160.273920	101.614433
2162.202736	101.854142
2164.131552	102.130889
2166.060368	102.110745
2167.989184	102.008530
2169.918000	101.797020
2171.846816	101.655620
2173.775632	101.675440
2175.704448	101.563682
2177.633264	101.702199
2179.562080	101.862385
2181.490896	101.684807
2183.419712	101.712174
2185.348528	101.778205
2187.277344	101.688011
2189.206160	101.699664
2191.134976	101.618610
2193.063792	101.589768
2194.992608	101.619839
2196.921424	101.729793
2198.850240	101.692151
2200.779056	101.645854
2202.707872	101.615827
2204.636688	101.504448
2206.565504	101.503504
2208.494320	101.554081
2210.423136	101.511114
2212.351952	101.605387
2214.280768	101.658306
2216.209584	101.531150
2218.138400	101.489340
2220.067216	101.535679
2221.996032	101.530122
2223.924848	101.545362
2225.853664	101.625655
2227.782480	101.542552
2229.711296	101.452495
2231.640112	101.447298
2233.568928	101.503453
2235.497744	101.537392
2237.426560	101.531262
2239.355376	101.461876
2241.284192	101.415305
2243.213008	101.388428
2245.141824	101.419368
2247.070640	101.419142
2248.999456	101.342141
2250.928272	101.414260
2252.857088	101.476137
2254.785904	101.549395
2256.714720	101.565915
2258.643536	101.487496
2260.572352	101.489774
2262.501168	101.519085
2264.429984	101.483602
2266.358800	101.452085
2268.287616	101.447569
2270.216432	101.454143
2272.145248	101.462494
2274.074064	101.438430
2276.002880	101.414172
2277.931696	101.439360
2279.860512	101.491017
2281.789328	101.450090
2283.718144	101.382766
2285.646960	101.395566
2287.575776	101.405269
2289.504592	101.379204
2291.433408	101.366036
2293.362224	101.363070
2295.291040	101.333789
2297.219856	101.306861
2299.148672	101.307842
2301.077488	101.340578
2303.006304	101.347903
2304.935120	101.304020
2306.863936	101.270501
2308.792752	101.267566
2310.721568	101.263589
2312.650384	101.288981
2314.579200	101.311134
2316.508016	101.309238
2318.436832	101.307267
2320.365648	101.360792
2322.294464	101.409267
2324.223280	101.434435
2326.152096	101.459161
2328.080912	101.447566
2330.009728	101.441737
2331.938544	101.502593
2333.867360	101.563939
2335.796176	101.599455
2337.724992	101.595797
2339.653808	101.588494
2341.582624	101.557731
2343.511440	101.513629
2345.440256	101.470586
2347.369072	101.413456
2349.297888	101.372880
2351.226704	101.392565
2353.155520	101.512963
2355.084336	101.561376
2357.013152	101.619808
2358.941968	101.668377
2360.870784	101.623021
2362.799600	101.648032
2364.728416	101.705981
2366.657232	101.669847
2368.586048	101.512406
2370.514864	101.394561
2372.443680	101.324048
2374.372496	101.324032
2376.301312	101.292263
2378.230128	101.233189
2380.158944	101.219717
2382.087760	101.203391
2384.016576	101.215891
2385.945392	101.224911
2387.874208	101.204254
2389.803024	101.211544
2391.731840	101.250511
2393.660656	101.250995
2395.589472	101.232407
2397.518288	101.282310
2399.447104	101.301371
2401.375920	101.235843
2403.304736	101.202211
2405.233552	101.234159
2407.162368	101.258048
2409.091184	101.269103
2411.020000	101.282889
2412.948816	101.248713
2414.877632	101.234452
2416.806448	101.236372
2418.735264	101.246537
2420.664080	101.259216
2422.592896	101.274779
2424.521712	101.268954
2426.450528	101.234753
2428.379344	101.227902
2430.308160	101.267837
2432.236976	101.282829
2434.165792	101.272952
2436.094608	101.240701
2438.023424	101.269382
2439.952240	101.270064
2441.881056	101.242365
2443.809872	101.256662
2445.738688	101.262619
2447.667504	101.254146
2449.596320	101.255329
2451.525136	101.235266
2453.453952	101.230050
2455.382768	101.269596
2457.311584	101.261445
2459.240400	101.210786
2461.169216	101.201382
2463.098032	101.246807
2465.026848	101.264247
2466.955664	101.246108
2468.884480	101.238042
2470.813296	101.208398
2472.742112	101.216746
2474.670928	101.219947
2476.599744	101.218761
2478.528560	101.242830
2480.457376	101.219172
2482.386192	101.192100
2484.315008	101.186985
2486.243824	101.200567
2488.172640	101.229174
2490.101456	101.213981
2492.030272	101.189049
2493.959088	101.177248
2495.887904	101.200030
2497.816720	101.248060
2499.745536	101.277577
2501.674352	101.257611
2503.603168	101.215635
2505.531984	101.184446
2507.460800	101.165440
2509.389616	101.166725
2511.318432	101.200958
2513.247248	101.194124
2515.176064	101.187333
2517.104880	101.159202
2519.033696	101.134938
2520.962512	101.171018
2522.891328	101.196027
2524.820144	101.182208
2526.748960	101.186134
2528.677776	101.203730
2530.606592	101.218511
2532.535408	101.221922
2534.464224	101.229895
2536.393040	101.238125
2538.321856	101.208322
2540.250672	101.188805
2542.179488	101.193515
2544.108304	101.195821
2546.037120	101.210633
2547.965936	101.221776
2549.894752	101.212829
2551.823568	101.181203
2553.752384	101.160561
2555.681200	101.139652
2557.610016	101.168611
2559.538832	101.182320
2561.467648	101.149559
2563.396464	101.162489
2565.325280	101.181247
2567.254096	101.198449
2569.182912	101.184439
2571.111728	101.185639
2573.040544	101.173853
2574.969360	101.163898
2576.898176	101.159441
2578.826992	101.165609
2580.755808	101.169442
2582.684624	101.172711
2584.613440	101.166899
2586.542256	101.163830
2588.471072	101.149039
2590.399888	101.155594
2592.328704	101.181782
2594.257520	101.178865
2596.186336	101.155777
2598.115152	101.142260
2600.043968	101.125723
2601.972784	101.105438
2603.901600	101.099934
2605.830416	101.098805
2607.759232	101.105513
2609.688048	101.132833
2611.616864	101.131367
2613.545680	101.103883
2615.474496	101.110736
2617.403312	101.133160
2619.332128	101.133424
2621.260944	101.117191
2623.189760	101.093783
2625.118576	101.082736
2627.047392	101.088304
2628.976208	101.098173
2630.905024	101.075170
2632.833840	101.072965
2634.762656	101.097920
2636.691472	101.099307
2638.620288	101.084585
2640.549104	101.085209
2642.477920	101.061254
2644.406736	101.037186
2646.335552	101.016340
2648.264368	101.007780
2650.193184	100.991947
2652.122000	100.987907
2654.050816	100.993873
2655.979632	101.015610
2657.908448	101.024198
2659.837264	101.020439
2661.766080	101.000455
2663.694896	100.986667
2665.623712	100.983639
2667.552528	100.981513
2669.481344	100.967595
2671.410160	100.974086
2673.338976	100.985965
2675.267792	100.981527
2677.196608	100.965484
2679.125424	100.954825
2681.054240	100.937943
2682.983056	100.946199
2684.911872	100.956387
2686.840688	100.952465
2688.769504	100.939212
2690.698320	100.931605
2692.627136	100.925390
2694.555952	100.937015
2696.484768	100.932373
2698.413584	100.939278
2700.342400	100.941066
2702.271216	100.930953
2704.200032	100.923291
2706.128848	100.931916
2708.057664	100.920083
2709.986480	100.905156
2711.915296	100.884404
2713.844112	100.873961
2715.772928	100.871273
2717.701744	100.885900
2719.630560	100.915024
2721.559376	100.910818
2723.488192	100.875907
2725.417008	100.869466
2727.345824	100.868879
2729.274640	100.872618
2731.203456	100.872944
2733.132272	100.862938
2735.061088	100.858071
2736.989904	100.859575
2738.918720	100.844176
2740.847536	100.836841
2742.776352	100.832764
2744.705168	100.830037
2746.633984	100.840702
2748.562800	100.865469
2750.491616	100.859235
2752.420432	100.819647
2754.349248	100.805384
2756.278064	100.795288
2758.206880	100.789577
2760.135696	100.792388
2762.064512	100.797585
2763.993328	100.798437
2765.922144	100.791947
2767.850960	100.788850
2769.779776	100.783482
2771.708592	100.779782
2773.637408	100.787331
2775.566224	100.786146
2777.495040	100.778678
2779.423856	100.773478
2781.352672	100.759200
2783.281488	100.743531
2785.210304	100.735722
2787.139120	100.736836
2789.067936	100.747624
2790.996752	100.732006
2792.925568	100.724216
2794.854384	100.716750
2796.783200	100.698088
2798.712016	100.690593
2800.640832	100.711731
2802.569648	100.706703
2804.498464	100.680211
2806.427280	100.676679
2808.356096	100.679731
2810.284912	100.683195
2812.213728	100.683046
2814.142544	100.659068
2816.071360	100.652303
2818.000176	100.667719
2819.928992	100.660640
2821.857808	100.637969
2823.786624	100.652992
2825.715440	100.652188
2827.644256	100.627766
2829.573072	100.609904
2831.501888	100.612488
2833.430704	100.618730
2835.359520	100.631378
2837.288336	100.636392
2839.217152	100.638712
2841.145968	100.648585
2843.074784	100.696668
2845.003600	100.762210
2846.932416	100.844835
2848.861232	100.918653
2850.790048	100.927584
2852.718864	100.855222
2854.647680	100.774465
2856.576496	100.727250
2858.505312	100.666066
2860.434128	100.636618
2862.362944	100.638904
2864.291760	100.610765
2866.220576	100.587430
2868.149392	100.567549
2870.078208	100.549079
2872.007024	100.552372
2873.935840	100.545004
2875.864656	100.520272
2877.793472	100.515294
2879.722288	100.529132
2881.651104	100.527463
2883.579920	100.501255
2885.508736	100.496821
2887.437552	100.492310
2889.366368	100.496247
2891.295184	100.483659
2893.224000	100.470729
2895.152816	100.459780
2897.081632	100.454475
2899.010448	100.457552
2900.939264	100.474784
2902.868080	100.483739
2904.796896	100.485214
2906.725712	100.485915
2908.654528	100.523501
2910.583344	100.560235
2912.512160	100.640707
2914.440976	100.722308
2916.369792	100.754201
2918.298608	100.733884
2920.227424	100.670017
2922.156240	100.596887
2924.085056	100.530948
2926.013872	100.451600
2927.942688	100.384593
2929.871504	100.344755
2931.800320	100.310283
2933.729136	100.236993
2935.657952	100.184548
2937.586768	100.175208
2939.515584	100.151339
2941.444400	100.121932
2943.373216	100.119962
2945.302032	100.118762
2947.230848	100.084747
2949.159664	100.058207
2951.088480	100.061894
2953.017296	100.068328
2954.946112	100.049641
2956.874928	100.027463
2958.803744	100.013081
2960.732560	99.992795
2962.661376	99.987434
2964.590192	99.967203
2966.519008	99.966676
2968.447824	99.975124
2970.376640	99.957379
2972.305456	99.920049
2974.234272	99.894109
2976.163088	99.869704
2978.091904	99.857825
2980.020720	99.859005
2981.949536	99.837522
2983.878352	99.791121
2985.807168	99.761112
2987.735984	99.751695
2989.664800	99.749989
2991.593616	99.738220
2993.522432	99.696185
2995.451248	99.686110
2997.380064	99.693415
2999.308880	99.676752
3001.237696	99.644562
3003.166512	99.610398
3005.095328	99.582181
3007.024144	99.597764
3008.952960	99.590146
3010.881776	99.550761
3012.810592	99.528726
3014.739408	99.526440
3016.668224	99.493955
3018.597040	99.489852
3020.525856	99.488465
3022.454672	99.466860
3024.383488	99.454398
3026.312304	99.420816
3028.241120	99.397709
3030.169936	99.385634
3032.098752	99.364786
3034.027568	99.362723
3035.956384	99.345500
3037.885200	99.320688
3039.814016	99.314177
3041.742832	99.310535
3043.671648	99.290423
3045.600464	99.255672
3047.529280	99.201910
3049.458096	99.195635
3051.386912	99.210997
3053.315728	99.206605
3055.244544	99.191230
3057.173360	99.165569
3059.102176	99.150141
3061.030992	99.124249
3062.959808	99.108544
3064.888624	99.101068
3066.817440	99.088386
3068.746256	99.081519
3070.675072	99.060637
3072.603888	99.017582
3074.532704	98.991437
3076.461520	99.003405
3078.390336	99.014365
3080.319152	98.985226
3082.247968	98.917533
3084.176784	98.917107
3086.105600	98.934204
3088.034416	98.923672
3089.963232	98.893067
3091.892048	98.855136
3093.820864	98.809663
3095.749680	98.774813
3097.678496	98.759515
3099.607312	98.752988
3101.536128	98.730038
3103.464944	98.724682
3105.393760	98.686877
3107.322576	98.663196
3109.251392	98.679106
3111.180208	98.666071
3113.109024	98.657346
3115.037840	98.620708
3116.966656	98.594220
3118.895472	98.571803
3120.824288	98.527024
3122.753104	98.512347
3124.681920	98.528103
3126.610736	98.477094
3128.539552	98.437570
3130.468368	98.446525
3132.397184	98.398551
3134.326000	98.366539
3136.254816	98.362438
3138.183632	98.357799
3140.112448	98.321602
3142.041264	98.277539
3143.970080	98.277980
3145.898896	98.265321
3147.827712	98.223057
3149.756528	98.196070
3151.685344	98.175060
3153.614160	98.168418
3155.542976	98.132878
3157.471792	98.076003
3159.400608	98.050879
3161.329424	98.025738
3163.258240	98.005014
3165.187056	97.982896
3167.115872	97.978161
3169.044688	97.956271
3170.973504	97.900711
3172.902320	97.867779
3174.831136	97.841742
3176.759952	97.809156
3178.688768	97.775060
3180.617584	97.748388
3182.546400	97.708643
3184.475216	97.694983
3186.404032	97.699732
3188.332848	97.660075
3190.261664	97.608145
3192.190480	97.589045
3194.119296	97.546019
3196.048112	97.519740
3197.976928	97.506556
3199.905744	97.474354
3201.834560	97.419883
3203.763376	97.380816
3205.692192	97.343461
3207.621008	97.328610
3209.549824	97.307053
3211.478640	97.277402
3213.407456	97.246028
3215.336272	97.245228
3217.265088	97.236083
3219.193904	97.195768
3221.122720	97.144728
3223.051536	97.118958
3224.980352	97.095290
3226.909168	97.082197
3228.837984	97.066448
3230.766800	97.021360
3232.695616	97.005550
3234.624432	96.981346
3236.553248	96.941754
3238.482064	96.938201
3240.410880	96.923636
3242.339696	96.902720
3244.268512	96.878926
3246.197328	96.881956
3248.126144	96.879745
3250.054960	96.823090
3251.983776	96.794331
3253.912592	96.783956
3255.841408	96.765097
3257.770224	96.730195
3259.699040	96.688751
3261.627856	96.672030
3263.556672	96.651898
3265.485488	96.650925
3267.414304	96.644115
3269.343120	96.603229
3271.271936	96.579518
3273.200752	96.569678
3275.129568	96.546571
3277.058384	96.509618
3278.987200	96.472433
3280.916016	96.450471
3282.844832	96.429209
3284.773648	96.430406
3286.702464	96.384308
3288.631280	96.343899
3290.560096	96.348380
3292.488912	96.337362
3294.417728	96.313948
3296.346544	96.284290
3298.275360	96.237679
3300.204176	96.219891
3302.132992	96.192995
3304.061808	96.146073
3305.990624	96.125025
3307.919440	96.128139
3309.848256	96.122655
3311.777072	96.068818
3313.705888	96.034330
3315.634704	96.013960
3317.563520	95.991505
3319.492336	95.953442
3321.421152	95.918711
3323.349968	95.884277
3325.278784	95.860329
3327.207600	95.837881
3329.136416	95.809157
3331.065232	95.766991
3332.994048	95.718397
3334.922864	95.663064
3336.851680	95.630076
3338.780496	95.633862
3340.709312	95.606599
3342.638128	95.578849
3344.566944	95.536913
3346.495760	95.505614
3348.424576	95.478836
3350.353392	95.444600
3352.282208	95.397964
3354.211024	95.339654
3356.139840	95.302105
3358.068656	95.275723
3359.997472	95.244600
3361.926288	95.202358
3363.855104	95.149794
3365.783920	95.149039
3367.712736	95.166739
3369.641552	95.140414
3371.570368	95.069019
3373.499184	95.039538
3375.428000	95.052201
3377.356816	95.017892
3379.285632	94.971280
3381.214448	94.922406
3383.143264	94.873907
3385.072080	94.840553
3387.000896	94.820479
3388.929712	94.762956
3390.858528	94.769956
3392.787344	94.763418
3394.716160	94.726387
3396.644976	94.693253
3398.573792	94.686987
3400.502608	94.681485
3402.431424	94.664838
3404.360240	94.607693
3406.289056	94.584050
3408.217872	94.608779
3410.146688	94.612365
3412.075504	94.609102
3414.004320	94.572499
3415.933136	94.495953
3417.861952	94.465277
3419.790768	94.462098
3421.719584	94.464117
3423.648400	94.457901
3425.577216	94.476324
3427.506032	94.506728
3429.434848	94.482946
3431.363664	94.462044
3433.292480	94.494000
3435.221296	94.512383
3437.150112	94.489785
3439.078928	94.460693
3441.007744	94.432369
3442.936560	94.436733
3444.865376	94.424729
3446.794192	94.385504
3448.723008	94.459187
3450.651824	94.485829
3452.580640	94.494907
3454.509456	94.516121
3456.438272	94.511858
3458.367088	94.509641
3460.295904	94.518824
3462.224720	94.518253
3464.153536	94.547351
3466.082352	94.544489
3468.011168	94.538749
3469.939984	94.574391
3471.868800	94.628274
3473.797616	94.643294
3475.726432	94.646497
3477.655248	94.644665
3479.584064	94.654838
3481.512880	94.647294
3483.441696	94.686269
3485.370512	94.739499
3487.299328	94.760152
3489.228144	94.771756
3491.156960	94.798410
3493.085776	94.818516
3495.014592	94.839566
3496.943408	94.859309
3498.872224	94.869246
3500.801040	94.828720
3502.729856	94.835018
3504.658672	94.927173
3506.587488	94.972555
3508.516304	94.961123
3510.445120	95.018584
3512.373936	95.069308
3514.302752	95.095517
3516.231568	95.106507
3518.160384	95.127357
3520.089200	95.168988
3522.018016	95.136767
3523.946832	95.151703
3525.875648	95.227380
3527.804464	95.239074
3529.733280	95.313377
3531.662096	95.360351
3533.590912	95.382455
3535.519728	95.391896
3537.448544	95.483692
3539.377360	95.557949
3541.306176	95.573962
3543.234992	95.529991
3545.163808	95.506960
3547.092624	95.578995
3549.021440	95.722511
3550.950256	95.750339
3552.879072	95.792567
3554.807888	95.872459
3556.736704	95.873879
3558.665520	95.871641
3560.594336	95.886001
3562.523152	95.910117
3564.451968	95.829239
3566.380784	95.767636
3568.309600	96.111906
3570.238416	96.287725
3572.167232	96.247990
3574.096048	96.239491
3576.024864	96.290429
3577.953680	96.337571
3579.882496	96.401474
3581.811312	96.463266
3583.740128	96.488337
3585.668944	96.426508
3587.597760	96.447630
3589.526576	96.749762
3591.455392	96.771231
3593.384208	96.665535
3595.313024	96.685265
3597.241840	96.796413
3599.170656	96.859980
3601.099472	96.906358
3603.028288	96.996587
3604.957104	97.014890
3606.885920	96.954297
3608.814736	97.038170
3610.743552	97.168457
3612.672368	97.084185
3614.601184	97.227176
3616.530000	97.313083
3618.458816	97.241925
3620.387632	97.430527
3622.316448	97.612281
3624.245264	97.616696
3626.174080	97.563359
3628.102896	97.276050
3630.031712	97.546692
3631.960528	97.890496
3633.889344	97.875368
3635.818160	98.020834
3637.746976	98.037486
3639.675792	98.062901
3641.604608	98.092451
3643.533424	98.147623
3645.462240	98.093163
3647.391056	97.861684
3649.319872	97.940058
3651.248688	98.248688
3653.177504	98.452290
3655.106320	98.298079
3657.035136	98.372754
3658.963952	98.565551
3660.892768	98.556702
3662.821584	98.561853
3664.750400	98.575800
3666.679216	98.578535
3668.608032	98.428629
3670.536848	98.415732
3672.465664	98.709603
3674.394480	98.450596
3676.323296	98.537705
3678.252112	98.803104
3680.180928	98.765127
3682.109744	98.839124
3684.038560	98.804757
3685.967376	98.768909
3687.896192	98.572738
3689.825008	98.615261
3691.753824	98.809733
3693.682640	98.897154
3695.611456	98.828355
3697.540272	98.811500
3699.469088	98.827026
3701.397904	98.770875
3703.326720	98.887281
3705.255536	98.949265
3707.184352	98.900942
3709.113168	98.788666
3711.041984	98.721741
3712.970800	98.912725
3714.899616	99.069544
3716.828432	99.090337
3718.757248	99.077253
3720.686064	99.077601
3722.614880	99.020264
3724.543696	99.028328
3726.472512	98.989015
3728.401328	99.135649
3730.330144	99.121876
3732.258960	98.955865
3734.187776	98.854201
3736.116592	98.808272
3738.045408	99.105311
3739.974224	99.109281
3741.903040	99.119974
3743.831856	98.894685
3745.760672	99.035700
3747.689488	99.099803
3749.618304	98.882953
3751.547120	98.983885
3753.475936	99.223544
3755.404752	99.265196
3757.333568	99.137595
3759.262384	99.147525
3761.191200	99.248459
3763.120016	99.257944
3765.048832	99.113954
3766.977648	99.185185
3768.906464	99.123431
3770.835280	99.169472
3772.764096	99.286001
3774.692912	99.285029
3776.621728	99.283987
3778.550544	99.148674
3780.479360	99.175545
3782.408176	99.305024
3784.336992	99.201611
3786.265808	99.213077
3788.194624	99.214250
3790.123440	99.227723
3792.052256	99.245993
3793.981072	99.226140
3795.909888	99.111071
3797.838704	99.148247
3799.767520	99.082490
3801.696336	98.901853
3803.625152	99.232872
3805.553968	99.136736
3807.482784	99.082836
3809.411600	99.294529
3811.340416	99.240288
3813.269232	99.228285
3815.198048	99.064278
3817.126864	99.186788
3819.055680	99.208353
3820.984496	98.928969
3822.913312	99.229996
3824.842128	99.239035
3826.770944	99.125610
3828.699760	99.210589
3830.628576	99.118033
3832.557392	99.125351
3834.486208	99.177403
3836.415024	99.053528
3838.343840	98.975818
3840.272656	99.095534
3842.201472	99.123442
3844.130288	99.114986
3846.059104	99.214509
3847.987920	99.209754
3849.916736	99.119375
3851.845552	98.832912
3853.774368	98.653492
3855.703184	99.121735
3857.632000	99.163261
3859.560816	99.189607
3861.489632	99.110467
3863.418448	99.043187
3865.347264	99.018485
3867.276080	99.144856
3869.204896	98.933492
3871.133712	99.097023
3873.062528	99.130256
3874.991344	99.106305
3876.920160	99.256509
3878.848976	99.070085
3880.777792	98.985658
3882.706608	99.166197
3884.635424	99.027252
3886.564240	99.073730
3888.493056	99.249549
3890.421872	99.040469
3892.350688	99.038015
3894.279504	99.183908
3896.208320	99.194270
3898.137136	99.065938
3900.065952	98.981616
3901.994768	98.987056
3903.923584	98.954434
3905.852400	99.108160
3907.781216	99.231667
3909.710032	99.230729
3911.638848	99.191681
3913.567664	99.187860
3915.496480	99.100431
3917.425296	99.061976
3919.354112	99.099291
3921.282928	99.128728
3923.211744	99.105737
3925.140560	99.065598
3927.069376	99.175549
3928.998192	99.145274
3930.927008	99.093844
3932.855824	99.061802
3934.784640	99.146754
3936.713456	99.171912
3938.642272	99.175283
3940.571088	99.138632
3942.499904	99.060333
3944.428720	99.128392
3946.357536	99.148506
3948.286352	99.072089
3950.215168	99.083295
3952.143984	99.129183
3954.072800	99.140930
3956.001616	99.121058
3957.930432	99.129460
3959.859248	99.132734
3961.788064	99.129182
3963.716880	99.141355
3965.645696	99.181823
3967.574512	99.174175
3969.503328	99.136192
3971.432144	99.145053
3973.360960	99.154725
3975.289776	99.150158
3977.218592	99.149935
3979.147408	99.135672
3981.076224	99.129529
3983.005040	99.139313
3984.933856	99.160938
3986.862672	99.167212
3988.791488	99.162999
3990.720304	99.132582
3992.649120	99.108316
3994.577936	99.112264
3996.506752	99.143368
3998.435568	99.148079
4000.364384	99.128566
