# Supplementary material for: Hydrothermal synthesis of hierarchical microstructure tungsten oxide/carbon nanocomposite for supercapacitor application
Source: Sci Rep. 2023 Dec 8;13:21732. doi: 10.1038/s41598-023-48958-w (PMC10709354; doi:10.1038/s41598-023-48958-w)
Supplement: Supplementary file 1 — Supplementary Information 1. [file 41598_2023_48958_MOESM1_ESM.zip › Raw Data/2 FTIR/WO3-C_uncalcined.txt]

399.264912	38.439278
401.193728	41.470703
403.122544	43.716312
405.051360	44.687010
406.980176	44.409104
408.908992	45.352513
410.837808	46.187574
412.766624	47.188307
414.695440	48.250782
416.624256	49.075853
418.553072	48.614770
420.481888	51.928213
422.410704	54.255467
424.339520	55.781892
426.268336	57.137343
428.197152	57.830690
430.125968	57.933961
432.054784	58.628783
433.983600	59.068377
435.912416	58.988422
437.841232	58.265213
439.770048	57.264098
441.698864	55.689010
443.627680	54.828436
445.556496	54.012800
447.485312	52.836373
449.414128	51.608676
451.342944	50.407659
453.271760	49.228512
455.200576	48.447913
457.129392	46.854579
459.058208	45.634109
460.987024	45.196748
462.915840	44.325444
464.844656	43.052356
466.773472	41.730941
468.702288	40.075836
470.631104	38.825415
472.559920	37.685497
474.488736	37.085934
476.417552	36.288833
478.346368	35.371566
480.275184	34.315934
482.204000	33.395380
484.132816	32.678726
486.061632	31.933824
487.990448	31.045761
489.919264	30.279822
491.848080	29.475359
493.776896	28.917742
495.705712	28.358082
497.634528	27.694153
499.563344	26.815863
501.492160	26.055312
503.420976	25.429836
505.349792	24.977199
507.278608	24.310485
509.207424	23.745866
511.136240	23.224103
513.065056	22.901899
514.993872	22.332032
516.922688	21.733495
518.851504	21.280384
520.780320	20.984334
522.709136	20.610424
524.637952	20.343494
526.566768	19.848096
528.495584	19.509561
530.424400	19.198046
532.353216	19.036211
534.282032	18.599773
536.210848	18.303009
538.139664	18.070947
540.068480	17.842725
541.997296	17.530974
543.926112	17.211597
545.854928	16.827475
547.783744	16.641224
549.712560	16.492961
551.641376	16.383708
553.570192	16.060166
555.499008	15.903318
557.427824	15.823786
559.356640	15.674349
561.285456	15.446059
563.214272	15.394296
565.143088	15.176910
567.071904	14.991251
569.000720	14.861564
570.929536	14.868770
572.858352	14.797421
574.787168	14.788455
576.715984	14.704868
578.644800	14.726860
580.573616	14.686461
582.502432	14.706551
584.431248	14.612242
586.360064	14.690978
588.288880	14.665509
590.217696	14.618211
592.146512	14.555550
594.075328	14.671969
596.004144	14.788007
597.932960	14.885223
599.861776	14.904380
601.790592	15.117520
603.719408	15.321018
605.648224	15.585310
607.577040	15.761844
609.505856	16.103196
611.434672	16.437962
613.363488	16.782080
615.292304	17.111008
617.221120	17.581151
619.149936	17.946824
621.078752	18.408763
623.007568	18.817972
624.936384	19.281194
626.865200	19.742820
628.794016	20.283825
630.722832	20.715188
632.651648	21.194570
634.580464	21.633519
636.509280	22.111363
638.438096	22.525181
640.366912	23.019571
642.295728	23.463688
644.224544	23.947842
646.153360	24.370461
648.082176	24.841309
650.010992	25.252044
651.939808	25.659410
653.868624	26.103682
655.797440	26.628354
657.726256	27.072089
659.655072	27.557204
661.583888	28.033991
663.512704	28.524778
665.441520	28.788991
667.370336	28.984657
669.299152	29.880433
671.227968	30.534850
673.156784	30.924751
675.085600	31.405344
677.014416	31.851320
678.943232	32.315771
680.872048	32.747780
682.800864	33.190921
684.729680	33.565908
686.658496	33.929813
688.587312	34.261428
690.516128	34.696520
692.444944	35.065158
694.373760	35.370518
696.302576	35.580508
698.231392	35.899786
700.160208	36.182089
702.089024	36.436336
704.017840	36.630180
705.946656	36.895509
707.875472	37.096159
709.804288	37.305042
711.733104	37.469356
713.661920	37.666997
715.590736	37.908604
717.519552	38.165971
719.448368	38.401539
721.377184	38.706589
723.306000	38.979335
725.234816	39.330094
727.163632	39.615727
729.092448	39.929565
731.021264	40.271525
732.950080	40.712551
734.878896	41.124533
736.807712	41.531806
738.736528	41.929538
740.665344	42.359607
742.594160	42.738120
744.522976	43.196874
746.451792	43.659848
748.380608	44.102867
750.309424	44.480245
752.238240	44.904475
754.167056	45.325392
756.095872	45.754239
758.024688	46.205740
759.953504	46.696803
761.882320	47.121360
763.811136	47.491604
765.739952	47.875046
767.668768	48.333014
769.597584	48.752519
771.526400	49.227862
773.455216	49.635673
775.384032	50.098693
777.312848	50.560477
779.241664	51.022485
781.170480	51.403971
783.099296	51.808300
785.028112	52.211972
786.956928	52.661623
788.885744	53.111139
790.814560	53.538910
792.743376	53.875006
794.672192	54.158220
796.601008	54.458056
798.529824	54.804790
800.458640	55.084044
802.387456	55.382718
804.316272	55.650986
806.245088	55.927580
808.173904	56.265544
810.102720	56.568900
812.031536	56.857820
813.960352	57.205951
815.889168	57.583633
817.817984	57.947377
819.746800	58.288233
821.675616	58.633322
823.604432	59.009826
825.533248	59.379407
827.462064	59.779394
829.390880	60.197627
831.319696	60.579630
833.248512	60.920049
835.177328	61.273111
837.106144	61.671326
839.034960	62.036501
840.963776	62.402350
842.892592	62.776417
844.821408	63.168245
846.750224	63.511549
848.679040	63.833798
850.607856	64.242307
852.536672	64.650080
854.465488	64.945474
856.394304	65.239724
858.323120	65.608914
860.251936	65.955235
862.180752	66.272801
864.109568	66.544470
866.038384	66.853694
867.967200	67.138177
869.896016	67.390328
871.824832	67.651443
873.753648	67.948717
875.682464	68.240968
877.611280	68.493209
879.540096	68.748901
881.468912	68.995482
883.397728	69.177540
885.326544	69.370799
887.255360	69.548303
889.184176	69.701957
891.112992	69.810783
893.041808	69.903377
894.970624	69.990014
896.899440	70.021279
898.828256	70.018853
900.757072	69.975570
902.685888	69.867254
904.614704	69.724952
906.543520	69.548217
908.472336	69.358365
910.401152	69.190838
912.329968	69.017615
914.258784	68.840840
916.187600	68.661888
918.116416	68.528282
920.045232	68.386699
921.974048	68.274833
923.902864	68.257504
925.831680	68.233875
927.760496	68.225555
929.689312	68.291920
931.618128	68.424028
933.546944	68.620799
935.475760	68.875750
937.404576	69.245042
939.333392	69.695433
941.262208	70.258690
943.191024	70.926482
945.119840	71.749323
947.048656	72.745357
948.977472	73.854308
950.906288	74.979930
952.835104	76.027223
954.763920	77.128340
956.692736	78.735426
958.621552	80.800407
960.550368	82.662448
962.479184	83.998418
964.408000	84.850550
966.336816	85.399916
968.265632	85.766007
970.194448	86.022340
972.123264	86.207261
974.052080	86.342039
975.980896	86.475881
977.909712	86.676327
979.838528	86.882985
981.767344	87.117722
983.696160	87.365454
985.624976	87.641725
987.553792	87.878837
989.482608	88.072852
991.411424	88.244983
993.340240	88.389360
995.269056	88.484793
997.197872	88.592497
999.126688	88.684221
1001.055504	88.733675
1002.984320	88.706885
1004.913136	88.641736
1006.841952	88.645638
1008.770768	88.751068
1010.699584	88.858637
1012.628400	88.933174
1014.557216	89.000520
1016.486032	89.101501
1018.414848	89.175224
1020.343664	89.216672
1022.272480	89.201259
1024.201296	89.188751
1026.130112	89.182790
1028.058928	89.198650
1029.987744	89.211595
1031.916560	89.208391
1033.845376	89.201277
1035.774192	89.236226
1037.703008	89.253341
1039.631824	89.280748
1041.560640	89.298001
1043.489456	89.328188
1045.418272	89.375420
1047.347088	89.400371
1049.275904	89.421116
1051.204720	89.488807
1053.133536	89.509607
1055.062352	89.495669
1056.991168	89.499136
1058.919984	89.504216
1060.848800	89.493774
1062.777616	89.489975
1064.706432	89.466738
1066.635248	89.462276
1068.564064	89.460902
1070.492880	89.449778
1072.421696	89.439136
1074.350512	89.401441
1076.279328	89.365814
1078.208144	89.329840
1080.136960	89.274290
1082.065776	89.264246
1083.994592	89.222952
1085.923408	89.157675
1087.852224	89.095111
1089.781040	89.036272
1091.709856	88.981313
1093.638672	88.943908
1095.567488	88.889299
1097.496304	88.864233
1099.425120	88.804762
1101.353936	88.762719
1103.282752	88.714876
1105.211568	88.649697
1107.140384	88.583793
1109.069200	88.530243
1110.998016	88.493494
1112.926832	88.479135
1114.855648	88.434838
1116.784464	88.403380
1118.713280	88.360910
1120.642096	88.316451
1122.570912	88.265316
1124.499728	88.241249
1126.428544	88.189610
1128.357360	88.137038
1130.286176	88.081808
1132.214992	88.055288
1134.143808	87.977615
1136.072624	87.910555
1138.001440	87.840894
1139.930256	87.767993
1141.859072	87.678901
1143.787888	87.604791
1145.716704	87.510500
1147.645520	87.434040
1149.574336	87.339405
1151.503152	87.235574
1153.431968	87.115134
1155.360784	87.009173
1157.289600	86.864918
1159.218416	86.768651
1161.147232	86.668162
1163.076048	86.572376
1165.004864	86.479106
1166.933680	86.429259
1168.862496	86.324882
1170.791312	86.245589
1172.720128	86.142892
1174.648944	86.048622
1176.577760	85.979036
1178.506576	85.934963
1180.435392	85.860351
1182.364208	85.767440
1184.293024	85.647073
1186.221840	85.552406
1188.150656	85.455954
1190.079472	85.390977
1192.008288	85.301690
1193.937104	85.220481
1195.865920	85.126628
1197.794736	85.066733
1199.723552	85.004098
1201.652368	84.947057
1203.581184	84.895027
1205.510000	84.852121
1207.438816	84.781805
1209.367632	84.730300
1211.296448	84.652162
1213.225264	84.601823
1215.154080	84.568128
1217.082896	84.542885
1219.011712	84.486974
1220.940528	84.480461
1222.869344	84.460866
1224.798160	84.428833
1226.726976	84.403622
1228.655792	84.391550
1230.584608	84.376371
1232.513424	84.392340
1234.442240	84.370470
1236.371056	84.361267
1238.299872	84.333756
1240.228688	84.324116
1242.157504	84.293531
1244.086320	84.268343
1246.015136	84.257539
1247.943952	84.241631
1249.872768	84.190460
1251.801584	84.177927
1253.730400	84.144375
1255.659216	84.108693
1257.588032	84.053195
1259.516848	83.996019
1261.445664	83.952727
1263.374480	83.950683
1265.303296	83.885903
1267.232112	83.823541
1269.160928	83.742397
1271.089744	83.694921
1273.018560	83.694008
1274.947376	83.717840
1276.876192	83.668632
1278.805008	83.627818
1280.733824	83.597179
1282.662640	83.613132
1284.591456	83.583656
1286.520272	83.518186
1288.449088	83.488412
1290.377904	83.541475
1292.306720	83.574456
1294.235536	83.606668
1296.164352	83.616126
1298.093168	83.665113
1300.021984	83.720855
1301.950800	83.769129
1303.879616	83.795891
1305.808432	83.839202
1307.737248	83.870112
1309.666064	83.932324
1311.594880	83.913222
1313.523696	83.888805
1315.452512	83.934472
1317.381328	83.938544
1319.310144	83.980384
1321.238960	84.156726
1323.167776	84.294122
1325.096592	84.361312
1327.025408	84.392901
1328.954224	84.414419
1330.883040	84.432221
1332.811856	84.480694
1334.740672	84.464557
1336.669488	84.260816
1338.598304	83.917387
1340.527120	84.025676
1342.455936	84.491241
1344.384752	84.626558
1346.313568	84.624676
1348.242384	84.580122
1350.171200	84.523259
1352.100016	84.483925
1354.028832	84.370055
1355.957648	84.309427
1357.886464	84.287967
1359.815280	84.126622
1361.744096	83.779523
1363.672912	83.849885
1365.601728	84.198445
1367.530544	84.151046
1369.459360	84.107248
1371.388176	84.088036
1373.316992	83.749770
1375.245808	83.717461
1377.174624	83.967734
1379.103440	84.001768
1381.032256	84.103456
1382.961072	84.165761
1384.889888	84.064470
1386.818704	83.746283
1388.747520	83.950902
1390.676336	84.184159
1392.605152	84.043065
1394.533968	83.632186
1396.462784	83.575736
1398.391600	83.619868
1400.320416	83.910689
1402.249232	84.102188
1404.178048	83.888956
1406.106864	83.954344
1408.035680	84.151596
1409.964496	84.091588
1411.893312	84.057817
1413.822128	84.122252
1415.750944	83.912778
1417.679760	83.435906
1419.608576	83.470148
1421.537392	83.928140
1423.466208	83.814076
1425.395024	83.934937
1427.323840	84.033980
1429.252656	83.820171
1431.181472	83.840391
1433.110288	83.889388
1435.039104	83.618126
1436.967920	83.454409
1438.896736	83.983900
1440.825552	84.142824
1442.754368	84.154031
1444.683184	84.128852
1446.612000	83.936288
1448.540816	83.909332
1450.469632	84.109671
1452.398448	84.032088
1454.327264	83.727126
1456.256080	82.947666
1458.184896	83.196752
1460.113712	84.208286
1462.042528	84.613842
1463.971344	84.486941
1465.900160	84.691559
1467.828976	85.042244
1469.757792	84.956895
1471.686608	84.323801
1473.615424	84.213225
1475.544240	84.663391
1477.473056	85.111205
1479.401872	85.338852
1481.330688	85.242644
1483.259504	85.368189
1485.188320	85.225253
1487.117136	84.743490
1489.045952	84.200270
1490.974768	84.606993
1492.903584	85.246974
1494.832400	85.065366
1496.761216	84.596683
1498.690032	84.731742
1500.618848	84.936632
1502.547664	84.968809
1504.476480	84.537584
1506.405296	82.985241
1508.334112	83.002597
1510.262928	84.018156
1512.191744	84.447065
1514.120560	84.451409
1516.049376	83.879691
1517.978192	83.910923
1519.907008	83.800176
1521.835824	83.461659
1523.764640	83.959186
1525.693456	83.944058
1527.622272	84.102481
1529.551088	84.436803
1531.479904	84.262658
1533.408720	83.824930
1535.337536	84.184510
1537.266352	84.050930
1539.195168	83.019992
1541.123984	82.611554
1543.052800	82.943911
1544.981616	83.167650
1546.910432	83.652793
1548.839248	83.371113
1550.768064	83.053323
1552.696880	83.017699
1554.625696	82.491424
1556.554512	82.025728
1558.483328	80.721905
1560.412144	81.514362
1562.340960	82.082293
1564.269776	81.909805
1566.198592	81.692908
1568.127408	81.311181
1570.056224	80.901804
1571.985040	81.083178
1573.913856	80.754020
1575.842672	80.086086
1577.771488	80.027077
1579.700304	80.126845
1581.629120	79.869776
1583.557936	79.595242
1585.486752	79.275766
1587.415568	78.983192
1589.344384	78.613660
1591.273200	78.286880
1593.202016	77.894326
1595.130832	77.538919
1597.059648	77.266124
1598.988464	77.001674
1600.917280	76.591368
1602.846096	76.239411
1604.774912	75.976740
1606.703728	75.671969
1608.632544	75.358503
1610.561360	75.290612
1612.490176	75.254395
1614.418992	75.061054
1616.347808	74.754263
1618.276624	75.246716
1620.205440	75.569501
1622.134256	75.580523
1624.063072	76.033983
1625.991888	76.684417
1627.920704	77.122810
1629.849520	77.845171
1631.778336	78.286668
1633.707152	78.349456
1635.635968	78.312486
1637.564784	79.292624
1639.493600	79.948376
1641.422416	80.374866
1643.351232	80.564688
1645.280048	80.309692
1647.208864	80.154571
1649.137680	81.020104
1651.066496	81.044131
1652.995312	80.239597
1654.924128	81.308733
1656.852944	82.001824
1658.781760	82.185519
1660.710576	82.044888
1662.639392	81.865704
1664.568208	82.161577
1666.497024	82.065027
1668.425840	81.510545
1670.354656	81.308020
1672.283472	81.591877
1674.212288	81.452103
1676.141104	81.421963
1678.069920	81.451560
1679.998736	80.987351
1681.927552	80.520753
1683.856368	79.770764
1685.785184	80.270327
1687.714000	80.426183
1689.642816	80.318018
1691.571632	80.434143
1693.500448	80.223289
1695.429264	79.552951
1697.358080	79.355224
1699.286896	79.252397
1701.215712	79.646931
1703.144528	80.088881
1705.073344	80.060342
1707.002160	80.592355
1708.930976	81.074542
1710.859792	81.347840
1712.788608	81.444513
1714.717424	81.205150
1716.646240	81.102482
1718.575056	82.054833
1720.503872	83.161454
1722.432688	83.464434
1724.361504	83.844878
1726.290320	84.241536
1728.219136	84.317680
1730.147952	84.163863
1732.076768	84.018221
1734.005584	83.838391
1735.934400	84.822609
1737.863216	84.978786
1739.792032	84.964153
1741.720848	85.145079
1743.649664	85.098780
1745.578480	85.201848
1747.507296	85.063201
1749.436112	84.972420
1751.364928	85.366372
1753.293744	86.023037
1755.222560	86.137004
1757.151376	86.045714
1759.080192	86.268272
1761.009008	86.211832
1762.937824	86.475850
1764.866640	86.756853
1766.795456	86.583199
1768.724272	86.420265
1770.653088	86.269251
1772.581904	86.220700
1774.510720	86.758618
1776.439536	86.948859
1778.368352	87.008940
1780.297168	86.884352
1782.225984	87.120313
1784.154800	87.141555
1786.083616	87.245395
1788.012432	87.314318
1789.941248	86.996286
1791.870064	86.650752
1793.798880	86.994437
1795.727696	87.113697
1797.656512	87.142717
1799.585328	87.049761
1801.514144	87.028237
1803.442960	87.312140
1805.371776	87.516178
1807.300592	87.417222
1809.229408	87.263031
1811.158224	87.186193
1813.087040	87.403601
1815.015856	87.516229
1816.944672	87.458700
1818.873488	87.520856
1820.802304	87.540463
1822.731120	87.361873
1824.659936	87.148296
1826.588752	87.232008
1828.517568	87.092076
1830.446384	87.028681
1832.375200	87.401456
1834.304016	87.426447
1836.232832	87.359803
1838.161648	87.346129
1840.090464	87.358812
1842.019280	87.044025
1843.948096	86.759881
1845.876912	86.965860
1847.805728	87.105129
1849.734544	87.253113
1851.663360	87.386183
1853.592176	87.374411
1855.520992	87.379522
1857.449808	87.273894
1859.378624	87.207597
1861.307440	87.173126
1863.236256	87.168935
1865.165072	86.989289
1867.093888	86.587552
1869.022704	86.389524
1870.951520	86.818343
1872.880336	87.046695
1874.809152	87.047925
1876.737968	86.989237
1878.666784	86.997863
1880.595600	86.984905
1882.524416	86.921280
1884.453232	86.809015
1886.382048	86.759708
1888.310864	86.559501
1890.239680	86.463129
1892.168496	86.615275
1894.097312	86.534187
1896.026128	86.511349
1897.954944	86.662176
1899.883760	86.669198
1901.812576	86.600564
1903.741392	86.492522
1905.670208	86.440968
1907.599024	86.336123
1909.527840	86.284205
1911.456656	86.344525
1913.385472	86.354868
1915.314288	86.249025
1917.243104	86.068500
1919.171920	86.107143
1921.100736	86.108183
1923.029552	85.887126
1924.958368	86.004207
1926.887184	86.053609
1928.816000	86.087336
1930.744816	86.058621
1932.673632	86.003074
1934.602448	85.924365
1936.531264	85.924650
1938.460080	85.888715
1940.388896	85.737770
1942.317712	85.464217
1944.246528	85.524237
1946.175344	85.624275
1948.104160	85.702554
1950.032976	85.602269
1951.961792	85.589696
1953.890608	85.415943
1955.819424	85.337445
1957.748240	85.401084
1959.677056	85.470528
1961.605872	85.454912
1963.534688	85.364002
1965.463504	85.116100
1967.392320	85.139611
1969.321136	85.248164
1971.249952	85.114824
1973.178768	85.080303
1975.107584	85.062545
1977.036400	84.647430
1978.965216	84.740278
1980.894032	84.972564
1982.822848	85.027980
1984.751664	85.109588
1986.680480	84.957131
1988.609296	84.724920
1990.538112	84.798517
1992.466928	84.721200
1994.395744	84.902077
1996.324560	85.101655
1998.253376	85.193491
2000.182192	85.035759
2002.111008	84.971607
2004.039824	84.785376
2005.968640	84.588322
2007.897456	84.439244
2009.826272	84.535719
2011.755088	84.586695
2013.683904	84.589075
2015.612720	84.532481
2017.541536	84.394997
2019.470352	84.331319
2021.399168	84.463983
2023.327984	84.381428
2025.256800	84.356939
2027.185616	84.559240
2029.114432	84.599117
2031.043248	84.451841
2032.972064	84.424920
2034.900880	84.331485
2036.829696	84.400206
2038.758512	84.363284
2040.687328	84.333520
2042.616144	84.319500
2044.544960	84.441708
2046.473776	84.573919
2048.402592	84.513331
2050.331408	84.443987
2052.260224	84.622593
2054.189040	84.638095
2056.117856	84.683269
2058.046672	84.608121
2059.975488	84.556971
2061.904304	84.513795
2063.833120	84.525145
2065.761936	84.567021
2067.690752	84.627949
2069.619568	84.581995
2071.548384	84.514057
2073.477200	84.523370
2075.406016	84.618642
2077.334832	84.589678
2079.263648	84.549092
2081.192464	84.525433
2083.121280	84.556268
2085.050096	84.451916
2086.978912	84.442861
2088.907728	84.501499
2090.836544	84.563655
2092.765360	84.574128
2094.694176	84.509523
2096.622992	84.398466
2098.551808	84.348701
2100.480624	84.341373
2102.409440	84.343591
2104.338256	84.252671
2106.267072	84.293759
2108.195888	84.322747
2110.124704	84.296770
2112.053520	84.312960
2113.982336	84.250447
2115.911152	84.208046
2117.839968	84.272400
2119.768784	84.271040
2121.697600	84.290608
2123.626416	84.231462
2125.555232	84.157121
2127.484048	84.144338
2129.412864	84.161225
2131.341680	84.113012
2133.270496	84.098119
2135.199312	84.045019
2137.128128	83.992736
2139.056944	83.934040
2140.985760	83.915157
2142.914576	83.846519
2144.843392	83.679878
2146.772208	83.492903
2148.701024	83.555461
2150.629840	83.509831
2152.558656	83.411019
2154.487472	83.256945
2156.416288	83.064196
2158.345104	82.662060
2160.273920	82.459089
2162.202736	82.740073
2164.131552	83.068546
2166.060368	83.240220
2167.989184	83.297113
2169.918000	83.245038
2171.846816	83.150281
2173.775632	83.011712
2175.704448	82.986072
2177.633264	83.229907
2179.562080	83.404917
2181.490896	83.387759
2183.419712	83.284093
2185.348528	83.273332
2187.277344	83.390961
2189.206160	83.443397
2191.134976	83.368201
2193.063792	83.355155
2194.992608	83.328582
2196.921424	83.336458
2198.850240	83.300993
2200.779056	83.234830
2202.707872	83.266630
2204.636688	83.294641
2206.565504	83.310281
2208.494320	83.314731
2210.423136	83.235815
2212.351952	83.166664
2214.280768	83.173097
2216.209584	83.143243
2218.138400	83.078800
2220.067216	83.133466
2221.996032	83.183229
2223.924848	83.204719
2225.853664	83.297414
2227.782480	83.263987
2229.711296	83.255578
2231.640112	83.250067
2233.568928	83.144777
2235.497744	83.164516
2237.426560	83.209959
2239.355376	83.153849
2241.284192	83.125326
2243.213008	83.157806
2245.141824	83.207812
2247.070640	83.163836
2248.999456	83.072409
2250.928272	83.091224
2252.857088	83.160757
2254.785904	83.214004
2256.714720	83.189132
2258.643536	83.123159
2260.572352	83.165280
2262.501168	83.184280
2264.429984	83.134265
2266.358800	83.116030
2268.287616	83.140883
2270.216432	83.146936
2272.145248	83.146816
2274.074064	83.119771
2276.002880	83.114754
2277.931696	83.110396
2279.860512	83.090819
2281.789328	83.045634
2283.718144	83.014964
2285.646960	83.024041
2287.575776	82.994902
2289.504592	82.977939
2291.433408	82.943127
2293.362224	82.936896
2295.291040	82.925990
2297.219856	82.901460
2299.148672	82.858301
2301.077488	82.823668
2303.006304	82.796487
2304.935120	82.762847
2306.863936	82.718335
2308.792752	82.703247
2310.721568	82.712428
2312.650384	82.773824
2314.579200	82.839384
2316.508016	82.854945
2318.436832	82.885764
2320.365648	82.971979
2322.294464	83.029379
2324.223280	83.116491
2326.152096	83.305119
2328.080912	83.434764
2330.009728	83.518132
2331.938544	83.610244
2333.867360	83.746784
2335.796176	83.888358
2337.724992	83.944334
2339.653808	83.937269
2341.582624	83.886396
2343.511440	83.792139
2345.440256	83.636192
2347.369072	83.357817
2349.297888	83.050733
2351.226704	83.083764
2353.155520	83.458483
2355.084336	83.751035
2357.013152	83.968473
2358.941968	84.122804
2360.870784	84.105146
2362.799600	84.025939
2364.728416	83.991226
2366.657232	83.852510
2368.586048	83.584253
2370.514864	83.299553
2372.443680	83.077738
2374.372496	82.877571
2376.301312	82.669167
2378.230128	82.502577
2380.158944	82.433274
2382.087760	82.383489
2384.016576	82.376910
2385.945392	82.381845
2387.874208	82.372755
2389.803024	82.374078
2391.731840	82.395929
2393.660656	82.384280
2395.589472	82.362447
2397.518288	82.358319
2399.447104	82.345259
2401.375920	82.311170
2403.304736	82.296739
2405.233552	82.313586
2407.162368	82.311860
2409.091184	82.298766
2411.020000	82.281531
2412.948816	82.222427
2414.877632	82.212766
2416.806448	82.207542
2418.735264	82.194162
2420.664080	82.179012
2422.592896	82.177405
2424.521712	82.173563
2426.450528	82.133808
2428.379344	82.096711
2430.308160	82.093441
2432.236976	82.082758
2434.165792	82.096298
2436.094608	82.076538
2438.023424	82.074754
2439.952240	82.048248
2441.881056	82.034642
2443.809872	82.025293
2445.738688	82.002305
2447.667504	81.972450
2449.596320	81.996404
2451.525136	81.962992
2453.453952	81.945754
2455.382768	81.959515
2457.311584	81.944657
2459.240400	81.902095
2461.169216	81.905456
2463.098032	81.903353
2465.026848	81.893032
2466.955664	81.873043
2468.884480	81.835483
2470.813296	81.781042
2472.742112	81.800959
2474.670928	81.805110
2476.599744	81.791994
2478.528560	81.775870
2480.457376	81.731752
2482.386192	81.722742
2484.315008	81.723994
2486.243824	81.704155
2488.172640	81.716301
2490.101456	81.694026
2492.030272	81.665920
2493.959088	81.620210
2495.887904	81.612359
2497.816720	81.635847
2499.745536	81.652842
2501.674352	81.629368
2503.603168	81.611218
2505.531984	81.582404
2507.460800	81.571674
2509.389616	81.555962
2511.318432	81.570686
2513.247248	81.542857
2515.176064	81.515891
2517.104880	81.486298
2519.033696	81.458470
2520.962512	81.476082
2522.891328	81.497567
2524.820144	81.468934
2526.748960	81.452006
2528.677776	81.446955
2530.606592	81.450987
2532.535408	81.436183
2534.464224	81.437184
2536.393040	81.422788
2538.321856	81.411743
2540.250672	81.408412
2542.179488	81.391988
2544.108304	81.384020
2546.037120	81.378245
2547.965936	81.381710
2549.894752	81.358625
2551.823568	81.325408
2553.752384	81.323496
2555.681200	81.349706
2557.610016	81.348595
2559.538832	81.330665
2561.467648	81.336588
2563.396464	81.311953
2565.325280	81.256142
2567.254096	81.225889
2569.182912	81.231564
2571.111728	81.259640
2573.040544	81.281456
2574.969360	81.258559
2576.898176	81.229971
2578.826992	81.228773
2580.755808	81.222885
2582.684624	81.212115
2584.613440	81.228681
2586.542256	81.228486
2588.471072	81.187266
2590.399888	81.175445
2592.328704	81.182347
2594.257520	81.174651
2596.186336	81.173206
2598.115152	81.178424
2600.043968	81.152868
2601.972784	81.114238
2603.901600	81.089406
2605.830416	81.097709
2607.759232	81.103612
2609.688048	81.096079
2611.616864	81.084641
2613.545680	81.065243
2615.474496	81.041534
2617.403312	81.044509
2619.332128	81.045189
2621.260944	81.029471
2623.189760	80.992094
2625.118576	80.972049
2627.047392	80.978920
2628.976208	81.000737
2630.905024	80.990019
2632.833840	80.978299
2634.762656	80.973503
2636.691472	80.964134
2638.620288	80.938679
2640.549104	80.923232
2642.477920	80.891236
2644.406736	80.884785
2646.335552	80.871452
2648.264368	80.847374
2650.193184	80.816327
2652.122000	80.808653
2654.050816	80.808285
2655.979632	80.804382
2657.908448	80.774402
2659.837264	80.762622
2661.766080	80.751901
2663.694896	80.747951
2665.623712	80.743377
2667.552528	80.747998
2669.481344	80.726184
2671.410160	80.718403
2673.338976	80.722850
2675.267792	80.720188
2677.196608	80.702407
2679.125424	80.702140
2681.054240	80.686303
2682.983056	80.681381
2684.911872	80.663659
2686.840688	80.652284
2688.769504	80.631469
2690.698320	80.620228
2692.627136	80.614999
2694.555952	80.626117
2696.484768	80.608372
2698.413584	80.605025
2700.342400	80.595603
2702.271216	80.583571
2704.200032	80.567930
2706.128848	80.568481
2708.057664	80.557585
2709.986480	80.553849
2711.915296	80.544566
2713.844112	80.532158
2715.772928	80.512735
2717.701744	80.525805
2719.630560	80.531409
2721.559376	80.516936
2723.488192	80.487397
2725.417008	80.485823
2727.345824	80.486779
2729.274640	80.483116
2731.203456	80.466422
2733.132272	80.449944
2735.061088	80.432855
2736.989904	80.425780
2738.918720	80.420799
2740.847536	80.414549
2742.776352	80.411739
2744.705168	80.411478
2746.633984	80.397508
2748.562800	80.403864
2750.491616	80.404763
2752.420432	80.392055
2754.349248	80.377916
2756.278064	80.366588
2758.206880	80.346118
2760.135696	80.333059
2762.064512	80.336719
2763.993328	80.337202
2765.922144	80.331805
2767.850960	80.324598
2769.779776	80.312208
2771.708592	80.305344
2773.637408	80.311607
2775.566224	80.304331
2777.495040	80.285238
2779.423856	80.265992
2781.352672	80.234738
2783.281488	80.236380
2785.210304	80.240624
2787.139120	80.243901
2789.067936	80.243813
2790.996752	80.219443
2792.925568	80.193350
2794.854384	80.174373
2796.783200	80.164149
2798.712016	80.165209
2800.640832	80.167012
2802.569648	80.153516
2804.498464	80.129962
2806.427280	80.108099
2808.356096	80.103774
2810.284912	80.097939
2812.213728	80.075767
2814.142544	80.048408
2816.071360	80.055491
2818.000176	80.060326
2819.928992	80.044820
2821.857808	80.024107
2823.786624	80.012780
2825.715440	80.001145
2827.644256	79.977722
2829.573072	79.954281
2831.501888	79.940080
2833.430704	79.926270
2835.359520	79.917728
2837.288336	79.908491
2839.217152	79.913549
2841.145968	79.907905
2843.074784	79.932197
2845.003600	79.978128
2846.932416	80.026379
2848.861232	80.058317
2850.790048	80.058000
2852.718864	79.981067
2854.647680	79.890561
2856.576496	79.830667
2858.505312	79.783439
2860.434128	79.751609
2862.362944	79.734373
2864.291760	79.702307
2866.220576	79.702751
2868.149392	79.672487
2870.078208	79.628873
2872.007024	79.608118
2873.935840	79.605117
2875.864656	79.595663
2877.793472	79.591109
2879.722288	79.584552
2881.651104	79.587884
2883.579920	79.584002
2885.508736	79.584346
2887.437552	79.565313
2889.366368	79.562281
2891.295184	79.538690
2893.224000	79.518332
2895.152816	79.497652
2897.081632	79.485091
2899.010448	79.473440
2900.939264	79.461670
2902.868080	79.449614
2904.796896	79.443650
2906.725712	79.403410
2908.654528	79.406368
2910.583344	79.415029
2912.512160	79.455749
2914.440976	79.507173
2916.369792	79.523206
2918.298608	79.479784
2920.227424	79.424118
2922.156240	79.351831
2924.085056	79.282419
2926.013872	79.217495
2927.942688	79.173482
2929.871504	79.133000
2931.800320	79.097594
2933.729136	79.058799
2935.657952	79.047596
2937.586768	79.035631
2939.515584	79.033604
2941.444400	79.020705
2943.373216	79.036745
2945.302032	79.053694
2947.230848	79.059242
2949.159664	79.066158
2951.088480	79.066086
2953.017296	79.050558
2954.946112	79.042951
2956.874928	79.043995
2958.803744	79.053761
2960.732560	79.034570
2962.661376	79.030439
2964.590192	79.016920
2966.519008	79.022281
2968.447824	79.030969
2970.376640	79.047676
2972.305456	79.033006
2974.234272	79.020395
2976.163088	79.041505
2978.091904	79.060497
2980.020720	79.089685
2981.949536	79.101651
2983.878352	79.051341
2985.807168	79.001313
2987.735984	78.974276
2989.664800	78.988826
2991.593616	78.999241
2993.522432	78.967573
2995.451248	78.947886
2997.380064	78.967673
2999.308880	78.964343
3001.237696	78.927590
3003.166512	78.881896
3005.095328	78.858313
3007.024144	78.865405
3008.952960	78.852360
3010.881776	78.811818
3012.810592	78.788471
3014.739408	78.771386
3016.668224	78.755044
3018.597040	78.748112
3020.525856	78.723704
3022.454672	78.700021
3024.383488	78.671947
3026.312304	78.631950
3028.241120	78.611891
3030.169936	78.567664
3032.098752	78.526932
3034.027568	78.529626
3035.956384	78.526455
3037.885200	78.529373
3039.814016	78.538917
3041.742832	78.528416
3043.671648	78.499503
3045.600464	78.464695
3047.529280	78.394227
3049.458096	78.350949
3051.386912	78.347809
3053.315728	78.341829
3055.244544	78.323485
3057.173360	78.299355
3059.102176	78.284015
3061.030992	78.261649
3062.959808	78.238854
3064.888624	78.203442
3066.817440	78.186866
3068.746256	78.195274
3070.675072	78.177347
3072.603888	78.154766
3074.532704	78.133895
3076.461520	78.120805
3078.390336	78.099639
3080.319152	78.044291
3082.247968	77.987390
3084.176784	78.004050
3086.105600	78.002827
3088.034416	77.980437
3089.963232	77.971146
3091.892048	77.948932
3093.820864	77.905393
3095.749680	77.850416
3097.678496	77.810098
3099.607312	77.779539
3101.536128	77.757373
3103.464944	77.773478
3105.393760	77.745243
3107.322576	77.702769
3109.251392	77.679926
3111.180208	77.671304
3113.109024	77.655278
3115.037840	77.605885
3116.966656	77.554613
3118.895472	77.517092
3120.824288	77.467761
3122.753104	77.453223
3124.681920	77.466350
3126.610736	77.457757
3128.539552	77.418307
3130.468368	77.411978
3132.397184	77.356892
3134.326000	77.320337
3136.254816	77.333011
3138.183632	77.320921
3140.112448	77.262159
3142.041264	77.224921
3143.970080	77.211837
3145.898896	77.187714
3147.827712	77.150153
3149.756528	77.136221
3151.685344	77.120881
3153.614160	77.114627
3155.542976	77.071610
3157.471792	77.017898
3159.400608	76.996718
3161.329424	76.972318
3163.258240	76.939044
3165.187056	76.924353
3167.115872	76.924150
3169.044688	76.903459
3170.973504	76.834315
3172.902320	76.809405
3174.831136	76.792094
3176.759952	76.745509
3178.688768	76.704014
3180.617584	76.698071
3182.546400	76.655666
3184.475216	76.620680
3186.404032	76.624802
3188.332848	76.623483
3190.261664	76.566080
3192.190480	76.548103
3194.119296	76.515976
3196.048112	76.482046
3197.976928	76.462816
3199.905744	76.480499
3201.834560	76.453206
3203.763376	76.423224
3205.692192	76.396797
3207.621008	76.376621
3209.549824	76.358322
3211.478640	76.352676
3213.407456	76.306757
3215.336272	76.286923
3217.265088	76.282620
3219.193904	76.250129
3221.122720	76.238828
3223.051536	76.236245
3224.980352	76.204218
3226.909168	76.192436
3228.837984	76.185689
3230.766800	76.126265
3232.695616	76.059242
3234.624432	76.020366
3236.553248	75.989939
3238.482064	75.994935
3240.410880	76.013862
3242.339696	76.000819
3244.268512	75.916540
3246.197328	75.879802
3248.126144	75.893483
3250.054960	75.852882
3251.983776	75.798209
3253.912592	75.754554
3255.841408	75.724280
3257.770224	75.701747
3259.699040	75.667209
3261.627856	75.635535
3263.556672	75.604206
3265.485488	75.561452
3267.414304	75.520471
3269.343120	75.475156
3271.271936	75.411819
3273.200752	75.354565
3275.129568	75.291012
3277.058384	75.228272
3278.987200	75.208980
3280.916016	75.183523
3282.844832	75.123137
3284.773648	75.083050
3286.702464	75.042470
3288.631280	74.987217
3290.560096	74.937578
3292.488912	74.892355
3294.417728	74.871022
3296.346544	74.816435
3298.275360	74.753741
3300.204176	74.710165
3302.132992	74.642091
3304.061808	74.575320
3305.990624	74.522502
3307.919440	74.458528
3309.848256	74.398684
3311.777072	74.340390
3313.705888	74.277173
3315.634704	74.227362
3317.563520	74.171555
3319.492336	74.096130
3321.421152	74.026305
3323.349968	73.951576
3325.278784	73.883604
3327.207600	73.802892
3329.136416	73.754173
3331.065232	73.715756
3332.994048	73.660474
3334.922864	73.558255
3336.851680	73.477279
3338.780496	73.463981
3340.709312	73.421448
3342.638128	73.375198
3344.566944	73.324049
3346.495760	73.243867
3348.424576	73.188535
3350.353392	73.127829
3352.282208	73.062432
3354.211024	73.007395
3356.139840	72.995649
3358.068656	72.969464
3359.997472	72.937639
3361.926288	72.885566
3363.855104	72.849338
3365.783920	72.858720
3367.712736	72.921149
3369.641552	72.940482
3371.570368	72.936868
3373.499184	72.946065
3375.428000	73.008373
3377.356816	73.051675
3379.285632	73.098610
3381.214448	73.127594
3383.143264	73.139303
3385.072080	73.171642
3387.000896	73.261277
3388.929712	73.338467
3390.858528	73.421692
3392.787344	73.474969
3394.716160	73.560120
3396.644976	73.613457
3398.573792	73.722289
3400.502608	73.830589
3402.431424	73.936170
3404.360240	74.041678
3406.289056	74.148107
3408.217872	74.238122
3410.146688	74.345058
3412.075504	74.441045
3414.004320	74.535199
3415.933136	74.624035
3417.861952	74.716225
3419.790768	74.742015
3421.719584	74.851871
3423.648400	75.023358
3425.577216	75.167917
3427.506032	75.274632
3429.434848	75.394791
3431.363664	75.509515
3433.292480	75.653365
3435.221296	75.784072
3437.150112	75.878951
3439.078928	75.974461
3441.007744	76.071440
3442.936560	76.162341
3444.865376	76.265407
3446.794192	76.305806
3448.723008	76.580334
3450.651824	76.818580
3452.580640	76.983668
3454.509456	77.155284
3456.438272	77.302308
3458.367088	77.466587
3460.295904	77.649649
3462.224720	77.788938
3464.153536	77.997278
3466.082352	78.176816
3468.011168	78.345289
3469.939984	78.513215
3471.868800	78.678678
3473.797616	78.834714
3475.726432	79.015791
3477.655248	79.188712
3479.584064	79.268835
3481.512880	79.291865
3483.441696	79.465111
3485.370512	79.661127
3487.299328	79.764710
3489.228144	79.868532
3491.156960	80.025965
3493.085776	80.124898
3495.014592	80.152882
3496.943408	80.209172
3498.872224	80.300452
3500.801040	80.203345
3502.729856	80.123401
3504.658672	80.344486
3506.587488	80.606368
3508.516304	80.552683
3510.445120	80.550707
3512.373936	80.714237
3514.302752	80.814676
3516.231568	80.828448
3518.160384	80.833347
3520.089200	80.845887
3522.018016	80.736329
3523.946832	80.610848
3525.875648	80.701648
3527.804464	80.732067
3529.733280	80.898138
3531.662096	81.048333
3533.590912	81.128814
3535.519728	81.036868
3537.448544	81.075938
3539.377360	81.216677
3541.306176	81.206899
3543.234992	80.963413
3545.163808	80.691423
3547.092624	80.786576
3549.021440	81.132888
3550.950256	81.134578
3552.879072	81.055425
3554.807888	81.260196
3556.736704	81.359880
3558.665520	81.281023
3560.594336	81.170848
3562.523152	81.100025
3564.451968	80.747258
3566.380784	80.113380
3568.309600	80.526152
3570.238416	81.300828
3572.167232	81.453290
3574.096048	81.418655
3576.024864	81.445501
3577.953680	81.457712
3579.882496	81.434253
3581.811312	81.486330
3583.740128	81.400840
3585.668944	80.955089
3587.597760	80.615351
3589.526576	81.263139
3591.455392	81.546292
3593.384208	81.273170
3595.313024	81.168948
3597.241840	81.355647
3599.170656	81.420347
3601.099472	81.455920
3603.028288	81.640643
3604.957104	81.588176
3606.885920	81.212249
3608.814736	81.123534
3610.743552	81.349377
3612.672368	81.105674
3614.601184	81.106548
3616.530000	81.212333
3618.458816	80.963943
3620.387632	81.262648
3622.316448	81.822844
3624.245264	81.845501
3626.174080	81.481022
3628.102896	80.732652
3630.031712	81.032516
3631.960528	81.814418
3633.889344	81.870480
3635.818160	82.067636
3637.746976	82.088681
3639.675792	82.075120
3641.604608	82.008068
3643.533424	81.950040
3645.462240	81.611350
3647.391056	80.702111
3649.319872	80.473954
3651.248688	81.411394
3653.177504	82.174288
3655.106320	81.999404
3657.035136	82.085417
3658.963952	82.464768
3660.892768	82.484600
3662.821584	82.501284
3664.750400	82.455930
3666.679216	82.194208
3668.608032	81.598124
3670.536848	81.455377
3672.465664	81.982158
3674.394480	81.394700
3676.323296	81.328627
3678.252112	82.144165
3680.180928	82.357647
3682.109744	82.595242
3684.038560	82.541569
3685.967376	82.270247
3687.896192	81.650767
3689.825008	81.571612
3691.753824	82.147379
3693.682640	82.540442
3695.611456	82.568789
3697.540272	82.570446
3699.469088	82.462152
3701.397904	82.229256
3703.326720	82.452968
3705.255536	82.543854
3707.184352	82.313785
3709.113168	81.893715
3711.041984	81.513723
3712.970800	81.882430
3714.899616	82.304448
3716.828432	82.367061
3718.757248	82.266475
3720.686064	82.120537
3722.614880	81.886910
3724.543696	81.845975
3726.472512	81.859046
3728.401328	82.203121
3730.330144	82.122020
3732.258960	81.605495
3734.187776	81.030345
3736.116592	80.873042
3738.045408	81.714716
3739.974224	81.844038
3741.903040	81.663548
3743.831856	81.150180
3745.760672	81.361843
3747.689488	81.413923
3749.618304	80.825839
3751.547120	80.966699
3753.475936	81.792324
3755.404752	82.087641
3757.333568	81.902889
3759.262384	81.896957
3761.191200	82.190573
3763.120016	82.264525
3765.048832	81.965080
3766.977648	82.025164
3768.906464	81.944730
3770.835280	82.021363
3772.764096	82.358648
3774.692912	82.398605
3776.621728	82.289405
3778.550544	82.052228
3780.479360	82.144099
3782.408176	82.294816
3784.336992	82.094677
3786.265808	82.171681
3788.194624	82.322067
3790.123440	82.365902
3792.052256	82.356090
3793.981072	82.240867
3795.909888	81.901081
3797.838704	81.759694
3799.767520	81.570761
3801.696336	81.313543
3803.625152	81.995121
3805.553968	81.970691
3807.482784	81.908168
3809.411600	82.345967
3811.340416	82.313314
3813.269232	82.105445
3815.198048	81.675355
3817.126864	81.667314
3819.055680	81.560909
3820.984496	81.173064
3822.913312	81.855117
3824.842128	81.981823
3826.770944	81.878920
3828.699760	82.063400
3830.628576	81.916266
3832.557392	81.774955
3834.486208	81.665819
3836.415024	81.362007
3838.343840	81.176785
3840.272656	81.371740
3842.201472	81.702645
3844.130288	81.854561
3846.059104	82.097671
3847.987920	82.012291
3849.916736	81.589893
3851.845552	80.887175
3853.774368	80.680095
3855.703184	81.674871
3857.632000	81.872667
3859.560816	81.989450
3861.489632	81.754325
3863.418448	81.486341
3865.347264	81.505946
3867.276080	81.739231
3869.204896	81.280969
3871.133712	81.386722
3873.062528	81.634835
3874.991344	81.781431
3876.920160	82.117452
3878.848976	81.772567
3880.777792	81.482938
3882.706608	81.737143
3884.635424	81.621828
3886.564240	81.775169
3888.493056	82.090673
3890.421872	81.712370
3892.350688	81.645424
3894.279504	81.949587
3896.208320	81.942235
3898.137136	81.593745
3900.065952	81.350309
3901.994768	81.296058
3903.923584	81.281051
3905.852400	81.728776
3907.781216	82.148678
3909.710032	82.264711
3911.638848	82.233249
3913.567664	82.194740
3915.496480	81.910026
3917.425296	81.664063
3919.354112	81.795324
3921.282928	81.921909
3923.211744	81.819071
3925.140560	81.760388
3927.069376	82.076038
3928.998192	81.981785
3930.927008	81.742160
3932.855824	81.758351
3934.784640	82.068388
3936.713456	82.182812
3938.642272	82.138438
3940.571088	81.987078
3942.499904	81.776117
3944.428720	81.920264
3946.357536	81.989611
3948.286352	81.827733
3950.215168	81.900406
3952.143984	82.088120
3954.072800	82.148821
3956.001616	82.093092
3957.930432	82.091849
3959.859248	82.086490
3961.788064	82.030475
3963.716880	82.068128
3965.645696	82.156444
3967.574512	82.140203
3969.503328	82.103329
3971.432144	82.102866
3973.360960	82.098342
3975.289776	82.086665
3977.218592	82.113635
3979.147408	82.131314
3981.076224	82.133992
3983.005040	82.154019
3984.933856	82.192548
3986.862672	82.182467
3988.791488	82.139582
3990.720304	82.078457
3992.649120	82.101727
3994.577936	82.103542
3996.506752	82.140843
3998.435568	82.172436
4000.364384	82.158688
