# Supplementary material for: Hydrothermal synthesis of hierarchical microstructure tungsten oxide/carbon nanocomposite for supercapacitor application
Source: Sci Rep. 2023 Dec 8;13:21732. doi: 10.1038/s41598-023-48958-w (PMC10709354; doi:10.1038/s41598-023-48958-w)
Supplement: Supplementary file 1 — Supplementary Information 1. [file 41598_2023_48958_MOESM1_ESM.zip › Raw Data/2 FTIR/WO3-C_calcined .txt]

399.264912	36.376017
401.193728	37.798590
403.122544	38.183570
405.051360	38.405387
406.980176	38.446121
408.908992	39.078434
410.837808	39.524793
412.766624	39.366712
414.695440	39.175579
416.624256	37.899832
418.553072	35.304347
420.481888	37.266483
422.410704	37.997515
424.339520	38.010259
426.268336	37.627044
428.197152	37.050160
430.125968	36.772498
432.054784	36.495551
433.983600	36.137737
435.912416	35.826936
437.841232	35.539947
439.770048	34.924852
441.698864	34.214571
443.627680	33.902843
445.556496	33.562794
447.485312	33.380168
449.414128	33.047612
451.342944	32.427311
453.271760	31.978888
455.200576	32.142019
457.129392	31.595944
459.058208	31.860967
460.987024	31.598310
462.915840	31.297322
464.844656	31.208576
466.773472	30.836188
468.702288	30.236689
470.631104	30.122991
472.559920	29.878462
474.488736	29.787997
476.417552	29.681483
478.346368	29.515684
480.275184	29.165049
482.204000	28.812693
484.132816	28.668453
486.061632	28.818808
487.990448	28.823336
489.919264	28.747697
491.848080	28.382610
493.776896	28.168526
495.705712	28.086841
497.634528	28.045192
499.563344	28.018049
501.492160	27.786657
503.420976	27.547797
505.349792	27.592806
507.278608	27.431637
509.207424	27.429467
511.136240	27.314115
513.065056	27.221136
514.993872	27.188886
516.922688	27.050145
518.851504	26.829260
520.780320	26.805459
522.709136	26.890534
524.637952	26.735087
526.566768	26.418816
528.495584	26.449387
530.424400	26.469947
532.353216	26.428002
534.282032	26.333413
536.210848	26.321211
538.139664	26.216988
540.068480	26.130861
541.997296	26.056648
543.926112	26.022830
545.854928	25.823655
547.783744	25.765385
549.712560	25.798067
551.641376	25.944259
553.570192	25.848943
555.499008	25.689680
557.427824	25.628053
559.356640	25.658628
561.285456	25.634390
563.214272	25.641157
565.143088	25.467143
567.071904	25.415112
569.000720	25.393257
570.929536	25.463900
572.858352	25.539725
574.787168	25.636582
576.715984	25.570272
578.644800	25.579349
580.573616	25.513898
582.502432	25.586216
584.431248	25.580699
586.360064	25.665323
588.288880	25.746963
590.217696	25.837524
592.146512	25.866324
594.075328	25.927245
596.004144	25.965913
597.932960	26.031421
599.861776	26.088793
601.790592	26.197583
603.719408	26.251733
605.648224	26.366133
607.577040	26.456052
609.505856	26.605561
611.434672	26.777505
613.363488	26.940123
615.292304	27.020093
617.221120	27.109273
619.149936	27.208584
621.078752	27.428133
623.007568	27.587991
624.936384	27.771655
626.865200	27.931787
628.794016	28.145566
630.722832	28.246466
632.651648	28.461064
634.580464	28.659291
636.509280	28.832611
638.438096	28.961135
640.366912	29.169589
642.295728	29.349625
644.224544	29.549506
646.153360	29.643275
648.082176	29.784284
650.010992	29.888551
651.939808	30.051328
653.868624	30.153962
655.797440	30.331942
657.726256	30.457491
659.655072	30.685719
661.583888	30.815681
663.512704	30.933728
665.441520	30.985750
667.370336	31.041723
669.299152	31.180262
671.227968	31.420147
673.156784	31.593861
675.085600	31.794669
677.014416	31.917447
678.943232	32.141748
680.872048	32.281816
682.800864	32.402591
684.729680	32.490738
686.658496	32.591391
688.587312	32.726145
690.516128	32.904835
692.444944	33.035331
694.373760	33.268095
696.302576	33.376729
698.231392	33.440348
700.160208	33.605526
702.089024	33.859852
704.017840	34.019580
705.946656	34.207495
707.875472	34.356970
709.804288	34.559342
711.733104	34.738811
713.661920	34.943046
715.590736	35.139196
717.519552	35.434253
719.448368	35.653145
721.377184	35.927853
723.306000	36.150782
725.234816	36.433114
727.163632	36.688135
729.092448	36.983816
731.021264	37.209804
732.950080	37.497813
734.878896	37.741610
736.807712	38.022211
738.736528	38.270159
740.665344	38.516983
742.594160	38.744314
744.522976	39.035775
746.451792	39.244704
748.380608	39.523966
750.309424	39.806800
752.238240	40.046275
754.167056	40.274189
756.095872	40.579050
758.024688	40.796244
759.953504	40.938465
761.882320	41.125610
763.811136	41.434136
765.739952	41.697668
767.668768	41.916116
769.597584	42.074648
771.526400	42.264439
773.455216	42.495479
775.384032	42.684577
777.312848	42.806136
779.241664	42.985287
781.170480	43.130560
783.099296	43.259710
785.028112	43.346913
786.956928	43.451420
788.885744	43.488602
790.814560	43.523635
792.743376	43.578473
794.672192	43.652791
796.601008	43.700945
798.529824	43.815509
800.458640	43.859540
802.387456	43.895388
804.316272	43.999773
806.245088	44.253270
808.173904	44.449320
810.102720	44.729423
812.031536	45.059873
813.960352	45.348589
815.889168	45.621006
817.817984	45.940807
819.746800	46.192437
821.675616	46.430586
823.604432	46.702669
825.533248	46.955035
827.462064	47.150769
829.390880	47.410029
831.319696	47.671223
833.248512	47.874237
835.177328	48.041655
837.106144	48.241564
839.034960	48.486331
840.963776	48.698262
842.892592	48.895533
844.821408	49.056408
846.750224	49.204187
848.679040	49.391242
850.607856	49.553446
852.536672	49.660875
854.465488	49.800474
856.394304	49.935182
858.323120	50.055555
860.251936	50.177841
862.180752	50.284809
864.109568	50.408479
866.038384	50.581909
867.967200	50.756511
869.896016	50.976502
871.824832	51.174343
873.753648	51.372570
875.682464	51.554746
877.611280	51.714947
879.540096	51.909829
881.468912	52.111283
883.397728	52.331720
885.326544	52.547816
887.255360	52.764152
889.184176	52.972650
891.112992	53.177077
893.041808	53.373266
894.970624	53.562137
896.899440	53.779759
898.828256	53.958434
900.757072	54.188999
902.685888	54.472239
904.614704	54.720037
906.543520	54.941640
908.472336	55.152884
910.401152	55.356468
912.329968	55.600927
914.258784	55.833811
916.187600	56.058014
918.116416	56.303286
920.045232	56.583361
921.974048	56.836619
923.902864	57.096663
925.831680	57.327897
927.760496	57.574689
929.689312	57.838869
931.618128	58.151839
933.546944	58.454618
935.475760	58.744726
937.404576	58.982943
939.333392	59.245401
941.262208	59.544294
943.191024	59.864690
945.119840	60.166035
947.048656	60.477947
948.977472	60.778793
950.906288	61.122606
952.835104	61.459237
954.763920	61.799046
956.692736	62.121479
958.621552	62.469000
960.550368	62.851430
962.479184	63.233345
964.408000	63.595298
966.336816	63.977211
968.265632	64.353532
970.194448	64.732426
972.123264	65.114200
974.052080	65.496195
975.980896	65.863711
977.909712	66.220633
979.838528	66.562777
981.767344	66.904820
983.696160	67.172812
985.624976	67.400724
987.553792	67.535986
989.482608	67.620972
991.411424	67.665454
993.340240	67.686411
995.269056	67.674108
997.197872	67.632219
999.126688	67.567416
1001.055504	67.504346
1002.984320	67.419666
1004.913136	67.379390
1006.841952	67.326381
1008.770768	67.261146
1010.699584	67.191782
1012.628400	67.162920
1014.557216	67.113606
1016.486032	67.061154
1018.414848	66.979664
1020.343664	66.893767
1022.272480	66.792974
1024.201296	66.673340
1026.130112	66.513605
1028.058928	66.357716
1029.987744	66.218327
1031.916560	66.070799
1033.845376	65.912746
1035.774192	65.795081
1037.703008	65.707935
1039.631824	65.618401
1041.560640	65.547419
1043.489456	65.494063
1045.418272	65.466594
1047.347088	65.426534
1049.275904	65.326950
1051.204720	65.225370
1053.133536	65.127255
1055.062352	65.021857
1056.991168	64.914616
1058.919984	64.810325
1060.848800	64.693143
1062.777616	64.572737
1064.706432	64.439865
1066.635248	64.299546
1068.564064	64.160320
1070.492880	64.050400
1072.421696	63.944943
1074.350512	63.804741
1076.279328	63.685442
1078.208144	63.572500
1080.136960	63.438457
1082.065776	63.320231
1083.994592	63.198364
1085.923408	63.082786
1087.852224	62.986055
1089.781040	62.887858
1091.709856	62.781745
1093.638672	62.681772
1095.567488	62.596296
1097.496304	62.475820
1099.425120	62.370650
1101.353936	62.277692
1103.282752	62.199612
1105.211568	62.119647
1107.140384	62.044569
1109.069200	61.961139
1110.998016	61.869930
1112.926832	61.754640
1114.855648	61.659500
1116.784464	61.587070
1118.713280	61.516017
1120.642096	61.411022
1122.570912	61.360755
1124.499728	61.307745
1126.428544	61.232330
1128.357360	61.145787
1130.286176	61.070236
1132.214992	60.981634
1134.143808	60.913286
1136.072624	60.828037
1138.001440	60.742126
1139.930256	60.658392
1141.859072	60.610196
1143.787888	60.578342
1145.716704	60.543672
1147.645520	60.481976
1149.574336	60.406846
1151.503152	60.347262
1153.431968	60.294776
1155.360784	60.240101
1157.289600	60.184418
1159.218416	60.151083
1161.147232	60.122138
1163.076048	60.074641
1165.004864	60.035655
1166.933680	60.005752
1168.862496	59.965974
1170.791312	59.914041
1172.720128	59.870540
1174.648944	59.849380
1176.577760	59.829442
1178.506576	59.802007
1180.435392	59.780016
1182.364208	59.750582
1184.293024	59.736704
1186.221840	59.713184
1188.150656	59.678352
1190.079472	59.651904
1192.008288	59.629993
1193.937104	59.598378
1195.865920	59.588959
1197.794736	59.567821
1199.723552	59.532172
1201.652368	59.517098
1203.581184	59.532048
1205.510000	59.515343
1207.438816	59.477743
1209.367632	59.436884
1211.296448	59.397351
1213.225264	59.369516
1215.154080	59.364756
1217.082896	59.362853
1219.011712	59.355426
1220.940528	59.346903
1222.869344	59.338123
1224.798160	59.327116
1226.726976	59.314445
1228.655792	59.312424
1230.584608	59.279313
1232.513424	59.255869
1234.442240	59.246583
1236.371056	59.259598
1238.299872	59.246773
1240.228688	59.237764
1242.157504	59.215505
1244.086320	59.195556
1246.015136	59.187904
1247.943952	59.189175
1249.872768	59.156263
1251.801584	59.140020
1253.730400	59.142168
1255.659216	59.146140
1257.588032	59.137753
1259.516848	59.122972
1261.445664	59.098868
1263.374480	59.110649
1265.303296	59.100787
1267.232112	59.080110
1269.160928	59.049457
1271.089744	59.043625
1273.018560	59.062345
1274.947376	59.088909
1276.876192	59.094068
1278.805008	59.082691
1280.733824	59.062809
1282.662640	59.063805
1284.591456	59.050243
1286.520272	59.036802
1288.449088	59.017210
1290.377904	59.030750
1292.306720	59.028203
1294.235536	59.043240
1296.164352	59.042366
1298.093168	59.069011
1300.021984	59.058932
1301.950800	59.056389
1303.879616	59.052139
1305.808432	59.053833
1307.737248	59.030872
1309.666064	59.026842
1311.594880	58.971481
1313.523696	58.928896
1315.452512	58.947673
1317.381328	58.936548
1319.310144	58.922968
1321.238960	58.970935
1323.167776	59.009312
1325.096592	59.024852
1327.025408	59.025608
1328.954224	59.013172
1330.883040	58.991683
1332.811856	58.994021
1334.740672	58.962854
1336.669488	58.851119
1338.598304	58.701993
1340.527120	58.710878
1342.455936	58.932457
1344.384752	59.013828
1346.313568	59.014392
1348.242384	58.986386
1350.171200	58.970040
1352.100016	58.986735
1354.028832	58.971151
1355.957648	58.969907
1357.886464	58.978650
1359.815280	58.922090
1361.744096	58.767270
1363.672912	58.728913
1365.601728	58.924317
1367.530544	58.954714
1369.459360	58.904671
1371.388176	58.920894
1373.316992	58.807148
1375.245808	58.742692
1377.174624	58.878621
1379.103440	58.908551
1381.032256	58.960597
1382.961072	58.984061
1384.889888	58.958316
1386.818704	58.790398
1388.747520	58.806686
1390.676336	58.929996
1392.605152	58.932051
1394.533968	58.736879
1396.462784	58.649847
1398.391600	58.699400
1400.320416	58.784923
1402.249232	58.939979
1404.178048	58.877100
1406.106864	58.857079
1408.035680	58.951935
1409.964496	58.928704
1411.893312	58.907984
1413.822128	58.949718
1415.750944	58.902743
1417.679760	58.728947
1419.608576	58.597993
1421.537392	58.792696
1423.466208	58.829458
1425.395024	58.838955
1427.323840	58.951459
1429.252656	58.849309
1431.181472	58.834494
1433.110288	58.896205
1435.039104	58.881400
1436.967920	58.670658
1438.896736	58.870026
1440.825552	59.026756
1442.754368	59.050984
1444.683184	59.039059
1446.612000	58.962301
1448.540816	58.858033
1450.469632	58.938254
1452.398448	58.915841
1454.327264	58.877061
1456.256080	58.575818
1458.184896	58.327840
1460.113712	58.744331
1462.042528	59.024843
1463.971344	58.980337
1465.900160	58.871491
1467.828976	58.991643
1469.757792	59.044143
1471.686608	58.785885
1473.615424	58.492695
1475.544240	58.672711
1477.473056	58.856178
1479.401872	59.019568
1481.330688	58.996547
1483.259504	59.027256
1485.188320	59.042281
1487.117136	58.855121
1489.045952	58.580477
1490.974768	58.591507
1492.903584	58.954763
1494.832400	59.035347
1496.761216	58.838785
1498.690032	58.829878
1500.618848	58.908064
1502.547664	59.017744
1504.476480	59.077845
1506.405296	58.361149
1508.334112	57.888476
1510.262928	58.490739
1512.191744	58.792715
1514.120560	58.902942
1516.049376	58.713327
1517.978192	58.610143
1519.907008	58.735134
1521.835824	58.429762
1523.764640	58.661413
1525.693456	58.722627
1527.622272	58.767805
1529.551088	58.965664
1531.479904	59.017597
1533.408720	58.754352
1535.337536	58.867397
1537.266352	59.117553
1539.195168	58.804929
1541.123984	58.273777
1543.052800	58.454919
1544.981616	58.590149
1546.910432	58.945381
1548.839248	59.019893
1550.768064	58.884320
1552.696880	59.039575
1554.625696	58.931973
1556.554512	58.956126
1558.483328	58.544292
1560.412144	58.406053
1562.340960	59.009002
1564.269776	59.126493
1566.198592	59.143063
1568.127408	59.208946
1570.056224	58.984531
1571.985040	59.137082
1573.913856	59.287309
1575.842672	59.103718
1577.771488	59.006273
1579.700304	59.259709
1581.629120	59.328316
1583.557936	59.360274
1585.486752	59.362641
1587.415568	59.381388
1589.344384	59.384755
1591.273200	59.397934
1593.202016	59.400401
1595.130832	59.417583
1597.059648	59.466034
1598.988464	59.528769
1600.917280	59.512031
1602.846096	59.513022
1604.774912	59.566465
1606.703728	59.584706
1608.632544	59.544660
1610.561360	59.626663
1612.490176	59.722713
1614.418992	59.817872
1616.347808	59.657265
1618.276624	59.593198
1620.205440	59.823675
1622.134256	59.851926
1624.063072	59.739494
1625.991888	59.888720
1627.920704	59.911523
1629.849520	59.983389
1631.778336	60.103312
1633.707152	60.146350
1635.635968	59.848975
1637.564784	59.800906
1639.493600	60.095256
1641.422416	60.204872
1643.351232	60.268219
1645.280048	60.160174
1647.208864	59.712518
1649.137680	59.951174
1651.066496	60.304998
1652.995312	59.843375
1654.924128	59.693375
1656.852944	60.196245
1658.781760	60.371365
1660.710576	60.362484
1662.639392	60.208665
1664.568208	60.258978
1666.497024	60.381157
1668.425840	60.186761
1670.354656	59.961816
1672.283472	60.136614
1674.212288	60.236695
1676.141104	60.073997
1678.069920	60.188992
1679.998736	60.091021
1681.927552	60.090261
1683.856368	59.755583
1685.785184	59.674736
1687.714000	59.996583
1689.642816	60.059507
1691.571632	60.167822
1693.500448	60.259595
1695.429264	59.983730
1697.358080	59.735655
1699.286896	59.862975
1701.215712	59.644141
1703.144528	59.973617
1705.073344	59.998746
1707.002160	59.989789
1708.930976	60.152804
1710.859792	60.185538
1712.788608	60.196537
1714.717424	59.995727
1716.646240	59.789243
1718.575056	59.724835
1720.503872	60.072953
1722.432688	60.221123
1724.361504	60.236907
1726.290320	60.324503
1728.219136	60.312838
1730.147952	60.150381
1732.076768	60.111087
1734.005584	59.833392
1735.934400	59.972485
1737.863216	60.269361
1739.792032	60.170116
1741.720848	60.188684
1743.649664	60.130276
1745.578480	60.155886
1747.507296	60.094423
1749.436112	59.949384
1751.364928	59.977774
1753.293744	60.237195
1755.222560	60.412693
1757.151376	60.283943
1759.080192	60.346047
1761.009008	60.331862
1762.937824	60.286096
1764.866640	60.467857
1766.795456	60.459410
1768.724272	60.331186
1770.653088	60.370331
1772.581904	60.168945
1774.510720	60.278015
1776.439536	60.420137
1778.368352	60.494505
1780.297168	60.413995
1782.225984	60.457405
1784.154800	60.509509
1786.083616	60.503036
1788.012432	60.585850
1789.941248	60.556133
1791.870064	60.332733
1793.798880	60.336280
1795.727696	60.480214
1797.656512	60.562603
1799.585328	60.547953
1801.514144	60.441830
1803.442960	60.566709
1805.371776	60.678749
1807.300592	60.671737
1809.229408	60.663146
1811.158224	60.623020
1813.087040	60.673075
1815.015856	60.775400
1816.944672	60.751684
1818.873488	60.789168
1820.802304	60.812296
1822.731120	60.775507
1824.659936	60.644781
1826.588752	60.669551
1828.517568	60.729212
1830.446384	60.598242
1832.375200	60.755471
1834.304016	60.867644
1836.232832	60.845814
1838.161648	60.844881
1840.090464	60.905640
1842.019280	60.889311
1843.948096	60.654777
1845.876912	60.612399
1847.805728	60.784249
1849.734544	60.908286
1851.663360	61.032917
1853.592176	61.043326
1855.520992	61.057549
1857.449808	61.035477
1859.378624	60.985873
1861.307440	60.955736
1863.236256	61.018148
1865.165072	61.028348
1867.093888	60.883490
1869.022704	60.717647
1870.951520	60.874227
1872.880336	61.045207
1874.809152	61.069408
1876.737968	61.071712
1878.666784	61.090834
1880.595600	61.110635
1882.524416	61.126137
1884.453232	61.083647
1886.382048	61.104817
1888.310864	61.098243
1890.239680	61.019789
1892.168496	61.087438
1894.097312	61.070680
1896.026128	61.065187
1897.954944	61.156206
1899.883760	61.175243
1901.812576	61.134933
1903.741392	61.140054
1905.670208	61.130715
1907.599024	61.100319
1909.527840	61.037951
1911.456656	61.098605
1913.385472	61.184692
1915.314288	61.187842
1917.243104	61.056446
1919.171920	61.031435
1921.100736	61.191674
1923.029552	61.174283
1924.958368	61.236347
1926.887184	61.289405
1928.816000	61.267603
1930.744816	61.214273
1932.673632	61.185814
1934.602448	61.255444
1936.531264	61.266239
1938.460080	61.250398
1940.388896	61.236323
1942.317712	61.054870
1944.246528	61.050151
1946.175344	61.142833
1948.104160	61.168329
1950.032976	61.297088
1951.961792	61.307399
1953.890608	61.302369
1955.819424	61.288213
1957.748240	61.284649
1959.677056	61.254796
1961.605872	61.108652
1963.534688	61.014169
1965.463504	60.936384
1967.392320	60.815962
1969.321136	61.046127
1971.249952	61.248299
1973.178768	61.225889
1975.107584	61.190048
1977.036400	61.250670
1978.965216	61.191761
1980.894032	61.210609
1982.822848	61.344521
1984.751664	61.426664
1986.680480	61.364250
1988.609296	61.366548
1990.538112	61.263892
1992.466928	61.122038
1994.395744	61.298716
1996.324560	61.405997
1998.253376	61.332415
2000.182192	61.227681
2002.111008	61.199280
2004.039824	61.235484
2005.968640	61.172685
2007.897456	61.206908
2009.826272	61.351809
2011.755088	61.326890
2013.683904	61.166260
2015.612720	61.056603
2017.541536	61.073146
2019.470352	61.298968
2021.399168	61.358169
2023.327984	61.324666
2025.256800	61.313593
2027.185616	61.407496
2029.114432	61.493822
2031.043248	61.522144
2032.972064	61.423880
2034.900880	61.414556
2036.829696	61.446103
2038.758512	61.514026
2040.687328	61.364021
2042.616144	61.411997
2044.544960	61.490280
2046.473776	61.505513
2048.402592	61.596196
2050.331408	61.575348
2052.260224	61.664794
2054.189040	61.787618
2056.117856	61.754787
2058.046672	61.735551
2059.975488	61.775268
2061.904304	61.860454
2063.833120	61.901408
2065.761936	61.947032
2067.690752	62.003018
2069.619568	62.015855
2071.548384	62.021324
2073.477200	61.966014
2075.406016	61.951608
2077.334832	62.019027
2079.263648	62.035259
2081.192464	62.073544
2083.121280	62.081644
2085.050096	61.959362
2086.978912	61.982919
2088.907728	62.119603
2090.836544	62.223294
2092.765360	62.223413
2094.694176	62.203209
2096.622992	62.186634
2098.551808	62.208054
2100.480624	62.238600
2102.409440	62.192695
2104.338256	62.199991
2106.267072	62.301190
2108.195888	62.319472
2110.124704	62.270418
2112.053520	62.275985
2113.982336	62.256320
2115.911152	62.305053
2117.839968	62.374639
2119.768784	62.397024
2121.697600	62.378919
2123.626416	62.309599
2125.555232	62.321043
2127.484048	62.336822
2129.412864	62.283542
2131.341680	62.215508
2133.270496	62.224643
2135.199312	62.313688
2137.128128	62.278068
2139.056944	62.267121
2140.985760	62.361071
2142.914576	62.317375
2144.843392	62.389807
2146.772208	62.389849
2148.701024	62.332873
2150.629840	62.411957
2152.558656	62.287218
2154.487472	62.163292
2156.416288	62.172996
2158.345104	62.058218
2160.273920	62.000925
2162.202736	62.098395
2164.131552	62.318024
2166.060368	62.438683
2167.989184	62.515913
2169.918000	62.522197
2171.846816	62.473883
2173.775632	62.403637
2175.704448	62.503414
2177.633264	62.535763
2179.562080	62.538045
2181.490896	62.666496
2183.419712	62.694720
2185.348528	62.634437
2187.277344	62.693643
2189.206160	62.770119
2191.134976	62.704970
2193.063792	62.719884
2194.992608	62.813453
2196.921424	62.811315
2198.850240	62.807943
2200.779056	62.886774
2202.707872	62.872787
2204.636688	62.872228
2206.565504	62.911428
2208.494320	62.913081
2210.423136	62.952078
2212.351952	63.014447
2214.280768	62.991332
2216.209584	62.894239
2218.138400	62.837332
2220.067216	62.825283
2221.996032	62.926476
2223.924848	62.965263
2225.853664	62.929081
2227.782480	63.039271
2229.711296	63.041441
2231.640112	63.018293
2233.568928	63.130474
2235.497744	63.177178
2237.426560	63.136377
2239.355376	63.096953
2241.284192	63.135924
2243.213008	63.194107
2245.141824	63.237599
2247.070640	63.262578
2248.999456	63.249348
2250.928272	63.264036
2252.857088	63.276725
2254.785904	63.307769
2256.714720	63.348606
2258.643536	63.375433
2260.572352	63.381827
2262.501168	63.394369
2264.429984	63.405735
2266.358800	63.420445
2268.287616	63.478547
2270.216432	63.514610
2272.145248	63.500115
2274.074064	63.480717
2276.002880	63.509592
2277.931696	63.535263
2279.860512	63.517060
2281.789328	63.552963
2283.718144	63.555734
2285.646960	63.529447
2287.575776	63.521916
2289.504592	63.533377
2291.433408	63.532157
2293.362224	63.545277
2295.291040	63.539105
2297.219856	63.532546
2299.148672	63.535626
2301.077488	63.531420
2303.006304	63.539651
2304.935120	63.502599
2306.863936	63.425804
2308.792752	63.422420
2310.721568	63.459148
2312.650384	63.498507
2314.579200	63.521647
2316.508016	63.530624
2318.436832	63.550209
2320.365648	63.630521
2322.294464	63.683229
2324.223280	63.727374
2326.152096	63.813840
2328.080912	63.851335
2330.009728	63.838244
2331.938544	63.920924
2333.867360	64.048781
2335.796176	64.143701
2337.724992	64.212279
2339.653808	64.250328
2341.582624	64.176132
2343.511440	64.096446
2345.440256	63.966589
2347.369072	63.829410
2349.297888	63.877163
2351.226704	64.052378
2353.155520	64.186580
2355.084336	64.259636
2357.013152	64.349979
2358.941968	64.458169
2360.870784	64.446215
2362.799600	64.389583
2364.728416	64.326253
2366.657232	64.266419
2368.586048	64.176393
2370.514864	64.081562
2372.443680	63.979488
2374.372496	63.917900
2376.301312	63.880778
2378.230128	63.897513
2380.158944	63.930861
2382.087760	63.963378
2384.016576	64.007075
2385.945392	64.092016
2387.874208	64.119511
2389.803024	64.121139
2391.731840	64.163260
2393.660656	64.199914
2395.589472	64.206578
2397.518288	64.213602
2399.447104	64.220704
2401.375920	64.239438
2403.304736	64.227682
2405.233552	64.257080
2407.162368	64.289840
2409.091184	64.317920
2411.020000	64.326438
2412.948816	64.336066
2414.877632	64.336296
2416.806448	64.358192
2418.735264	64.387904
2420.664080	64.397426
2422.592896	64.417123
2424.521712	64.432610
2426.450528	64.429247
2428.379344	64.452459
2430.308160	64.471750
2432.236976	64.472120
2434.165792	64.477810
2436.094608	64.488895
2438.023424	64.486650
2439.952240	64.499661
2441.881056	64.530224
2443.809872	64.565185
2445.738688	64.589752
2447.667504	64.590020
2449.596320	64.590582
2451.525136	64.575590
2453.453952	64.602383
2455.382768	64.658846
2457.311584	64.658468
2459.240400	64.661910
2461.169216	64.677064
2463.098032	64.675628
2465.026848	64.673193
2466.955664	64.658612
2468.884480	64.693076
2470.813296	64.717630
2472.742112	64.730425
2474.670928	64.741321
2476.599744	64.742211
2478.528560	64.772927
2480.457376	64.795657
2482.386192	64.791794
2484.315008	64.807379
2486.243824	64.830874
2488.172640	64.844046
2490.101456	64.842007
2492.030272	64.872460
2493.959088	64.896283
2495.887904	64.919968
2497.816720	64.898707
2499.745536	64.906507
2501.674352	64.935626
2503.603168	64.968557
2505.531984	64.942911
2507.460800	64.951204
2509.389616	64.992982
2511.318432	64.996362
2513.247248	65.021655
2515.176064	65.044319
2517.104880	65.026743
2519.033696	65.047630
2520.962512	65.057828
2522.891328	65.061709
2524.820144	65.044084
2526.748960	65.057516
2528.677776	65.101663
2530.606592	65.130279
2532.535408	65.127244
2534.464224	65.132511
2536.393040	65.161637
2538.321856	65.201589
2540.250672	65.220117
2542.179488	65.220055
2544.108304	65.206455
2546.037120	65.227696
2547.965936	65.234312
2549.894752	65.237052
2551.823568	65.280102
2553.752384	65.308097
2555.681200	65.309381
2557.610016	65.303549
2559.538832	65.316595
2561.467648	65.326380
2563.396464	65.330742
2565.325280	65.378990
2567.254096	65.398264
2569.182912	65.405882
2571.111728	65.409050
2573.040544	65.421093
2574.969360	65.429260
2576.898176	65.428964
2578.826992	65.450209
2580.755808	65.482446
2582.684624	65.482393
2584.613440	65.480189
2586.542256	65.516034
2588.471072	65.538659
2590.399888	65.540136
2592.328704	65.555973
2594.257520	65.553098
2596.186336	65.562954
2598.115152	65.580849
2600.043968	65.578520
2601.972784	65.570309
2603.901600	65.581867
2605.830416	65.583406
2607.759232	65.575667
2609.688048	65.586738
2611.616864	65.584246
2613.545680	65.606666
2615.474496	65.660077
2617.403312	65.683983
2619.332128	65.671550
2621.260944	65.639929
2623.189760	65.653972
2625.118576	65.706858
2627.047392	65.708166
2628.976208	65.685231
2630.905024	65.671725
2632.833840	65.692705
2634.762656	65.708471
2636.691472	65.707185
2638.620288	65.710276
2640.549104	65.714852
2642.477920	65.719198
2644.406736	65.735860
2646.335552	65.722865
2648.264368	65.719117
2650.193184	65.733253
2652.122000	65.731133
2654.050816	65.714595
2655.979632	65.732904
2657.908448	65.763689
2659.837264	65.770314
2661.766080	65.761709
2663.694896	65.770569
2665.623712	65.777829
2667.552528	65.788321
2669.481344	65.782788
2671.410160	65.784243
2673.338976	65.791969
2675.267792	65.809682
2677.196608	65.816483
2679.125424	65.825538
2681.054240	65.831167
2682.983056	65.864185
2684.911872	65.880636
2686.840688	65.895601
2688.769504	65.904778
2690.698320	65.910210
2692.627136	65.924399
2694.555952	65.949856
2696.484768	65.958882
2698.413584	65.970131
2700.342400	65.976386
2702.271216	66.003029
2704.200032	66.017046
2706.128848	66.034094
2708.057664	66.044960
2709.986480	66.061612
2711.915296	66.063973
2713.844112	66.083232
2715.772928	66.098680
2717.701744	66.108828
2719.630560	66.102260
2721.559376	66.113178
2723.488192	66.128513
2725.417008	66.131716
2727.345824	66.136677
2729.274640	66.163860
2731.203456	66.183375
2733.132272	66.193035
2735.061088	66.195078
2736.989904	66.213149
2738.918720	66.222122
2740.847536	66.249251
2742.776352	66.271945
2744.705168	66.287576
2746.633984	66.277591
2748.562800	66.278053
2750.491616	66.291168
2752.420432	66.332063
2754.349248	66.357834
2756.278064	66.365342
2758.206880	66.368276
2760.135696	66.371120
2762.064512	66.374223
2763.993328	66.385667
2765.922144	66.394841
2767.850960	66.425545
2769.779776	66.439775
2771.708592	66.450789
2773.637408	66.447415
2775.566224	66.463938
2777.495040	66.499557
2779.423856	66.518871
2781.352672	66.523396
2783.281488	66.535113
2785.210304	66.542618
2787.139120	66.533484
2789.067936	66.516248
2790.996752	66.546071
2792.925568	66.578521
2794.854384	66.594848
2796.783200	66.587448
2798.712016	66.590804
2800.640832	66.618928
2802.569648	66.639488
2804.498464	66.646938
2806.427280	66.659083
2808.356096	66.674192
2810.284912	66.690650
2812.213728	66.717983
2814.142544	66.748526
2816.071360	66.768401
2818.000176	66.755831
2819.928992	66.755167
2821.857808	66.784829
2823.786624	66.802072
2825.715440	66.809518
2827.644256	66.831230
2829.573072	66.849633
2831.501888	66.850333
2833.430704	66.840590
2835.359520	66.845536
2837.288336	66.847688
2839.217152	66.844273
2841.145968	66.886601
2843.074784	66.913041
2845.003600	66.929724
2846.932416	66.929637
2848.861232	66.938735
2850.790048	66.977257
2852.718864	66.997892
2854.647680	67.012992
2856.576496	67.017019
2858.505312	67.015362
2860.434128	67.016390
2862.362944	67.040748
2864.291760	67.038074
2866.220576	67.038693
2868.149392	67.059080
2870.078208	67.072794
2872.007024	67.066245
2873.935840	67.059563
2875.864656	67.084606
2877.793472	67.109545
2879.722288	67.125408
2881.651104	67.145256
2883.579920	67.151939
2885.508736	67.166123
2887.437552	67.189668
2889.366368	67.194941
2891.295184	67.208025
2893.224000	67.220035
2895.152816	67.207576
2897.081632	67.225339
2899.010448	67.263819
2900.939264	67.272637
2902.868080	67.280369
2904.796896	67.285824
2906.725712	67.294920
2908.654528	67.298878
2910.583344	67.301611
2912.512160	67.296878
2914.440976	67.281883
2916.369792	67.300393
2918.298608	67.331853
2920.227424	67.378904
2922.156240	67.418740
2924.085056	67.429086
2926.013872	67.445917
2927.942688	67.459991
2929.871504	67.441787
2931.800320	67.449775
2933.729136	67.469600
2935.657952	67.492152
2937.586768	67.508582
2939.515584	67.514883
2941.444400	67.508450
2943.373216	67.483920
2945.302032	67.472374
2947.230848	67.488056
2949.159664	67.547220
2951.088480	67.584077
2953.017296	67.560975
2954.946112	67.586763
2956.874928	67.612786
2958.803744	67.625468
2960.732560	67.620809
2962.661376	67.621242
2964.590192	67.644024
2966.519008	67.663152
2968.447824	67.676895
2970.376640	67.698412
2972.305456	67.679584
2974.234272	67.644818
2976.163088	67.649887
2978.091904	67.653000
2980.020720	67.615971
2981.949536	67.637798
2983.878352	67.697179
2985.807168	67.739821
2987.735984	67.767067
2989.664800	67.778251
2991.593616	67.758878
2993.522432	67.749353
2995.451248	67.770266
2997.380064	67.767141
2999.308880	67.784021
3001.237696	67.825241
3003.166512	67.841111
3005.095328	67.867005
3007.024144	67.888578
3008.952960	67.863169
3010.881776	67.822694
3012.810592	67.812010
3014.739408	67.836097
3016.668224	67.865781
3018.597040	67.896145
3020.525856	67.932860
3022.454672	67.951719
3024.383488	67.954611
3026.312304	67.972637
3028.241120	68.001301
3030.169936	67.980116
3032.098752	67.926779
3034.027568	67.915718
3035.956384	67.959582
3037.885200	68.018285
3039.814016	68.013135
3041.742832	67.988859
3043.671648	68.004273
3045.600464	68.043452
3047.529280	68.067352
3049.458096	68.080104
3051.386912	68.105669
3053.315728	68.141553
3055.244544	68.125134
3057.173360	68.120141
3059.102176	68.155257
3061.030992	68.184819
3062.959808	68.195924
3064.888624	68.172672
3066.817440	68.134777
3068.746256	68.158728
3070.675072	68.222702
3072.603888	68.255057
3074.532704	68.252753
3076.461520	68.238316
3078.390336	68.211778
3080.319152	68.209315
3082.247968	68.215628
3084.176784	68.248354
3086.105600	68.295152
3088.034416	68.329407
3089.963232	68.327597
3091.892048	68.366982
3093.820864	68.417218
3095.749680	68.389698
3097.678496	68.382614
3099.607312	68.399100
3101.536128	68.407260
3103.464944	68.441577
3105.393760	68.454810
3107.322576	68.463583
3109.251392	68.455396
3111.180208	68.475832
3113.109024	68.460939
3115.037840	68.425392
3116.966656	68.395531
3118.895472	68.414580
3120.824288	68.448511
3122.753104	68.505833
3124.681920	68.542033
3126.610736	68.577025
3128.539552	68.579306
3130.468368	68.587270
3132.397184	68.591821
3134.326000	68.614048
3136.254816	68.618825
3138.183632	68.597079
3140.112448	68.595953
3142.041264	68.655049
3143.970080	68.681510
3145.898896	68.681586
3147.827712	68.690630
3149.756528	68.685304
3151.685344	68.634840
3153.614160	68.658131
3155.542976	68.710133
3157.471792	68.761959
3159.400608	68.787632
3161.329424	68.816418
3163.258240	68.819790
3165.187056	68.840641
3167.115872	68.830793
3169.044688	68.821558
3170.973504	68.804764
3172.902320	68.836948
3174.831136	68.871370
3176.759952	68.867232
3178.688768	68.845220
3180.617584	68.870731
3182.546400	68.876747
3184.475216	68.896313
3186.404032	68.898098
3188.332848	68.912232
3190.261664	68.925287
3192.190480	68.920892
3194.119296	68.915614
3196.048112	68.960209
3197.976928	68.969310
3199.905744	68.973202
3201.834560	68.960481
3203.763376	68.980579
3205.692192	69.011816
3207.621008	69.037750
3209.549824	69.015954
3211.478640	69.039534
3213.407456	69.037659
3215.336272	69.037379
3217.265088	69.072086
3219.193904	69.079273
3221.122720	69.083165
3223.051536	69.109822
3224.980352	69.115295
3226.909168	69.116869
3228.837984	69.090907
3230.766800	69.103443
3232.695616	69.076007
3234.624432	69.093975
3236.553248	69.128873
3238.482064	69.152418
3240.410880	69.169233
3242.339696	69.188395
3244.268512	69.176719
3246.197328	69.139505
3248.126144	69.160194
3250.054960	69.225522
3251.983776	69.258879
3253.912592	69.243347
3255.841408	69.194398
3257.770224	69.208736
3259.699040	69.248497
3261.627856	69.285181
3263.556672	69.299296
3265.485488	69.312474
3267.414304	69.294174
3269.343120	69.262574
3271.271936	69.247287
3273.200752	69.285462
3275.129568	69.280705
3277.058384	69.312200
3278.987200	69.343943
3280.916016	69.353396
3282.844832	69.361411
3284.773648	69.384746
3286.702464	69.404168
3288.631280	69.410081
3290.560096	69.366903
3292.488912	69.344423
3294.417728	69.354005
3296.346544	69.373797
3298.275360	69.383711
3300.204176	69.405826
3302.132992	69.399569
3304.061808	69.387345
3305.990624	69.373391
3307.919440	69.378537
3309.848256	69.393274
3311.777072	69.428695
3313.705888	69.436848
3315.634704	69.463678
3317.563520	69.480492
3319.492336	69.509879
3321.421152	69.512200
3323.349968	69.501086
3325.278784	69.486187
3327.207600	69.491873
3329.136416	69.491909
3331.065232	69.543378
3332.994048	69.569679
3334.922864	69.537276
3336.851680	69.485012
3338.780496	69.507369
3340.709312	69.556136
3342.638128	69.578853
3344.566944	69.582195
3346.495760	69.608326
3348.424576	69.597197
3350.353392	69.571571
3352.282208	69.578155
3354.211024	69.599962
3356.139840	69.587110
3358.068656	69.623747
3359.997472	69.655956
3361.926288	69.652571
3363.855104	69.661918
3365.783920	69.624703
3367.712736	69.582689
3369.641552	69.598138
3371.570368	69.662287
3373.499184	69.725303
3375.428000	69.723476
3377.356816	69.733628
3379.285632	69.738964
3381.214448	69.743399
3383.143264	69.760637
3385.072080	69.770246
3387.000896	69.783055
3388.929712	69.770421
3390.858528	69.721126
3392.787344	69.691680
3394.716160	69.748777
3396.644976	69.785983
3398.573792	69.743482
3400.502608	69.750494
3402.431424	69.774577
3404.360240	69.826856
3406.289056	69.833504
3408.217872	69.829656
3410.146688	69.845408
3412.075504	69.842058
3414.004320	69.837446
3415.933136	69.877103
3417.861952	69.890211
3419.790768	69.860303
3421.719584	69.834439
3423.648400	69.881211
3425.577216	69.916269
3427.506032	69.905229
3429.434848	69.879918
3431.363664	69.899356
3433.292480	69.904944
3435.221296	69.910759
3437.150112	69.917377
3439.078928	69.957158
3441.007744	69.987964
3442.936560	69.970986
3444.865376	70.000579
3446.794192	69.925538
3448.723008	69.905500
3450.651824	70.020945
3452.580640	70.053869
3454.509456	70.071819
3456.438272	70.057853
3458.367088	70.044064
3460.295904	70.010144
3462.224720	70.007463
3464.153536	70.039903
3466.082352	70.036278
3468.011168	69.988378
3469.939984	70.028159
3471.868800	70.057560
3473.797616	70.071420
3475.726432	70.067580
3477.655248	70.112703
3479.584064	70.072625
3481.512880	69.999699
3483.441696	70.030609
3485.370512	70.098342
3487.299328	70.078060
3489.228144	70.087758
3491.156960	70.134782
3493.085776	70.150313
3495.014592	70.123958
3496.943408	70.107481
3498.872224	70.147660
3500.801040	70.134568
3502.729856	69.983752
3504.658672	69.989714
3506.587488	70.136092
3508.516304	70.147362
3510.445120	70.079695
3512.373936	70.166716
3514.302752	70.194804
3516.231568	70.215648
3518.160384	70.196455
3520.089200	70.211672
3522.018016	70.155132
3523.946832	69.991346
3525.875648	70.026630
3527.804464	70.068560
3529.733280	70.091105
3531.662096	70.187422
3533.590912	70.270076
3535.519728	70.217386
3537.448544	70.152081
3539.377360	70.272633
3541.306176	70.296981
3543.234992	70.188214
3545.163808	69.953361
3547.092624	69.920260
3549.021440	70.148836
3550.950256	70.270254
3552.879072	70.146644
3554.807888	70.245109
3556.736704	70.341828
3558.665520	70.328373
3560.594336	70.231170
3562.523152	70.210368
3564.451968	70.151696
3566.380784	69.766351
3568.309600	69.549490
3570.238416	70.053837
3572.167232	70.340623
3574.096048	70.368246
3576.024864	70.328499
3577.953680	70.342854
3579.882496	70.285736
3581.811312	70.278646
3583.740128	70.331607
3585.668944	70.248678
3587.597760	69.805636
3589.526576	69.923932
3591.455392	70.304160
3593.384208	70.292722
3595.313024	70.130714
3597.241840	70.185646
3599.170656	70.238928
3601.099472	70.195830
3603.028288	70.285073
3604.957104	70.436202
3606.885920	70.321579
3608.814736	70.100448
3610.743552	70.221570
3612.672368	70.169963
3614.601184	70.003894
3616.530000	70.239336
3618.458816	70.100492
3620.387632	69.928616
3622.316448	70.179623
3624.245264	70.398448
3626.174080	70.463785
3628.102896	70.202476
3630.031712	69.598370
3631.960528	70.180690
3633.889344	70.323303
3635.818160	70.409860
3637.746976	70.475722
3639.675792	70.444445
3641.604608	70.400950
3643.533424	70.431740
3645.462240	70.549642
3647.391056	70.191397
3649.319872	69.701148
3651.248688	69.665320
3653.177504	70.330512
3655.106320	70.629659
3657.035136	70.380762
3658.963952	70.556312
3660.892768	70.612284
3662.821584	70.618252
3664.750400	70.635912
3666.679216	70.726274
3668.608032	70.611465
3670.536848	70.087857
3672.465664	70.383782
3674.394480	70.557681
3676.323296	69.839974
3678.252112	70.319534
3680.180928	70.479296
3682.109744	70.647591
3684.038560	70.696210
3685.967376	70.790438
3687.896192	70.622000
3689.825008	70.173347
3691.753824	70.258046
3693.682640	70.594006
3695.611456	70.767388
3697.540272	70.792214
3699.469088	70.911809
3701.397904	70.760289
3703.326720	70.624604
3705.255536	70.794012
3707.184352	70.858696
3709.113168	70.861307
3711.041984	70.488132
3712.970800	70.260344
3714.899616	70.537274
3716.828432	70.796456
3718.757248	70.750949
3720.686064	70.741500
3722.614880	70.555214
3724.543696	70.501911
3726.472512	70.412197
3728.401328	70.600283
3730.330144	70.915375
3732.258960	70.713490
3734.187776	70.330452
3736.116592	69.874051
3738.045408	70.204703
3739.974224	70.561163
3741.903040	70.768078
3743.831856	70.692739
3745.760672	70.085226
3747.689488	70.607491
3749.618304	70.480646
3751.547120	70.166783
3753.475936	70.353972
3755.404752	70.831192
3757.333568	70.831811
3759.262384	70.709356
3761.191200	70.698514
3763.120016	71.008832
3765.048832	70.904112
3766.977648	70.837262
3768.906464	70.936936
3770.835280	70.748977
3772.764096	70.944393
3774.692912	71.090202
3776.621728	71.131304
3778.550544	71.078878
3780.479360	70.855333
3782.408176	71.047352
3784.336992	70.983966
3786.265808	70.912951
3788.194624	71.027560
3790.123440	71.100506
3792.052256	71.108737
3793.981072	71.189136
3795.909888	71.030971
3797.838704	70.863769
3799.767520	71.105440
3801.696336	70.686480
3803.625152	70.747647
3805.553968	71.187852
3807.482784	70.802194
3809.411600	70.935052
3811.340416	71.144710
3813.269232	71.273330
3815.198048	71.154386
3817.126864	70.778705
3819.055680	71.098085
3820.984496	70.762493
3822.913312	70.601280
3824.842128	71.086861
3826.770944	71.008847
3828.699760	71.106646
3830.628576	71.164866
3832.557392	71.021879
3834.486208	71.086680
3836.415024	71.055137
3838.343840	70.776752
3840.272656	70.641730
3842.201472	70.853637
3844.130288	70.919328
3846.059104	71.053841
3847.987920	71.243073
3849.916736	71.276386
3851.845552	71.246230
3853.774368	70.383041
3855.703184	70.594647
3857.632000	70.934618
3859.560816	71.214965
3861.489632	71.200711
3863.418448	71.019592
3865.347264	70.790438
3867.276080	71.159358
3869.204896	71.140211
3871.133712	70.720727
3873.062528	71.085160
3874.991344	70.999681
3876.920160	71.317262
3878.848976	71.413138
3880.777792	70.986065
3882.706608	71.112967
3884.635424	71.219681
3886.564240	70.913976
3888.493056	71.347549
3890.421872	71.410326
3892.350688	71.024717
3894.279504	71.156569
3896.208320	71.378589
3898.137136	71.358921
3900.065952	71.080322
3901.994768	71.028528
3903.923584	70.920231
3905.852400	70.959925
3907.781216	71.308717
3909.710032	71.533048
3911.638848	71.549905
3913.567664	71.582081
3915.496480	71.504685
3917.425296	71.267856
3919.354112	71.287442
3921.282928	71.386492
3923.211744	71.429725
3925.140560	71.283934
3927.069376	71.444272
3928.998192	71.548911
3930.927008	71.373113
3932.855824	71.277266
3934.784640	71.441162
3936.713456	71.610149
3938.642272	71.591042
3940.571088	71.622840
3942.499904	71.413906
3944.428720	71.395557
3946.357536	71.550832
3948.286352	71.457992
3950.215168	71.458202
3952.143984	71.615408
3954.072800	71.667634
3956.001616	71.673536
3957.930432	71.670974
3959.859248	71.683890
3961.788064	71.608072
3963.716880	71.632368
3965.645696	71.702675
3967.574512	71.722140
3969.503328	71.681802
3971.432144	71.694770
3973.360960	71.707369
3975.289776	71.676831
3977.218592	71.698745
3979.147408	71.784072
3981.076224	71.804253
3983.005040	71.828559
3984.933856	71.833036
3986.862672	71.835224
3988.791488	71.815759
3990.720304	71.796515
3992.649120	71.812407
3994.577936	71.830909
3996.506752	71.825127
3998.435568	71.875576
4000.364384	71.875699
