# Supplementary material for: Hydrothermal synthesis of hierarchical microstructure tungsten oxide/carbon nanocomposite for supercapacitor application
Source: Sci Rep. 2023 Dec 8;13:21732. doi: 10.1038/s41598-023-48958-w (PMC10709354; doi:10.1038/s41598-023-48958-w)
Supplement: Supplementary file 1 — Supplementary Information 1. [file 41598_2023_48958_MOESM1_ESM.zip › Raw Data/3 Raman/WO3_calcined.txt]

2.03768	104.938
6.30403	-63.0113
10.5706	-99.7592
14.8331	0.0272559
19.0936	222.364
23.3522	630.855
27.6089	1431.05
31.8637	2881.02
36.1165	4503.67
40.3674	6707.96
44.6163	9140.9
48.8634	11396.5
53.1085	12949.7
57.3517	13289.5
61.5929	13057.9
65.8323	12014.9
70.0718	10307.4
74.3074	8334.57
78.5409	6844.62
82.7726	5410.18
87.0024	4258.69
91.2302	3288.26
95.4562	2612.16
99.6802	2411.93
103.902	2985.82
108.125	3707.2
112.343	4087.07
116.559	4434.43
120.774	4157.26
124.987	3766.55
129.197	2870.3
133.406	1772.5
137.613	1154.84
141.82	1151.31
146.023	1275.92
150.224	1400.48
154.424	1603.16
158.621	1807.33
162.817	1957.57
167.012	2020.76
171.204	2003.51
175.394	1923.16
179.582	1772.21
183.768	1552.47
187.952	1510.22
192.137	1502.38
196.317	1500.3
200.496	1485.16
204.673	1484.47
208.847	1503.6
213.02	1514.35
217.193	1546.6
221.363	1604.59
225.53	1692.4
229.695	1892.85
233.859	2135.74
238.023	2823.43
242.183	4405.76
246.341	6516.36
250.497	7993.22
254.651	8794.33
258.806	8589.7
262.956	7723.3
267.105	6079.15
271.252	3998.23
275.397	2583.54
279.542	1897.74
283.683	1595.75
287.822	1461.1
291.96	1521.53
296.098	1808.61
300.232	2351.22
304.364	2882.1
308.494	3047.94
312.622	3053.67
316.751	2868.84
320.875	2450.87
324.998	1830.17
329.119	1345.94
333.24	994.232
337.357	800.075
341.473	675.441
345.586	552.603
349.698	518.663
353.81	480.337
357.918	460.909
362.025	441.567
366.129	437.742
370.234	432.527
374.334	428.386
378.433	424.094
382.531	408.349
386.628	395.011
390.721	378.114
394.813	328.092
398.903	255.09
402.993	244.001
407.079	283.378
411.164	307.349
415.246	355.086
419.329	456.846
423.408	542.118
427.485	534.565
431.56	406.01
435.634	293.308
439.708	182.096
443.778	95.1952
447.846	4.0231
451.912	-16.535
455.978	-14.8399
460.041	-11.126
464.102	6.47616
468.161	25.319
472.22	42.0093
476.276	54.1801
480.33	79.5741
484.382	110.432
488.434	146.817
492.482	192.906
496.529	244.532
500.573	308.096
504.616	369.748
508.659	441.599
512.699	517.194
516.736	604.366
520.772	695.561
524.808	796.148
528.841	907.216
532.871	1032.39
536.9	1168.96
540.929	1352.58
544.954	1527.98
548.977	1743.15
552.999	1881.14
557.018	2048.47
561.039	2072.83
565.055	2077.72
569.069	2073.47
573.082	2060.09
577.093	2064.93
581.104	2077.13
585.112	2113.28
589.117	2142.65
593.121	2184.7
597.125	2223.42
601.126	2271.95
605.124	2316.08
609.121	2368.53
613.116	2418.12
617.112	2464.49
621.103	2510.55
625.093	2544.75
629.081	2589.75
633.068	2630.02
637.052	2681.83
641.037	2748.25
645.018	2823.26
648.997	2938.92
652.975	3127.81
656.951	3403.89
660.927	3766.31
664.899	4273.29
668.87	4945.02
672.839	5796.22
676.806	7156.21
680.771	9264.61
684.737	12153.5
688.699	15786.4
692.659	19126.5
696.618	21440.8
700.574	22266.1
704.529	21060.4
708.483	18432.7
712.436	14941.7
716.386	10968.7
720.334	8008.04
724.281	5823.54
728.225	4650.82
732.168	3844.72
736.109	3295.12
740.051	2975
743.989	2883.6
747.925	3018.78
751.859	3376.38
755.792	4025.04
759.723	5018.91
763.652	6666.7
767.579	9354.18
771.505	13879.1
775.431	20820.9
779.353	29292.8
783.274	37514.6
787.193	43424.4
791.11	44696.1
795.026	42832.8
798.94	37608.5
802.852	29781.2
806.762	21898.6
810.671	15759.6
814.578	11397.2
818.483	8904.87
822.387	7026
826.289	5587.94
830.189	4713.76
834.089	4056.99
837.986	3524.2
841.881	3110.61
845.775	2762.86
849.667	2456.68
853.557	2188.94
857.445	1939.92
861.332	1730.89
865.217	1536.08
869.1	1368.48
872.982	1233.51
876.862	1108.1
880.74	1002.33
884.617	912.59
888.492	831.429
892.365	759.945
896.237	699.18
900.107	637.726
903.975	588.562
907.841	544.837
911.704	507.958
915.568	474.154
919.429	445.242
923.289	418.279
927.147	393.905
931.004	372.618
934.859	347.568
938.712	327.227
942.563	307.456
946.413	293.833
950.262	275.688
954.108	257.871
957.953	237.797
961.794	220.558
965.636	202.611
969.476	186.608
973.314	170.725
977.151	155.667
980.986	140.965
984.819	125.878
988.651	111.566
992.479	98.1927
996.308	85.6479
1000.13	73.9927
1003.96	62.944
1007.78	53.6121
1011.6	45.0752
1015.42	37.1536
1019.24	30.3985
1023.06	24.0177
1026.87	17.354
1030.69	11.7859
1034.5	7.32771
1038.31	3.55704
1042.12	0.538757
1045.92	-1.99078
1049.73	-3.27298
1053.53	-4.23842
1057.33	-4.98897
1061.13	-5.40625
1064.93	-5.58995
1068.73	-5.75318
1072.52	-5.76432
1076.32	-5.6606
1080.11	-4.90343
1083.9	-4.2676
1087.69	-3.11707
1091.47	-2.15669
1095.26	-0.543044
1099.04	1.25734
1102.82	3.19601
1106.61	5.33614
1110.39	7.39684
1114.16	9.25469
1117.94	11.9105
1121.71	14.1388
1125.48	15.2106
1129.25	18.2134
1133.02	20.9584
1136.79	23.554
1140.56	25.7582
1144.32	28.0986
1148.08	30.845
1151.85	33.2265
1155.6	34.9595
1159.36	36.3573
1163.12	36.6321
1166.87	36.8832
1170.62	37.149
1174.38	37.6215
1178.13	37.491
1181.87	37.838
1185.62	38.2423
1189.37	38.5999
1193.11	40.0994
1196.85	40.6505
1200.59	41.6905
1204.33	42.6546
1208.07	42.7678
1211.8	43.1211
1215.53	43.3777
1219.27	43.3354
1223	42.823
1226.73	42.1427
1230.45	41.3689
1234.18	40.7056
1237.9	40.2481
1241.62	39.6549
1245.35	39.0326
1249.06	37.6458
1252.78	36.0991
1256.5	35.2186
1260.21	34.594
1263.93	34.1551
1267.64	33.9589
1271.35	32.8587
1275.06	31.7907
1278.76	30.8497
1282.47	29.9062
1286.17	29.1029
1289.87	28.3792
1293.57	27.7762
1297.27	27.2205
1300.97	26.6552
1304.66	26.304
1308.36	26.3234
1312.05	26.424
1315.74	25.2223
1319.43	23.6655
1323.12	22.3151
1326.8	20.8596
1330.49	20.005
1334.17	19.0943
1337.85	18.8108
1341.53	18.9248
1345.21	19.564
1348.89	20.6367
1352.56	22.2852
1356.23	24.4282
1359.91	25.9163
1363.58	27.8514
1367.25	29.2817
1370.91	30.9884
1374.58	32.5428
1378.24	34.4388
1381.9	35.5897
1385.57	35.9218
1389.23	35.7627
1392.88	35.0897
1396.54	34.2371
1400.19	32.5495
1403.85	31.3649
1407.5	30.3818
1411.15	29.5167
1414.8	29.0369
1418.45	28.9016
1422.09	28.7018
1425.73	28.1798
1429.38	28.007
1433.02	27.8613
1436.66	28.5501
1440.29	28.5576
1443.93	27.6139
1447.56	27.0404
1451.2	25.9114
1454.83	24.1132
1458.46	22.3157
1462.09	19.193
1465.71	16.4187
1469.34	13.7185
1472.96	11.0165
1476.59	8.87914
1480.21	6.7996
1483.83	3.66827
1487.44	2.67404
1491.06	2.58868
1494.68	2.72683
1498.29	1.82495
1501.9	0.535686
1505.51	-0.309177
1509.12	-0.866651
1512.72	-1.20751
1516.33	-1.50916
1519.94	-1.98368
1523.54	-2.62126
1527.14	-2.32062
1530.74	-2.42942
1534.33	-1.62836
1537.93	0.39197
1541.53	0.857723
1545.12	1.14142
1548.71	1.26928
1552.3	1.22945
1555.89	0.985683
1559.48	0.573179
1563.06	-0.0555491
1566.65	-1.94606
1570.23	-1.63486
1573.81	-1.53319
1577.39	-0.720292
1580.97	-1.10485
1584.55	-1.18327
1588.12	-1.357
1591.69	-1.50549
1595.27	-1.41411
1598.84	-1.3767
1602.41	-1.145
1605.97	-0.935251
1609.54	-0.62057
1613.11	-0.407769
1616.67	-0.288543
1620.23	0.0299816
1623.79	0.085738
1627.35	0.3599
1630.91	0.662875
1634.46	1.2991
1638.02	1.98249
1641.57	1.73017
1645.12	1.16501
1648.67	0.565966
1652.22	-0.0195125
1655.76	-0.476508
1659.31	-0.849191
1662.85	-1.18571
1666.4	-1.53576
1669.94	-1.86768
1673.47	-1.92461
1677.01	-1.7885
1680.55	-1.58803
1684.08	-2.13909
1687.62	-2.64283
1691.15	-3.02906
1694.68	-3.53909
1698.21	-3.83642
1701.74	-4.08854
1705.26	-4.458
1708.79	-4.24355
1712.31	-4.26378
1715.83	-3.73617
1719.35	-2.91221
1722.87	-3.10324
1726.39	-3.94829
1729.9	-3.10807
1733.42	-2.14853
1736.93	0.191759
1740.44	2.64496
1743.95	6.7586
1747.46	8.53867
1750.96	9.95169
1754.47	10.3883
1757.97	10.5729
1761.47	10.3608
1764.98	9.39973
1768.48	8.11955
1771.97	6.87205
1775.47	5.68801
1778.96	4.77106
1782.46	3.85044
1785.95	3.327
1789.44	2.65842
1792.93	2.03485
1796.42	1.72445
1799.91	1.25229
1803.39	1.1304
1806.87	1.44451
1810.36	1.32232
1813.83	1.23013
1817.31	1.18242
1820.79	1.08073
1824.27	1.18596
1827.74	0.838792
1831.22	0.50585
1834.69	0.17819
1838.16	-0.0955521
1841.63	-0.372075
1845.09	-0.628272
1848.56	-0.980146
1852.02	-1.17803
1855.49	-1.37419
1858.95	-1.53645
1862.41	-1.48814
1865.87	-1.34243
1869.33	-1.26733
1872.78	-0.943807
1876.24	-0.634689
1879.69	-0.182316
1883.14	0.58115
1886.59	1.58579
1890.04	2.73702
1893.49	3.77512
1896.93	4.92784
1900.38	5.83664
1903.82	6.82083
1907.26	7.89579
1910.7	9.05544
1914.14	10.2942
1917.58	11.6147
1921.01	13.0093
1924.45	14.4942
1927.88	16.0033
1931.31	17.5514
1934.74	19.1215
1938.17	20.6855
1941.6	21.4134
1945.02	22.1554
1948.45	22.866
1951.87	23.9067
1955.3	25.0906
1958.72	26.2254
1962.13	27.1875
1965.55	27.819
1968.97	28.3033
1972.38	28.9786
1975.79	29.51
1979.21	29.928
1982.62	30.2614
1986.03	30.4197
1989.43	30.521
1992.84	30.5333
1996.24	30.3655
1999.65	30.1304
2003.05	29.6792
2006.45	29.1975
2009.85	28.1893
2013.24	26.7857
2016.64	25.1958
2020.04	23.7537
2023.43	22.3487
2026.82	20.961
2030.21	19.7616
2033.6	18.5294
2036.99	17.2988
2040.38	16.3285
2043.76	15.8753
2047.15	15.2972
2050.53	14.7998
2053.91	14.4115
2057.29	13.3613
2060.67	12.229
2064.04	11.3864
2067.42	10.5621
2070.79	9.99646
2074.16	9.5615
2077.53	9.20294
2080.91	8.84949
2084.27	8.22075
2087.64	7.70594
2091.01	7.18136
2094.37	6.71501
2097.73	6.26946
2101.09	5.64708
2104.45	5.2833
2107.81	4.88613
2111.17	4.44969
2114.53	3.71843
2117.88	3.1543
2121.23	2.46406
2124.59	1.97864
2127.94	1.36124
2131.28	0.589936
2134.63	0.325954
2137.98	0.0779432
2141.32	0.153513
2144.67	0.331682
2148.01	0.618459
2151.35	1.0789
2154.69	1.60623
2158.03	1.81197
2161.36	1.47839
2164.7	1.15049
2168.03	0.853494
2171.36	0.557169
2174.7	0.274018
2178.03	0.0281601
2181.35	-0.22147
2184.68	-0.447229
2188.01	-0.657258
2191.33	-0.878287
2194.65	-0.976637
2197.98	-1.05254
2201.3	-0.856336
2204.61	-0.762131
2207.93	-0.67287
2211.25	-0.590214
2214.56	-0.485348
2217.88	-0.371933
2221.19	-0.283371
2224.5	-0.187302
2227.81	-0.086606
2231.12	0.0882837
2234.42	0.00693155
2237.73	-0.107179
2241.03	-0.515852
2244.34	-0.825824
2247.64	-1.13892
2250.94	-1.43218
2254.23	-1.72246
2257.53	-2.00781
2260.83	-2.50467
2264.12	-2.86588
2267.42	-2.96481
2270.71	-2.86406
2274	-2.57645
2277.29	-2.22454
2280.57	-1.82371
2283.86	-1.29535
2287.15	-0.795746
2290.43	-0.597472
2293.71	-0.480814
2296.99	-0.520976
2300.27	-0.348401
2303.55	-0.323698
2306.83	-0.321086
2310.1	-0.454469
2313.38	-0.557767
2316.65	-0.432001
2319.92	-0.422353
2323.19	-0.515713
2326.46	-0.594662
2329.73	-0.686702
2333	-0.951359
2336.26	-1.18472
2339.53	-1.35066
2342.79	-1.47014
2346.05	-1.49387
2349.31	-1.0739
2352.57	-0.664634
2355.82	-0.0345379
2359.08	0.763347
2362.34	1.82494
2365.59	3.08415
2368.84	4.61453
2372.09	5.96034
2375.34	7.40906
2378.59	9.40132
2381.83	11.5247
2385.08	14.0071
2388.32	15.429
2391.57	17.8753
2394.81	23.7912
2398.05	31.8857
2401.29	40.5765
2404.52	52.3291
2407.76	67.1398
2410.99	89.0849
2414.23	109.904
2417.46	133.352
2420.69	138.576
2423.92	154.1
2427.15	141.891
2430.38	129.68
2433.6	107.493
2436.83	87.1881
2440.05	62.0207
2443.27	51.7721
2446.49	43.9157
2449.71	39.0339
2452.93	35.7385
2456.14	33.4708
2459.36	30.6283
2462.57	28.3088
2465.78	26.9407
2468.99	25.9308
2472.2	24.696
2475.41	23.4424
2478.62	23.0929
2481.83	21.4804
2485.03	21.2027
2488.23	20.9744
2491.44	21.0408
2494.64	21.059
2497.84	20.9783
2501.04	20.611
2504.23	20.2873
2507.43	19.8069
2510.62	19.1632
2513.82	18.2415
2517.01	17.2182
2520.2	16.0224
2523.39	14.852
2526.58	13.4734
2529.76	12.0758
2532.95	10.7784
2536.13	9.4384
2539.31	8.0478
2542.5	6.65592
2545.68	5.31596
2548.85	3.86313
2552.03	2.86601
2555.21	2.18778
2558.38	1.82529
2561.56	1.80044
2564.73	1.86815
2567.9	0.810721
2571.07	-0.0857033
2574.24	-0.805704
2577.41	-1.34592
2580.57	-1.702
2583.74	-2.07546
2586.9	-2.23439
2590.06	-2.08494
2593.23	-2.62029
2596.39	-2.95795
2599.54	-3.06702
2602.7	-2.7179
2605.86	-2.511
2609.01	-2.35807
2612.17	-2.22366
2615.32	-1.79687
2618.47	-1.31896
2621.62	-0.819666
2624.77	-0.330736
2627.91	0.183157
2631.06	-0.0149099
2634.2	-0.0349217
2637.35	0.125817
2640.49	0.338609
2643.63	0.901892
2646.77	1.39398
2649.91	1.31962
2653.05	1.16994
2656.18	1.0179
2659.32	0.885971
2662.45	0.744377
2665.58	0.624693
2668.71	0.607129
2671.84	0.545119
2674.97	0.51524
2678.1	0.427577
2681.22	0.339768
2684.35	0.446011
2687.47	0.550977
2690.59	0.683917
2693.71	0.835341
2696.83	0.98456
2699.95	1.14493
2703.07	1.3038
2706.18	1.45381
2709.3	1.5946
2712.41	1.74258
2715.52	1.87813
2718.63	2.14161
2721.74	1.89821
2724.85	1.40526
2727.96	0.976947
2731.07	0.716954
2734.17	0.564105
2737.27	0.462944
2740.38	0.287054
2743.48	-0.0873545
2746.58	-0.424388
2749.67	-0.781658
2752.77	-0.961897
2755.87	-1.15206
2758.96	-0.958747
2762.06	-0.909904
2765.15	-0.850622
2768.24	-0.798585
2771.33	-0.70674
2774.42	-0.63329
2777.5	-0.526375
2780.59	-0.480138
2783.67	-0.577378
2786.76	-1.09554
2789.84	-2.24008
2792.92	-2.68768
2796	-2.81968
2799.08	-2.6936
2802.16	-2.18993
2805.23	-2.02338
2808.31	-2.21815
2811.38	-2.36984
2814.46	-2.39263
2817.53	-2.43196
2820.6	-2.10757
2823.67	-1.86702
2826.73	-1.54057
2829.8	-1.18463
2832.86	-0.827778
2835.93	-0.402654
2838.99	-0.0841338
2842.05	0.209411
2845.11	0.13765
2848.17	-0.0985531
2851.23	1.76582
2854.29	2.17078
2857.34	1.30471
2860.4	-0.0341175
2863.45	-1.34547
2866.5	-0.504013
2869.55	0.526003
2872.6	-0.190003
2875.65	-1.51673
2878.7	-2.3197
2881.74	-1.75951
2884.79	0.130587
2887.83	1.19734
2890.87	1.63842
2893.91	1.77283
2896.95	1.956
2899.99	2.26439
2903.03	2.6919
2906.07	3.4591
2909.1	4.69874
2912.13	5.36637
2915.17	3.49788
2918.2	5.87337
2921.23	9.28463
2924.26	11.4451
2927.29	13.7979
2930.31	14.7221
2933.34	15.0197
2936.36	14.9291
2939.38	14.7282
2942.41	14.2396
2945.43	13.4803
2948.45	11.9485
2951.46	9.41028
2954.48	7.74373
2957.5	5.83657
2960.51	4.19108
2963.52	2.88601
2966.54	1.57773
2969.55	1.02003
2972.56	0.119429
2975.57	-0.865071
2978.57	-1.53071
2981.58	-1.89501
2984.59	-2.48588
2987.59	-3.09602
2990.59	-3.49647
2993.59	-3.55938
2996.59	-1.61302
2999.59	0.186556
