# Supplementary material for: Hydrothermal synthesis of hierarchical microstructure tungsten oxide/carbon nanocomposite for supercapacitor application
Source: Sci Rep. 2023 Dec 8;13:21732. doi: 10.1038/s41598-023-48958-w (PMC10709354; doi:10.1038/s41598-023-48958-w)
Supplement: Supplementary file 1 — Supplementary Information 1. [file 41598_2023_48958_MOESM1_ESM.zip › Raw Data/3 Raman/WO3-C_calcined.txt]

2.03768	75.2082
6.30403	6.01567
10.5706	2.78674
14.8331	-1.00182
19.0936	-1.2044
23.3522	-0.976598
27.6089	-0.35905
31.8637	0.833982
36.1165	2.53544
40.3674	4.30008
44.6163	5.30421
48.8634	6.75129
53.1085	7.15892
57.3517	7.60112
61.5929	7.94315
65.8323	8.35923
70.0718	8.47672
74.3074	8.40974
78.5409	8.18119
82.7726	7.93696
87.0024	6.94564
91.2302	6.34029
95.4562	5.66012
99.6802	4.83001
103.902	4.31483
108.125	3.57379
112.343	2.89758
116.559	2.49414
120.774	2.08799
124.987	1.5309
129.197	0.806839
133.406	0.104496
137.613	-0.427765
141.82	-0.912989
146.023	-0.490171
150.224	0.0678396
154.424	0.680582
158.621	1.25036
162.817	1.88104
167.012	2.39192
171.204	2.64587
175.394	2.92946
179.582	3.04034
183.768	3.17585
187.952	2.99172
192.137	2.66438
196.317	2.67297
200.496	2.86712
204.673	3.12189
208.847	3.42228
213.02	3.63875
217.193	3.90776
221.363	4.17209
225.53	4.41847
229.695	4.67515
233.859	4.92861
238.023	5.28113
242.183	5.49075
246.341	5.87892
250.497	5.89579
254.651	5.56506
258.806	5.14975
262.956	4.67284
267.105	4.55212
271.252	4.47359
275.397	4.44636
279.542	4.4198
283.683	4.42472
287.822	4.42641
291.96	4.43768
296.098	4.44715
300.232	4.45269
304.364	4.45475
308.494	4.4611
312.622	4.44196
316.751	4.42407
320.875	4.39911
324.998	4.28925
329.119	4.1059
333.24	3.98651
337.357	3.66064
341.473	3.41686
345.586	3.10551
349.698	2.74949
353.81	2.35735
357.918	1.95876
362.025	1.56154
366.129	1.15004
370.234	0.78837
374.334	0.444975
378.433	0.162815
382.531	-0.0416561
386.628	0.344913
390.721	0.7449
394.813	1.25095
398.903	1.84496
402.993	2.76505
407.079	3.77108
411.164	4.55562
415.246	4.63039
419.329	4.48851
423.408	4.34786
427.485	4.14609
431.56	3.72084
435.634	2.73441
439.708	1.85877
443.778	0.814014
447.846	-0.136519
451.912	-0.948147
455.978	-1.54899
460.041	-1.92708
464.102	-2.02248
468.161	-1.88771
472.22	-1.59414
476.276	-1.07591
480.33	-0.415819
484.382	0.273054
488.434	0.769111
492.482	1.30381
496.529	1.76464
500.573	2.13152
504.616	2.22915
508.659	2.02573
512.699	1.71344
516.736	1.29756
520.772	0.865105
524.808	0.457835
528.841	0.314986
532.871	0.339149
536.9	0.384824
540.929	0.485091
544.954	0.540579
548.977	0.696025
552.999	0.884879
557.018	1.14418
561.039	1.46857
565.055	1.77781
569.069	1.99059
573.082	1.84072
577.093	2.14874
581.104	2.33963
585.112	2.40083
589.117	2.52943
593.121	2.75271
597.125	3.44692
601.126	3.68545
605.124	3.87607
609.121	4.03129
613.116	4.06622
617.112	3.9627
621.103	3.58703
625.093	3.99139
629.081	4.08555
633.068	4.14381
637.052	4.18706
641.037	4.34968
645.018	4.54037
648.997	4.76625
652.975	4.83955
656.951	5.42967
660.927	6.53881
664.899	7.22638
668.87	7.58548
672.839	7.75278
676.806	7.82034
680.771	7.88879
684.737	7.83373
688.699	7.66554
692.659	7.04816
696.618	6.45224
700.574	6.31421
704.529	6.32291
708.483	6.08319
712.436	5.84902
716.386	5.61315
720.334	5.39883
724.281	5.26315
728.225	5.19574
732.168	5.13237
736.109	5.08582
740.051	5.0126
743.989	4.68672
747.925	4.56448
751.859	5.0795
755.792	5.73225
759.723	6.45661
763.652	7.10604
767.579	7.72937
771.505	8.24447
775.431	8.67309
779.353	8.86255
783.274	9.05474
787.193	9.09055
791.11	9.16534
795.026	8.9527
798.94	8.4749
802.852	7.98407
806.762	7.41015
810.671	6.83896
814.578	6.21854
818.483	5.62025
822.387	5.02583
826.289	4.41828
830.189	3.89988
834.089	3.52747
837.986	3.14824
841.881	2.90177
845.775	2.50917
849.667	2.34725
853.557	2.19395
857.445	2.08207
861.332	1.98238
865.217	1.92803
869.1	1.88603
872.982	1.86811
876.862	1.8888
880.74	1.86357
884.617	1.87465
888.492	1.89724
892.365	1.85145
896.237	1.81587
900.107	1.67694
903.975	1.21253
907.841	0.569036
911.704	0.127647
915.568	0.565794
919.429	0.840221
923.289	0.693973
927.147	0.559725
931.004	0.424327
934.859	0.315957
938.712	0.206063
942.563	0.116179
946.413	0.023051
950.262	-0.0457518
954.108	-0.116074
957.953	-0.163015
961.794	-0.210427
965.636	-0.142989
969.476	-0.149423
973.314	-0.125145
977.151	-0.0704226
980.986	-0.0215315
984.819	0.0024108
988.651	-0.142393
992.479	-0.539638
996.308	-1.2675
1000.13	-0.995868
1003.96	-0.577128
1007.78	-0.054522
1011.6	0.565806
1015.42	1.2401
1019.24	1.58574
1023.06	1.74595
1026.87	1.3799
1030.69	1.39969
1034.5	1.52263
1038.31	1.72727
1042.12	1.91367
1045.92	2.17836
1049.73	2.54645
1053.53	3.33798
1057.33	3.75195
1061.13	4.65111
1064.93	5.00504
1068.73	5.94155
1072.52	6.28206
1076.32	6.67354
1080.11	6.99974
1083.9	7.27175
1087.69	7.29245
1091.47	7.25928
1095.26	7.31087
1099.04	7.63623
1102.82	8.19857
1106.61	8.97268
1110.39	10.1252
1114.16	11.5495
1117.94	13.1529
1121.71	14.7583
1125.48	16.3604
1129.25	17.9339
1133.02	19.3916
1136.79	20.7218
1140.56	21.8086
1144.32	22.9203
1148.08	23.3635
1151.85	24.1361
1155.6	24.7022
1159.36	25.0271
1163.12	25.4894
1166.87	25.9748
1170.62	26.2712
1174.38	26.234
1178.13	26.6436
1181.87	27.158
1185.62	28.4991
1189.37	29.9028
1193.11	29.5767
1196.85	29.2913
1200.59	29.2046
1204.33	29.5131
1208.07	30.88
1211.8	31.976
1215.53	33.425
1219.27	34.2565
1223	35.8551
1226.73	36.5613
1230.45	36.9915
1234.18	37.8068
1237.9	38.7248
1241.62	39.7103
1245.35	40.7362
1249.06	41.8685
1252.78	43.1446
1256.5	42.9479
1260.21	42.7286
1263.93	42.8575
1267.64	43.293
1271.35	43.911
1275.06	44.8008
1278.76	45.964
1282.47	47.3434
1286.17	48.8054
1289.87	50.3923
1293.57	52.1113
1297.27	54.0009
1300.97	55.9487
1304.66	57.9282
1308.36	59.8025
1312.05	61.5441
1315.74	62.6994
1319.43	63.6502
1323.12	64.0687
1326.8	64.428
1330.49	64.9559
1334.17	65.3529
1337.85	65.3047
1341.53	64.2014
1345.21	62.4255
1348.89	60.5622
1352.56	58.7549
1356.23	56.5678
1359.91	54.4887
1363.58	52.5924
1367.25	50.1639
1370.91	48.5599
1374.58	47.1736
1378.24	46.144
1381.9	45.5919
1385.57	44.2121
1389.23	43.0244
1392.88	42.0233
1396.54	41.3001
1400.19	40.9521
1403.85	40.7775
1407.5	40.6268
1411.15	40.4317
1414.8	40.2307
1418.45	39.9553
1422.09	38.954
1425.73	38.0982
1429.38	37.2015
1433.02	36.3452
1436.66	35.5254
1440.29	34.7133
1443.93	33.8073
1447.56	32.9734
1451.2	31.6197
1454.83	30.9215
1458.46	30.5279
1462.09	30.3232
1465.71	30.1571
1469.34	30.1225
1472.96	30.1607
1476.59	30.1829
1480.21	30.2265
1483.83	31.1697
1487.44	31.3988
1491.06	31.6783
1494.68	31.8533
1498.29	32.0265
1501.9	32.1863
1505.51	32.3439
1509.12	32.5931
1512.72	33.1277
1516.33	34.2093
1519.94	36.0044
1523.54	38.3822
1527.14	40.4505
1530.74	43.6897
1534.33	46.5357
1537.93	49.3247
1541.53	51.856
1545.12	55.1053
1548.71	58.4964
1552.3	61.8653
1555.89	65.1126
1559.48	68.4235
1563.06	72.3356
1566.65	75.4565
1570.23	77.7646
1573.81	79.3271
1577.39	79.896
1580.97	79.2505
1584.55	77.5019
1588.12	74.4587
1591.69	71.0057
1595.27	66.6364
1598.84	61.5878
1602.41	56.0725
1605.97	50.7753
1609.54	45.7112
1613.11	39.7211
1616.67	34.4198
1620.23	29.4956
1623.79	26.7046
1627.35	22.5393
1630.91	19.4097
1634.46	16.1343
1638.02	13.738
1641.57	11.6881
1645.12	9.94259
1648.67	8.60567
1652.22	7.86958
1655.76	7.50242
1659.31	6.93781
1662.85	5.33509
1666.4	5.06173
1669.94	4.88718
1673.47	4.77355
1677.01	4.64158
1680.55	4.53497
1684.08	4.41771
1687.62	4.21724
1691.15	4.05805
1694.68	4.02583
1698.21	3.73264
1701.74	3.45894
1705.26	3.14995
1708.79	2.84669
1712.31	2.52958
1715.83	2.22219
1719.35	1.90864
1722.87	1.43863
1726.39	0.897713
1729.9	0.640768
1733.42	0.684872
1736.93	0.450094
1740.44	0.221498
1743.95	0.0062762
1747.46	-0.213882
1750.96	-0.364889
1754.47	-0.363174
1757.97	-0.271212
1761.47	-0.0972059
1764.98	0.116962
1768.48	0.327744
1771.97	0.506264
1775.47	0.722325
1778.96	0.894974
1782.46	0.776833
1785.95	0.631998
1789.44	0.549681
1792.93	0.525266
1796.42	0.846371
1799.91	0.98791
1803.39	0.724866
1806.87	0.43063
1810.36	0.188963
1813.83	-0.101059
1817.31	-0.374872
1820.79	-0.60092
1824.27	-0.828937
1827.74	-1.02776
1831.22	-1.09661
1834.69	-1.06714
1838.16	-1.06602
1841.63	-1.08621
1845.09	-1.07523
1848.56	-1.0361
1852.02	-0.899464
1855.49	-0.779344
1858.95	-0.618445
1862.41	-0.466615
1865.87	-0.337551
1869.33	-0.576333
1872.78	-0.560778
1876.24	-0.752982
1879.69	-0.717748
1883.14	-0.509447
1886.59	-0.277184
1890.04	-0.0166959
1893.49	0.297875
1896.93	0.670696
1900.38	1.06596
1903.82	1.46483
1907.26	1.31783
1910.7	1.09643
1914.14	0.877194
1917.58	0.654439
1921.01	0.55726
1924.45	0.403156
1927.88	0.319651
1931.31	0.282476
1934.74	0.443241
1938.17	0.606096
1941.6	0.653841
1945.02	0.853807
1948.45	1.03958
1951.87	1.27832
1955.3	1.50363
1958.72	1.40825
1962.13	1.48872
1965.55	1.4349
1968.97	1.48339
1972.38	1.50093
1975.79	1.53431
1979.21	1.80441
1982.62	2.18
1986.03	2.48255
1989.43	2.5916
1992.84	2.63893
1996.24	2.6515
1999.65	2.4892
2003.05	2.35726
2006.45	2.32126
2009.85	2.28702
2013.24	2.22014
2016.64	2.12933
2020.04	2.15264
2023.43	2.04416
2026.82	2.02749
2030.21	2.2923
2033.6	2.67421
2036.99	3.13635
2040.38	3.25917
2043.76	3.43295
2047.15	3.62653
2050.53	3.81209
2053.91	3.98157
2057.29	3.86395
2060.67	3.73473
2064.04	3.47546
2067.42	3.24483
2070.79	2.5227
2074.16	1.76761
2077.53	0.752125
2080.91	0.0820891
2084.27	-0.38684
2087.64	-0.507848
2091.01	-0.726208
2094.37	-0.403202
2097.73	-0.0253403
2101.09	0.403989
2104.45	0.888344
2107.81	1.38874
2111.17	1.69826
2114.53	1.68911
2117.88	1.60525
2121.23	1.81804
2124.59	2.01845
2127.94	2.36611
2131.28	2.46523
2134.63	2.18627
2137.98	1.94765
2141.32	1.66184
2144.67	1.37859
2148.01	1.10247
2151.35	0.818387
2154.69	0.577128
2158.03	0.327288
2161.36	0.274999
2164.7	0.258447
2168.03	0.158298
2171.36	0.10551
2174.7	0.0367174
2178.03	-0.0120173
2181.35	-0.11275
2184.68	-0.00421124
2188.01	0.183801
2191.33	0.360209
2194.65	0.608798
2197.98	0.82416
2201.3	1.13866
2204.61	1.35628
2207.93	1.59145
2211.25	1.60859
2214.56	1.84066
2217.88	1.9496
2221.19	1.60302
2224.5	1.37108
2227.81	1.04557
2231.12	0.840839
2234.42	0.608081
2237.73	0.371394
2241.03	0.26119
2244.34	0.26001
2247.64	0.371231
2250.94	0.611666
2254.23	0.753535
2257.53	1.05875
2260.83	1.36473
2264.12	1.59818
2267.42	1.59044
2270.71	1.54266
2274	1.42406
2277.29	1.06892
2280.57	0.828122
2283.86	0.429414
2287.15	0.0611116
2290.43	-0.163473
2293.71	-0.297745
2296.99	-0.21578
2300.27	-0.449598
2303.55	-0.399175
2306.83	-0.106894
2310.1	0.230884
2313.38	0.313321
2316.65	0.397207
2319.92	0.422
2323.19	0.440667
2326.46	0.381876
2329.73	0.0718337
2333	-0.206394
2336.26	-0.533648
2339.53	-0.95905
2342.79	-1.40291
2346.05	-1.08128
2349.31	-0.747757
2352.57	-0.403568
2355.82	-0.099815
2359.08	0.121303
2362.34	0.28616
2365.59	0.379022
2368.84	0.378827
2372.09	0.257538
2375.34	-0.00802113
2378.59	-0.621062
2381.83	-1.6223
2385.08	-1.60605
2388.32	-1.33012
2391.57	-0.627403
2394.81	0.0511803
2398.05	0.76052
2401.29	1.37387
2404.52	1.81694
2407.76	2.59404
2410.99	3.20883
2414.23	3.56284
2417.46	3.76715
2420.69	3.90834
2423.92	3.84599
2427.15	3.64892
2430.38	3.24365
2433.6	2.73951
2436.83	2.18846
2440.05	1.62895
2443.27	1.07473
2446.49	0.514381
2449.71	0.20071
2452.93	0.0298916
2456.14	-0.200027
2459.36	-0.0828064
2462.57	0.00684843
2465.78	0.256858
2468.99	0.557401
2472.2	0.922567
2475.41	1.22909
2478.62	1.70095
2481.83	1.86414
2485.03	1.9719
2488.23	1.66307
2491.44	1.44558
2494.64	1.24799
2497.84	0.951508
2501.04	0.690682
2504.23	0.480489
2507.43	0.262339
2510.62	0.322627
2513.82	0.374316
2517.01	0.396627
2520.2	0.554101
2523.39	0.676188
2526.58	0.840093
2529.76	1.0515
2532.95	1.24562
2536.13	1.4199
2539.31	1.50827
2542.5	1.1315
2545.68	0.768028
2548.85	0.360116
2552.03	-0.169485
2555.21	-0.713605
2558.38	-1.09139
2561.56	-1.23257
2564.73	-1.28516
2567.9	-1.2312
2571.07	-1.14779
2574.24	-0.930659
2577.41	-0.682039
2580.57	-0.209104
2583.74	2.0433
2586.9	2.49833
2590.06	2.9438
2593.23	3.23342
2596.39	3.38878
2599.54	3.35782
2602.7	3.1648
2605.86	2.55607
2609.01	2.25497
2612.17	2.53029
2615.32	2.88659
2618.47	3.36128
2621.62	2.93887
2624.77	2.53895
2627.91	2.38947
2631.06	2.54708
2634.2	2.53797
2637.35	2.92314
2640.49	3.35797
2643.63	3.43742
2646.77	3.46973
2649.91	3.25618
2653.05	3.01366
2656.18	2.85001
2659.32	2.51709
2662.45	2.18961
2665.58	1.81852
2668.71	1.47326
2671.84	1.11373
2674.97	0.772241
2678.1	0.45008
2681.22	0.140711
2684.35	-0.133384
2687.47	-0.429855
2690.59	-0.636506
2693.71	-0.983556
2696.83	-0.99819
2699.95	-0.927352
2703.07	-0.85622
2706.18	-0.586761
2709.3	-0.1681
2712.41	0.150964
2715.52	0.462287
2718.63	0.758124
2721.74	0.978004
2724.85	1.2188
2727.96	1.09098
2731.07	1.1017
2734.17	1.03198
2737.27	1.00806
2740.38	0.966692
2743.48	0.933777
2746.58	0.894971
2749.67	0.860864
2752.77	0.824475
2755.87	0.794633
2758.96	0.759459
2762.06	0.738667
2765.15	0.715607
2768.24	0.742691
2771.33	0.596629
2774.42	0.529084
2777.5	0.420635
2780.59	0.241258
2783.67	0.182562
2786.76	0.53774
2789.84	0.856197
2792.92	1.14629
2796	1.49897
2799.08	1.65003
2802.16	1.7007
2805.23	1.85037
2808.31	1.96322
2811.38	2.10488
2814.46	2.2129
2817.53	2.33822
2820.6	2.45103
2823.67	2.54598
2826.73	2.63185
2829.8	2.27408
2832.86	1.26679
2835.93	0.300661
2838.99	-0.526214
2842.05	-1.24506
2845.11	-1.4335
2848.17	-1.27065
2851.23	-1.13123
2854.29	-0.67412
2857.34	-0.519261
2860.4	-0.970886
2863.45	-1.36605
2866.5	-1.04552
2869.55	-0.719282
2872.6	-0.324035
2875.65	0.0693704
2878.7	0.480406
2881.74	0.911783
2884.79	1.31317
2887.83	1.66946
2890.87	2.06959
2893.91	2.14371
2896.95	2.12654
2899.99	2.08249
2903.03	2.02863
2906.07	1.91554
2909.1	1.79855
2912.13	1.67624
2915.17	1.55076
2918.2	1.40958
2921.23	1.28745
2924.26	1.13833
2927.29	0.999982
2930.31	0.876323
2933.34	0.741052
2936.36	0.568895
2939.38	0.506943
2942.41	0.467463
2945.43	0.535928
2948.45	0.656009
2951.46	0.753203
2954.48	0.869126
2957.5	0.9972
2960.51	1.12638
2963.52	1.23055
2966.54	1.35289
2969.55	1.46829
2972.56	1.5728
2975.57	1.65266
2978.57	1.7586
2981.58	1.82119
2984.59	1.91632
2987.59	1.57406
2990.59	1.10466
2993.59	0.0176967
2996.59	-1.98551
2999.59	-4.2495
