# Supplementary material for: Hydrothermal synthesis of hierarchical microstructure tungsten oxide/carbon nanocomposite for supercapacitor application
Source: Sci Rep. 2023 Dec 8;13:21732. doi: 10.1038/s41598-023-48958-w (PMC10709354; doi:10.1038/s41598-023-48958-w)
Supplement: Supplementary file 1 — Supplementary Information 1. [file 41598_2023_48958_MOESM1_ESM.zip › Raw Data/5 XPS/WO3.xlsx]

## Sheet: O1s Scan C
﻿
Axis	Energy	Elements=	201
C:\Users\expert\Documents\User Files\Moses Ashie\Shanna XPS 06_29_2023\Experiment2\Mono 500µm\Charge Compensation\Point\O1s Scan.VGD
Binding Energy (E)
eV		Counts / s
545		58361.4
544.9		58840.3
544.8		59258.6
544.7		59128.1
544.6		58814.3
544.5		58908.5
544.4		58152.4
544.3		59361
544.2		59423.1
544.1		58748.7
544		58625.7
543.9		58986.9
543.8		58337
543.7		58541.3
543.6		58425.1
543.5		59013.5
543.4		59066.3
543.3		58548.5
543.2		58915.1
543.1		59811.8
543		59501
542.9		58825.1
542.8		58830.6
542.7		58493.9
542.6		57502.6
542.5		58147.6
542.4		58277.5
542.3		58883.1
542.2		58770
542.1		58429.3
542		57390.4
541.9		57851.1
541.8		57534.9
541.7		57312
541.6		56848.3
541.5		56706.6
541.4		57088.2
541.3		56852.2
541.2		56693.6
541.1		56546.4
541		56444.3
540.9		55972.3
540.8		55979.5
540.7		55703.5
540.6		55621
540.5		55591.3
540.4		55729.5
540.3		55404.2
540.2		55101.5
540.1		54558.3
540		54365
539.9		54953.5
539.8		54349.9
539.7		54448.3
539.6		54054.6
539.5		53403.2
539.4		54975.2
539.3		53938.6
539.2		53640.3
539.1		53766
539		53681.3
538.9		54031
538.8		53962
538.7		54256.4
538.6		54062.9
538.5		53360.7
538.4		53702.5
538.3		53443.2
538.2		53150.6
538.1		53145.7
538		52975.8
537.9		52721.7
537.8		52875.1
537.7		53280.4
537.6		53699.6
537.5		53165.6
537.4		54126.9
537.3		53423.4
537.2		53007
537.1		53171.5
537		53248
536.9		53230.7
536.8		53132.1
536.7		52954.1
536.6		52990.5
536.5		53278.8
536.4		53267.5
536.3		53093.1
536.2		53332.7
536.1		53349.7
536		53302.6
535.9		52923.8
535.8		53089.2
535.7		53058.2
535.6		53163.2
535.5		52950.3
535.4		52358.1
535.3		52451.2
535.2		52703.6
535.1		52310.7
535		52317.8
534.9		52467.3
534.8		52497.4
534.7		51914
534.6		51729.8
534.5		52664.9
534.4		52510.2
534.3		52234.1
534.2		52336.8
534.1		51906.8
534		51775.9
533.9		52040.1
533.8		52255.2
533.7		52432.6
533.6		52581.4
533.5		52396.2
533.4		52420
533.3		52974.3
533.2		53680.2
533.1		53982.2
533		53904.3
532.9		53607
532.8		54950.1
532.7		55521.9
532.6		55880.4
532.5		56551.3
532.4		57269.3
532.3		58240
532.2		59911
532.1		60991
532		61877.2
531.9		63555.7
531.8		65536.6
531.7		67534.4
531.6		69136.5
531.5		70781.5
531.4		72783
531.3		75590.3
531.2		77921.5
531.1		80440.6
531		83648.2
530.9		84467.1
530.8		87297.6
530.7		89584.7
530.6		91320.6
530.5		93654.4
530.4		94930.5
530.3		97324.3
530.2		98401.8
530.1		100014
530		101776
529.9		103997
529.8		104850
529.7		104948
529.6		104963
529.5		105369
529.4		105387
529.3		105664
529.2		105796
529.1		105007
529		104507
528.9		102349
528.8		101369
528.7		100148
528.6		97967.8
528.5		96417.5
528.4		94528.7
528.3		92502.4
528.2		89856.9
528.1		87426.9
528		85741.7
527.9		83417.4
527.8		80790.6
527.7		77765.8
527.6		75289.3
527.5		73027.8
527.4		70890.8
527.3		69175.4
527.2		66813.8
527.1		65134.1
527		62795.4
526.9		61037.8
526.8		59567.4
526.7		57530.1
526.6		56420.2
526.5		55027.2
526.4		53674.4
526.3		53035.7
526.2		52334.6
526.1		51184.1
526		49720.8
525.9		48946.9
525.8		48362.9
525.7		48317.4
525.6		48039.2
525.5		47619.4
525.4		47180.3
525.3		46768.4
525.2		46666.9
525.1		46121.9
525		45669.4

## Sheet: C1s Scan B
﻿
Axis	Energy	Elements=	191
C:\Users\expert\Documents\User Files\Moses Ashie\Shanna XPS 06_29_2023\Experiment2\Mono 500µm\Charge Compensation\Point\C1s Scan.VGD
Binding Energy (E)
eV		Counts / s
298		35974.3
297.9		35642.9
297.8		36124.3
297.7		35875.7
297.6		35839.6
297.5		36110.8
297.4		35787
297.3		36474.7
297.2		36039.2
297.1		35174.1
297		35934.6
296.9		36235.8
296.8		35912.8
296.7		35816.5
296.6		35863.3
296.5		35746.7
296.4		35858.3
296.3		36505.4
296.2		35826
296.1		36518.8
296		35781.1
295.9		35962.7
295.8		35458.3
295.7		35758.7
295.6		36147.3
295.5		35827.4
295.4		35979
295.3		35687.2
295.2		35541.1
295.1		36088
295		35873.8
294.9		35700
294.8		35812
294.7		35970.5
294.6		35764.4
294.5		35763.1
294.4		35968.3
294.3		35926.9
294.2		35932
294.1		36383.8
294		35736.9
293.9		35953.5
293.8		35975.4
293.7		35660.4
293.6		36310.3
293.5		35670.2
293.4		36675.2
293.3		36206.5
293.2		36192.6
293.1		36287.7
293		36064.1
292.9		36156.2
292.8		36395
292.7		35776.4
292.6		35901.6
292.5		35415.8
292.4		36229.4
292.3		36023.3
292.2		35860.9
292.1		36460.7
292		36207.9
291.9		36326.8
291.8		36293.9
291.7		36083.5
291.6		36099.2
291.5		36522.8
291.4		36284.3
291.3		36188.6
291.2		36215.7
291.1		35778.2
291		35876
290.9		36568.4
290.8		36446.6
290.7		36172.1
290.6		36420.2
290.5		36197.9
290.4		36403.4
290.3		36512.2
290.2		36592.3
290.1		36220.5
290		35892
289.9		36322.1
289.8		36365.7
289.7		36196.9
289.6		37081
289.5		36749.3
289.4		36831.9
289.3		37003
289.2		36973.9
289.1		36635.9
289		37051.3
288.9		37699.8
288.8		36852.2
288.7		36177.2
288.6		36478.7
288.5		36884.6
288.4		36864.9
288.3		36852.9
288.2		36282.4
288.1		36932.9
288		37554.6
287.9		37330.3
287.8		37460.9
287.7		37171.5
287.6		37306.8
287.5		37360.9
287.4		37611.1
287.3		36987.9
287.2		36988.6
287.1		37149.3
287		37445.9
286.9		37504.9
286.8		37711.2
286.7		37952.4
286.6		37969.7
286.5		38696.4
286.4		38526.9
286.3		39544.5
286.2		39471.9
286.1		39581.6
286		39274.9
285.9		39355
285.8		39643.5
285.7		40485.2
285.6		40501.8
285.5		41139.5
285.4		41543.6
285.3		41896.4
285.2		42188.2
285.1		42532.5
285		42769.9
284.9		43528.5
284.8		43266.6
284.7		43492.6
284.6		43552
284.5		43870.6
284.4		44231.7
284.3		44509.3
284.2		44087
284.1		44963.1
284		45097.1
283.9		45316
283.8		45265.5
283.7		45412.5
283.6		45219.1
283.5		45753.5
283.4		45060.9
283.3		45192
283.2		44296.7
283.1		45286
283		44077.9
282.9		44033.4
282.8		43773.7
282.7		43177.6
282.6		42658.3
282.5		43427.8
282.4		43079
282.3		42539.7
282.2		41952.1
282.1		41702.5
282		41817.6
281.9		41306.5
281.8		41154.9
281.7		40632
281.6		40355.5
281.5		40180.4
281.4		39976.6
281.3		39161.1
281.2		38976.2
281.1		39037
281		38879
280.9		38220.7
280.8		37964.6
280.7		38232.4
280.6		38081.1
280.5		38042.7
280.4		37963.8
280.3		37324.2
280.2		37323.5
280.1		37551.5
280		37045.9
279.9		37257.5
279.8		37451.3
279.7		37325
279.6		37133.4
279.5		37206.6
279.4		36859.4
279.3		36882.5
279.2		36963.1
279.1		36965.6
279		36811.1

## Sheet: W4f Scan A
﻿
Axis	Energy	Elements=	201
C:\Users\expert\Documents\User Files\Moses Ashie\Shanna XPS 06_29_2023\Experiment2\Mono 500µm\Charge Compensation\Point\W4f Scan.VGD
Binding Energy (E)
eV		Counts / s
48.0001		13726.9
47.9001		13534.7
47.8001		13092.1
47.7001		13208.2
47.6001		12950.3
47.5001		12824.6
47.4001		12573.1
47.3001		12665.1
47.2001		12367.3
47.1001		12412.8
47.0001		12570.7
46.9001		12363.6
46.8001		12294.3
46.7001		12110.8
46.6001		11806.2
46.5001		11786.6
46.4001		11842.8
46.3001		11855.9
46.2001		11769.3
46.1001		11606.6
46.0001		11497.4
45.9001		11361.2
45.8001		11513.1
45.7001		11489.4
45.6001		11432.6
45.5001		11702.8
45.4001		11739.7
45.3001		11643
45.2001		11282.4
45.1001		11323.5
45.0001		11024.2
44.9001		10804.7
44.8001		11036.4
44.7001		11455.5
44.6001		11405.4
44.5001		11225.1
44.4001		11359.4
44.3001		11475.3
44.2001		11083.5
44.1001		11348.6
44.0001		11283.2
43.9001		11441.9
43.8001		11641.4
43.7001		11655
43.6001		11256.4
43.5001		11570.4
43.4001		11765.3
43.3001		11751.6
43.2001		11632
43.1001		11650.9
43.0001		12093.5
42.9001		11794.6
42.8001		11889.6
42.7001		11935.3
42.6001		12119.6
42.5001		11960.1
42.4001		11920.5
42.3001		12498.6
42.2001		12217.1
42.1001		12474.7
42.0001		12292.2
41.9001		12173.1
41.8001		12464.4
41.7001		12785.6
41.6001		12805
41.5001		13061.7
41.4001		12948
41.3001		12841.3
41.2001		12950.3
41.1001		12967.3
41.0001		13125.9
40.9001		13303.1
40.8001		12990.8
40.7001		12850.1
40.6001		13167.3
40.5001		13485.7
40.4001		13146
40.3001		13545.2
40.2001		13150.1
40.1001		13151.5
40.0001		13103.3
39.9001		13493.4
39.8001		13804.5
39.7001		14317.2
39.6001		14719.2
39.5001		14881.7
39.4001		15341
39.3001		15962.1
39.2001		16410.1
39.1001		17026.5
39.0001		17991
38.9001		18985.2
38.8001		19484.6
38.7001		20957.5
38.6001		22167.6
38.5001		23391.2
38.4001		24149.5
38.3001		25302.2
38.2001		26605
38.1001		27817
38.0001		29483.2
37.9001		30471.2
37.8001		31889.3
37.7001		33094.1
37.6001		34063.1
37.5001		35649.9
37.4001		37471.7
37.3001		38568.3
37.2001		39586.4
37.1001		41280.6
37.0001		42118.7
36.9001		43653.9
36.8001		45074
36.7001		46426.7
36.6001		47776.3
36.5001		49757.5
36.4001		50281.1
36.3001		51955.9
36.2001		53314.8
36.1001		53692
36.0001		55140.6
35.9001		56489.9
35.8001		55991
35.7001		55802
35.6001		56557.7
35.5001		57016.8
35.4001		57566.6
35.3001		57319
35.2001		56851.4
35.1001		57331.4
35.0001		56862.9
34.9001		55436.6
34.8001		54179.9
34.7001		53642.2
34.6001		52803.6
34.5001		51913.6
34.4001		51263.7
34.3001		49139.7
34.2001		48301.6
34.1001		47068.1
34.0001		44744.4
33.9001		42870
33.8001		41347.5
33.7001		39455.4
33.6001		37978.9
33.5001		35699.4
33.4001		34060.5
33.3001		32171.9
33.2001		29866.7
33.1001		28234.6
33.0001		26218.4
32.9001		24146.6
32.8001		23052
32.7001		21472.6
32.6001		19494.8
32.5001		17688.5
32.4001		16032.3
32.3001		14717.7
32.2001		13450.4
32.1001		12125.1
32.0001		11172.9
31.9001		10212.2
31.8001		8939.66
31.7001		8316.85
31.6001		7400.96
31.5001		6456.66
31.4001		5964.79
31.3001		5250.66
31.2001		4665.63
31.1001		4077.47
31.0001		3750.46
30.9001		3547.9
30.8001		3158.7
30.7001		2873.55
30.6001		2742.38
30.5001		2519.73
30.4001		2354.06
30.3001		2187.43
30.2001		1965.43
30.1001		2194.24
30.0001		1984.07
29.9001		1920.93
29.8001		1914.93
29.7001		1943.5
29.6001		1812.24
29.5001		1712.12
29.4001		1830.41
29.3001		1806.48
29.2001		1783.83
29.1001		1820.49
29.0001		1809.12
28.9001		1642.18
28.8001		1691.32
28.7001		1735.73
28.6001		1602.16
28.5001		1564.87
28.4001		1581.75
28.3001		1726.53
28.2001		1606.24
28.1001		1640.98
28.0001		1796.24

## Sheet: XPS Survey
﻿
Axis	Energy	Elements=	1361
C:\Users\expert\Documents\User Files\Moses Ashie\Shanna XPS 06_29_2023\Experiment2\Mono 500µm\Charge Compensation\Point\XPS Survey.VGD
Binding Energy (E)				Backgnd.
eV		Counts / s		Counts / s
1350		290068		0
1349		289774		0
1348		291869		0
1347		286611		0
1346		282788		0
1345		285145		0
1344		285011		0
1343		285192		0
1342		281142		0
1341		279458		0
1340		278656		0
1339		277803		0
1338		275262		0
1337		274059		0
1336		274980		0
1335		273564		0
1334		273177		0
1333		270424		0
1332		270642		0
1331		270940		0
1330		268343		0
1329		265770		0
1328		266536		0
1327		272302		0
1326		273057		0
1325		268059		0
1324		268727		0
1323		262774		0
1322		263591		0
1321		261125		0
1320		262588		0
1319		254119		0
1318		252736		0
1317		253428		0
1316		251240		0
1315		247937		0
1314		247756		0
1313		246202		0
1312		246050		0
1311		244216		0
1310		243256		0
1309		238986		0
1308		233929		0
1307		229705		0
1306		225573		0
1305		223650		0
1304		223770		0
1303		224183		0
1302		219273		0
1301		219017		0
1300		216659		0
1299		215885		0
1298		214361		0
1297		213288		0
1296		213142		0
1295		215070		0
1294		212215		0
1293		212314		0
1292		211712		0
1291		213289		0
1290		209533		0
1289		208997		0
1288		207872		0
1287		207417		0
1286		206169		0
1285		209055		0
1284		206745		0
1283		206592		0
1282		208031		0
1281		209380		0
1280		208907		0
1279		204426		0
1278		204237		0
1277		201963		0
1276		205629		0
1275		203438		0
1274		204152		0
1273		204085		0
1272		205347		0
1271		205889		0
1270		203184		0
1269		204181		0
1268		203932		0
1267		203288		0
1266		200067		0
1265		200349		0
1264		200486		0
1263		203913		0
1262		202372		0
1261		195772		0
1260		200399		0
1259		200518		0
1258		198338		0
1257		197804		0
1256		198824		0
1255		199046		0
1254		201022		0
1253		200407		0
1252		198406		0
1251		198974		0
1250		198625		0
1249		197044		0
1248		196151		0
1247		197620		0
1246		196637		0
1245		199431		0
1244		198098		0
1243		197403		0
1242		199921		0
1241		199092		0
1240		203205		0
1239		200042		0
1238		201241		0
1237		200400		0
1236		198249		0
1235		200135		0
1234		197933		0
1233		199398		0
1232		199319		0
1231		198885		0
1230		201125		0
1229		204083		0
1228		201629		0
1227		199269		0
1226		200167		0
1225		200002		0
1224		201144		0
1223		202178		0
1222		203702		0
1221		195330		0
1220		194866		0
1219		195242		0
1218		193965		0
1217		190850		0
1216		191804		0
1215		190230		0
1214		191034		0
1213		186913		0
1212		185832		0
1211		182397		0
1210		185036		0
1209		182157		0
1208		182422		0
1207		182072		0
1206		179370		0
1205		180749		0
1204		179097		0
1203		180502		0
1202		180947		0
1201		178783		0
1200		179427		0
1199		178207		0
1198		176956		0
1197		181574		0
1196		178118		0
1195		177149		0
1194		179174		0
1193		176147		0
1192		178808		0
1191		177697		0
1190		176251		0
1189		175726		0
1188		174926		0
1187		175758		0
1186		175674		0
1185		174408		0
1184		175480		0
1183		171722		0
1182		173784		0
1181		173360		0
1180		173602		0
1179		173704		0
1178		173166		0
1177		172114		0
1176		173216		0
1175		169870		0
1174		172232		0
1173		172443		0
1172		171598		0
1171		170381		0
1170		169748		0
1169		167995		0
1168		170377		0
1167		170064		0
1166		168377		0
1165		166298		0
1164		165156		0
1163		169068		0
1162		168125		0
1161		167926		0
1160		170992		0
1159		169878		0
1158		166792		0
1157		170554		0
1156		168160		0
1155		167607		0
1154		168059		0
1153		166952		0
1152		166916		0
1151		169728		0
1150		164420		0
1149		167238		0
1148		165521		0
1147		167223		0
1146		164109		0
1145		164585		0
1144		163574		0
1143		166551		0
1142		162801		0
1141		160081		0
1140		164584		0
1139		160835		0
1138		162096		0
1137		159759		0
1136		160319		0
1135		161982		0
1134		160431		0
1133		159496		0
1132		161109		0
1131		159318		0
1130		156500		0
1129		160685		0
1128		154846		0
1127		155515		0
1126		153991		0
1125		154787		0
1124		153129		0
1123		156426		0
1122		153518		0
1121		154522		0
1120		154814		0
1119		154900		0
1118		152687		0
1117		154822		0
1116		153623		0
1115		150671		0
1114		150902		0
1113		152089		0
1112		152799		0
1111		153260		0
1110		154389		0
1109		153155		0
1108		151465		0
1107		150337		0
1106		148573		0
1105		150430		0
1104		151597		0
1103		151059		0
1102		150184		0
1101		155038		0
1100		146695		0
1099		150288		0
1098		147616		0
1097		149605		0
1096		149843		0
1095		147484		0
1094		145647		0
1093		148503		0
1092		145656		0
1091		149132		0
1090		145494		0
1089		144828		0
1088		147634		0
1087		146476		0
1086		145056		0
1085		144802		0
1084		142640		0
1083		147094		0
1082		144570		0
1081		143540		0
1080		143735		0
1079		141311		0
1078		143217		0
1077		144610		0
1076		142983		0
1075		143305		0
1074		144911		0
1073		142444		0
1072		144851		0
1071		144328		0
1070		141366		0
1069		141328		0
1068		141202		0
1067		141187		0
1066		139700		0
1065		139809		0
1064		137297		0
1063		138493		0
1062		138168		0
1061		138318		0
1060		136387		0
1059		137160		0
1058		138341		0
1057		136605		0
1056		138062		0
1055		138507		0
1054		137538		0
1053		137262		0
1052		135936		0
1051		138014		0
1050		138871		0
1049		137254		0
1048		135329		0
1047		138299		0
1046		140641		0
1045		136653		0
1044		134127		0
1043		135641		0
1042		134537		0
1041		134987		0
1040		133834		0
1039		136482		0
1038		133146		0
1037		133340		0
1036		134959		0
1035		132859		0
1034		133403		0
1033		135378		0
1032		131932		0
1031		132550		0
1030		132530		0
1029		133636		0
1028		135883		0
1027		132980		0
1026		130876		0
1025		131078		0
1024		131879		0
1023		131597		0
1022		130286		0
1021		131480		0
1020		131630		0
1019		128669		0
1018		130778		0
1017		129519		0
1016		130817		0
1015		131756		0
1014		130921		0
1013		127858		0
1012		128400		0
1011		129795		0
1010		130120		0
1009		131846		0
1008		130623		0
1007		131065		0
1006		128209		0
1005		129373		0
1004		126582		0
1003		126683		0
1002		125754		0
1001		123186		0
1000		126236		0
999		125476		0
998		128272		0
997		128586		0
996		134847		0
995		130682		0
994		134706		0
993		130063		0
992		129990		0
991		127816		0
990		125550		0
989		123693		0
988		120907		0
987		120211		0
986		118195		0
985		116809		0
984		115706		0
983		113785		0
982		113751		0
981		115987		0
980		117026		0
979		118192		0
978		121690		0
977		126518		0
976		130981		0
975		137497		0
974		139946		0
973		137241		0
972		132836		0
971		126394		0
970		117797		0
969		115939		0
968		111329		0
967		106228		0
966		104945		0
965		101537		0
964		100401		0
963		95812		0
962		97866.7		0
961		93987.7		0
960		94511.5		0
959		93947.4		0
958		95764.7		0
957		92855		0
956		92306.3		0
955		92133.8		0
954		92329.2		0
953		92494.5		0
952		89605.8		0
951		90784.1		0
950		90476.1		0
949		93858.2		0
948		93398.6		0
947		91422.3		0
946		92185.3		0
945		91902.5		0
944		91367.1		0
943		89756.9		0
942		89161.4		0
941		90976		0
940		91403.9		0
939		89991.8		0
938		87800.2		0
937		89033.7		0
936		88422.3		0
935		87446.3		0
934		89240.5		0
933		88749.6		0
932		89216.1		0
931		88106		0
930		88931.4		0
929		88421.8		0
928		87524.2		0
927		88726.9		0
926		89858.7		0
925		87888.3		0
924		87335.6		0
923		85470.6		0
922		87227.8		0
921		86622.6		0
920		85659		0
919		87055.8		0
918		88562.5		0
917		87890.6		0
916		87481.8		0
915		85415.3		0
914		86534.9		0
913		86301.3		0
912		87141.6		0
911		85739.5		0
910		85425.3		0
909		86837.1		0
908		86369.5		0
907		85662.9		0
906		84800.5		0
905		83849.2		0
904		83264.5		0
903		83990.9		0
902		86061.4		0
901		85306.2		0
900		83899		0
899		85658.1		0
898		85577.4		0
897		84877.7		0
896		84502.6		0
895		83928.6		0
894		81269.3		0
893		82620.1		0
892		82739.1		0
891		84029.3		0
890		83889.4		0
889		81758.8		0
888		82958		0
887		84066.1		0
886		82526.8		0
885		83973.5		0
884		83246.7		0
883		81683.5		0
882		80199.8		0
881		82343.6		0
880		83517.3		0
879		83385.1		0
878		80709.3		0
877		81217		0
876		82348.3		0
875		80786.2		0
874		82983		0
873		82331.4		0
872		81457.1		0
871		81784.3		0
870		80588.6		0
869		78517.6		0
868		81882.4		0
867		81145		0
866		81233.5		0
865		79706.1		0
864		79942.2		0
863		80310.7		0
862		82101.1		0
861		81244.1		0
860		78751.8		0
859		78524.9		0
858		80590.4		0
857		77534.9		0
856		76467.4		0
855		79965.5		0
854		77747.8		0
853		78220		0
852		78566.2		0
851		80566		0
850		79658.6		0
849		78151.6		0
848		80913.3		0
847		78514.1		0
846		77764.9		0
845		77566.5		0
844		75495.9		0
843		78443.5		0
842		77310		0
841		78208.9		0
840		77285.3		0
839		79686.3		0
838		76757.7		0
837		77591		0
836		77466.7		0
835		78252		0
834		77891.2		0
833		78374.6		0
832		77431.7		0
831		78917.3		0
830		76418.1		0
829		77777.3		0
828		75766.9		0
827		75470		0
826		76520.2		0
825		75163.4		0
824		75110.8		0
823		77046.3		0
822		74516.1		0
821		75889.8		0
820		76914		0
819		75627.4		0
818		74179.8		0
817		75248.5		0
816		76392.7		0
815		74849.6		0
814		75929.8		0
813		75696		0
812		73298		0
811		72690.8		0
810		75538.4		0
809		75612.8		0
808		73851.3		0
807		72796		0
806		74751.2		0
805		75309.3		0
804		75573		0
803		74175.8		0
802		74496.3		0
801		75322.5		0
800		72362.1		0
799		75065.2		0
798		73352.9		0
797		73875.9		0
796		73823.1		0
795		76259.5		0
794		75087.4		0
793		75981.6		0
792		74044		0
791		74690.5		0
790		72669.7		0
789		73673.7		0
788		70395.1		0
787		73642		0
786		74890.1		0
785		73605.7		0
784		72439.8		0
783		72235.1		0
782		73756		0
781		74021.8		0
780		72695.3		0
779		72135.8		0
778		74264.9		0
777		72402.2		0
776		71338.2		0
775		72088.6		0
774		72698.2		0
773		73262.9		0
772		72079.8		0
771		71426		0
770		71420		0
769		72009.3		0
768		70728.9		0
767		70612.6		0
766		70720.9		0
765		72483.6		0
764		70622.4		0
763		71510.6		0
762		71358.1		0
761		70866.2		0
760		71388.9		0
759		71336.9		0
758		70692.7		0
757		72271.8		0
756		72317		0
755		70688.4		0
754		70349.2		0
753		71504.5		0
752		69343.7		0
751		70063.3		0
750		69850.7		0
749		71002.9		0
748		69809.3		0
747		69706.9		0
746		70196.4		0
745		69419.4		0
744		70498.8		0
743		71688.6		0
742		69830.1		0
741		69138.4		0
740		70837.1		0
739		69964.8		0
738		68320.1		0
737		69043.9		0
736		69530		0
735		70728.6		0
734		68324		0
733		68188		0
732		68723.1		0
731		66948.2		0
730		70164		0
729		68726.7		0
728		69400.2		0
727		68832.1		0
726		68550.8		0
725		68547.7		0
724		69347.1		0
723		66408.5		0
722		66634.1		0
721		68833.5		0
720		69077.4		0
719		68223.7		0
718		69681.5		0
717		68655.8		0
716		67427.4		0
715		67578.7		0
714		69951.6		0
713		70322.5		0
712		67383.3		0
711		68513.5		0
710		70135.9		0
709		68029		0
708		66706.7		0
707		68580.2		0
706		66790.1		0
705		66831.6		0
704		69004.7		0
703		67053.7		0
702		67586.7		0
701		68091		0
700		66660.2		0
699		65856.5		0
698		69366.3		0
697		67740.2		0
696		66198.2		0
695		67729.8		0
694		66769.9		0
693		68622.8		0
692		67242		0
691		67626.1		0
690		69642.7		0
689		67844.6		0
688		66589.5		0
687		65081.9		0
686		66902.4		0
685		67314.4		0
684		67771.9		0
683		67425.6		0
682		65196.9		0
681		66413.3		0
680		65925.6		0
679		68134		0
678		66756.5		0
677		67982		0
676		67463.5		0
675		66930.8		0
674		66238.8		0
673		68162.1		0
672		66412.4		0
671		65317.8		0
670		66835.3		0
669		66044.8		0
668		64026.3		0
667		64926		0
666		65087.6		0
665		64668.2		0
664		66684.5		0
663		65893.7		0
662		66257.5		0
661		65856.2		0
660		66395.3		0
659		66314.3		0
658		66575		0
657		68555.6		0
656		66522.2		0
655		65855.3		0
654		66979.6		0
653		64141.5		0
652		66767.2		0
651		66552.5		0
650		66747.3		0
649		64303.5		0
648		65677.7		0
647		67034.8		0
646		64322.9		0
645		63902		0
644		65541.8		0
643		66033.7		0
642		65762.3		0
641		63642		0
640		63965.4		0
639		65624.8		0
638		65737.6		0
637		64835.1		0
636		64715.5		0
635		64587.5		0
634		64650.8		0
633		65240.3		0
632		65753.5		0
631		63447.1		0
630		64025.2		0
629		65580.7		0
628		65423		0
627		66264.5		0
626		64127.8		0
625		65673.8		0
624		65274.3		0
623		63980.2		0
622		65548.4		0
621		64814		0
620		65576.1		0
619		64371.2		0
618		64588.2		0
617		63709.2		0
616		64776.9		0
615		63807.6		0
614		64210.4		0
613		64976.4		0
612		65084		0
611		65694.3		0
610		65471.4		0
609		65584.2		0
608		65179.8		0
607		64558.4		0
606		65392.6		0
605		65691.2		0
604		64863.7		0
603		64989.7		0
602		64364.7		0
601		65129.4		0
600		64516.3		0
599		65270.4		0
598		66622.2		0
597		64333.6		0
596		65559.5		0
595		65140.2		0
594		64167.3		0
593		65338.7		0
592		64251		0
591		63934.5		0
590		61878		0
589		60463.5		0
588		61561.5		0
587		62000.2		0
586		61091.9		0
585		60687.2		0
584		60801.1		0
583		61588.2		0
582		61739.1		0
581		60341.3		0
580		60571.4		0
579		61144.9		0
578		60846.8		0
577		60192.6		0
576		59681.8		0
575		60167.6		0
574		62031.6		0
573		61878.4		0
572		60418.8		0
571		61072		0
570		61767.7		0
569		60769.9		0
568		61769.9		0
567		61562.8		0
566		62010.1		0
565		58806.6		0
564		60285.5		0
563		60663.8		0
562		60659.3		0
561		61108.8		0
560		60263.9		0
559		61849.2		0
558		60474.1		0
557		60282.4		0
556		59459.8		0
555		61405		0
554		59455.3		0
553		60490		0
552		60629.8		0
551		60183.4		0
550		59291.2		0
549		60616.4		0
548		60909.9		0
547		59395.5		0
546		57844.3		0
545		60186.9		0
544		58337.6		0
543		58355.1		0
542		55867.8		0
541		57477.2		0
540		56836.4		0
539		54686.9		0
538		55198.5		0
537		53709.4		0
536		54140.6		53854.5
535		53713.4		53745.1
534		53381.2		53724.1
533		54736.9		53695.7
532		63900.1		53566.1
531		86349		53110
530		103037		52168.8
529		104610		50804
528		87014.9		49395.8
527		62007.1		48350.6
526		51031.2		47800.9
525		46631.9		47534.5
524		44940.5		0
523		45505.1		0
522		45689.8		0
521		46458.4		0
520		46525.9		0
519		45834.1		0
518		47439.9		0
517		46421.4		0
516		45630.2		0
515		45713.5		0
514		45177		0
513		45501.6		0
512		45794.5		0
511		45152.9		0
510		45894.8		0
509		45210.6		0
508		44867		0
507		44815.2		0
506		45142.1		0
505		45833.3		0
504		45220.4		0
503		44130.1		0
502		44721.1		0
501		45811.7		0
500		45122.7		0
499		46182.2		0
498		45853.1		0
497		46927.3		0
496		47206.1		0
495		48788		0
494		47982.9		0
493		48500.7		0
492		48464.2		0
491		45333.7		0
490		47165.2		0
489		45854		0
488		44159		0
487		44787.2		0
486		43320.2		0
485		44574.8		0
484		43514.5		0
483		43244.9		0
482		41634.9		0
481		41876.3		0
480		43192		0
479		42990.1		0
478		41651.1		0
477		41904.7		0
476		43223.5		0
475		42228.2		0
474		42569.9		0
473		41619.2		0
472		43375.8		0
471		43766.3		0
470		43452.4		0
469		43119.2		0
468		41547.4		0
467		42362.5		0
466		41237.2		0
465		42753.5		0
464		42671.3		0
463		41235.3		0
462		42023.9		0
461		42310.6		0
460		41951.1		0
459		42361.4		0
458		43703		0
457		43321.7		0
456		43232.3		0
455		40568		0
454		40999.1		0
453		41898.7		0
452		42752.5		0
451		42929.8		0
450		42776.5		0
449		42368		0
448		42623.7		0
447		42380.3		0
446		42661.3		0
445		42244.6		0
444		43305.7		0
443		42992.9		0
442		41460.3		0
441		42192		0
440		42057.5		0
439		41392.4		0
438		39962.9		0
437		42546.3		0
436		41071.6		0
435		41376.1		0
434		41437.1		0
433		41865.5		0
432		43136.9		0
431		43623.8		0
430		44963.6		0
429		50560.4		0
428		50668.4		0
427		53119.9		0
426		53305.9		0
425		50144.9		0
424		47186.1		0
423		43689.1		0
422		41555.7		0
421		40139.1		0
420		37766.1		0
419		36809.9		0
418		36606.1		0
417		36460.8		0
416		36974.6		0
415		36480.7		0
414		35799.8		0
413		35131.3		0
412		34976.8		0
411		34841.1		0
410		35643.9		0
409		34212.4		0
408		35078.3		0
407		35656.7		0
406		35878.9		0
405		34326.9		0
404		35700.4		0
403		34670.7		0
402		34543.2		0
401		35637.6		0
400		34402.5		0
399		35919		0
398		33060.5		0
397		33502.4		0
396		34405.6		0
395		35695.7		0
394		34574.3		0
393		33469.3		0
392		34632		0
391		34575.2		0
390		34484.5		0
389		32704.3		0
388		33573.1		0
387		33445.9		0
386		35209.1		0
385		35009.4		0
384		35699.4		0
383		33165.4		0
382		34289.3		0
381		34026.7		0
380		34426.4		0
379		35676.3		0
378		33645.3		0
377		34400.3		0
376		33872.5		0
375		34961.4		0
374		33894.3		0
373		34925.3		0
372		34352.3		0
371		34529		0
370		35304.5		0
369		34449.4		0
368		34042.2		0
367		34119.2		0
366		34233.8		0
365		34410		0
364		36267.8		0
363		34550.3		0
362		34805.5		0
361		33588.8		0
360		34676.2		0
359		34962.1		0
358		32949		0
357		34522.4		0
356		35879.6		0
355		34373.3		0
354		34787.9		0
353		34498.9		0
352		35460.7		0
351		35502.4		0
350		35021.4		0
349		34792.9		0
348		36531.2		0
347		36447.5		0
346		35202.4		0
345		35820.2		0
344		34906.5		0
343		33830		0
342		34527		0
341		34701.4		0
340		34744.1		0
339		33991.8		0
338		34740		0
337		35013.7		0
336		33678.1		0
335		32588.6		0
334		35486.4		0
333		35853.7		0
332		35044.8		0
331		33987.1		0
330		35602.5		0
329		35211.3		0
328		35336.9		0
327		35109		0
326		34494.8		0
325		35137		0
324		34243.8		0
323		34602.2		0
322		36296		0
321		36046.7		0
320		36179.4		0
319		36326.7		0
318		36155.7		0
317		34913.7		0
316		34853.2		0
315		36510		0
314		36114.1		0
313		35053.7		0
312		36803.3		0
311		36283.2		0
310		34989.4		0
309		36073.7		0
308		36443.2		0
307		36039		0
306		37419.5		0
305		36386.2		0
304		36974.4		0
303		35907.3		0
302		36691.4		0
301		36091.8		0
300		34379.4		0
299		36212.8		0
298		36251.7		36192.1
297		36112		36184
296		37114.2		36064.1
295		36329.6		35892.5
294		36193.6		35655.3
293		35647.2		35510.6
292		35291.4		35439.3
291		35504.3		35424.6
290		35478.1		35629.1
289		38030.1		35833.5
288		37768.3		36038
287		38206.8		36242.5
286		38063.5		36446.9
285		42800.6		36651.4
284		43099.1		36855.9
283		42650.9		37060.4
282		40188.9		37264.8
281		39059.6		37469.3
280		38208.2		37673.8
279		37953.5		37878.2
278		37473		0
277		38247.3		0
276		37876.3		0
275		39337.2		0
274		37323.1		0
273		37676.3		0
272		37246.7		0
271		36839.2		0
270		33880.4		0
269		35789.6		0
268		35785.6		0
267		37765.7		0
266		36054.8		0
265		37520.8		0
264		38486.3		0
263		40592		0
262		42168.6		0
261		48919.6		0
260		52704.1		0
259		53744.1		0
258		50282		0
257		45322.5		0
256		40285.9		0
255		36041.5		0
254		32399.2		0
253		31706.8		0
252		29885.4		0
251		31864.4		0
250		34588.8		0
249		41213.7		0
248		48806.7		0
247		53201.1		0
246		53844.9		0
245		47853.3		0
244		38993.8		0
243		31656.1		0
242		26463.3		0
241		21300.4		0
240		19190.9		0
239		17490.7		0
238		16469.6		0
237		16508.8		0
236		16363.9		0
235		15185.1		0
234		15820.8		0
233		15361.3		0
232		13848.4		0
231		14842.7		0
230		14033.3		0
229		14491.8		0
228		14407.3		0
227		12958		0
226		13383		0
225		13420.5		0
224		13646		0
223		13105		0
222		13174.6		0
221		12650.6		0
220		13557.4		0
219		13300.5		0
218		13045.3		0
217		13407.5		0
216		13093.3		0
215		13137.1		0
214		13132.9		0
213		12936.6		0
212		12632.4		0
211		12940.9		0
210		12930.8		0
209		12846.1		0
208		12339.8		0
207		12797.6		0
206		12684.7		0
205		13416.3		0
204		12916.1		0
203		13022		0
202		13469.8		0
201		12707.7		0
200		12756.9		0
199		13155.7		0
198		13302.1		0
197		13307.1		0
196		12794.2		0
195		13313.1		0
194		13576.1		0
193		13303		0
192		13202		0
191		13043.7		0
190		12035.5		0
189		12424.8		0
188		13337.2		0
187		12525.1		0
186		12719.3		0
185		13136.5		0
184		11894.4		0
183		11898.3		0
182		12214.9		0
181		12378.2		0
180		12252.9		0
179		12989.3		0
178		13055.3		0
177		12482.4		0
176		13085.9		0
175		12843.2		0
174		12888.7		0
173		13226.2		0
172		13284.1		0
171		13061.3		0
170		12783.8		0
169		13254.7		0
168		12822.9		0
167		13480.4		0
166		13119.7		0
165		12543.5		0
164		13073.7		0
163		13242.5		0
162		12362.8		0
161		12407.5		0
160		12831.3		0
159		12692.2		0
158		13897.4		0
157		13143.6		0
156		12746.7		0
155		13133.4		0
154		12923.1		0
153		12521		0
152		12860.8		0
151		13274.8		0
150		11551.2		0
149		13125.8		0
148		13148.2		0
147		13097.7		0
146		13105		0
145		12712.4		0
144		13584.7		0
143		12834.5		0
142		13521.3		0
141		13502.5		0
140		13334.2		0
139		12581.5		0
138		13443.2		0
137		12837.9		0
136		12996.1		0
135		12997.1		0
134		13822.4		0
133		13115.6		0
132		12818.2		0
131		13255.3		0
130		13596.1		0
129		13151.3		0
128		14142.4		0
127		12951		0
126		13627.7		0
125		12860.4		0
124		14026.3		0
123		13010		0
122		13514.4		0
121		13579		0
120		13372.8		0
119		14420.6		0
118		13093.7		0
117		13046.2		0
116		13718.1		0
115		13165.8		0
114		13974.8		0
113		14288		0
112		13881.5		0
111		13379.2		0
110		13220.9		0
109		13534.4		0
108		13477.8		0
107		13806.1		0
106		14573.5		0
105		13569.4		0
104		13444.3		0
103		13952.2		0
102		14284.9		0
101		13986.9		0
100		14494.8		0
99		14414.1		0
98		13842.6		0
97		13757		0
96		14423.8		0
95		14725.6		0
94		14052.7		0
93		14650.9		0
92		15004.8		0
91		16028		0
90		14509.8		0
89		14825.4		0
88		14798.5		0
87		14204.9		0
86		13512.6		0
85		14374.1		0
84		15378.5		0
83		14027.1		0
82		14990.8		0
81		14519.2		0
80		14753.6		0
79		15016.4		0
78		15454.3		0
77		15048.4		0
76		15200		0
75		14317		0
74		13960.3		0
73		14430.8		0
72		13834.5		0
71		13717.6		0
70		13756.1		0
69		14404		0
68		14610.4		0
67		14944.6		0
66		14030.5		0
65		15012.5		0
64		14587.4		0
63		14494.5		0
62		15062		0
61		14945		0
60		14558.5		0
59		15656		0
58		15569.3		0
57		15766.7		0
56		14929		0
55		15608.9		0
54		16141.9		0
53		16366.5		0
52		16967.5		0
51		16790.4		0
50		15807.2		0
49		15118		0
48		12908.9		13361.4
47		12057.2		12217.6
46		11536.7		11410.1
45		10636.5		11408.8
44		12089.4		11368.1
43		11378.4		11347.8
42		12639.1		11297.6
41		13608.2		11222.8
40		13593.7		11113.1
39		18490.5		10918.6
38		30013.6		10495
37		41678.3		9677.84
36		53650.5		8358.6
35		55730.1		6646.03
34		43612.2		4844.89
33		26862.6		3336.95
32		12318.9		2355.65
31		3979.88		1869.52
30		1757.59		1701.97
29		1694.74		1670.62
28		1706.83		1668.31
27		1603.37		0
26		1982.41		0
25		1877.23		0
24		2126.63		0
23		3195.78		0
22		2972.33		0
21		3065.54		0
20		2305.58		0
19		2301.73		0
18		1715.54		0
17		1065.18		0
16		1045.18		0
15		926.827		0
14		818.112		0
13		737.149		0
12		440.602		0
11		438.755		0
10		1068.71		0
9		1408.47		0
8		2001.93		0
7		2354.22		0
6		2993.78		0
5		2576.35		0
4		2247.87		0
3		1483.94		0
2		836.908		0
1		308.514		0
0		148.876		0
-1		89.2771		0
-2		86.6265		0
-3		75.9438		0
-4		102.45		0
-5		106.345		0
-6		71.7671		0
-7		133.454		0
-8		34.0562		0
-9		56.0643		0
-10		80.4418		0
