# Supplementary material for: Hydrothermal synthesis of hierarchical microstructure tungsten oxide/carbon nanocomposite for supercapacitor application
Source: Sci Rep. 2023 Dec 8;13:21732. doi: 10.1038/s41598-023-48958-w (PMC10709354; doi:10.1038/s41598-023-48958-w)
Supplement: Supplementary file 1 — Supplementary Information 1. [file 41598_2023_48958_MOESM1_ESM.zip › Raw Data/5 XPS/WO3-C.xlsx]

## Sheet: O1s Scan C
﻿
Axis	Energy	Elements=	201
C:\Users\expert\Documents\User Files\Moses Ashie\Shanna WO4_C XPS 06_23_2023\Experiment2\Mono 500µm\Charge Compensation\Point #003\O1s Scan.VGD
Binding Energy (E)
eV		Counts / s
545		160123
544.9		159816
544.8		160975
544.7		160068
544.6		160068
544.5		159429
544.4		159208
544.3		159931
544.2		159652
544.1		159447
544		159209
543.9		159116
543.8		158633
543.7		158668
543.6		157439
543.5		156233
543.4		157188
543.3		158262
543.2		157426
543.1		156491
543		156356
542.9		155975
542.8		155828
542.7		155926
542.6		155331
542.5		155303
542.4		154858
542.3		154035
542.2		153649
542.1		154313
542		154365
541.9		153462
541.8		152845
541.7		155018
541.6		153432
541.5		153058
541.4		152339
541.3		152222
541.2		151997
541.1		152118
541		151863
540.9		150881
540.8		151815
540.7		151088
540.6		150715
540.5		150070
540.4		151090
540.3		150310
540.2		149258
540.1		149327
540		149167
539.9		148679
539.8		148895
539.7		149571
539.6		149787
539.5		148269
539.4		149138
539.3		149665
539.2		148566
539.1		147109
539		146627
538.9		147012
538.8		148691
538.7		149028
538.6		149039
538.5		148923
538.4		147755
538.3		148575
538.2		148604
538.1		148594
538		149381
537.9		148440
537.8		148694
537.7		149713
537.6		150491
537.5		149905
537.4		149068
537.3		149489
537.2		150061
537.1		151286
537		151372
536.9		153209
536.8		152144
536.7		154453
536.6		154135
536.5		153618
536.4		155744
536.3		156406
536.2		157520
536.1		158056
536		160127
535.9		162117
535.8		162367
535.7		163566
535.6		164968
535.5		164446
535.4		168239
535.3		169321
535.2		170960
535.1		172488
535		173826
534.9		176709
534.8		177404
534.7		180593
534.6		181628
534.5		183201
534.4		184855
534.3		189078
534.2		190036
534.1		191061
534		195289
533.9		197719
533.8		198184
533.7		200735
533.6		202981
533.5		205043
533.4		208627
533.3		210005
533.2		211486
533.1		214791
533		214405
532.9		217460
532.8		219222
532.7		221408
532.6		222469
532.5		224855
532.4		226395
532.3		228229
532.2		229095
532.1		230449
532		230074
531.9		232593
531.8		233814
531.7		233456
531.6		235617
531.5		236297
531.4		236279
531.3		237039
531.2		237785
531.1		236592
531		235451
530.9		234721
530.8		236901
530.7		235367
530.6		234293
530.5		234070
530.4		232690
530.3		232471
530.2		231077
530.1		229224
530		225373
529.9		224839
529.8		222163
529.7		220649
529.6		217340
529.5		214271
529.4		212684
529.3		210779
529.2		208530
529.1		206658
529		202656
528.9		199683
528.8		196867
528.7		193795
528.6		191215
528.5		188324
528.4		187255
528.3		182864
528.2		179781
528.1		175977
528		173947
527.9		171497
527.8		170208
527.7		166182
527.6		164448
527.5		162438
527.4		159355
527.3		158127
527.2		155213
527.1		153004
527		152270
526.9		149171
526.8		148469
526.7		146373
526.6		145634
526.5		143753
526.4		141824
526.3		141363
526.2		141126
526.1		140638
526		139580
525.9		139343
525.8		138095
525.7		137357
525.6		136948
525.5		136788
525.4		135309
525.3		134810
525.2		134334
525.1		134183
525		134364

## Sheet: C1s Scan B
﻿
Axis	Energy	Elements=	191
C:\Users\expert\Documents\User Files\Moses Ashie\Shanna WO4_C XPS 06_23_2023\Experiment2\Mono 500µm\Charge Compensation\Point #003\C1s Scan.VGD
Binding Energy (E)
eV		Counts / s
298		117399
297.9		117382
297.8		116423
297.7		116516
297.6		115952
297.5		115926
297.4		115281
297.3		114847
297.2		115909
297.1		114674
297		114128
296.9		113842
296.8		113539
296.7		112126
296.6		111892
296.5		112626
296.4		112209
296.3		111929
296.2		111709
296.1		110055
296		110250
295.9		110034
295.8		109127
295.7		109301
295.6		109556
295.5		109066
295.4		108910
295.3		109229
295.2		108276
295.1		108233
295		108384
294.9		108683
294.8		108238
294.7		108295
294.6		107212
294.5		106417
294.4		106667
294.3		106277
294.2		107093
294.1		106947
294		107135
293.9		106849
293.8		105823
293.7		105913
293.6		105812
293.5		104794
293.4		105244
293.3		105006
293.2		104794
293.1		105236
293		106820
292.9		105643
292.8		105040
292.7		105276
292.6		105183
292.5		105926
292.4		105701
292.3		105238
292.2		105730
292.1		105610
292		106907
291.9		107254
291.8		106881
291.7		107021
291.6		106391
291.5		107148
291.4		108744
291.3		108317
291.2		108326
291.1		109008
291		108540
290.9		109838
290.8		110657
290.7		111600
290.6		112047
290.5		112941
290.4		112539
290.3		114034
290.2		114473
290.1		115775
290		116792
289.9		116305
289.8		117409
289.7		117785
289.6		118882
289.5		121259
289.4		123065
289.3		124581
289.2		124534
289.1		126963
289		128350
288.9		129213
288.8		131488
288.7		133313
288.6		134733
288.5		137332
288.4		139966
288.3		142599
288.2		144007
288.1		146513
288		148881
287.9		151852
287.8		155393
287.7		158692
287.6		162236
287.5		166393
287.4		169761
287.3		173572
287.2		178462
287.1		182251
287		187665
286.9		191235
286.8		197373
286.7		202093
286.6		206340
286.5		212391
286.4		217872
286.3		224755
286.2		229726
286.1		235585
286		242473
285.9		246976
285.8		253237
285.7		259351
285.6		265688
285.5		269747
285.4		275688
285.3		278990
285.2		284747
285.1		289706
285		292920
284.9		295747
284.8		297243
284.7		301643
284.6		303441
284.5		306062
284.4		305865
284.3		305288
284.2		306300
284.1		305966
284		304393
283.9		303483
283.8		301494
283.7		301556
283.6		296527
283.5		294011
283.4		291396
283.3		286737
283.2		280500
283.1		276117
283		271432
282.9		266086
282.8		258852
282.7		251760
282.6		244636
282.5		238050
282.4		231117
282.3		223551
282.2		214621
282.1		208609
282		202684
281.9		195327
281.8		186913
281.7		180068
281.6		174498
281.5		167242
281.4		162204
281.3		154387
281.2		149687
281.1		143316
281		138433
280.9		133125
280.8		128819
280.7		123342
280.6		119032
280.5		117101
280.4		111908
280.3		107404
280.2		104124
280.1		100980
280		97584.8
279.9		95631.8
279.8		95239.5
279.7		91958.3
279.6		88880
279.5		88076.1
279.4		86807.4
279.3		85656.3
279.2		84306.6
279.1		83050.9
279		82421.6

## Sheet: W4f Scan A
﻿
Axis	Energy	Elements=	201
C:\Users\expert\Documents\User Files\Moses Ashie\Shanna WO4_C XPS 06_23_2023\Experiment2\Mono 500µm\Charge Compensation\Point #003\W4f Scan.VGD
Binding Energy (E)
eV		Counts / s
48.0001		26431.8
47.9001		26100.7
47.8001		26117.5
47.7001		25947.1
47.6001		25899.4
47.5001		25545.6
47.4001		25805
47.3001		26036
47.2001		25531.3
47.1001		25567
47.0001		25385
46.9001		25242
46.8001		25117.6
46.7001		24917.9
46.6001		25349.9
46.5001		25022.2
46.4001		25118.7
46.3001		24789.8
46.2001		24693.6
46.1001		24184.5
46.0001		23843.7
45.9001		23810.8
45.8001		23797
45.7001		24463.9
45.6001		24308
45.5001		23869.1
45.4001		23874.5
45.3001		24227.5
45.2001		24269.3
45.1001		24196.1
45.0001		23757.3
44.9001		24100.1
44.8001		24125
44.7001		24275.2
44.6001		23933.2
44.5001		23809.9
44.4001		24173.8
44.3001		24302.7
44.2001		24208.8
44.1001		24284.9
44.0001		24631.6
43.9001		24540.9
43.8001		24976.7
43.7001		24801.3
43.6001		24991.3
43.5001		24480.4
43.4001		25066
43.3001		24944.9
43.2001		24978.7
43.1001		25519.3
43.0001		25779.1
42.9001		25479.2
42.8001		25544.1
42.7001		25330.4
42.6001		25835
42.5001		25895.2
42.4001		26083.2
42.3001		25797.5
42.2001		26007.4
42.1001		26360.9
42.0001		26350.9
41.9001		27048.4
41.8001		27018.9
41.7001		26836.4
41.6001		27560.9
41.5001		27380.2
41.4001		27679.1
41.3001		28226.7
41.2001		28030.3
41.1001		28345.3
41.0001		28455.8
40.9001		28314.8
40.8001		28745.7
40.7001		29608.9
40.6001		29945
40.5001		30383.7
40.4001		31097.9
40.3001		31283.2
40.2001		32315.1
40.1001		32587.1
40.0001		32757
39.9001		33722.8
39.8001		34210.4
39.7001		35108
39.6001		35822.5
39.5001		37628.2
39.4001		38140.5
39.3001		39041.6
39.2001		40187.8
39.1001		41592.6
39.0001		42419.6
38.9001		43911.1
38.8001		45114.3
38.7001		47075.2
38.6001		49201
38.5001		50226.5
38.4001		51557.4
38.3001		52986.6
38.2001		54658.4
38.1001		56495.1
38.0001		57442.2
37.9001		59728
37.8001		62148.5
37.7001		62409.8
37.6001		63382
37.5001		65873.3
37.4001		67794.8
37.3001		68765.3
37.2001		70243
37.1001		71748.2
37.0001		72541.7
36.9001		73725.9
36.8001		75110.8
36.7001		77540.1
36.6001		78111.4
36.5001		79490.5
36.4001		80681.3
36.3001		81121.2
36.2001		81942.9
36.1001		83025.1
36.0001		82687.5
35.9001		83373.3
35.8001		83061.5
35.7001		83360.3
35.6001		82841.9
35.5001		82863.1
35.4001		81795
35.3001		80747.4
35.2001		80547.1
35.1001		79061.9
35.0001		78332.5
34.9001		76769.2
34.8001		74897.5
34.7001		74278.2
34.6001		71927.5
34.5001		70914.4
34.4001		69274.7
34.3001		67388.1
34.2001		66123.9
34.1001		64016.2
34.0001		61920.1
33.9001		59636.3
33.8001		57934
33.7001		55242.6
33.6001		52643.5
33.5001		50847.2
33.4001		48059.5
33.3001		45526.7
33.2001		43441.2
33.1001		41295.6
33.0001		39670.3
32.9001		37175.1
32.8001		35579
32.7001		33491.6
32.6001		31463.5
32.5001		29491.6
32.4001		28087.2
32.3001		26285.7
32.2001		24720.4
32.1001		22607
32.0001		21721.7
31.9001		19660.7
31.8001		18629.1
31.7001		17521.2
31.6001		16514
31.5001		15796.7
31.4001		14815.6
31.3001		13801
31.2001		12961.7
31.1001		11911.5
31.0001		11181.4
30.9001		10512.8
30.8001		9947.18
30.7001		9382.55
30.6001		8988.4
30.5001		8800.4
30.4001		7999.68
30.3001		7786.47
30.2001		7447.62
30.1001		7383.99
30.0001		7177.27
29.9001		7132.05
29.8001		7214.81
29.7001		6994.72
29.6001		6963.19
29.5001		6733.09
29.4001		6690.84
29.3001		6751.9
29.2001		6803.52
29.1001		6420.57
29.0001		6458.42
28.9001		6411.52
28.8001		6314.29
28.7001		6597.68
28.6001		6772.87
28.5001		6562.95
28.4001		6555.1
28.3001		6929.81
28.2001		6973.99
28.1001		6684.83
28.0001		6709.96

## Sheet: XPS Survey
﻿
Axis	Energy	Elements=	1361
C:\Users\expert\Documents\User Files\Moses Ashie\Shanna WO4_C XPS 06_23_2023\Experiment2\Mono 500µm\Charge Compensation\Point #003\XPS Survey.VGD
Binding Energy (E)				Backgnd.
eV		Counts / s		Counts / s
1350		232431		0
1349		231151		0
1348		232756		0
1347		233696		0
1346		232388		0
1345		233308		0
1344		233966		0
1343		233614		0
1342		231221		0
1341		227621		0
1340		227077		0
1339		230037		0
1338		229204		0
1337		231522		0
1336		230105		0
1335		228763		0
1334		227358		0
1333		228962		0
1332		228371		0
1331		231618		0
1330		229920		0
1329		226483		0
1328		228110		0
1327		228469		0
1326		234095		0
1325		229511		0
1324		228952		0
1323		226490		0
1322		227325		0
1321		226375		0
1320		228076		0
1319		226100		0
1318		224034		0
1317		228587		0
1316		226821		0
1315		227147		0
1314		223915		0
1313		224407		0
1312		225276		0
1311		224783		0
1310		225515		0
1309		223372		0
1308		224960		0
1307		221750		0
1306		221471		0
1305		220614		0
1304		221951		0
1303		221216		0
1302		219253		0
1301		219781		0
1300		222300		0
1299		220929		0
1298		222379		0
1297		220398		0
1296		220368		0
1295		220737		0
1294		220867		0
1293		222891		0
1292		223871		0
1291		222348		0
1290		220489		0
1289		220074		0
1288		218345		0
1287		221575		0
1286		221810		0
1285		222496		0
1284		224324		0
1283		220642		0
1282		222124		0
1281		221437		0
1280		221498		0
1279		222740		0
1278		221541		0
1277		218463		0
1276		220931		0
1275		221330		0
1274		218256		0
1273		219654		0
1272		221795		0
1271		220774		0
1270		224107		0
1269		226269		0
1268		225607		0
1267		221914		0
1266		223102		0
1265		225843		0
1264		225031		0
1263		224394		0
1262		227378		0
1261		224932		0
1260		225095		0
1259		227578		0
1258		226623		0
1257		228015		0
1256		224158		0
1255		228410		0
1254		230809		0
1253		229471		0
1252		229640		0
1251		231026		0
1250		234990		0
1249		231355		0
1248		232139		0
1247		233332		0
1246		236614		0
1245		236153		0
1244		235731		0
1243		236539		0
1242		236358		0
1241		232634		0
1240		235225		0
1239		236509		0
1238		236443		0
1237		230273		0
1236		234172		0
1235		235621		0
1234		236116		0
1233		238303		0
1232		240502		0
1231		243315		0
1230		247621		0
1229		246048		0
1228		247861		0
1227		245991		0
1226		253120		0
1225		248410		0
1224		247751		0
1223		247627		0
1222		242793		0
1221		246673		0
1220		242228		0
1219		233759		0
1218		231434		0
1217		224790		0
1216		222975		0
1215		214190		0
1214		207944		0
1213		203072		0
1212		202488		0
1211		193184		0
1210		189033		0
1209		187799		0
1208		187191		0
1207		185103		0
1206		180345		0
1205		178598		0
1204		177925		0
1203		173213		0
1202		177797		0
1201		175554		0
1200		174405		0
1199		177349		0
1198		176282		0
1197		177516		0
1196		179743		0
1195		178753		0
1194		176265		0
1193		178994		0
1192		175447		0
1191		175355		0
1190		176526		0
1189		177223		0
1188		175243		0
1187		172579		0
1186		175063		0
1185		175042		0
1184		176625		0
1183		177843		0
1182		178374		0
1181		175157		0
1180		178774		0
1179		177177		0
1178		176688		0
1177		173479		0
1176		175010		0
1175		175844		0
1174		176035		0
1173		176208		0
1172		176985		0
1171		176892		0
1170		173906		0
1169		175082		0
1168		176524		0
1167		175217		0
1166		178422		0
1165		176634		0
1164		177557		0
1163		173968		0
1162		175183		0
1161		176538		0
1160		177667		0
1159		175365		0
1158		175344		0
1157		173292		0
1156		176781		0
1155		179065		0
1154		179462		0
1153		176312		0
1152		177593		0
1151		179968		0
1150		174799		0
1149		177235		0
1148		179987		0
1147		176045		0
1146		176766		0
1145		175916		0
1144		177515		0
1143		177105		0
1142		174391		0
1141		179189		0
1140		178438		0
1139		178055		0
1138		178930		0
1137		175283		0
1136		179469		0
1135		177491		0
1134		173516		0
1133		173833		0
1132		178001		0
1131		179463		0
1130		175848		0
1129		177933		0
1128		179371		0
1127		178800		0
1126		176889		0
1125		178656		0
1124		176909		0
1123		177410		0
1122		177473		0
1121		177420		0
1120		175577		0
1119		178915		0
1118		177703		0
1117		178872		0
1116		181090		0
1115		177274		0
1114		177750		0
1113		177611		0
1112		179752		0
1111		181052		0
1110		179404		0
1109		178413		0
1108		175067		0
1107		179345		0
1106		175766		0
1105		174808		0
1104		179954		0
1103		176943		0
1102		176312		0
1101		174864		0
1100		178401		0
1099		179785		0
1098		177254		0
1097		178468		0
1096		179217		0
1095		178908		0
1094		177230		0
1093		177339		0
1092		179261		0
1091		176675		0
1090		177703		0
1089		177104		0
1088		180172		0
1087		179594		0
1086		180070		0
1085		180081		0
1084		178127		0
1083		178198		0
1082		178763		0
1081		182223		0
1080		178898		0
1079		180399		0
1078		180025		0
1077		179610		0
1076		180879		0
1075		177120		0
1074		175063		0
1073		177396		0
1072		178438		0
1071		181487		0
1070		182434		0
1069		180081		0
1068		179703		0
1067		178375		0
1066		180464		0
1065		177250		0
1064		179479		0
1063		177532		0
1062		180634		0
1061		180615		0
1060		181286		0
1059		182009		0
1058		179517		0
1057		178279		0
1056		180988		0
1055		181915		0
1054		181117		0
1053		178825		0
1052		180334		0
1051		182703		0
1050		182575		0
1049		181110		0
1048		179986		0
1047		180347		0
1046		182152		0
1045		181439		0
1044		179410		0
1043		179206		0
1042		181213		0
1041		179358		0
1040		180128		0
1039		178684		0
1038		178945		0
1037		180405		0
1036		180622		0
1035		183900		0
1034		182654		0
1033		181085		0
1032		182746		0
1031		181940		0
1030		184342		0
1029		183891		0
1028		184055		0
1027		180838		0
1026		180927		0
1025		183822		0
1024		184973		0
1023		182683		0
1022		182295		0
1021		184705		0
1020		187084		0
1019		180896		0
1018		185082		0
1017		184549		0
1016		184961		0
1015		184235		0
1014		183076		0
1013		184388		0
1012		182658		0
1011		183430		0
1010		182249		0
1009		183747		0
1008		182264		0
1007		184153		0
1006		184473		0
1005		186843		0
1004		184585		0
1003		186692		0
1002		185350		0
1001		186913		0
1000		186738		0
999		186121		0
998		183905		0
997		186707		0
996		190295		0
995		185202		0
994		186133		0
993		181761		0
992		182824		0
991		179158		0
990		177266		0
989		174941		0
988		176983		0
987		176322		0
986		176605		0
985		175640		0
984		173213		0
983		177246		0
982		177437		0
981		177944		0
980		182604		0
979		184650		0
978		185801		0
977		191176		0
976		191348		0
975		194527		0
974		189830		0
973		188090		0
972		184472		0
971		181303		0
970		177583		0
969		169752		0
968		166301		0
967		162272		0
966		159001		0
965		158229		0
964		156508		0
963		153592		0
962		153830		0
961		152720		0
960		152896		0
959		152999		0
958		151952		0
957		152576		0
956		151187		0
955		151486		0
954		151892		0
953		153250		0
952		149975		0
951		152541		0
950		154465		0
949		154425		0
948		152101		0
947		152302		0
946		152994		0
945		152033		0
944		152236		0
943		150999		0
942		154391		0
941		152958		0
940		153752		0
939		153581		0
938		155110		0
937		153772		0
936		152146		0
935		155239		0
934		150379		0
933		154576		0
932		156701		0
931		154920		0
930		152181		0
929		153990		0
928		152881		0
927		155988		0
926		156298		0
925		153424		0
924		152783		0
923		151153		0
922		151246		0
921		150456		0
920		151185		0
919		152861		0
918		153595		0
917		153987		0
916		152234		0
915		154392		0
914		154570		0
913		154783		0
912		154132		0
911		153172		0
910		153251		0
909		155608		0
908		153758		0
907		153309		0
906		155554		0
905		153634		0
904		152376		0
903		153893		0
902		154727		0
901		153735		0
900		152048		0
899		155827		0
898		154499		0
897		154473		0
896		154018		0
895		157023		0
894		155019		0
893		154404		0
892		157919		0
891		154591		0
890		153779		0
889		154825		0
888		151947		0
887		154851		0
886		154314		0
885		154722		0
884		155612		0
883		155507		0
882		155789		0
881		155693		0
880		156932		0
879		157073		0
878		156020		0
877		156175		0
876		153580		0
875		156922		0
874		158117		0
873		155302		0
872		154067		0
871		157869		0
870		157696		0
869		153730		0
868		153988		0
867		156786		0
866		154883		0
865		153940		0
864		157890		0
863		157980		0
862		153694		0
861		156428		0
860		155312		0
859		156928		0
858		156668		0
857		157482		0
856		155568		0
855		156466		0
854		156672		0
853		157423		0
852		155511		0
851		159528		0
850		156634		0
849		156394		0
848		155397		0
847		157198		0
846		157658		0
845		155378		0
844		156396		0
843		158524		0
842		156810		0
841		158429		0
840		157181		0
839		155692		0
838		155983		0
837		158327		0
836		157957		0
835		156863		0
834		155867		0
833		158905		0
832		156718		0
831		155736		0
830		155732		0
829		157765		0
828		160310		0
827		159479		0
826		158732		0
825		157210		0
824		158968		0
823		158780		0
822		161462		0
821		157009		0
820		159807		0
819		160757		0
818		158664		0
817		156711		0
816		158134		0
815		159286		0
814		159364		0
813		160235		0
812		159984		0
811		158199		0
810		159350		0
809		157477		0
808		157796		0
807		158796		0
806		156822		0
805		158938		0
804		162294		0
803		158489		0
802		161890		0
801		158810		0
800		160109		0
799		157537		0
798		158278		0
797		163142		0
796		159881		0
795		158673		0
794		161652		0
793		160886		0
792		156626		0
791		157703		0
790		158003		0
789		158058		0
788		158042		0
787		159189		0
786		158927		0
785		158740		0
784		161334		0
783		159453		0
782		161612		0
781		160666		0
780		161978		0
779		160166		0
778		161562		0
777		163739		0
776		161377		0
775		159565		0
774		158508		0
773		161525		0
772		162109		0
771		160129		0
770		162505		0
769		161978		0
768		165983		0
767		160808		0
766		163549		0
765		162946		0
764		163302		0
763		157779		0
762		159633		0
761		162011		0
760		162975		0
759		161179		0
758		162985		0
757		163758		0
756		162226		0
755		162121		0
754		162890		0
753		162924		0
752		163751		0
751		162918		0
750		162576		0
749		163642		0
748		164442		0
747		163947		0
746		163074		0
745		164286		0
744		164087		0
743		160946		0
742		161006		0
741		161344		0
740		162960		0
739		163964		0
738		164287		0
737		164064		0
736		162859		0
735		162795		0
734		163934		0
733		161733		0
732		163924		0
731		162625		0
730		164291		0
729		162150		0
728		163190		0
727		164050		0
726		164083		0
725		162569		0
724		163277		0
723		161134		0
722		165475		0
721		166156		0
720		165329		0
719		166317		0
718		164100		0
717		166629		0
716		163437		0
715		162197		0
714		163150		0
713		163212		0
712		163198		0
711		163544		0
710		162567		0
709		166550		0
708		164663		0
707		162739		0
706		166508		0
705		163839		0
704		166561		0
703		165850		0
702		164593		0
701		165748		0
700		164765		0
699		164210		0
698		164497		0
697		165198		0
696		164779		0
695		164478		0
694		162453		0
693		166968		0
692		166650		0
691		166433		0
690		166808		0
689		166764		0
688		164469		0
687		165450		0
686		167242		0
685		166049		0
684		167190		0
683		167630		0
682		166891		0
681		170263		0
680		168469		0
679		168272		0
678		166423		0
677		166916		0
676		167811		0
675		169286		0
674		165640		0
673		167465		0
672		167541		0
671		168041		0
670		166401		0
669		167717		0
668		168564		0
667		168388		0
666		167421		0
665		166862		0
664		166644		0
663		168004		0
662		167591		0
661		169873		0
660		170110		0
659		170545		0
658		169464		0
657		170641		0
656		168909		0
655		171334		0
654		170124		0
653		168327		0
652		168833		0
651		168692		0
650		167362		0
649		169786		0
648		169877		0
647		169484		0
646		169769		0
645		169777		0
644		168045		0
643		169826		0
642		169064		0
641		168353		0
640		169734		0
639		169692		0
638		166556		0
637		166534		0
636		170215		0
635		170255		0
634		172569		0
633		165884		0
632		170369		0
631		165006		0
630		166846		0
629		168231		0
628		172355		0
627		172086		0
626		171624		0
625		171585		0
624		171525		0
623		168565		0
622		168590		0
621		169912		0
620		170919		0
619		170338		0
618		170241		0
617		172989		0
616		171032		0
615		171688		0
614		170274		0
613		171102		0
612		172659		0
611		173187		0
610		169499		0
609		169291		0
608		169359		0
607		172226		0
606		169698		0
605		170287		0
604		172031		0
603		173695		0
602		171593		0
601		168715		0
600		170864		0
599		170044		0
598		172521		0
597		175885		0
596		170772		0
595		170755		0
594		171521		0
593		172000		0
592		171389		0
591		167304		0
590		168322		0
589		168049		0
588		166564		0
587		165693		0
586		168138		0
585		169921		0
584		169850		0
583		169535		0
582		166476		0
581		167417		0
580		166792		0
579		169216		0
578		167291		0
577		169172		0
576		170855		0
575		168815		0
574		170189		0
573		168555		0
572		167516		0
571		168589		0
570		165892		0
569		166631		0
568		165798		0
567		164541		0
566		166946		0
565		167634		0
564		169529		0
563		167533		0
562		166302		0
561		167612		0
560		166433		0
559		167260		0
558		170009		0
557		169616		0
556		169949		0
555		172461		0
554		168102		0
553		170137		0
552		168768		0
551		168537		0
550		168037		0
549		161312		0
548		163563		0
547		162656		0
546		159267		0
545		158171		0
544		158212		0
543		157429		0
542		153461		0
541		149453		150781
540		149430		148607
539		146485		147589
538		146853		147571
537		151866		147534
536		159721		147404
535		175125		147073
534		192702		146451
533		212037		145452
532		229423		144056
531		232031		142358
530		221373		140562
529		200161		138936
528		172082		137696
527		150680		136924
526		139291		136562
525		135990		136381
524		133863		0
523		132611		0
522		131136		0
521		132248		0
520		134656		0
519		131531		0
518		132679		0
517		133408		0
516		133887		0
515		135262		0
514		136157		0
513		135419		0
512		133478		0
511		131620		0
510		132016		0
509		131075		0
508		132561		0
507		131326		0
506		133126		0
505		131026		0
504		129592		0
503		129406		0
502		131722		0
501		132191		0
500		130233		0
499		133142		0
498		131407		0
497		129466		0
496		130203		0
495		132910		0
494		136239		0
493		136101		0
492		135481		0
491		134942		0
490		134058		0
489		133280		0
488		131619		0
487		131527		0
486		128724		0
485		128979		0
484		131544		0
483		128226		0
482		128242		0
481		129767		0
480		129350		0
479		129521		0
478		128615		0
477		129780		0
476		131416		0
475		130433		0
474		130098		0
473		129958		0
472		129636		0
471		128518		0
470		130030		0
469		128565		0
468		129109		0
467		130742		0
466		129743		0
465		131666		0
464		133763		0
463		131724		0
462		130295		0
461		132160		0
460		130247		0
459		132568		0
458		128346		0
457		127761		0
456		130397		0
455		129377		0
454		131044		0
453		130758		0
452		131739		0
451		132356		0
450		132581		0
449		133226		0
448		132225		0
447		132051		0
446		131910		0
445		130495		0
444		131305		0
443		127917		0
442		130572		0
441		131151		0
440		129321		0
439		131284		0
438		127679		0
437		127869		0
436		131022		0
435		127962		0
434		128445		0
433		130507		0
432		132779		0
431		133241		0
430		134360		0
429		140368		0
428		141131		0
427		140654		0
426		143011		0
425		138948		0
424		135450		0
423		133622		0
422		127216		0
421		124979		0
420		123288		0
419		125028		0
418		122674		0
417		123752		0
416		124436		0
415		122979		0
414		121156		0
413		126133		0
412		124158		0
411		122525		0
410		123414		0
409		120607		0
408		123801		0
407		122160		0
406		121497		0
405		122492		0
404		122421		0
403		123523		0
402		125393		0
401		127504		0
400		123704		0
399		124523		0
398		125760		0
397		126894		0
396		126421		0
395		122653		0
394		125038		0
393		122320		0
392		123432		0
391		124450		0
390		126522		0
389		124192		0
388		123134		0
387		124728		0
386		127166		0
385		127448		0
384		123741		0
383		123419		0
382		125221		0
381		126877		0
380		125087		0
379		125225		0
378		124293		0
377		124274		0
376		125220		0
375		124278		0
374		128305		0
373		127227		0
372		126460		0
371		127268		0
370		127980		0
369		128118		0
368		128487		0
367		126669		0
366		126678		0
365		129646		0
364		129611		0
363		126560		0
362		125574		0
361		128379		0
360		128257		0
359		130048		0
358		132065		0
357		130216		0
356		129029		0
355		129033		0
354		128336		0
353		128776		0
352		129387		0
351		131772		0
350		132944		0
349		131493		0
348		128758		0
347		132356		0
346		132073		0
345		131291		0
344		131142		0
343		131760		0
342		129848		0
341		131016		0
340		130319		0
339		130320		0
338		133369		0
337		134650		0
336		134610		0
335		133462		0
334		133743		0
333		133539		0
332		135935		0
331		131966		0
330		133506		0
329		132469		0
328		133405		0
327		135669		0
326		135018		0
325		135227		0
324		132012		0
323		133179		0
322		134621		0
321		134213		0
320		135165		0
319		135645		0
318		137572		0
317		138402		0
316		135986		0
315		137871		0
314		136199		0
313		137399		0
312		137308		0
311		136704		0
310		137670		0
309		138080		0
308		139077		0
307		137967		0
306		138901		0
305		138426		0
304		136099		0
303		133770		0
302		128660		0
301		127567		0
300		127031		0
299		118085		0
298		117466		115991
297		112421		113515
296		110659		110317
295		107871		107446
294		103810		105896
293		106008		105060
292		105361		105029
291		107817		104975
290		117548		104856
289		129078		104602
288		153445		104092
287		190362		103171
286		244887		101595
285		291003		99234.1
284		296626		96249.7
283		261373		93128.6
282		196635		90481.4
281		137891		88671.3
280		97770.9		87737.9
279		83347.4		87225.8
278		80559.1		0
277		78979.8		0
276		78366		0
275		75936.9		0
274		77733.1		0
273		75223.6		0
272		75770.6		0
271		74038		0
270		72383.7		0
269		72912		0
268		73372.8		0
267		73194.5		0
266		73254.4		0
265		75050		0
264		74060.4		0
263		78213.1		0
262		81262.3		0
261		87522.9		0
260		87841.1		0
259		87193.7		0
258		83148.2		0
257		77473.6		0
256		71309.5		0
255		66556		0
254		62495.1		0
253		61433.5		0
252		62359		0
251		64005.4		0
250		70534.1		0
249		76489		0
248		84157.9		0
247		89610.3		0
246		86607.9		0
245		76560.4		0
244		65116.5		0
243		54699.6		0
242		50356.5		0
241		46150.3		0
240		41447.8		0
239		39255.7		0
238		38791.4		0
237		37315.8		0
236		36884		0
235		38110.6		0
234		35656.6		0
233		35656.1		0
232		36056.1		0
231		35693.9		0
230		33315		0
229		34496.4		0
228		33936.2		0
227		33814.4		0
226		34384.9		0
225		35067.2		0
224		35821		0
223		34891.1		0
222		34372.7		0
221		34224.2		0
220		33837		0
219		34524.4		0
218		34232.5		0
217		34791.2		0
216		34628.9		0
215		33031.4		0
214		33354.4		0
213		35030.3		0
212		34780.2		0
211		32895.2		0
210		32801.1		0
209		35060.9		0
208		33017.3		0
207		34427.4		0
206		33273.8		0
205		34253.9		0
204		34529		0
203		35386.3		0
202		34134.7		0
201		33692.4		0
200		33444.4		0
199		35171.4		0
198		33700.5		0
197		34970.1		0
196		34261		0
195		34687.3		0
194		34582.1		0
193		34101.6		0
192		33591		0
191		33687.4		0
190		32968.7		0
189		34710.4		0
188		33538.2		0
187		33673.4		0
186		33261.7		0
185		33844.6		0
184		34415.6		0
183		33631		0
182		34403.4		0
181		35357.5		0
180		34160.4		0
179		34256.5		0
178		34033.7		0
177		33373.4		0
176		32970.5		0
175		34441.6		0
174		34284.4		0
173		34950.6		0
172		34850.2		0
171		36173.3		0
170		35450.8		0
169		33785.8		0
168		34597.5		0
167		34536		0
166		33692		0
165		34353.1		0
164		34630.5		0
163		34626.9		0
162		34021.7		0
161		34641		0
160		35196.8		0
159		33662		0
158		34165.6		0
157		35172.4		0
156		34195.9		0
155		34919.7		0
154		35039.8		0
153		34096.7		0
152		33199.5		0
151		35183.4		0
150		35148.4		0
149		34920.9		0
148		33931.2		0
147		34355.2		0
146		34276.7		0
145		35149		0
144		34774.3		0
143		35811.9		0
142		34542.2		0
141		33763.5		0
140		33914.7		0
139		34104.6		0
138		36251.7		0
137		36305.5		0
136		35713.2		0
135		36338		0
134		36020.2		0
133		35404.8		0
132		36284.9		0
131		35502.4		0
130		34954.3		0
129		34768.5		0
128		34848.2		0
127		34890.2		0
126		34874.9		0
125		34418.6		0
124		34961.8		0
123		35939.9		0
122		34938		0
121		35791.2		0
120		33922		0
119		37342.5		0
118		34335.1		0
117		35185.5		0
116		35012.5		0
115		35907		0
114		35520.5		0
113		35679.8		0
112		35315.8		0
111		35218.5		0
110		34331.4		0
109		35453.3		0
108		35399.7		0
107		35682.2		0
106		35153.4		0
105		36038.4		0
104		35103.1		0
103		35916.1		0
102		35535.8		0
101		34934		0
100		35454.1		0
99		35848.9		0
98		35213.5		0
97		35227.1		0
96		34660.4		0
95		34060.6		0
94		35694		0
93		36253.6		0
92		34633.5		0
91		35119.1		0
90		34193		0
89		34266.1		0
88		35799.6		0
87		35222.6		0
86		35039.6		0
85		35260.4		0
84		35814.3		0
83		35185.2		0
82		34859.2		0
81		35680.4		0
80		36957.3		0
79		36833.2		0
78		35504.8		0
77		35737.9		0
76		34992.7		0
75		35297.3		0
74		33039.2		0
73		33402.8		0
72		33133.2		0
71		32160.4		0
70		33865.9		0
69		33796.7		0
68		34651		0
67		35061		0
66		33879.9		0
65		34857.2		0
64		35030.7		0
63		35852.1		0
62		36105		0
61		34587.2		0
60		34394.5		0
59		34474.3		0
58		34256.1		0
57		34210.6		0
56		34223.3		0
55		32576.5		0
54		33430.1		0
53		33892.9		0
52		33075.3		0
51		32510.3		0
50		29963.6		0
49		28559.3		0
48		25636.8		26593.4
47		25584		25261.7
46		24115.6		24564.1
45		23992.8		24260.5
44		24673.1		24219.6
43		24485.7		24165.2
42		26826.5		24057.3
41		27764.4		23889.4
40		32755.5		23576.2
39		42379.2		22995.3
38		58179.3		21898.6
37		74204.5		20088.6
36		82456.3		17557.7
35		77995.2		14599.7
34		63336.3		11687.1
33		37961.8		9359.49
32		21650.2		7831.35
31		12071.4		7056.04
30		7497.03		6733.82
29		6376.55		6641.61
28		7051.61		6627.4
27		6454.06		0
26		6668.63		0
25		6770		0
24		7355.46		0
23		7472.65		0
22		7860.28		0
21		7294.1		0
20		7927.03		0
19		7335.9		0
18		6553.41		0
17		6527.91		0
16		5667.83		0
15		5390.16		0
14		4725.18		0
13		4539		0
12		4214.74		0
11		3978.96		0
10		4570.16		0
9		4919.96		0
8		5732.33		0
7		6048.63		0
6		5877.11		0
5		4786.51		0
4		3251.16		0
3		2162.49		0
2		1186.35		0
1		851.767		0
0		351.165		0
-1		199.317		0
-2		190.884		0
-3		60.4819		0
-4		131.526		0
-5		69.9598		0
-6		66.1847		0
-7		31.004		0
-8		68.0723		0
-9		39.3574		0
-10		20.8835		0
