# Supplementary material for: Hydrothermal synthesis of hierarchical microstructure tungsten oxide/carbon nanocomposite for supercapacitor application
Source: Sci Rep. 2023 Dec 8;13:21732. doi: 10.1038/s41598-023-48958-w (PMC10709354; doi:10.1038/s41598-023-48958-w)
Supplement: Supplementary file 1 — Supplementary Information 1. [file 41598_2023_48958_MOESM1_ESM.zip › Raw Data/1 XRD/WO3_calcined.txt]

#Collected Data-1
#Intensity_unit=counts
#Attenuator_coefficient=1.000000
10.0000 4.0000
10.0200 4.0000
10.0400 6.0000
10.0600 4.0000
10.0800 6.0000
10.1000 8.0000
10.1200 7.0000
10.1400 4.0000
10.1600 8.0000
10.1800 6.0000
10.2000 3.0000
10.2200 6.0000
10.2400 6.0000
10.2600 3.0000
10.2800 3.0000
10.3000 6.0000
10.3200 9.0000
10.3400 5.0000
10.3600 5.0000
10.3800 5.0000
10.4000 4.0000
10.4200 6.0000
10.4400 4.0000
10.4600 4.0000
10.4800 8.0000
10.5000 6.0000
10.5200 2.0000
10.5400 4.0000
10.5600 3.0000
10.5800 5.0000
10.6000 6.0000
10.6200 6.0000
10.6400 3.0000
10.6600 5.0000
10.6800 4.0000
10.7000 4.0000
10.7200 5.0000
10.7400 6.0000
10.7600 6.0000
10.7800 4.0000
10.8000 5.0000
10.8200 8.0000
10.8400 5.0000
10.8600 7.0000
10.8800 3.0000
10.9000 7.0000
10.9200 6.0000
10.9400 6.0000
10.9600 3.0000
10.9800 4.0000
11.0000 6.0000
11.0200 7.0000
11.0400 6.0000
11.0600 3.0000
11.0800 6.0000
11.1000 7.0000
11.1200 2.0000
11.1400 6.0000
11.1600 4.0000
11.1800 4.0000
11.2000 5.0000
11.2200 6.0000
11.2400 7.0000
11.2600 4.0000
11.2800 6.0000
11.3000 5.0000
11.3200 8.0000
11.3400 7.0000
11.3600 7.0000
11.3800 1.0000
11.4000 3.0000
11.4200 6.0000
11.4400 3.0000
11.4600 5.0000
11.4800 3.0000
11.5000 5.0000
11.5200 5.0000
11.5400 5.0000
11.5600 8.0000
11.5800 2.0000
11.6000 1.0000
11.6200 11.0000
11.6400 8.0000
11.6600 4.0000
11.6800 4.0000
11.7000 4.0000
11.7200 7.0000
11.7400 2.0000
11.7600 4.0000
11.7800 3.0000
11.8000 3.0000
11.8200 9.0000
11.8400 4.0000
11.8600 4.0000
11.8800 6.0000
11.9000 3.0000
11.9200 3.0000
11.9400 5.0000
11.9600 3.0000
11.9800 3.0000
12.0000 6.0000
12.0200 7.0000
12.0400 2.0000
12.0600 4.0000
12.0800 3.0000
12.1000 8.0000
12.1200 4.0000
12.1400 0.0000
12.1600 3.0000
12.1800 4.0000
12.2000 6.0000
12.2200 5.0000
12.2400 6.0000
12.2600 10.0000
12.2800 5.0000
12.3000 3.0000
12.3200 8.0000
12.3400 8.0000
12.3600 6.0000
12.3800 6.0000
12.4000 4.0000
12.4200 4.0000
12.4400 6.0000
12.4600 4.0000
12.4800 5.0000
12.5000 8.0000
12.5200 6.0000
12.5400 3.0000
12.5600 4.0000
12.5800 4.0000
12.6000 4.0000
12.6200 6.0000
12.6400 4.0000
12.6600 2.0000
12.6800 2.0000
12.7000 1.0000
12.7200 6.0000
12.7400 5.0000
12.7600 5.0000
12.7800 3.0000
12.8000 5.0000
12.8200 6.0000
12.8400 4.0000
12.8600 8.0000
12.8800 7.0000
12.9000 4.0000
12.9200 6.0000
12.9400 6.0000
12.9600 4.0000
12.9800 7.0000
13.0000 5.0000
13.0200 5.0000
13.0400 8.0000
13.0600 8.0000
13.0800 5.0000
13.1000 5.0000
13.1200 4.0000
13.1400 3.0000
13.1600 5.0000
13.1800 6.0000
13.2000 5.0000
13.2200 6.0000
13.2400 3.0000
13.2600 6.0000
13.2800 4.0000
13.3000 7.0000
13.3200 7.0000
13.3400 4.0000
13.3600 5.0000
13.3800 4.0000
13.4000 4.0000
13.4200 4.0000
13.4400 6.0000
13.4600 3.0000
13.4800 2.0000
13.5000 6.0000
13.5200 6.0000
13.5400 4.0000
13.5600 5.0000
13.5800 7.0000
13.6000 3.0000
13.6200 8.0000
13.6400 3.0000
13.6600 6.0000
13.6800 3.0000
13.7000 7.0000
13.7200 8.0000
13.7400 4.0000
13.7600 5.0000
13.7800 7.0000
13.8000 4.0000
13.8200 3.0000
13.8400 4.0000
13.8600 6.0000
13.8800 7.0000
13.9000 5.0000
13.9200 6.0000
13.9400 6.0000
13.9600 5.0000
13.9800 3.0000
14.0000 2.0000
14.0200 4.0000
14.0400 9.0000
14.0600 6.0000
14.0800 6.0000
14.1000 4.0000
14.1200 2.0000
14.1400 5.0000
14.1600 3.0000
14.1800 3.0000
14.2000 3.0000
14.2200 6.0000
14.2400 4.0000
14.2600 3.0000
14.2800 3.0000
14.3000 1.0000
14.3200 4.0000
14.3400 5.0000
14.3600 7.0000
14.3800 6.0000
14.4000 4.0000
14.4200 6.0000
14.4400 6.0000
14.4600 3.0000
14.4800 4.0000
14.5000 7.0000
14.5200 3.0000
14.5400 5.0000
14.5600 8.0000
14.5800 8.0000
14.6000 6.0000
14.6200 9.0000
14.6400 5.0000
14.6600 4.0000
14.6800 6.0000
14.7000 8.0000
14.7200 7.0000
14.7400 3.0000
14.7600 4.0000
14.7800 3.0000
14.8000 8.0000
14.8200 7.0000
14.8400 6.0000
14.8600 4.0000
14.8800 4.0000
14.9000 12.0000
14.9200 6.0000
14.9400 8.0000
14.9600 5.0000
14.9800 3.0000
15.0000 4.0000
15.0200 8.0000
15.0400 8.0000
15.0600 6.0000
15.0800 5.0000
15.1000 6.0000
15.1200 6.0000
15.1400 7.0000
15.1600 7.0000
15.1800 5.0000
15.2000 5.0000
15.2200 4.0000
15.2400 5.0000
15.2600 4.0000
15.2800 8.0000
15.3000 8.0000
15.3200 9.0000
15.3400 5.0000
15.3600 3.0000
15.3800 7.0000
15.4000 6.0000
15.4200 4.0000
15.4400 8.0000
15.4600 9.0000
15.4800 5.0000
15.5000 8.0000
15.5200 3.0000
15.5400 7.0000
15.5600 7.0000
15.5800 4.0000
15.6000 3.0000
15.6200 5.0000
15.6400 7.0000
15.6600 8.0000
15.6800 4.0000
15.7000 1.0000
15.7200 4.0000
15.7400 4.0000
15.7600 4.0000
15.7800 3.0000
15.8000 4.0000
15.8200 3.0000
15.8400 4.0000
15.8600 6.0000
15.8800 5.0000
15.9000 5.0000
15.9200 4.0000
15.9400 5.0000
15.9600 5.0000
15.9800 4.0000
16.0000 2.0000
16.0200 2.0000
16.0400 8.0000
16.0600 6.0000
16.0800 3.0000
16.1000 5.0000
16.1200 7.0000
16.1400 4.0000
16.1600 9.0000
16.1800 7.0000
16.2000 4.0000
16.2200 7.0000
16.2400 7.0000
16.2600 7.0000
16.2800 4.0000
16.3000 4.0000
16.3200 4.0000
16.3400 6.0000
16.3600 8.0000
16.3800 6.0000
16.4000 4.0000
16.4200 9.0000
16.4400 5.0000
16.4600 4.0000
16.4800 6.0000
16.5000 5.0000
16.5200 4.0000
16.5400 7.0000
16.5600 6.0000
16.5800 6.0000
16.6000 7.0000
16.6200 7.0000
16.6400 8.0000
16.6600 8.0000
16.6800 9.0000
16.7000 6.0000
16.7200 6.0000
16.7400 6.0000
16.7600 4.0000
16.7800 5.0000
16.8000 9.0000
16.8200 9.0000
16.8400 7.0000
16.8600 7.0000
16.8800 5.0000
16.9000 7.0000
16.9200 6.0000
16.9400 4.0000
16.9600 4.0000
16.9800 7.0000
17.0000 5.0000
17.0200 2.0000
17.0400 5.0000
17.0600 7.0000
17.0800 8.0000
17.1000 5.0000
17.1200 6.0000
17.1400 5.0000
17.1600 5.0000
17.1800 3.0000
17.2000 5.0000
17.2200 7.0000
17.2400 6.0000
17.2600 5.0000
17.2800 7.0000
17.3000 9.0000
17.3200 5.0000
17.3400 5.0000
17.3600 3.0000
17.3800 7.0000
17.4000 8.0000
17.4200 5.0000
17.4400 3.0000
17.4600 6.0000
17.4800 7.0000
17.5000 5.0000
17.5200 5.0000
17.5400 4.0000
17.5600 6.0000
17.5800 7.0000
17.6000 7.0000
17.6200 6.0000
17.6400 4.0000
17.6600 6.0000
17.6800 7.0000
17.7000 7.0000
17.7200 6.0000
17.7400 6.0000
17.7600 4.0000
17.7800 5.0000
17.8000 3.0000
17.8200 5.0000
17.8400 6.0000
17.8600 5.0000
17.8800 4.0000
17.9000 2.0000
17.9200 4.0000
17.9400 7.0000
17.9600 6.0000
17.9800 3.0000
18.0000 3.0000
18.0200 6.0000
18.0400 6.0000
18.0600 6.0000
18.0800 6.0000
18.1000 5.0000
18.1200 5.0000
18.1400 6.0000
18.1600 4.0000
18.1800 4.0000
18.2000 7.0000
18.2200 5.0000
18.2400 2.0000
18.2600 4.0000
18.2800 6.0000
18.3000 4.0000
18.3200 5.0000
18.3400 6.0000
18.3600 6.0000
18.3800 5.0000
18.4000 5.0000
18.4200 6.0000
18.4400 6.0000
18.4600 7.0000
18.4800 8.0000
18.5000 6.0000
18.5200 7.0000
18.5400 6.0000
18.5600 5.0000
18.5800 5.0000
18.6000 6.0000
18.6200 5.0000
18.6400 6.0000
18.6600 7.0000
18.6800 5.0000
18.7000 4.0000
18.7200 5.0000
18.7400 7.0000
18.7600 6.0000
18.7800 3.0000
18.8000 5.0000
18.8200 6.0000
18.8400 5.0000
18.8600 5.0000
18.8800 5.0000
18.9000 3.0000
18.9200 5.0000
18.9400 6.0000
18.9600 5.0000
18.9800 4.0000
19.0000 5.0000
19.0200 4.0000
19.0400 3.0000
19.0600 4.0000
19.0800 7.0000
19.1000 8.0000
19.1200 6.0000
19.1400 5.0000
19.1600 8.0000
19.1800 9.0000
19.2000 5.0000
19.2200 5.0000
19.2400 6.0000
19.2600 7.0000
19.2800 7.0000
19.3000 5.0000
19.3200 4.0000
19.3400 7.0000
19.3600 7.0000
19.3800 5.0000
19.4000 4.0000
19.4200 5.0000
19.4400 6.0000
19.4600 6.0000
19.4800 7.0000
19.5000 5.0000
19.5200 5.0000
19.5400 6.0000
19.5600 6.0000
19.5800 7.0000
19.6000 8.0000
19.6200 5.0000
19.6400 5.0000
19.6600 7.0000
19.6800 7.0000
19.7000 9.0000
19.7200 9.0000
19.7400 6.0000
19.7600 4.0000
19.7800 6.0000
19.8000 7.0000
19.8200 4.0000
19.8400 4.0000
19.8600 6.0000
19.8800 5.0000
19.9000 7.0000
19.9200 7.0000
19.9400 5.0000
19.9600 8.0000
19.9800 7.0000
20.0000 6.0000
20.0200 10.0000
20.0400 7.0000
20.0600 5.0000
20.0800 7.0000
20.1000 8.0000
20.1200 9.0000
20.1400 8.0000
20.1600 5.0000
20.1800 5.0000
20.2000 6.0000
20.2200 5.0000
20.2400 4.0000
20.2600 6.0000
20.2800 9.0000
20.3000 7.0000
20.3200 7.0000
20.3400 9.0000
20.3600 5.0000
20.3800 4.0000
20.4000 8.0000
20.4200 7.0000
20.4400 4.0000
20.4600 7.0000
20.4800 7.0000
20.5000 7.0000
20.5200 10.0000
20.5400 6.0000
20.5600 6.0000
20.5800 7.0000
20.6000 7.0000
20.6200 9.0000
20.6400 6.0000
20.6600 6.0000
20.6800 9.0000
20.7000 6.0000
20.7200 5.0000
20.7400 7.0000
20.7600 7.0000
20.7800 7.0000
20.8000 8.0000
20.8200 7.0000
20.8400 9.0000
20.8600 9.0000
20.8800 7.0000
20.9000 8.0000
20.9200 8.0000
20.9400 7.0000
20.9600 6.0000
20.9800 5.0000
21.0000 4.0000
21.0200 8.0000
21.0400 8.0000
21.0600 7.0000
21.0800 6.0000
21.1000 6.0000
21.1200 8.0000
21.1400 9.0000
21.1600 6.0000
21.1800 5.0000
21.2000 6.0000
21.2200 5.0000
21.2400 5.0000
21.2600 2.0000
21.2800 4.0000
21.3000 4.0000
21.3200 4.0000
21.3400 5.0000
21.3600 4.0000
21.3800 8.0000
21.4000 9.0000
21.4200 7.0000
21.4400 7.0000
21.4600 6.0000
21.4800 5.0000
21.5000 5.0000
21.5200 4.0000
21.5400 7.0000
21.5600 8.0000
21.5800 7.0000
21.6000 11.0000
21.6200 9.0000
21.6400 6.0000
21.6600 6.0000
21.6800 8.0000
21.7000 10.0000
21.7200 9.0000
21.7400 5.0000
21.7600 6.0000
21.7800 10.0000
21.8000 8.0000
21.8200 4.0000
21.8400 4.0000
21.8600 5.0000
21.8800 7.0000
21.9000 6.0000
21.9200 7.0000
21.9400 7.0000
21.9600 5.0000
21.9800 7.0000
22.0000 9.0000
22.0200 7.0000
22.0400 8.0000
22.0600 8.0000
22.0800 7.0000
22.1000 6.0000
22.1200 7.0000
22.1400 8.0000
22.1600 6.0000
22.1800 10.0000
22.2000 7.0000
22.2200 9.0000
22.2400 10.0000
22.2600 8.0000
22.2800 6.0000
22.3000 10.0000
22.3200 9.0000
22.3400 7.0000
22.3600 11.0000
22.3800 12.0000
22.4000 9.0000
22.4200 6.0000
22.4400 12.0000
22.4600 11.0000
22.4800 9.0000
22.5000 8.0000
22.5200 11.0000
22.5400 11.0000
22.5600 17.0000
22.5800 12.0000
22.6000 9.0000
22.6200 12.0000
22.6400 15.0000
22.6600 12.0000
22.6800 15.0000
22.7000 15.0000
22.7200 15.0000
22.7400 16.0000
22.7600 19.0000
22.7800 16.0000
22.8000 18.0000
22.8200 25.0000
22.8400 22.0000
22.8600 20.0000
22.8800 29.0000
22.9000 35.0000
22.9200 46.0000
22.9400 42.0000
22.9600 46.0000
22.9800 67.0000
23.0000 77.0000
23.0200 93.0000
23.0400 96.0000
23.0600 121.0000
23.0800 140.0000
23.1000 155.0000
23.1200 185.0000
23.1400 211.0000
23.1600 255.0000
23.1800 280.0000
23.2000 274.0000
23.2200 265.0000
23.2400 245.0000
23.2600 243.0000
23.2800 242.0000
23.3000 203.0000
23.3200 202.0000
23.3400 177.0000
23.3600 154.0000
23.3800 140.0000
23.4000 110.0000
23.4200 114.0000
23.4400 97.0000
23.4600 103.0000
23.4800 105.0000
23.5000 106.0000
23.5200 123.0000
23.5400 116.0000
23.5600 142.0000
23.5800 160.0000
23.6000 174.0000
23.6200 196.0000
23.6400 233.0000
23.6600 240.0000
23.6800 239.0000
23.7000 263.0000
23.7200 275.0000
23.7400 247.0000
23.7600 229.0000
23.7800 231.0000
23.8000 193.0000
23.8200 154.0000
23.8400 140.0000
23.8600 133.0000
23.8800 114.0000
23.9000 80.0000
23.9200 56.0000
23.9400 75.0000
23.9600 62.0000
23.9800 58.0000
24.0000 55.0000
24.0200 55.0000
24.0400 42.0000
24.0600 39.0000
24.0800 35.0000
24.1000 37.0000
24.1200 50.0000
24.1400 56.0000
24.1600 45.0000
24.1800 68.0000
24.2000 65.0000
24.2200 60.0000
24.2400 78.0000
24.2600 102.0000
24.2800 92.0000
24.3000 115.0000
24.3200 144.0000
24.3400 153.0000
24.3600 190.0000
24.3800 213.0000
24.4000 222.0000
24.4200 258.0000
24.4400 265.0000
24.4600 282.0000
24.4800 263.0000
24.5000 252.0000
24.5200 236.0000
24.5400 219.0000
24.5600 192.0000
24.5800 155.0000
24.6000 128.0000
24.6200 112.0000
24.6400 93.0000
24.6600 72.0000
24.6800 54.0000
24.7000 51.0000
24.7200 34.0000
24.7400 33.0000
24.7600 25.0000
24.7800 21.0000
24.8000 25.0000
24.8200 21.0000
24.8400 13.0000
24.8600 13.0000
24.8800 9.0000
24.9000 12.0000
24.9200 12.0000
24.9400 13.0000
24.9600 19.0000
24.9800 11.0000
25.0000 10.0000
25.0200 13.0000
25.0400 9.0000
25.0600 9.0000
25.0800 14.0000
25.1000 11.0000
25.1200 6.0000
25.1400 7.0000
25.1600 11.0000
25.1800 7.0000
25.2000 9.0000
25.2200 9.0000
25.2400 5.0000
25.2600 10.0000
25.2800 8.0000
25.3000 11.0000
25.3200 12.0000
25.3400 2.0000
25.3600 9.0000
25.3800 7.0000
25.4000 5.0000
25.4200 10.0000
25.4400 5.0000
25.4600 5.0000
25.4800 13.0000
25.5000 7.0000
25.5200 4.0000
25.5400 4.0000
25.5600 10.0000
25.5800 5.0000
25.6000 5.0000
25.6200 8.0000
25.6400 7.0000
25.6600 6.0000
25.6800 10.0000
25.7000 5.0000
25.7200 4.0000
25.7400 11.0000
25.7600 9.0000
25.7800 2.0000
25.8000 6.0000
25.8200 8.0000
25.8400 10.0000
25.8600 11.0000
25.8800 6.0000
25.9000 3.0000
25.9200 7.0000
25.9400 11.0000
25.9600 10.0000
25.9800 14.0000
26.0000 11.0000
26.0200 3.0000
26.0400 9.0000
26.0600 8.0000
26.0800 5.0000
26.1000 8.0000
26.1200 6.0000
26.1400 5.0000
26.1600 16.0000
26.1800 8.0000
26.2000 7.0000
26.2200 4.0000
26.2400 13.0000
26.2600 6.0000
26.2800 12.0000
26.3000 10.0000
26.3200 12.0000
26.3400 8.0000
26.3600 15.0000
26.3800 10.0000
26.4000 10.0000
26.4200 13.0000
26.4400 11.0000
26.4600 17.0000
26.4800 19.0000
26.5000 29.0000
26.5200 29.0000
26.5400 22.0000
26.5600 26.0000
26.5800 43.0000
26.6000 42.0000
26.6200 39.0000
26.6400 50.0000
26.6600 64.0000
26.6800 58.0000
26.7000 64.0000
26.7200 41.0000
26.7400 36.0000
26.7600 46.0000
26.7800 40.0000
26.8000 51.0000
26.8200 46.0000
26.8400 30.0000
26.8600 24.0000
26.8800 21.0000
26.9000 25.0000
26.9200 18.0000
26.9400 18.0000
26.9600 16.0000
26.9800 16.0000
27.0000 12.0000
27.0200 12.0000
27.0400 13.0000
27.0600 7.0000
27.0800 6.0000
27.1000 12.0000
27.1200 11.0000
27.1400 6.0000
27.1600 8.0000
27.1800 12.0000
27.2000 8.0000
27.2200 3.0000
27.2400 8.0000
27.2600 4.0000
27.2800 6.0000
27.3000 9.0000
27.3200 7.0000
27.3400 7.0000
27.3600 5.0000
27.3800 9.0000
27.4000 10.0000
27.4200 10.0000
27.4400 8.0000
27.4600 7.0000
27.4800 8.0000
27.5000 7.0000
27.5200 8.0000
27.5400 10.0000
27.5600 8.0000
27.5800 9.0000
27.6000 5.0000
27.6200 7.0000
27.6400 12.0000
27.6600 12.0000
27.6800 9.0000
27.7000 5.0000
27.7200 5.0000
27.7400 8.0000
27.7600 15.0000
27.7800 13.0000
27.8000 9.0000
27.8200 6.0000
27.8400 9.0000
27.8600 6.0000
27.8800 9.0000
27.9000 10.0000
27.9200 9.0000
27.9400 9.0000
27.9600 9.0000
27.9800 7.0000
28.0000 8.0000
28.0200 5.0000
28.0400 10.0000
28.0600 8.0000
28.0800 8.0000
28.1000 7.0000
28.1200 7.0000
28.1400 13.0000
28.1600 11.0000
28.1800 8.0000
28.2000 8.0000
28.2200 15.0000
28.2400 8.0000
28.2600 9.0000
28.2800 12.0000
28.3000 12.0000
28.3200 11.0000
28.3400 10.0000
28.3600 13.0000
28.3800 13.0000
28.4000 17.0000
28.4200 16.0000
28.4400 13.0000
28.4600 11.0000
28.4800 15.0000
28.5000 16.0000
28.5200 22.0000
28.5400 27.0000
28.5600 30.0000
28.5800 23.0000
28.6000 30.0000
28.6200 32.0000
28.6400 31.0000
28.6600 39.0000
28.6800 46.0000
28.7000 47.0000
28.7200 46.0000
28.7400 57.0000
28.7600 60.0000
28.7800 48.0000
28.8000 60.0000
28.8200 67.0000
28.8400 69.0000
28.8600 60.0000
28.8800 63.0000
28.9000 65.0000
28.9200 66.0000
28.9400 71.0000
28.9600 70.0000
28.9800 65.0000
29.0000 55.0000
29.0200 54.0000
29.0400 57.0000
29.0600 50.0000
29.0800 48.0000
29.1000 40.0000
29.1200 28.0000
29.1400 27.0000
29.1600 22.0000
29.1800 25.0000
29.2000 24.0000
29.2200 21.0000
29.2400 20.0000
29.2600 15.0000
29.2800 12.0000
29.3000 15.0000
29.3200 18.0000
29.3400 17.0000
29.3600 13.0000
29.3800 12.0000
29.4000 8.0000
29.4200 8.0000
29.4400 11.0000
29.4600 12.0000
29.4800 13.0000
29.5000 9.0000
29.5200 9.0000
29.5400 9.0000
29.5600 6.0000
29.5800 9.0000
29.6000 9.0000
29.6200 6.0000
29.6400 9.0000
29.6600 7.0000
29.6800 8.0000
29.7000 13.0000
29.7200 8.0000
29.7400 6.0000
29.7600 9.0000
29.7800 9.0000
29.8000 10.0000
29.8200 13.0000
29.8400 7.0000
29.8600 7.0000
29.8800 10.0000
29.9000 7.0000
29.9200 9.0000
29.9400 5.0000
29.9600 2.0000
29.9800 6.0000
30.0000 7.0000
30.0200 9.0000
30.0400 10.0000
30.0600 7.0000
30.0800 4.0000
30.1000 8.0000
30.1200 9.0000
30.1400 7.0000
30.1600 6.0000
30.1800 7.0000
30.2000 10.0000
30.2200 10.0000
30.2400 6.0000
30.2600 7.0000
30.2800 7.0000
30.3000 7.0000
30.3200 5.0000
30.3400 4.0000
30.3600 7.0000
30.3800 11.0000
30.4000 9.0000
30.4200 8.0000
30.4400 7.0000
30.4600 6.0000
30.4800 7.0000
30.5000 5.0000
30.5200 5.0000
30.5400 6.0000
30.5600 5.0000
30.5800 3.0000
30.6000 4.0000
30.6200 8.0000
30.6400 7.0000
30.6600 6.0000
30.6800 5.0000
30.7000 6.0000
30.7200 8.0000
30.7400 8.0000
30.7600 9.0000
30.7800 8.0000
30.8000 7.0000
30.8200 6.0000
30.8400 8.0000
30.8600 7.0000
30.8800 5.0000
30.9000 4.0000
30.9200 8.0000
30.9400 9.0000
30.9600 5.0000
30.9800 5.0000
31.0000 5.0000
31.0200 6.0000
31.0400 9.0000
31.0600 6.0000
31.0800 4.0000
31.1000 6.0000
31.1200 6.0000
31.1400 4.0000
31.1600 5.0000
31.1800 6.0000
31.2000 10.0000
31.2200 8.0000
31.2400 3.0000
31.2600 5.0000
31.2800 8.0000
31.3000 6.0000
31.3200 6.0000
31.3400 5.0000
31.3600 3.0000
31.3800 6.0000
31.4000 8.0000
31.4200 8.0000
31.4400 7.0000
31.4600 4.0000
31.4800 5.0000
31.5000 8.0000
31.5200 6.0000
31.5400 3.0000
31.5600 4.0000
31.5800 4.0000
31.6000 7.0000
31.6200 7.0000
31.6400 9.0000
31.6600 10.0000
31.6800 6.0000
31.7000 7.0000
31.7200 5.0000
31.7400 6.0000
31.7600 6.0000
31.7800 5.0000
31.8000 5.0000
31.8200 4.0000
31.8400 4.0000
31.8600 7.0000
31.8800 7.0000
31.9000 5.0000
31.9200 6.0000
31.9400 9.0000
31.9600 6.0000
31.9800 5.0000
32.0000 7.0000
32.0200 7.0000
32.0400 7.0000
32.0600 8.0000
32.0800 5.0000
32.1000 4.0000
32.1200 8.0000
32.1400 10.0000
32.1600 7.0000
32.1800 8.0000
32.2000 10.0000
32.2200 9.0000
32.2400 8.0000
32.2600 8.0000
32.2800 6.0000
32.3000 6.0000
32.3200 10.0000
32.3400 10.0000
32.3600 7.0000
32.3800 8.0000
32.4000 9.0000
32.4200 8.0000
32.4400 6.0000
32.4600 7.0000
32.4800 9.0000
32.5000 9.0000
32.5200 8.0000
32.5400 7.0000
32.5600 10.0000
32.5800 9.0000
32.6000 6.0000
32.6200 10.0000
32.6400 13.0000
32.6600 13.0000
32.6800 12.0000
32.7000 11.0000
32.7200 12.0000
32.7400 14.0000
32.7600 12.0000
32.7800 9.0000
32.8000 11.0000
32.8200 12.0000
32.8400 14.0000
32.8600 15.0000
32.8800 15.0000
32.9000 15.0000
32.9200 13.0000
32.9400 11.0000
32.9600 12.0000
32.9800 16.0000
33.0000 17.0000
33.0200 19.0000
33.0400 25.0000
33.0600 20.0000
33.0800 22.0000
33.1000 23.0000
33.1200 24.0000
33.1400 38.0000
33.1600 46.0000
33.1800 51.0000
33.2000 63.0000
33.2200 70.0000
33.2400 86.0000
33.2600 91.0000
33.2800 102.0000
33.3000 102.0000
33.3200 110.0000
33.3400 133.0000
33.3600 134.0000
33.3800 129.0000
33.4000 139.0000
33.4200 141.0000
33.4400 129.0000
33.4600 121.0000
33.4800 126.0000
33.5000 123.0000
33.5200 104.0000
33.5400 88.0000
33.5600 90.0000
33.5800 85.0000
33.6000 78.0000
33.6200 81.0000
33.6400 80.0000
33.6600 81.0000
33.6800 90.0000
33.7000 78.0000
33.7200 84.0000
33.7400 82.0000
33.7600 84.0000
33.7800 87.0000
33.8000 96.0000
33.8200 89.0000
33.8400 71.0000
33.8600 81.0000
33.8800 94.0000
33.9000 84.0000
33.9200 85.0000
33.9400 87.0000
33.9600 100.0000
33.9800 100.0000
34.0000 82.0000
34.0200 98.0000
34.0400 103.0000
34.0600 107.0000
34.0800 106.0000
34.1000 112.0000
34.1200 120.0000
34.1400 119.0000
34.1600 130.0000
34.1800 151.0000
34.2000 173.0000
34.2200 185.0000
34.2400 187.0000
34.2600 178.0000
34.2800 184.0000
34.3000 189.0000
34.3200 189.0000
34.3400 162.0000
34.3600 143.0000
34.3800 141.0000
34.4000 134.0000
34.4200 102.0000
34.4400 89.0000
34.4600 72.0000
34.4800 61.0000
34.5000 55.0000
34.5200 49.0000
34.5400 37.0000
34.5600 34.0000
34.5800 27.0000
34.6000 28.0000
34.6200 22.0000
34.6400 18.0000
34.6600 17.0000
34.6800 16.0000
34.7000 17.0000
34.7200 13.0000
34.7400 12.0000
34.7600 9.0000
34.7800 10.0000
34.8000 13.0000
34.8200 15.0000
34.8400 14.0000
34.8600 14.0000
34.8800 12.0000
34.9000 8.0000
34.9200 9.0000
34.9400 9.0000
34.9600 8.0000
34.9800 14.0000
35.0000 16.0000
35.0200 9.0000
35.0400 10.0000
35.0600 9.0000
35.0800 9.0000
35.1000 8.0000
35.1200 10.0000
35.1400 13.0000
35.1600 10.0000
35.1800 10.0000
35.2000 13.0000
35.2200 9.0000
35.2400 9.0000
35.2600 13.0000
35.2800 17.0000
35.3000 11.0000
35.3200 7.0000
35.3400 11.0000
35.3600 15.0000
35.3800 16.0000
35.4000 23.0000
35.4200 18.0000
35.4400 19.0000
35.4600 25.0000
35.4800 30.0000
35.5000 28.0000
35.5200 30.0000
35.5400 29.0000
35.5600 33.0000
35.5800 32.0000
35.6000 30.0000
35.6200 41.0000
35.6400 37.0000
35.6600 29.0000
35.6800 32.0000
35.7000 34.0000
35.7200 39.0000
35.7400 35.0000
35.7600 29.0000
35.7800 28.0000
35.8000 21.0000
35.8200 19.0000
35.8400 20.0000
35.8600 14.0000
35.8800 14.0000
35.9000 11.0000
35.9200 13.0000
35.9400 14.0000
35.9600 16.0000
35.9800 15.0000
36.0000 13.0000
36.0200 13.0000
36.0400 14.0000
36.0600 11.0000
36.0800 10.0000
36.1000 5.0000
36.1200 10.0000
36.1400 12.0000
36.1600 13.0000
36.1800 14.0000
36.2000 7.0000
36.2200 10.0000
36.2400 14.0000
36.2600 7.0000
36.2800 7.0000
36.3000 8.0000
36.3200 11.0000
36.3400 8.0000
36.3600 7.0000
36.3800 6.0000
36.4000 7.0000
36.4200 8.0000
36.4400 7.0000
36.4600 10.0000
36.4800 10.0000
36.5000 2.0000
36.5200 7.0000
36.5400 6.0000
36.5600 7.0000
36.5800 4.0000
36.6000 8.0000
36.6200 10.0000
36.6400 8.0000
36.6600 3.0000
36.6800 4.0000
36.7000 7.0000
36.7200 9.0000
36.7400 8.0000
36.7600 5.0000
36.7800 3.0000
36.8000 5.0000
36.8200 5.0000
36.8400 4.0000
36.8600 6.0000
36.8800 3.0000
36.9000 7.0000
36.9200 11.0000
36.9400 4.0000
36.9600 5.0000
36.9800 9.0000
37.0000 10.0000
37.0200 6.0000
37.0400 9.0000
37.0600 8.0000
37.0800 9.0000
37.1000 3.0000
37.1200 5.0000
37.1400 9.0000
37.1600 7.0000
37.1800 10.0000
37.2000 8.0000
37.2200 8.0000
37.2400 10.0000
37.2600 8.0000
37.2800 10.0000
37.3000 12.0000
37.3200 13.0000
37.3400 10.0000
37.3600 14.0000
37.3800 9.0000
37.4000 7.0000
37.4200 11.0000
37.4400 6.0000
37.4600 10.0000
37.4800 9.0000
37.5000 7.0000
37.5200 9.0000
37.5400 7.0000
37.5600 6.0000
37.5800 7.0000
37.6000 5.0000
37.6200 4.0000
37.6400 6.0000
37.6600 4.0000
37.6800 8.0000
37.7000 9.0000
37.7200 14.0000
37.7400 7.0000
37.7600 9.0000
37.7800 8.0000
37.8000 4.0000
37.8200 9.0000
37.8400 4.0000
37.8600 4.0000
37.8800 3.0000
37.9000 9.0000
37.9200 7.0000
37.9400 6.0000
37.9600 8.0000
37.9800 7.0000
38.0000 4.0000
38.0200 3.0000
38.0400 6.0000
38.0600 5.0000
38.0800 11.0000
38.1000 5.0000
38.1200 2.0000
38.1400 7.0000
38.1600 4.0000
38.1800 10.0000
38.2000 5.0000
38.2200 4.0000
38.2400 5.0000
38.2600 6.0000
38.2800 6.0000
38.3000 4.0000
38.3200 7.0000
38.3400 3.0000
38.3600 5.0000
38.3800 5.0000
38.4000 6.0000
38.4200 7.0000
38.4400 7.0000
38.4600 1.0000
38.4800 10.0000
38.5000 8.0000
38.5200 7.0000
38.5400 6.0000
38.5600 9.0000
38.5800 4.0000
38.6000 2.0000
38.6200 6.0000
38.6400 8.0000
38.6600 2.0000
38.6800 9.0000
38.7000 6.0000
38.7200 4.0000
38.7400 6.0000
38.7600 2.0000
38.7800 2.0000
38.8000 4.0000
38.8200 8.0000
38.8400 6.0000
38.8600 7.0000
38.8800 8.0000
38.9000 5.0000
38.9200 8.0000
38.9400 5.0000
38.9600 6.0000
38.9800 5.0000
39.0000 7.0000
39.0200 6.0000
39.0400 8.0000
39.0600 10.0000
39.0800 6.0000
39.1000 8.0000
39.1200 8.0000
39.1400 7.0000
39.1600 7.0000
39.1800 10.0000
39.2000 9.0000
39.2200 8.0000
39.2400 10.0000
39.2600 10.0000
39.2800 5.0000
39.3000 9.0000
39.3200 12.0000
39.3400 11.0000
39.3600 8.0000
39.3800 8.0000
39.4000 10.0000
39.4200 4.0000
39.4400 4.0000
39.4600 5.0000
39.4800 9.0000
39.5000 11.0000
39.5200 4.0000
39.5400 4.0000
39.5600 9.0000
39.5800 9.0000
39.6000 6.0000
39.6200 7.0000
39.6400 3.0000
39.6600 7.0000
39.6800 9.0000
39.7000 8.0000
39.7200 8.0000
39.7400 8.0000
39.7600 7.0000
39.7800 8.0000
39.8000 9.0000
39.8200 7.0000
39.8400 12.0000
39.8600 11.0000
39.8800 8.0000
39.9000 10.0000
39.9200 13.0000
39.9400 7.0000
39.9600 16.0000
39.9800 10.0000
40.0000 8.0000
40.0200 5.0000
40.0400 6.0000
40.0600 13.0000
40.0800 7.0000
40.1000 13.0000
40.1200 7.0000
40.1400 7.0000
40.1600 8.0000
40.1800 5.0000
40.2000 8.0000
40.2200 8.0000
40.2400 11.0000
40.2600 7.0000
40.2800 10.0000
40.3000 6.0000
40.3200 6.0000
40.3400 5.0000
40.3600 7.0000
40.3800 10.0000
40.4000 7.0000
40.4200 6.0000
40.4400 8.0000
40.4600 8.0000
40.4800 9.0000
40.5000 6.0000
40.5200 8.0000
40.5400 8.0000
40.5600 9.0000
40.5800 7.0000
40.6000 9.0000
40.6200 10.0000
40.6400 9.0000
40.6600 5.0000
40.6800 10.0000
40.7000 10.0000
40.7200 8.0000
40.7400 12.0000
40.7600 9.0000
40.7800 10.0000
40.8000 10.0000
40.8200 4.0000
40.8400 9.0000
40.8600 10.0000
40.8800 13.0000
40.9000 10.0000
40.9200 10.0000
40.9400 7.0000
40.9600 10.0000
40.9800 9.0000
41.0000 11.0000
41.0200 7.0000
41.0400 17.0000
41.0600 7.0000
41.0800 10.0000
41.1000 10.0000
41.1200 9.0000
41.1400 9.0000
41.1600 14.0000
41.1800 10.0000
41.2000 13.0000
41.2200 10.0000
41.2400 10.0000
41.2600 19.0000
41.2800 24.0000
41.3000 20.0000
41.3200 23.0000
41.3400 21.0000
41.3600 19.0000
41.3800 21.0000
41.4000 22.0000
41.4200 24.0000
41.4400 27.0000
41.4600 29.0000
41.4800 32.0000
41.5000 35.0000
41.5200 39.0000
41.5400 43.0000
41.5600 37.0000
41.5800 46.0000
41.6000 57.0000
41.6200 50.0000
41.6400 63.0000
41.6600 59.0000
41.6800 56.0000
41.7000 55.0000
41.7200 52.0000
41.7400 49.0000
41.7600 70.0000
41.7800 60.0000
41.8000 61.0000
41.8200 59.0000
41.8400 57.0000
41.8600 60.0000
41.8800 45.0000
41.9000 55.0000
41.9200 56.0000
41.9400 59.0000
41.9600 50.0000
41.9800 58.0000
42.0000 43.0000
42.0200 35.0000
42.0400 28.0000
42.0600 33.0000
42.0800 32.0000
42.1000 29.0000
42.1200 32.0000
42.1400 33.0000
42.1600 21.0000
42.1800 17.0000
42.2000 22.0000
42.2200 19.0000
42.2400 19.0000
42.2600 16.0000
42.2800 11.0000
42.3000 18.0000
42.3200 12.0000
42.3400 13.0000
42.3600 14.0000
42.3800 10.0000
42.4000 7.0000
42.4200 7.0000
42.4400 10.0000
42.4600 8.0000
42.4800 9.0000
42.5000 11.0000
42.5200 10.0000
42.5400 10.0000
42.5600 12.0000
42.5800 11.0000
42.6000 6.0000
42.6200 8.0000
42.6400 4.0000
42.6600 10.0000
42.6800 8.0000
42.7000 10.0000
42.7200 6.0000
42.7400 5.0000
42.7600 9.0000
42.7800 12.0000
42.8000 9.0000
42.8200 2.0000
42.8400 10.0000
42.8600 5.0000
42.8800 5.0000
42.9000 8.0000
42.9200 7.0000
42.9400 9.0000
42.9600 4.0000
42.9800 7.0000
43.0000 8.0000
43.0200 6.0000
43.0400 6.0000
43.0600 9.0000
43.0800 9.0000
43.1000 12.0000
43.1200 7.0000
43.1400 8.0000
43.1600 10.0000
43.1800 8.0000
43.2000 9.0000
43.2200 9.0000
43.2400 11.0000
43.2600 5.0000
43.2800 9.0000
43.3000 10.0000
43.3200 5.0000
43.3400 2.0000
43.3600 4.0000
43.3800 9.0000
43.4000 6.0000
43.4200 6.0000
43.4400 7.0000
43.4600 5.0000
43.4800 7.0000
43.5000 10.0000
43.5200 12.0000
43.5400 7.0000
43.5600 11.0000
43.5800 10.0000
43.6000 11.0000
43.6200 5.0000
43.6400 5.0000
43.6600 8.0000
43.6800 9.0000
43.7000 7.0000
43.7200 5.0000
43.7400 8.0000
43.7600 11.0000
43.7800 9.0000
43.8000 11.0000
43.8200 7.0000
43.8400 8.0000
43.8600 10.0000
43.8800 7.0000
43.9000 8.0000
43.9200 9.0000
43.9400 10.0000
43.9600 6.0000
43.9800 7.0000
44.0000 8.0000
44.0200 9.0000
44.0400 10.0000
44.0600 10.0000
44.0800 12.0000
44.1000 10.0000
44.1200 8.0000
44.1400 17.0000
44.1600 13.0000
44.1800 12.0000
44.2000 10.0000
44.2200 14.0000
44.2400 19.0000
44.2600 13.0000
44.2800 14.0000
44.3000 20.0000
44.3200 18.0000
44.3400 22.0000
44.3600 25.0000
44.3800 20.0000
44.4000 24.0000
44.4200 25.0000
44.4400 23.0000
44.4600 18.0000
44.4800 14.0000
44.5000 14.0000
44.5200 16.0000
44.5400 21.0000
44.5600 17.0000
44.5800 10.0000
44.6000 16.0000
44.6200 15.0000
44.6400 19.0000
44.6600 15.0000
44.6800 16.0000
44.7000 16.0000
44.7200 16.0000
44.7400 20.0000
44.7600 23.0000
44.7800 22.0000
44.8000 26.0000
44.8200 24.0000
44.8400 24.0000
44.8600 16.0000
44.8800 19.0000
44.9000 22.0000
44.9200 19.0000
44.9400 26.0000
44.9600 25.0000
44.9800 20.0000
45.0000 19.0000
45.0200 27.0000
45.0400 25.0000
45.0600 26.0000
45.0800 28.0000
45.1000 26.0000
45.1200 26.0000
45.1400 18.0000
45.1600 18.0000
45.1800 13.0000
45.2000 16.0000
45.2200 16.0000
45.2400 18.0000
45.2600 17.0000
45.2800 15.0000
45.3000 14.0000
45.3200 17.0000
45.3400 14.0000
45.3600 14.0000
45.3800 20.0000
45.4000 16.0000
45.4200 16.0000
45.4400 21.0000
45.4600 18.0000
45.4800 20.0000
45.5000 17.0000
45.5200 18.0000
45.5400 29.0000
45.5600 20.0000
45.5800 23.0000
45.6000 20.0000
45.6200 18.0000
45.6400 21.0000
45.6600 20.0000
45.6800 19.0000
45.7000 17.0000
45.7200 19.0000
45.7400 22.0000
45.7600 23.0000
45.7800 16.0000
45.8000 16.0000
45.8200 26.0000
45.8400 21.0000
45.8600 21.0000
45.8800 16.0000
45.9000 17.0000
45.9200 22.0000
45.9400 17.0000
45.9600 17.0000
45.9800 28.0000
46.0000 26.0000
46.0200 21.0000
46.0400 20.0000
46.0600 13.0000
46.0800 14.0000
46.1000 13.0000
46.1200 15.0000
46.1400 16.0000
46.1600 16.0000
46.1800 16.0000
46.2000 16.0000
46.2200 17.0000
46.2400 17.0000
46.2600 12.0000
46.2800 13.0000
46.3000 11.0000
46.3200 11.0000
46.3400 6.0000
46.3600 12.0000
46.3800 15.0000
46.4000 13.0000
46.4200 13.0000
46.4400 11.0000
46.4600 12.0000
46.4800 9.0000
46.5000 6.0000
46.5200 8.0000
46.5400 13.0000
46.5600 12.0000
46.5800 6.0000
46.6000 7.0000
46.6200 8.0000
46.6400 5.0000
46.6600 11.0000
46.6800 8.0000
46.7000 11.0000
46.7200 9.0000
46.7400 5.0000
46.7600 8.0000
46.7800 11.0000
46.8000 9.0000
46.8200 8.0000
46.8400 9.0000
46.8600 6.0000
46.8800 5.0000
46.9000 7.0000
46.9200 9.0000
46.9400 11.0000
46.9600 13.0000
46.9800 11.0000
47.0000 8.0000
47.0200 9.0000
47.0400 11.0000
47.0600 15.0000
47.0800 15.0000
47.1000 13.0000
47.1200 17.0000
47.1400 20.0000
47.1600 19.0000
47.1800 17.0000
47.2000 23.0000
47.2200 29.0000
47.2400 32.0000
47.2600 43.0000
47.2800 37.0000
47.3000 42.0000
47.3200 48.0000
47.3400 45.0000
47.3600 35.0000
47.3800 43.0000
47.4000 52.0000
47.4200 50.0000
47.4400 38.0000
47.4600 44.0000
47.4800 42.0000
47.5000 29.0000
47.5200 31.0000
47.5400 20.0000
47.5600 15.0000
47.5800 17.0000
47.6000 13.0000
47.6200 12.0000
47.6400 11.0000
47.6600 14.0000
47.6800 16.0000
47.7000 17.0000
47.7200 15.0000
47.7400 10.0000
47.7600 12.0000
47.7800 8.0000
47.8000 8.0000
47.8200 11.0000
47.8400 16.0000
47.8600 8.0000
47.8800 6.0000
47.9000 6.0000
47.9200 6.0000
47.9400 4.0000
47.9600 7.0000
47.9800 11.0000
48.0000 14.0000
48.0200 13.0000
48.0400 16.0000
48.0600 15.0000
48.0800 7.0000
48.1000 7.0000
48.1200 6.0000
48.1400 16.0000
48.1600 25.0000
48.1800 16.0000
48.2000 27.0000
48.2200 29.0000
48.2400 24.0000
48.2600 25.0000
48.2800 32.0000
48.3000 39.0000
48.3200 43.0000
48.3400 34.0000
48.3600 35.0000
48.3800 44.0000
48.4000 51.0000
48.4200 42.0000
48.4400 43.0000
48.4600 38.0000
48.4800 33.0000
48.5000 29.0000
48.5200 21.0000
48.5400 32.0000
48.5600 23.0000
48.5800 24.0000
48.6000 23.0000
48.6200 21.0000
48.6400 16.0000
48.6600 13.0000
48.6800 14.0000
48.7000 16.0000
48.7200 13.0000
48.7400 10.0000
48.7600 12.0000
48.7800 8.0000
48.8000 19.0000
48.8200 11.0000
48.8400 11.0000
48.8600 10.0000
48.8800 16.0000
48.9000 13.0000
48.9200 13.0000
48.9400 10.0000
48.9600 11.0000
48.9800 9.0000
49.0000 8.0000
49.0200 11.0000
49.0400 8.0000
49.0600 15.0000
49.0800 14.0000
49.1000 12.0000
49.1200 9.0000
49.1400 12.0000
49.1600 13.0000
49.1800 11.0000
49.2000 9.0000
49.2200 10.0000
49.2400 7.0000
49.2600 11.0000
49.2800 11.0000
49.3000 9.0000
49.3200 9.0000
49.3400 7.0000
49.3600 9.0000
49.3800 12.0000
49.4000 13.0000
49.4200 11.0000
49.4400 13.0000
49.4600 13.0000
49.4800 11.0000
49.5000 17.0000
49.5200 15.0000
49.5400 11.0000
49.5600 15.0000
49.5800 17.0000
49.6000 14.0000
49.6200 10.0000
49.6400 13.0000
49.6600 15.0000
49.6800 13.0000
49.7000 25.0000
49.7200 23.0000
49.7400 20.0000
49.7600 32.0000
49.7800 23.0000
49.8000 30.0000
49.8200 37.0000
49.8400 53.0000
49.8600 55.0000
49.8800 55.0000
49.9000 69.0000
49.9200 74.0000
49.9400 90.0000
49.9600 98.0000
49.9800 95.0000
50.0000 96.0000
50.0200 92.0000
50.0400 123.0000
50.0600 118.0000
50.0800 114.0000
50.1000 99.0000
50.1200 90.0000
50.1400 90.0000
50.1600 70.0000
50.1800 85.0000
50.2000 85.0000
50.2200 88.0000
50.2400 70.0000
50.2600 60.0000
50.2800 46.0000
50.3000 46.0000
50.3200 50.0000
50.3400 64.0000
50.3600 54.0000
50.3800 53.0000
50.4000 47.0000
50.4200 46.0000
50.4400 57.0000
50.4600 59.0000
50.4800 56.0000
50.5000 63.0000
50.5200 53.0000
50.5400 65.0000
50.5600 64.0000
50.5800 56.0000
50.6000 65.0000
50.6200 58.0000
50.6400 52.0000
50.6600 55.0000
50.6800 56.0000
50.7000 62.0000
50.7200 54.0000
50.7400 58.0000
50.7600 51.0000
50.7800 55.0000
50.8000 52.0000
50.8200 56.0000
50.8400 56.0000
50.8600 44.0000
50.8800 47.0000
50.9000 47.0000
50.9200 39.0000
50.9400 35.0000
50.9600 33.0000
50.9800 28.0000
51.0000 30.0000
51.0200 26.0000
51.0400 27.0000
51.0600 22.0000
51.0800 22.0000
51.1000 23.0000
51.1200 19.0000
51.1400 20.0000
51.1600 14.0000
51.1800 11.0000
51.2000 14.0000
51.2200 14.0000
51.2400 6.0000
51.2600 9.0000
51.2800 10.0000
51.3000 10.0000
51.3200 8.0000
51.3400 13.0000
51.3600 11.0000
51.3800 11.0000
51.4000 8.0000
51.4200 13.0000
51.4400 7.0000
51.4600 7.0000
51.4800 8.0000
51.5000 7.0000
51.5200 10.0000
51.5400 10.0000
51.5600 9.0000
51.5800 9.0000
51.6000 11.0000
51.6200 11.0000
51.6400 8.0000
51.6600 7.0000
51.6800 8.0000
51.7000 11.0000
51.7200 14.0000
51.7400 9.0000
51.7600 5.0000
51.7800 7.0000
51.8000 8.0000
51.8200 5.0000
51.8400 8.0000
51.8600 7.0000
51.8800 11.0000
51.9000 10.0000
51.9200 11.0000
51.9400 12.0000
51.9600 11.0000
51.9800 9.0000
52.0000 7.0000
52.0200 8.0000
52.0400 6.0000
52.0600 10.0000
52.0800 7.0000
52.1000 9.0000
52.1200 7.0000
52.1400 4.0000
52.1600 9.0000
52.1800 8.0000
52.2000 9.0000
52.2200 10.0000
52.2400 10.0000
52.2600 8.0000
52.2800 8.0000
52.3000 7.0000
52.3200 9.0000
52.3400 7.0000
52.3600 10.0000
52.3800 3.0000
52.4000 10.0000
52.4200 12.0000
52.4400 8.0000
52.4600 11.0000
52.4800 11.0000
52.5000 8.0000
52.5200 10.0000
52.5400 11.0000
52.5600 15.0000
52.5800 10.0000
52.6000 5.0000
52.6200 4.0000
52.6400 16.0000
52.6600 12.0000
52.6800 11.0000
52.7000 9.0000
52.7200 13.0000
52.7400 9.0000
52.7600 17.0000
52.7800 10.0000
52.8000 13.0000
52.8200 14.0000
52.8400 9.0000
52.8600 8.0000
52.8800 11.0000
52.9000 9.0000
52.9200 10.0000
52.9400 11.0000
52.9600 11.0000
52.9800 12.0000
53.0000 13.0000
53.0200 8.0000
53.0400 12.0000
53.0600 11.0000
53.0800 9.0000
53.1000 6.0000
53.1200 12.0000
53.1400 11.0000
53.1600 11.0000
53.1800 19.0000
53.2000 14.0000
53.2200 17.0000
53.2400 13.0000
53.2600 25.0000
53.2800 16.0000
53.3000 24.0000
53.3200 15.0000
53.3400 27.0000
53.3600 27.0000
53.3800 22.0000
53.4000 34.0000
53.4200 32.0000
53.4400 30.0000
53.4600 36.0000
53.4800 35.0000
53.5000 34.0000
53.5200 31.0000
53.5400 49.0000
53.5600 52.0000
53.5800 46.0000
53.6000 56.0000
53.6200 49.0000
53.6400 52.0000
53.6600 58.0000
53.6800 45.0000
53.7000 40.0000
53.7200 47.0000
53.7400 41.0000
53.7600 31.0000
53.7800 32.0000
53.8000 36.0000
53.8200 35.0000
53.8400 38.0000
53.8600 34.0000
53.8800 38.0000
53.9000 23.0000
53.9200 23.0000
53.9400 20.0000
53.9600 34.0000
53.9800 22.0000
54.0000 30.0000
54.0200 40.0000
54.0400 29.0000
54.0600 29.0000
54.0800 35.0000
54.1000 28.0000
54.1200 39.0000
54.1400 54.0000
54.1600 49.0000
54.1800 40.0000
54.2000 39.0000
54.2200 50.0000
54.2400 49.0000
54.2600 53.0000
54.2800 52.0000
54.3000 45.0000
54.3200 46.0000
54.3400 54.0000
54.3600 42.0000
54.3800 49.0000
54.4000 45.0000
54.4200 46.0000
54.4400 33.0000
54.4600 44.0000
54.4800 34.0000
54.5000 36.0000
54.5200 31.0000
54.5400 29.0000
54.5600 25.0000
54.5800 18.0000
54.6000 23.0000
54.6200 25.0000
54.6400 28.0000
54.6600 25.0000
54.6800 28.0000
54.7000 36.0000
54.7200 32.0000
54.7400 30.0000
54.7600 31.0000
54.7800 48.0000
54.8000 50.0000
54.8200 43.0000
54.8400 43.0000
54.8600 41.0000
54.8800 55.0000
54.9000 54.0000
54.9200 53.0000
54.9400 65.0000
54.9600 49.0000
54.9800 43.0000
55.0000 52.0000
55.0200 50.0000
55.0400 32.0000
55.0600 28.0000
55.0800 40.0000
55.1000 33.0000
55.1200 41.0000
55.1400 35.0000
55.1600 20.0000
55.1800 23.0000
55.2000 35.0000
55.2200 35.0000
55.2400 25.0000
55.2600 41.0000
55.2800 23.0000
55.3000 25.0000
55.3200 30.0000
55.3400 34.0000
55.3600 27.0000
55.3800 33.0000
55.4000 30.0000
55.4200 37.0000
55.4400 35.0000
55.4600 37.0000
55.4800 39.0000
55.5000 47.0000
55.5200 43.0000
55.5400 41.0000
55.5600 51.0000
55.5800 29.0000
55.6000 46.0000
55.6200 51.0000
55.6400 59.0000
55.6600 64.0000
55.6800 72.0000
55.7000 52.0000
55.7200 67.0000
55.7400 59.0000
55.7600 82.0000
55.7800 86.0000
55.8000 69.0000
55.8200 77.0000
55.8400 106.0000
55.8600 77.0000
55.8800 80.0000
55.9000 94.0000
55.9200 81.0000
55.9400 87.0000
55.9600 105.0000
55.9800 111.0000
56.0000 90.0000
56.0200 89.0000
56.0400 95.0000
56.0600 82.0000
56.0800 79.0000
56.1000 80.0000
56.1200 72.0000
56.1400 70.0000
56.1600 66.0000
56.1800 60.0000
56.2000 48.0000
56.2200 46.0000
56.2400 34.0000
56.2600 53.0000
56.2800 28.0000
56.3000 28.0000
56.3200 35.0000
56.3400 32.0000
56.3600 17.0000
56.3800 15.0000
56.4000 23.0000
56.4200 12.0000
56.4400 14.0000
56.4600 18.0000
56.4800 14.0000
56.5000 18.0000
56.5200 11.0000
56.5400 14.0000
56.5600 8.0000
56.5800 13.0000
56.6000 10.0000
56.6200 9.0000
56.6400 18.0000
56.6600 10.0000
56.6800 13.0000
56.7000 13.0000
56.7200 18.0000
56.7400 11.0000
56.7600 13.0000
56.7800 6.0000
56.8000 10.0000
56.8200 6.0000
56.8400 11.0000
56.8600 15.0000
56.8800 17.0000
56.9000 10.0000
56.9200 5.0000
56.9400 7.0000
56.9600 9.0000
56.9800 11.0000
57.0000 6.0000
57.0200 9.0000
57.0400 5.0000
57.0600 9.0000
57.0800 10.0000
57.1000 8.0000
57.1200 14.0000
57.1400 8.0000
57.1600 17.0000
57.1800 9.0000
57.2000 9.0000
57.2200 10.0000
57.2400 15.0000
57.2600 8.0000
57.2800 6.0000
57.3000 15.0000
57.3200 7.0000
57.3400 7.0000
57.3600 10.0000
57.3800 7.0000
57.4000 9.0000
57.4200 10.0000
57.4400 10.0000
57.4600 10.0000
57.4800 11.0000
57.5000 9.0000
57.5200 12.0000
57.5400 8.0000
57.5600 6.0000
57.5800 9.0000
57.6000 14.0000
57.6200 8.0000
57.6400 11.0000
57.6600 8.0000
57.6800 12.0000
57.7000 15.0000
57.7200 10.0000
57.7400 13.0000
57.7600 10.0000
57.7800 10.0000
57.8000 16.0000
57.8200 14.0000
57.8400 13.0000
57.8600 10.0000
57.8800 6.0000
57.9000 10.0000
57.9200 9.0000
57.9400 19.0000
57.9600 14.0000
57.9800 9.0000
58.0000 10.0000
58.0200 17.0000
58.0400 16.0000
58.0600 12.0000
58.0800 14.0000
58.1000 16.0000
58.1200 12.0000
58.1400 17.0000
58.1600 13.0000
58.1800 19.0000
58.2000 12.0000
58.2200 14.0000
58.2400 12.0000
58.2600 18.0000
58.2800 13.0000
58.3000 10.0000
58.3200 9.0000
58.3400 9.0000
58.3600 11.0000
58.3800 4.0000
58.4000 7.0000
58.4200 9.0000
58.4400 13.0000
58.4600 6.0000
58.4800 10.0000
58.5000 12.0000
58.5200 8.0000
58.5400 10.0000
58.5600 10.0000
58.5800 8.0000
58.6000 12.0000
58.6200 12.0000
58.6400 7.0000
58.6600 8.0000
58.6800 6.0000
58.7000 8.0000
58.7200 12.0000
58.7400 12.0000
58.7600 8.0000
58.7800 9.0000
58.8000 9.0000
58.8200 4.0000
58.8400 9.0000
58.8600 8.0000
58.8800 10.0000
58.9000 8.0000
58.9200 11.0000
58.9400 9.0000
58.9600 9.0000
58.9800 6.0000
59.0000 9.0000
59.0200 14.0000
59.0400 18.0000
59.0600 18.0000
59.0800 12.0000
59.1000 14.0000
59.1200 10.0000
59.1400 13.0000
59.1600 17.0000
59.1800 9.0000
59.2000 16.0000
59.2200 19.0000
59.2400 11.0000
59.2600 23.0000
59.2800 18.0000
59.3000 16.0000
59.3200 26.0000
59.3400 16.0000
59.3600 15.0000
59.3800 15.0000
59.4000 20.0000
59.4200 16.0000
59.4400 21.0000
59.4600 25.0000
59.4800 13.0000
59.5000 16.0000
59.5200 18.0000
59.5400 15.0000
59.5600 19.0000
59.5800 18.0000
59.6000 26.0000
59.6200 25.0000
59.6400 26.0000
59.6600 18.0000
59.6800 17.0000
59.7000 17.0000
59.7200 21.0000
59.7400 19.0000
59.7600 23.0000
59.7800 12.0000
59.8000 25.0000
59.8200 22.0000
59.8400 23.0000
59.8600 14.0000
59.8800 20.0000
59.9000 24.0000
59.9200 26.0000
59.9400 24.0000
59.9600 29.0000
59.9800 30.0000
60.0000 30.0000
60.0200 37.0000
60.0400 42.0000
60.0600 25.0000
60.0800 38.0000
60.1000 33.0000
60.1200 42.0000
60.1400 27.0000
60.1600 28.0000
60.1800 36.0000
60.2000 40.0000
60.2200 34.0000
60.2400 41.0000
60.2600 49.0000
60.2800 29.0000
60.3000 33.0000
60.3200 36.0000
60.3400 29.0000
60.3600 37.0000
60.3800 26.0000
60.4000 31.0000
60.4200 30.0000
60.4400 36.0000
60.4600 29.0000
60.4800 27.0000
60.5000 30.0000
60.5200 28.0000
60.5400 34.0000
60.5600 28.0000
60.5800 30.0000
60.6000 27.0000
60.6200 29.0000
60.6400 21.0000
60.6600 24.0000
60.6800 23.0000
60.7000 28.0000
60.7200 21.0000
60.7400 21.0000
60.7600 25.0000
60.7800 20.0000
60.8000 19.0000
60.8200 21.0000
60.8400 23.0000
60.8600 21.0000
60.8800 19.0000
60.9000 25.0000
60.9200 21.0000
60.9400 20.0000
60.9600 19.0000
60.9800 14.0000
61.0000 27.0000
61.0200 23.0000
61.0400 26.0000
61.0600 29.0000
61.0800 28.0000
61.1000 30.0000
61.1200 27.0000
61.1400 29.0000
61.1600 24.0000
61.1800 22.0000
61.2000 37.0000
61.2200 31.0000
61.2400 37.0000
61.2600 24.0000
61.2800 25.0000
61.3000 29.0000
61.3200 35.0000
61.3400 39.0000
61.3600 44.0000
61.3800 39.0000
61.4000 44.0000
61.4200 38.0000
61.4400 34.0000
61.4600 29.0000
61.4800 40.0000
61.5000 28.0000
61.5200 32.0000
61.5400 41.0000
61.5600 42.0000
61.5800 42.0000
61.6000 37.0000
61.6200 34.0000
61.6400 31.0000
61.6600 33.0000
61.6800 40.0000
61.7000 33.0000
61.7200 39.0000
61.7400 33.0000
61.7600 30.0000
61.7800 38.0000
61.8000 37.0000
61.8200 33.0000
61.8400 28.0000
61.8600 24.0000
61.8800 26.0000
61.9000 32.0000
61.9200 30.0000
61.9400 34.0000
61.9600 28.0000
61.9800 37.0000
62.0000 30.0000
62.0200 39.0000
62.0400 35.0000
62.0600 43.0000
62.0800 43.0000
62.1000 49.0000
62.1200 38.0000
62.1400 43.0000
62.1600 54.0000
62.1800 46.0000
62.2000 38.0000
62.2200 42.0000
62.2400 56.0000
62.2600 53.0000
62.2800 55.0000
62.3000 50.0000
62.3200 57.0000
62.3400 50.0000
62.3600 40.0000
62.3800 50.0000
62.4000 51.0000
62.4200 44.0000
62.4400 41.0000
62.4600 38.0000
62.4800 37.0000
62.5000 39.0000
62.5200 40.0000
62.5400 36.0000
62.5600 37.0000
62.5800 38.0000
62.6000 35.0000
62.6200 25.0000
62.6400 29.0000
62.6600 34.0000
62.6800 35.0000
62.7000 27.0000
62.7200 25.0000
62.7400 27.0000
62.7600 16.0000
62.7800 20.0000
62.8000 23.0000
62.8200 16.0000
62.8400 15.0000
62.8600 14.0000
62.8800 23.0000
62.9000 18.0000
62.9200 24.0000
62.9400 21.0000
62.9600 18.0000
62.9800 19.0000
63.0000 15.0000
63.0200 19.0000
63.0400 22.0000
63.0600 16.0000
63.0800 14.0000
63.1000 20.0000
63.1200 24.0000
63.1400 20.0000
63.1600 24.0000
63.1800 16.0000
63.2000 20.0000
63.2200 20.0000
63.2400 22.0000
63.2600 16.0000
63.2800 21.0000
63.3000 20.0000
63.3200 17.0000
63.3400 21.0000
63.3600 22.0000
63.3800 16.0000
63.4000 24.0000
63.4200 17.0000
63.4400 15.0000
63.4600 20.0000
63.4800 15.0000
63.5000 11.0000
63.5200 13.0000
63.5400 20.0000
63.5600 13.0000
63.5800 17.0000
63.6000 12.0000
63.6200 19.0000
63.6400 16.0000
63.6600 12.0000
63.6800 8.0000
63.7000 7.0000
63.7200 5.0000
63.7400 9.0000
63.7600 10.0000
63.7800 11.0000
63.8000 13.0000
63.8200 8.0000
63.8400 12.0000
63.8600 9.0000
63.8800 7.0000
63.9000 13.0000
63.9200 6.0000
63.9400 9.0000
63.9600 9.0000
63.9800 8.0000
64.0000 6.0000
64.0200 8.0000
64.0400 6.0000
64.0600 11.0000
64.0800 5.0000
64.1000 5.0000
64.1200 8.0000
64.1400 12.0000
64.1600 7.0000
64.1800 10.0000
64.2000 11.0000
64.2200 13.0000
64.2400 5.0000
64.2600 12.0000
64.2800 7.0000
64.3000 8.0000
64.3200 10.0000
64.3400 8.0000
64.3600 5.0000
64.3800 9.0000
64.4000 7.0000
64.4200 8.0000
64.4400 15.0000
64.4600 6.0000
64.4800 7.0000
64.5000 4.0000
64.5200 6.0000
64.5400 11.0000
64.5600 10.0000
64.5800 6.0000
64.6000 9.0000
64.6200 11.0000
64.6400 8.0000
64.6600 11.0000
64.6800 11.0000
64.7000 17.0000
64.7200 4.0000
64.7400 7.0000
64.7600 9.0000
64.7800 9.0000
64.8000 7.0000
64.8200 8.0000
64.8400 7.0000
64.8600 7.0000
64.8800 13.0000
64.9000 6.0000
64.9200 8.0000
64.9400 5.0000
64.9600 10.0000
64.9800 11.0000
65.0000 7.0000
65.0200 6.0000
65.0400 9.0000
65.0600 11.0000
65.0800 5.0000
65.1000 5.0000
65.1200 8.0000
65.1400 9.0000
65.1600 7.0000
65.1800 6.0000
65.2000 8.0000
65.2200 8.0000
65.2400 6.0000
65.2600 9.0000
65.2800 11.0000
65.3000 3.0000
65.3200 5.0000
65.3400 8.0000
65.3600 6.0000
65.3800 9.0000
65.4000 8.0000
65.4200 4.0000
65.4400 10.0000
65.4600 9.0000
65.4800 4.0000
65.5000 6.0000
65.5200 8.0000
65.5400 10.0000
65.5600 10.0000
65.5800 12.0000
65.6000 13.0000
65.6200 10.0000
65.6400 4.0000
65.6600 7.0000
65.6800 7.0000
65.7000 10.0000
65.7200 11.0000
65.7400 6.0000
65.7600 6.0000
65.7800 8.0000
65.8000 7.0000
65.8200 7.0000
65.8400 11.0000
65.8600 17.0000
65.8800 12.0000
65.9000 8.0000
65.9200 13.0000
65.9400 6.0000
65.9600 6.0000
65.9800 11.0000
66.0000 9.0000
66.0200 11.0000
66.0400 18.0000
66.0600 12.0000
66.0800 15.0000
66.1000 13.0000
66.1200 11.0000
66.1400 12.0000
66.1600 16.0000
66.1800 12.0000
66.2000 15.0000
66.2200 11.0000
66.2400 15.0000
66.2600 13.0000
66.2800 13.0000
66.3000 15.0000
66.3200 10.0000
66.3400 8.0000
66.3600 9.0000
66.3800 8.0000
66.4000 13.0000
66.4200 11.0000
66.4400 13.0000
66.4600 20.0000
66.4800 19.0000
66.5000 13.0000
66.5200 18.0000
66.5400 12.0000
66.5600 13.0000
66.5800 8.0000
66.6000 13.0000
66.6200 20.0000
66.6400 18.0000
66.6600 17.0000
66.6800 14.0000
66.7000 10.0000
66.7200 16.0000
66.7400 17.0000
66.7600 14.0000
66.7800 12.0000
66.8000 13.0000
66.8200 18.0000
66.8400 7.0000
66.8600 14.0000
66.8800 17.0000
66.9000 15.0000
66.9200 17.0000
66.9400 16.0000
66.9600 12.0000
66.9800 20.0000
67.0000 18.0000
67.0200 16.0000
67.0400 15.0000
67.0600 16.0000
67.0800 19.0000
67.1000 16.0000
67.1200 14.0000
67.1400 17.0000
67.1600 18.0000
67.1800 18.0000
67.2000 17.0000
67.2200 14.0000
67.2400 22.0000
67.2600 16.0000
67.2800 21.0000
67.3000 23.0000
67.3200 14.0000
67.3400 13.0000
67.3600 24.0000
67.3800 28.0000
67.4000 16.0000
67.4200 21.0000
67.4400 20.0000
67.4600 20.0000
67.4800 22.0000
67.5000 21.0000
67.5200 21.0000
67.5400 23.0000
67.5600 17.0000
67.5800 19.0000
67.6000 24.0000
67.6200 18.0000
67.6400 16.0000
67.6600 19.0000
67.6800 21.0000
67.7000 18.0000
67.7200 19.0000
67.7400 12.0000
67.7600 20.0000
67.7800 18.0000
67.8000 22.0000
67.8200 16.0000
67.8400 15.0000
67.8600 15.0000
67.8800 16.0000
67.9000 14.0000
67.9200 20.0000
67.9400 13.0000
67.9600 10.0000
67.9800 8.0000
68.0000 7.0000
68.0200 8.0000
68.0400 11.0000
68.0600 9.0000
68.0800 7.0000
68.1000 9.0000
68.1200 13.0000
68.1400 15.0000
68.1600 12.0000
68.1800 10.0000
68.2000 13.0000
68.2200 11.0000
68.2400 11.0000
68.2600 12.0000
68.2800 13.0000
68.3000 7.0000
68.3200 5.0000
68.3400 8.0000
68.3600 10.0000
68.3800 13.0000
68.4000 15.0000
68.4200 14.0000
68.4400 12.0000
68.4600 15.0000
68.4800 12.0000
68.5000 10.0000
68.5200 9.0000
68.5400 6.0000
68.5600 7.0000
68.5800 5.0000
68.6000 9.0000
68.6200 11.0000
68.6400 8.0000
68.6600 9.0000
68.6800 11.0000
68.7000 9.0000
68.7200 15.0000
68.7400 8.0000
68.7600 7.0000
68.7800 14.0000
68.8000 14.0000
68.8200 14.0000
68.8400 12.0000
68.8600 11.0000
68.8800 11.0000
68.9000 12.0000
68.9200 16.0000
68.9400 8.0000
68.9600 5.0000
68.9800 9.0000
69.0000 7.0000
69.0200 14.0000
69.0400 12.0000
69.0600 14.0000
69.0800 8.0000
69.1000 12.0000
69.1200 12.0000
69.1400 12.0000
69.1600 13.0000
69.1800 11.0000
69.2000 13.0000
69.2200 10.0000
69.2400 8.0000
69.2600 11.0000
69.2800 12.0000
69.3000 11.0000
69.3200 13.0000
69.3400 15.0000
69.3600 10.0000
69.3800 11.0000
69.4000 9.0000
69.4200 7.0000
69.4400 12.0000
69.4600 7.0000
69.4800 8.0000
69.5000 6.0000
69.5200 14.0000
69.5400 13.0000
69.5600 11.0000
69.5800 21.0000
69.6000 12.0000
69.6200 12.0000
69.6400 12.0000
69.6600 10.0000
69.6800 16.0000
69.7000 15.0000
69.7200 18.0000
69.7400 16.0000
69.7600 12.0000
69.7800 14.0000
69.8000 20.0000
69.8200 15.0000
69.8400 17.0000
69.8600 22.0000
69.8800 19.0000
69.9000 19.0000
69.9200 23.0000
69.9400 23.0000
69.9600 20.0000
69.9800 22.0000
70.0000 21.0000
70.0200 17.0000
70.0400 14.0000
70.0600 20.0000
70.0800 15.0000
70.1000 13.0000
70.1200 20.0000
70.1400 11.0000
70.1600 11.0000
70.1800 11.0000
70.2000 15.0000
70.2200 12.0000
70.2400 13.0000
70.2600 15.0000
70.2800 11.0000
70.3000 12.0000
70.3200 10.0000
70.3400 12.0000
70.3600 9.0000
70.3800 12.0000
70.4000 12.0000
70.4200 11.0000
70.4400 14.0000
70.4600 15.0000
70.4800 16.0000
70.5000 18.0000
70.5200 12.0000
70.5400 16.0000
70.5600 13.0000
70.5800 14.0000
70.6000 17.0000
70.6200 13.0000
70.6400 9.0000
70.6600 16.0000
70.6800 18.0000
70.7000 14.0000
70.7200 15.0000
70.7400 14.0000
70.7600 16.0000
70.7800 16.0000
70.8000 14.0000
70.8200 14.0000
70.8400 16.0000
70.8600 19.0000
70.8800 17.0000
70.9000 19.0000
70.9200 16.0000
70.9400 16.0000
70.9600 15.0000
70.9800 16.0000
71.0000 12.0000
71.0200 17.0000
71.0400 12.0000
71.0600 16.0000
71.0800 11.0000
71.1000 18.0000
71.1200 20.0000
71.1400 9.0000
71.1600 14.0000
71.1800 19.0000
71.2000 21.0000
71.2200 21.0000
71.2400 18.0000
71.2600 15.0000
71.2800 15.0000
71.3000 12.0000
71.3200 10.0000
71.3400 14.0000
71.3600 11.0000
71.3800 18.0000
71.4000 23.0000
71.4200 16.0000
71.4400 12.0000
71.4600 14.0000
71.4800 17.0000
71.5000 17.0000
71.5200 11.0000
71.5400 25.0000
71.5600 15.0000
71.5800 31.0000
71.6000 17.0000
71.6200 24.0000
71.6400 10.0000
71.6600 17.0000
71.6800 18.0000
71.7000 13.0000
71.7200 8.0000
71.7400 17.0000
71.7600 18.0000
71.7800 16.0000
71.8000 19.0000
71.8200 23.0000
71.8400 24.0000
71.8600 28.0000
71.8800 20.0000
71.9000 27.0000
71.9200 29.0000
71.9400 26.0000
71.9600 32.0000
71.9800 28.0000
72.0000 28.0000
72.0200 25.0000
72.0400 37.0000
72.0600 37.0000
72.0800 32.0000
72.1000 32.0000
72.1200 24.0000
72.1400 23.0000
72.1600 18.0000
72.1800 24.0000
72.2000 18.0000
72.2200 20.0000
72.2400 32.0000
72.2600 27.0000
72.2800 22.0000
72.3000 12.0000
72.3200 16.0000
72.3400 23.0000
72.3600 24.0000
72.3800 19.0000
72.4000 17.0000
72.4200 12.0000
72.4400 12.0000
72.4600 15.0000
72.4800 12.0000
72.5000 22.0000
72.5200 12.0000
72.5400 10.0000
72.5600 14.0000
72.5800 16.0000
72.6000 19.0000
72.6200 19.0000
72.6400 19.0000
72.6600 16.0000
72.6800 14.0000
72.7000 17.0000
72.7200 17.0000
72.7400 15.0000
72.7600 12.0000
72.7800 17.0000
72.8000 21.0000
72.8200 16.0000
72.8400 12.0000
72.8600 13.0000
72.8800 14.0000
72.9000 10.0000
72.9200 13.0000
72.9400 20.0000
72.9600 21.0000
72.9800 14.0000
73.0000 12.0000
73.0200 17.0000
73.0400 15.0000
73.0600 15.0000
73.0800 15.0000
73.1000 11.0000
73.1200 11.0000
73.1400 14.0000
73.1600 13.0000
73.1800 11.0000
73.2000 16.0000
73.2200 10.0000
73.2400 11.0000
73.2600 11.0000
73.2800 13.0000
73.3000 11.0000
73.3200 19.0000
73.3400 16.0000
73.3600 23.0000
73.3800 13.0000
73.4000 14.0000
73.4200 8.0000
73.4400 9.0000
73.4600 15.0000
73.4800 14.0000
73.5000 18.0000
73.5200 16.0000
73.5400 12.0000
73.5600 13.0000
73.5800 19.0000
73.6000 14.0000
73.6200 13.0000
73.6400 10.0000
73.6600 8.0000
73.6800 16.0000
73.7000 16.0000
73.7200 15.0000
73.7400 11.0000
73.7600 21.0000
73.7800 25.0000
73.8000 12.0000
73.8200 12.0000
73.8400 19.0000
73.8600 20.0000
73.8800 18.0000
73.9000 10.0000
73.9200 13.0000
73.9400 11.0000
73.9600 14.0000
73.9800 16.0000
74.0000 14.0000
74.0200 5.0000
74.0400 12.0000
74.0600 10.0000
74.0800 10.0000
74.1000 17.0000
74.1200 12.0000
74.1400 6.0000
74.1600 13.0000
74.1800 11.0000
74.2000 13.0000
74.2200 7.0000
74.2400 10.0000
74.2600 10.0000
74.2800 10.0000
74.3000 14.0000
74.3200 11.0000
74.3400 6.0000
74.3600 12.0000
74.3800 14.0000
74.4000 10.0000
74.4200 12.0000
74.4400 10.0000
74.4600 8.0000
74.4800 5.0000
74.5000 16.0000
74.5200 6.0000
74.5400 9.0000
74.5600 14.0000
74.5800 6.0000
74.6000 6.0000
74.6200 11.0000
74.6400 12.0000
74.6600 10.0000
74.6800 13.0000
74.7000 11.0000
74.7200 9.0000
74.7400 5.0000
74.7600 12.0000
74.7800 9.0000
74.8000 9.0000
74.8200 11.0000
74.8400 11.0000
74.8600 7.0000
74.8800 11.0000
74.9000 13.0000
74.9200 9.0000
74.9400 11.0000
74.9600 10.0000
74.9800 14.0000
75.0000 15.0000
75.0200 19.0000
75.0400 19.0000
75.0600 17.0000
75.0800 10.0000
75.1000 18.0000
75.1200 17.0000
75.1400 16.0000
75.1600 10.0000
75.1800 14.0000
75.2000 16.0000
75.2200 9.0000
75.2400 12.0000
75.2600 23.0000
75.2800 22.0000
75.3000 17.0000
75.3200 17.0000
75.3400 18.0000
75.3600 21.0000
75.3800 22.0000
75.4000 14.0000
75.4200 19.0000
75.4400 17.0000
75.4600 14.0000
75.4800 23.0000
75.5000 25.0000
75.5200 17.0000
75.5400 18.0000
75.5600 31.0000
75.5800 17.0000
75.6000 25.0000
75.6200 19.0000
75.6400 32.0000
75.6600 20.0000
75.6800 23.0000
75.7000 21.0000
75.7200 22.0000
75.7400 17.0000
75.7600 22.0000
75.7800 24.0000
75.8000 18.0000
75.8200 26.0000
75.8400 20.0000
75.8600 15.0000
75.8800 22.0000
75.9000 15.0000
75.9200 19.0000
75.9400 28.0000
75.9600 16.0000
75.9800 15.0000
76.0000 24.0000
76.0200 22.0000
76.0400 17.0000
76.0600 26.0000
76.0800 21.0000
76.1000 25.0000
76.1200 19.0000
76.1400 19.0000
76.1600 29.0000
76.1800 24.0000
76.2000 29.0000
76.2200 24.0000
76.2400 34.0000
76.2600 26.0000
76.2800 30.0000
76.3000 25.0000
76.3200 29.0000
76.3400 33.0000
76.3600 29.0000
76.3800 33.0000
76.4000 33.0000
76.4200 29.0000
76.4400 27.0000
76.4600 31.0000
76.4800 30.0000
76.5000 39.0000
76.5200 31.0000
76.5400 36.0000
76.5600 43.0000
76.5800 37.0000
76.6000 37.0000
76.6200 40.0000
76.6400 50.0000
76.6600 37.0000
76.6800 46.0000
76.7000 27.0000
76.7200 38.0000
76.7400 32.0000
76.7600 29.0000
76.7800 37.0000
76.8000 41.0000
76.8200 38.0000
76.8400 37.0000
76.8600 26.0000
76.8800 38.0000
76.9000 50.0000
76.9200 43.0000
76.9400 34.0000
76.9600 50.0000
76.9800 40.0000
77.0000 42.0000
77.0200 33.0000
77.0400 43.0000
77.0600 48.0000
77.0800 36.0000
77.1000 28.0000
77.1200 43.0000
77.1400 27.0000
77.1600 28.0000
77.1800 21.0000
77.2000 32.0000
77.2200 26.0000
77.2400 23.0000
77.2600 26.0000
77.2800 27.0000
77.3000 17.0000
77.3200 18.0000
77.3400 21.0000
77.3600 20.0000
77.3800 12.0000
77.4000 14.0000
77.4200 16.0000
77.4400 10.0000
77.4600 10.0000
77.4800 16.0000
77.5000 11.0000
77.5200 13.0000
77.5400 16.0000
77.5600 16.0000
77.5800 13.0000
77.6000 18.0000
77.6200 17.0000
77.6400 15.0000
77.6600 12.0000
77.6800 7.0000
77.7000 7.0000
77.7200 12.0000
77.7400 12.0000
77.7600 9.0000
77.7800 8.0000
77.8000 13.0000
77.8200 9.0000
77.8400 10.0000
77.8600 10.0000
77.8800 7.0000
77.9000 11.0000
77.9200 9.0000
77.9400 12.0000
77.9600 13.0000
77.9800 11.0000
78.0000 17.0000
78.0200 11.0000
78.0400 14.0000
78.0600 11.0000
78.0800 9.0000
78.1000 11.0000
78.1200 8.0000
78.1400 9.0000
78.1600 8.0000
78.1800 10.0000
78.2000 9.0000
78.2200 9.0000
78.2400 14.0000
78.2600 11.0000
78.2800 10.0000
78.3000 7.0000
78.3200 12.0000
78.3400 14.0000
78.3600 11.0000
78.3800 14.0000
78.4000 16.0000
78.4200 5.0000
78.4400 10.0000
78.4600 15.0000
78.4800 11.0000
78.5000 13.0000
78.5200 23.0000
78.5400 20.0000
78.5600 15.0000
78.5800 13.0000
78.6000 12.0000
78.6200 12.0000
78.6400 16.0000
78.6600 20.0000
78.6800 17.0000
78.7000 13.0000
78.7200 14.0000
78.7400 13.0000
78.7600 22.0000
78.7800 15.0000
78.8000 15.0000
78.8200 15.0000
78.8400 12.0000
78.8600 15.0000
78.8800 9.0000
78.9000 15.0000
78.9200 16.0000
78.9400 17.0000
78.9600 15.0000
78.9800 7.0000
79.0000 10.0000
79.0200 11.0000
79.0400 10.0000
79.0600 7.0000
79.0800 13.0000
79.1000 9.0000
79.1200 12.0000
79.1400 8.0000
79.1600 10.0000
79.1800 6.0000
79.2000 10.0000
79.2200 7.0000
79.2400 13.0000
79.2600 11.0000
79.2800 8.0000
79.3000 10.0000
79.3200 8.0000
79.3400 5.0000
79.3600 9.0000
79.3800 8.0000
79.4000 7.0000
79.4200 9.0000
79.4400 7.0000
79.4600 8.0000
79.4800 10.0000
79.5000 8.0000
79.5200 8.0000
79.5400 6.0000
79.5600 11.0000
79.5800 13.0000
79.6000 12.0000
79.6200 10.0000
79.6400 12.0000
79.6600 14.0000
79.6800 11.0000
79.7000 8.0000
79.7200 8.0000
79.7400 7.0000
79.7600 9.0000
79.7800 13.0000
79.8000 12.0000
79.8200 11.0000
79.8400 11.0000
79.8600 12.0000
79.8800 9.0000
79.9000 8.0000
79.9200 13.0000
79.9400 12.0000
79.9600 14.0000
79.9800 10.0000
80.0000 8.0000
80.0200 6.0000
80.0400 10.0000
80.0600 13.0000
80.0800 6.0000
80.1000 12.0000
80.1200 15.0000
80.1400 15.0000
80.1600 18.0000
80.1800 13.0000
80.2000 11.0000
80.2200 12.0000
80.2400 12.0000
80.2600 11.0000
80.2800 9.0000
80.3000 7.0000
80.3200 7.0000
80.3400 14.0000
80.3600 8.0000
80.3800 11.0000
80.4000 10.0000
80.4200 6.0000
80.4400 14.0000
80.4600 15.0000
80.4800 15.0000
80.5000 14.0000
80.5200 16.0000
80.5400 11.0000
80.5600 11.0000
80.5800 11.0000
80.6000 19.0000
80.6200 15.0000
80.6400 13.0000
80.6600 12.0000
80.6800 14.0000
80.7000 11.0000
80.7200 11.0000
80.7400 11.0000
80.7600 10.0000
80.7800 15.0000
80.8000 21.0000
80.8200 15.0000
80.8400 13.0000
80.8600 11.0000
80.8800 12.0000
80.9000 14.0000
80.9200 13.0000
80.9400 14.0000
80.9600 19.0000
80.9800 21.0000
81.0000 19.0000
81.0200 17.0000
81.0400 13.0000
81.0600 18.0000
81.0800 19.0000
81.1000 19.0000
81.1200 18.0000
81.1400 18.0000
81.1600 17.0000
81.1800 11.0000
81.2000 10.0000
81.2200 18.0000
81.2400 20.0000
81.2600 19.0000
81.2800 15.0000
81.3000 17.0000
81.3200 14.0000
81.3400 20.0000
81.3600 15.0000
81.3800 19.0000
81.4000 21.0000
81.4200 16.0000
81.4400 16.0000
81.4600 14.0000
81.4800 16.0000
81.5000 14.0000
81.5200 19.0000
81.5400 25.0000
81.5600 27.0000
81.5800 23.0000
81.6000 22.0000
81.6200 26.0000
81.6400 28.0000
81.6600 24.0000
81.6800 27.0000
81.7000 24.0000
81.7200 23.0000
81.7400 25.0000
81.7600 25.0000
81.7800 29.0000
81.8000 32.0000
81.8200 21.0000
81.8400 23.0000
81.8600 31.0000
81.8800 24.0000
81.9000 24.0000
81.9200 23.0000
81.9400 27.0000
81.9600 22.0000
81.9800 24.0000
82.0000 23.0000
82.0200 23.0000
82.0400 29.0000
82.0600 21.0000
82.0800 18.0000
82.1000 17.0000
82.1200 17.0000
82.1400 20.0000
82.1600 18.0000
82.1800 24.0000
82.2000 14.0000
82.2200 15.0000
82.2400 15.0000
82.2600 14.0000
82.2800 20.0000
82.3000 16.0000
82.3200 16.0000
82.3400 23.0000
82.3600 20.0000
82.3800 16.0000
82.4000 17.0000
82.4200 17.0000
82.4400 16.0000
82.4600 15.0000
82.4800 19.0000
82.5000 22.0000
82.5200 20.0000
82.5400 15.0000
82.5600 14.0000
82.5800 18.0000
82.6000 12.0000
82.6200 13.0000
82.6400 16.0000
82.6600 15.0000
82.6800 16.0000
82.7000 17.0000
82.7200 14.0000
82.7400 11.0000
82.7600 14.0000
82.7800 18.0000
82.8000 18.0000
82.8200 16.0000
82.8400 16.0000
82.8600 14.0000
82.8800 20.0000
82.9000 21.0000
82.9200 18.0000
82.9400 17.0000
82.9600 15.0000
82.9800 14.0000
83.0000 13.0000
83.0200 15.0000
83.0400 21.0000
83.0600 16.0000
83.0800 19.0000
83.1000 19.0000
83.1200 16.0000
83.1400 17.0000
83.1600 12.0000
83.1800 11.0000
83.2000 12.0000
83.2200 20.0000
83.2400 24.0000
83.2600 24.0000
83.2800 26.0000
83.3000 26.0000
83.3200 22.0000
83.3400 26.0000
83.3600 25.0000
83.3800 29.0000
83.4000 31.0000
83.4200 31.0000
83.4400 28.0000
83.4600 32.0000
83.4800 29.0000
83.5000 25.0000
83.5200 25.0000
83.5400 22.0000
83.5600 22.0000
83.5800 21.0000
83.6000 23.0000
83.6200 27.0000
83.6400 28.0000
83.6600 29.0000
83.6800 27.0000
83.7000 26.0000
83.7200 26.0000
83.7400 24.0000
83.7600 25.0000
83.7800 20.0000
83.8000 21.0000
83.8200 28.0000
83.8400 24.0000
83.8600 24.0000
83.8800 29.0000
83.9000 28.0000
83.9200 21.0000
83.9400 21.0000
83.9600 21.0000
83.9800 16.0000
84.0000 16.0000
84.0200 16.0000
84.0400 14.0000
84.0600 18.0000
84.0800 17.0000
84.1000 16.0000
84.1200 17.0000
84.1400 15.0000
84.1600 15.0000
84.1800 17.0000
84.2000 14.0000
84.2200 10.0000
84.2400 11.0000
84.2600 13.0000
84.2800 13.0000
84.3000 12.0000
84.3200 11.0000
84.3400 14.0000
84.3600 18.0000
84.3800 17.0000
84.4000 14.0000
84.4200 11.0000
84.4400 12.0000
84.4600 12.0000
84.4800 11.0000
84.5000 13.0000
84.5200 12.0000
84.5400 13.0000
84.5600 16.0000
84.5800 18.0000
84.6000 16.0000
84.6200 12.0000
84.6400 8.0000
84.6600 7.0000
84.6800 10.0000
84.7000 10.0000
84.7200 13.0000
84.7400 16.0000
84.7600 12.0000
84.7800 12.0000
84.8000 13.0000
84.8200 15.0000
84.8400 15.0000
84.8600 16.0000
84.8800 20.0000
84.9000 20.0000
84.9200 17.0000
84.9400 18.0000
84.9600 15.0000
84.9800 9.0000
85.0000 11.0000
85.0200 17.0000
85.0400 16.0000
85.0600 13.0000
85.0800 14.0000
85.1000 15.0000
85.1200 14.0000
85.1400 12.0000
85.1600 13.0000
85.1800 13.0000
85.2000 17.0000
85.2200 20.0000
85.2400 19.0000
85.2600 17.0000
85.2800 20.0000
85.3000 16.0000
85.3200 9.0000
85.3400 10.0000
85.3600 13.0000
85.3800 14.0000
85.4000 13.0000
85.4200 13.0000
85.4400 14.0000
85.4600 13.0000
85.4800 15.0000
85.5000 18.0000
85.5200 17.0000
85.5400 16.0000
85.5600 10.0000
85.5800 12.0000
85.6000 14.0000
85.6200 8.0000
85.6400 8.0000
85.6600 12.0000
85.6800 14.0000
85.7000 17.0000
85.7200 21.0000
85.7400 20.0000
85.7600 19.0000
85.7800 20.0000
85.8000 18.0000
85.8200 23.0000
85.8400 24.0000
85.8600 21.0000
85.8800 20.0000
85.9000 21.0000
85.9200 23.0000
85.9400 22.0000
85.9600 27.0000
85.9800 29.0000
86.0000 19.0000
86.0200 24.0000
86.0400 27.0000
86.0600 30.0000
86.0800 34.0000
86.1000 26.0000
86.1200 25.0000
86.1400 23.0000
86.1600 24.0000
86.1800 27.0000
86.2000 29.0000
86.2200 31.0000
86.2400 30.0000
86.2600 22.0000
86.2800 24.0000
86.3000 26.0000
86.3200 21.0000
86.3400 20.0000
86.3600 22.0000
86.3800 25.0000
86.4000 30.0000
86.4200 30.0000
86.4400 30.0000
86.4600 30.0000
86.4800 29.0000
86.5000 33.0000
86.5200 33.0000
86.5400 31.0000
86.5600 28.0000
86.5800 29.0000
86.6000 22.0000
86.6200 22.0000
86.6400 23.0000
86.6600 18.0000
86.6800 17.0000
86.7000 17.0000
86.7200 18.0000
86.7400 23.0000
86.7600 20.0000
86.7800 19.0000
86.8000 16.0000
86.8200 13.0000
86.8400 17.0000
86.8600 23.0000
86.8800 19.0000
86.9000 18.0000
86.9200 18.0000
86.9400 20.0000
86.9600 20.0000
86.9800 20.0000
87.0000 21.0000
87.0200 17.0000
87.0400 14.0000
87.0600 18.0000
87.0800 19.0000
87.1000 20.0000
87.1200 15.0000
87.1400 15.0000
87.1600 21.0000
87.1800 22.0000
87.2000 22.0000
87.2200 16.0000
87.2400 17.0000
87.2600 25.0000
87.2800 27.0000
87.3000 25.0000
87.3200 27.0000
87.3400 26.0000
87.3600 26.0000
87.3800 27.0000
87.4000 23.0000
87.4200 24.0000
87.4400 25.0000
87.4600 24.0000
87.4800 23.0000
87.5000 27.0000
87.5200 32.0000
87.5400 28.0000
87.5600 24.0000
87.5800 20.0000
87.6000 22.0000
87.6200 25.0000
87.6400 25.0000
87.6600 27.0000
87.6800 27.0000
87.7000 26.0000
87.7200 27.0000
87.7400 27.0000
87.7600 25.0000
87.7800 28.0000
87.8000 28.0000
87.8200 24.0000
87.8400 17.0000
87.8600 24.0000
87.8800 20.0000
87.9000 19.0000
87.9200 17.0000
87.9400 16.0000
87.9600 25.0000
87.9800 24.0000
88.0000 18.0000
88.0200 18.0000
88.0400 20.0000
88.0600 15.0000
88.0800 16.0000
88.1000 20.0000
88.1200 19.0000
88.1400 19.0000
88.1600 22.0000
88.1800 22.0000
88.2000 21.0000
88.2200 26.0000
88.2400 28.0000
88.2600 21.0000
88.2800 17.0000
88.3000 22.0000
88.3200 21.0000
88.3400 24.0000
88.3600 21.0000
88.3800 16.0000
88.4000 15.0000
88.4200 22.0000
88.4400 22.0000
88.4600 15.0000
88.4800 14.0000
88.5000 19.0000
88.5200 19.0000
88.5400 16.0000
88.5600 18.0000
88.5800 21.0000
88.6000 21.0000
88.6200 13.0000
88.6400 9.0000
88.6600 12.0000
88.6800 13.0000
88.7000 16.0000
88.7200 18.0000
88.7400 16.0000
88.7600 17.0000
88.7800 20.0000
88.8000 15.0000
88.8200 11.0000
88.8400 13.0000
88.8600 14.0000
88.8800 6.0000
88.9000 11.0000
88.9200 14.0000
88.9400 10.0000
88.9600 13.0000
88.9800 13.0000
89.0000 11.0000
89.0200 13.0000
89.0400 15.0000
89.0600 9.0000
89.0800 12.0000
89.1000 14.0000
89.1200 10.0000
89.1400 11.0000
89.1600 10.0000
89.1800 14.0000
89.2000 15.0000
89.2200 10.0000
89.2400 12.0000
89.2600 11.0000
89.2800 8.0000
89.3000 9.0000
89.3200 12.0000
89.3400 9.0000
89.3600 10.0000
89.3800 16.0000
89.4000 16.0000
89.4200 10.0000
89.4400 10.0000
89.4600 13.0000
89.4800 12.0000
89.5000 16.0000
89.5200 15.0000
89.5400 11.0000
89.5600 10.0000
89.5800 11.0000
89.6000 16.0000
89.6200 20.0000
89.6400 12.0000
89.6600 8.0000
89.6800 8.0000
89.7000 9.0000
89.7200 10.0000
89.7400 16.0000
89.7600 17.0000
89.7800 14.0000
89.8000 15.0000
89.8200 18.0000
89.8400 14.0000
89.8600 10.0000
89.8800 11.0000
89.9000 15.0000
89.9200 14.0000
89.9400 14.0000
89.9600 14.0000
89.9800 10.0000
90.0000 12.0000
