# Supplementary material for: Hydrothermal synthesis of hierarchical microstructure tungsten oxide/carbon nanocomposite for supercapacitor application
Source: Sci Rep. 2023 Dec 8;13:21732. doi: 10.1038/s41598-023-48958-w (PMC10709354; doi:10.1038/s41598-023-48958-w)
Supplement: Supplementary file 1 — Supplementary Information 1. [file 41598_2023_48958_MOESM1_ESM.zip › Raw Data/1 XRD/WO3_uncalcined.txt]

#Collected Data-4
#Intensity_unit=counts
#Attenuator_coefficient=1.000000
10.0000 7.0000
10.0200 7.0000
10.0400 7.0000
10.0600 10.0000
10.0800 6.0000
10.1000 7.0000
10.1200 9.0000
10.1400 5.0000
10.1600 6.0000
10.1800 6.0000
10.2000 7.0000
10.2200 4.0000
10.2400 6.0000
10.2600 7.0000
10.2800 3.0000
10.3000 6.0000
10.3200 12.0000
10.3400 9.0000
10.3600 5.0000
10.3800 10.0000
10.4000 6.0000
10.4200 5.0000
10.4400 5.0000
10.4600 5.0000
10.4800 8.0000
10.5000 12.0000
10.5200 10.0000
10.5400 6.0000
10.5600 6.0000
10.5800 6.0000
10.6000 6.0000
10.6200 8.0000
10.6400 7.0000
10.6600 6.0000
10.6800 8.0000
10.7000 8.0000
10.7200 6.0000
10.7400 4.0000
10.7600 7.0000
10.7800 6.0000
10.8000 3.0000
10.8200 5.0000
10.8400 4.0000
10.8600 7.0000
10.8800 4.0000
10.9000 8.0000
10.9200 7.0000
10.9400 9.0000
10.9600 6.0000
10.9800 8.0000
11.0000 7.0000
11.0200 6.0000
11.0400 5.0000
11.0600 8.0000
11.0800 6.0000
11.1000 8.0000
11.1200 8.0000
11.1400 6.0000
11.1600 5.0000
11.1800 6.0000
11.2000 6.0000
11.2200 5.0000
11.2400 8.0000
11.2600 9.0000
11.2800 9.0000
11.3000 8.0000
11.3200 5.0000
11.3400 10.0000
11.3600 9.0000
11.3800 5.0000
11.4000 5.0000
11.4200 6.0000
11.4400 4.0000
11.4600 8.0000
11.4800 6.0000
11.5000 6.0000
11.5200 5.0000
11.5400 8.0000
11.5600 5.0000
11.5800 10.0000
11.6000 8.0000
11.6200 4.0000
11.6400 7.0000
11.6600 8.0000
11.6800 14.0000
11.7000 12.0000
11.7200 3.0000
11.7400 7.0000
11.7600 4.0000
11.7800 11.0000
11.8000 6.0000
11.8200 7.0000
11.8400 3.0000
11.8600 5.0000
11.8800 6.0000
11.9000 9.0000
11.9200 10.0000
11.9400 10.0000
11.9600 7.0000
11.9800 6.0000
12.0000 4.0000
12.0200 3.0000
12.0400 10.0000
12.0600 8.0000
12.0800 4.0000
12.1000 7.0000
12.1200 9.0000
12.1400 6.0000
12.1600 9.0000
12.1800 4.0000
12.2000 5.0000
12.2200 7.0000
12.2400 12.0000
12.2600 8.0000
12.2800 6.0000
12.3000 10.0000
12.3200 8.0000
12.3400 5.0000
12.3600 6.0000
12.3800 3.0000
12.4000 6.0000
12.4200 7.0000
12.4400 7.0000
12.4600 11.0000
12.4800 10.0000
12.5000 7.0000
12.5200 8.0000
12.5400 11.0000
12.5600 7.0000
12.5800 9.0000
12.6000 8.0000
12.6200 9.0000
12.6400 7.0000
12.6600 9.0000
12.6800 7.0000
12.7000 9.0000
12.7200 7.0000
12.7400 6.0000
12.7600 5.0000
12.7800 12.0000
12.8000 8.0000
12.8200 11.0000
12.8400 7.0000
12.8600 4.0000
12.8800 12.0000
12.9000 6.0000
12.9200 5.0000
12.9400 8.0000
12.9600 8.0000
12.9800 7.0000
13.0000 10.0000
13.0200 9.0000
13.0400 6.0000
13.0600 7.0000
13.0800 5.0000
13.1000 3.0000
13.1200 7.0000
13.1400 4.0000
13.1600 5.0000
13.1800 7.0000
13.2000 9.0000
13.2200 8.0000
13.2400 9.0000
13.2600 5.0000
13.2800 8.0000
13.3000 7.0000
13.3200 12.0000
13.3400 11.0000
13.3600 5.0000
13.3800 7.0000
13.4000 6.0000
13.4200 6.0000
13.4400 9.0000
13.4600 11.0000
13.4800 9.0000
13.5000 9.0000
13.5200 5.0000
13.5400 6.0000
13.5600 7.0000
13.5800 12.0000
13.6000 9.0000
13.6200 5.0000
13.6400 6.0000
13.6600 9.0000
13.6800 8.0000
13.7000 8.0000
13.7200 9.0000
13.7400 8.0000
13.7600 9.0000
13.7800 6.0000
13.8000 10.0000
13.8200 6.0000
13.8400 8.0000
13.8600 11.0000
13.8800 7.0000
13.9000 10.0000
13.9200 9.0000
13.9400 8.0000
13.9600 9.0000
13.9800 7.0000
14.0000 5.0000
14.0200 8.0000
14.0400 10.0000
14.0600 11.0000
14.0800 5.0000
14.1000 8.0000
14.1200 11.0000
14.1400 9.0000
14.1600 7.0000
14.1800 5.0000
14.2000 7.0000
14.2200 11.0000
14.2400 7.0000
14.2600 7.0000
14.2800 9.0000
14.3000 6.0000
14.3200 3.0000
14.3400 10.0000
14.3600 10.0000
14.3800 7.0000
14.4000 8.0000
14.4200 6.0000
14.4400 6.0000
14.4600 11.0000
14.4800 10.0000
14.5000 7.0000
14.5200 11.0000
14.5400 9.0000
14.5600 11.0000
14.5800 7.0000
14.6000 10.0000
14.6200 8.0000
14.6400 8.0000
14.6600 6.0000
14.6800 9.0000
14.7000 8.0000
14.7200 7.0000
14.7400 6.0000
14.7600 9.0000
14.7800 8.0000
14.8000 4.0000
14.8200 7.0000
14.8400 7.0000
14.8600 7.0000
14.8800 10.0000
14.9000 10.0000
14.9200 8.0000
14.9400 7.0000
14.9600 7.0000
14.9800 9.0000
15.0000 6.0000
15.0200 5.0000
15.0400 11.0000
15.0600 9.0000
15.0800 5.0000
15.1000 8.0000
15.1200 8.0000
15.1400 9.0000
15.1600 7.0000
15.1800 7.0000
15.2000 5.0000
15.2200 4.0000
15.2400 5.0000
15.2600 7.0000
15.2800 10.0000
15.3000 7.0000
15.3200 7.0000
15.3400 6.0000
15.3600 11.0000
15.3800 12.0000
15.4000 11.0000
15.4200 11.0000
15.4400 12.0000
15.4600 8.0000
15.4800 4.0000
15.5000 4.0000
15.5200 5.0000
15.5400 9.0000
15.5600 9.0000
15.5800 6.0000
15.6000 6.0000
15.6200 8.0000
15.6400 6.0000
15.6600 5.0000
15.6800 6.0000
15.7000 7.0000
15.7200 7.0000
15.7400 8.0000
15.7600 4.0000
15.7800 5.0000
15.8000 7.0000
15.8200 7.0000
15.8400 13.0000
15.8600 11.0000
15.8800 10.0000
15.9000 11.0000
15.9200 9.0000
15.9400 7.0000
15.9600 10.0000
15.9800 5.0000
16.0000 6.0000
16.0200 7.0000
16.0400 6.0000
16.0600 7.0000
16.0800 8.0000
16.1000 5.0000
16.1200 4.0000
16.1400 7.0000
16.1600 6.0000
16.1800 4.0000
16.2000 8.0000
16.2200 9.0000
16.2400 6.0000
16.2600 7.0000
16.2800 10.0000
16.3000 8.0000
16.3200 8.0000
16.3400 6.0000
16.3600 3.0000
16.3800 15.0000
16.4000 13.0000
16.4200 10.0000
16.4400 9.0000
16.4600 9.0000
16.4800 7.0000
16.5000 7.0000
16.5200 4.0000
16.5400 5.0000
16.5600 7.0000
16.5800 6.0000
16.6000 8.0000
16.6200 10.0000
16.6400 5.0000
16.6600 8.0000
16.6800 10.0000
16.7000 7.0000
16.7200 6.0000
16.7400 7.0000
16.7600 10.0000
16.7800 6.0000
16.8000 5.0000
16.8200 6.0000
16.8400 7.0000
16.8600 8.0000
16.8800 5.0000
16.9000 7.0000
16.9200 7.0000
16.9400 6.0000
16.9600 5.0000
16.9800 7.0000
17.0000 11.0000
17.0200 13.0000
17.0400 10.0000
17.0600 9.0000
17.0800 8.0000
17.1000 8.0000
17.1200 10.0000
17.1400 7.0000
17.1600 8.0000
17.1800 10.0000
17.2000 11.0000
17.2200 8.0000
17.2400 4.0000
17.2600 6.0000
17.2800 7.0000
17.3000 8.0000
17.3200 8.0000
17.3400 8.0000
17.3600 8.0000
17.3800 6.0000
17.4000 13.0000
17.4200 13.0000
17.4400 13.0000
17.4600 11.0000
17.4800 7.0000
17.5000 5.0000
17.5200 7.0000
17.5400 4.0000
17.5600 4.0000
17.5800 10.0000
17.6000 11.0000
17.6200 8.0000
17.6400 4.0000
17.6600 6.0000
17.6800 9.0000
17.7000 6.0000
17.7200 10.0000
17.7400 14.0000
17.7600 10.0000
17.7800 9.0000
17.8000 7.0000
17.8200 3.0000
17.8400 8.0000
17.8600 7.0000
17.8800 4.0000
17.9000 6.0000
17.9200 8.0000
17.9400 7.0000
17.9600 8.0000
17.9800 7.0000
18.0000 5.0000
18.0200 4.0000
18.0400 10.0000
18.0600 11.0000
18.0800 8.0000
18.1000 6.0000
18.1200 9.0000
18.1400 7.0000
18.1600 9.0000
18.1800 8.0000
18.2000 8.0000
18.2200 9.0000
18.2400 8.0000
18.2600 9.0000
18.2800 10.0000
18.3000 8.0000
18.3200 5.0000
18.3400 7.0000
18.3600 11.0000
18.3800 9.0000
18.4000 9.0000
18.4200 10.0000
18.4400 8.0000
18.4600 6.0000
18.4800 8.0000
18.5000 10.0000
18.5200 7.0000
18.5400 10.0000
18.5600 9.0000
18.5800 4.0000
18.6000 5.0000
18.6200 7.0000
18.6400 10.0000
18.6600 13.0000
18.6800 11.0000
18.7000 8.0000
18.7200 8.0000
18.7400 11.0000
18.7600 10.0000
18.7800 10.0000
18.8000 8.0000
18.8200 8.0000
18.8400 8.0000
18.8600 6.0000
18.8800 6.0000
18.9000 7.0000
18.9200 5.0000
18.9400 7.0000
18.9600 10.0000
18.9800 11.0000
19.0000 8.0000
19.0200 6.0000
19.0400 6.0000
19.0600 7.0000
19.0800 6.0000
19.1000 8.0000
19.1200 12.0000
19.1400 12.0000
19.1600 8.0000
19.1800 9.0000
19.2000 10.0000
19.2200 9.0000
19.2400 11.0000
19.2600 10.0000
19.2800 7.0000
19.3000 9.0000
19.3200 12.0000
19.3400 10.0000
19.3600 9.0000
19.3800 11.0000
19.4000 10.0000
19.4200 8.0000
19.4400 4.0000
19.4600 8.0000
19.4800 13.0000
19.5000 11.0000
19.5200 9.0000
19.5400 10.0000
19.5600 12.0000
19.5800 13.0000
19.6000 10.0000
19.6200 6.0000
19.6400 6.0000
19.6600 8.0000
19.6800 11.0000
19.7000 11.0000
19.7200 9.0000
19.7400 9.0000
19.7600 8.0000
19.7800 9.0000
19.8000 7.0000
19.8200 7.0000
19.8400 6.0000
19.8600 4.0000
19.8800 3.0000
19.9000 4.0000
19.9200 9.0000
19.9400 8.0000
19.9600 6.0000
19.9800 9.0000
20.0000 8.0000
20.0200 6.0000
20.0400 8.0000
20.0600 8.0000
20.0800 6.0000
20.1000 10.0000
20.1200 13.0000
20.1400 7.0000
20.1600 6.0000
20.1800 9.0000
20.2000 9.0000
20.2200 7.0000
20.2400 7.0000
20.2600 7.0000
20.2800 9.0000
20.3000 7.0000
20.3200 8.0000
20.3400 6.0000
20.3600 9.0000
20.3800 11.0000
20.4000 7.0000
20.4200 8.0000
20.4400 8.0000
20.4600 7.0000
20.4800 8.0000
20.5000 8.0000
20.5200 10.0000
20.5400 9.0000
20.5600 9.0000
20.5800 11.0000
20.6000 8.0000
20.6200 5.0000
20.6400 8.0000
20.6600 8.0000
20.6800 9.0000
20.7000 7.0000
20.7200 7.0000
20.7400 10.0000
20.7600 8.0000
20.7800 6.0000
20.8000 10.0000
20.8200 11.0000
20.8400 8.0000
20.8600 13.0000
20.8800 11.0000
20.9000 6.0000
20.9200 5.0000
20.9400 6.0000
20.9600 9.0000
20.9800 9.0000
21.0000 7.0000
21.0200 7.0000
21.0400 11.0000
21.0600 11.0000
21.0800 8.0000
21.1000 6.0000
21.1200 5.0000
21.1400 5.0000
21.1600 5.0000
21.1800 7.0000
21.2000 9.0000
21.2200 9.0000
21.2400 8.0000
21.2600 7.0000
21.2800 8.0000
21.3000 11.0000
21.3200 9.0000
21.3400 9.0000
21.3600 6.0000
21.3800 7.0000
21.4000 8.0000
21.4200 8.0000
21.4400 6.0000
21.4600 5.0000
21.4800 6.0000
21.5000 9.0000
21.5200 12.0000
21.5400 11.0000
21.5600 9.0000
21.5800 11.0000
21.6000 12.0000
21.6200 11.0000
21.6400 9.0000
21.6600 6.0000
21.6800 9.0000
21.7000 10.0000
21.7200 6.0000
21.7400 6.0000
21.7600 6.0000
21.7800 6.0000
21.8000 9.0000
21.8200 10.0000
21.8400 9.0000
21.8600 10.0000
21.8800 6.0000
21.9000 9.0000
21.9200 11.0000
21.9400 14.0000
21.9600 15.0000
21.9800 12.0000
22.0000 9.0000
22.0200 10.0000
22.0400 10.0000
22.0600 11.0000
22.0800 12.0000
22.1000 13.0000
22.1200 16.0000
22.1400 13.0000
22.1600 13.0000
22.1800 15.0000
22.2000 13.0000
22.2200 11.0000
22.2400 9.0000
22.2600 10.0000
22.2800 14.0000
22.3000 16.0000
22.3200 15.0000
22.3400 14.0000
22.3600 11.0000
22.3800 6.0000
22.4000 9.0000
22.4200 14.0000
22.4400 12.0000
22.4600 14.0000
22.4800 14.0000
22.5000 17.0000
22.5200 18.0000
22.5400 24.0000
22.5600 17.0000
22.5800 16.0000
22.6000 16.0000
22.6200 20.0000
22.6400 28.0000
22.6600 30.0000
22.6800 29.0000
22.7000 39.0000
22.7200 36.0000
22.7400 36.0000
22.7600 36.0000
22.7800 39.0000
22.8000 37.0000
22.8200 38.0000
22.8400 50.0000
22.8600 59.0000
22.8800 55.0000
22.9000 77.0000
22.9200 77.0000
22.9400 94.0000
22.9600 119.0000
22.9800 129.0000
23.0000 140.0000
23.0200 157.0000
23.0400 178.0000
23.0600 194.0000
23.0800 230.0000
23.1000 220.0000
23.1200 236.0000
23.1400 237.0000
23.1600 261.0000
23.1800 222.0000
23.2000 216.0000
23.2200 202.0000
23.2400 173.0000
23.2600 145.0000
23.2800 132.0000
23.3000 126.0000
23.3200 113.0000
23.3400 105.0000
23.3600 96.0000
23.3800 110.0000
23.4000 113.0000
23.4200 121.0000
23.4400 94.0000
23.4600 108.0000
23.4800 137.0000
23.5000 161.0000
23.5200 165.0000
23.5400 168.0000
23.5600 206.0000
23.5800 227.0000
23.6000 219.0000
23.6200 218.0000
23.6400 226.0000
23.6600 240.0000
23.6800 229.0000
23.7000 198.0000
23.7200 189.0000
23.7400 183.0000
23.7600 149.0000
23.7800 130.0000
23.8000 103.0000
23.8200 99.0000
23.8400 92.0000
23.8600 83.0000
23.8800 80.0000
23.9000 78.0000
23.9200 70.0000
23.9400 56.0000
23.9600 60.0000
23.9800 67.0000
24.0000 57.0000
24.0200 66.0000
24.0400 61.0000
24.0600 51.0000
24.0800 68.0000
24.1000 81.0000
24.1200 83.0000
24.1400 84.0000
24.1600 97.0000
24.1800 123.0000
24.2000 144.0000
24.2200 153.0000
24.2400 170.0000
24.2600 194.0000
24.2800 236.0000
24.3000 233.0000
24.3200 266.0000
24.3400 226.0000
24.3600 239.0000
24.3800 260.0000
24.4000 245.0000
24.4200 240.0000
24.4400 210.0000
24.4600 193.0000
24.4800 141.0000
24.5000 137.0000
24.5200 106.0000
24.5400 87.0000
24.5600 69.0000
24.5800 68.0000
24.6000 53.0000
24.6200 48.0000
24.6400 44.0000
24.6600 39.0000
24.6800 34.0000
24.7000 26.0000
24.7200 26.0000
24.7400 25.0000
24.7600 31.0000
24.7800 23.0000
24.8000 19.0000
24.8200 15.0000
24.8400 16.0000
24.8600 11.0000
24.8800 19.0000
24.9000 12.0000
24.9200 16.0000
24.9400 14.0000
24.9600 8.0000
24.9800 12.0000
25.0000 13.0000
25.0200 19.0000
25.0400 17.0000
25.0600 9.0000
25.0800 13.0000
25.1000 17.0000
25.1200 10.0000
25.1400 13.0000
25.1600 17.0000
25.1800 14.0000
25.2000 9.0000
25.2200 11.0000
25.2400 10.0000
25.2600 13.0000
25.2800 12.0000
25.3000 6.0000
25.3200 16.0000
25.3400 11.0000
25.3600 6.0000
25.3800 11.0000
25.4000 7.0000
25.4200 8.0000
25.4400 16.0000
25.4600 12.0000
25.4800 12.0000
25.5000 9.0000
25.5200 11.0000
25.5400 14.0000
25.5600 12.0000
25.5800 8.0000
25.6000 13.0000
25.6200 11.0000
25.6400 14.0000
25.6600 14.0000
25.6800 13.0000
25.7000 9.0000
25.7200 9.0000
25.7400 16.0000
25.7600 7.0000
25.7800 13.0000
25.8000 8.0000
25.8200 15.0000
25.8400 16.0000
25.8600 14.0000
25.8800 10.0000
25.9000 7.0000
25.9200 6.0000
25.9400 7.0000
25.9600 8.0000
25.9800 11.0000
26.0000 12.0000
26.0200 18.0000
26.0400 10.0000
26.0600 9.0000
26.0800 13.0000
26.1000 12.0000
26.1200 15.0000
26.1400 8.0000
26.1600 11.0000
26.1800 16.0000
26.2000 14.0000
26.2200 9.0000
26.2400 17.0000
26.2600 13.0000
26.2800 21.0000
26.3000 17.0000
26.3200 21.0000
26.3400 25.0000
26.3600 24.0000
26.3800 25.0000
26.4000 24.0000
26.4200 23.0000
26.4400 31.0000
26.4600 33.0000
26.4800 40.0000
26.5000 41.0000
26.5200 42.0000
26.5400 41.0000
26.5600 33.0000
26.5800 36.0000
26.6000 35.0000
26.6200 37.0000
26.6400 43.0000
26.6600 38.0000
26.6800 39.0000
26.7000 32.0000
26.7200 35.0000
26.7400 39.0000
26.7600 26.0000
26.7800 33.0000
26.8000 30.0000
26.8200 16.0000
26.8400 30.0000
26.8600 15.0000
26.8800 21.0000
26.9000 26.0000
26.9200 27.0000
26.9400 21.0000
26.9600 22.0000
26.9800 18.0000
27.0000 9.0000
27.0200 6.0000
27.0400 17.0000
27.0600 9.0000
27.0800 13.0000
27.1000 20.0000
27.1200 10.0000
27.1400 14.0000
27.1600 14.0000
27.1800 14.0000
27.2000 9.0000
27.2200 13.0000
27.2400 7.0000
27.2600 12.0000
27.2800 12.0000
27.3000 13.0000
27.3200 9.0000
27.3400 3.0000
27.3600 5.0000
27.3800 10.0000
27.4000 9.0000
27.4200 7.0000
27.4400 11.0000
27.4600 7.0000
27.4800 9.0000
27.5000 9.0000
27.5200 15.0000
27.5400 11.0000
27.5600 6.0000
27.5800 12.0000
27.6000 10.0000
27.6200 15.0000
27.6400 13.0000
27.6600 13.0000
27.6800 14.0000
27.7000 9.0000
27.7200 7.0000
27.7400 4.0000
27.7600 11.0000
27.7800 14.0000
27.8000 14.0000
27.8200 15.0000
27.8400 15.0000
27.8600 12.0000
27.8800 11.0000
27.9000 13.0000
27.9200 12.0000
27.9400 14.0000
27.9600 7.0000
27.9800 9.0000
28.0000 12.0000
28.0200 12.0000
28.0400 9.0000
28.0600 12.0000
28.0800 15.0000
28.1000 13.0000
28.1200 13.0000
28.1400 15.0000
28.1600 14.0000
28.1800 15.0000
28.2000 17.0000
28.2200 15.0000
28.2400 16.0000
28.2600 18.0000
28.2800 16.0000
28.3000 24.0000
28.3200 15.0000
28.3400 22.0000
28.3600 24.0000
28.3800 28.0000
28.4000 28.0000
28.4200 31.0000
28.4400 24.0000
28.4600 29.0000
28.4800 29.0000
28.5000 29.0000
28.5200 25.0000
28.5400 28.0000
28.5600 36.0000
28.5800 34.0000
28.6000 30.0000
28.6200 37.0000
28.6400 39.0000
28.6600 40.0000
28.6800 36.0000
28.7000 40.0000
28.7200 33.0000
28.7400 37.0000
28.7600 53.0000
28.7800 55.0000
28.8000 52.0000
28.8200 49.0000
28.8400 64.0000
28.8600 61.0000
28.8800 44.0000
28.9000 50.0000
28.9200 53.0000
28.9400 51.0000
28.9600 46.0000
28.9800 49.0000
29.0000 45.0000
29.0200 42.0000
29.0400 38.0000
29.0600 40.0000
29.0800 29.0000
29.1000 25.0000
29.1200 32.0000
29.1400 31.0000
29.1600 31.0000
29.1800 21.0000
29.2000 18.0000
29.2200 20.0000
29.2400 18.0000
29.2600 17.0000
29.2800 21.0000
29.3000 16.0000
29.3200 13.0000
29.3400 12.0000
29.3600 12.0000
29.3800 16.0000
29.4000 16.0000
29.4200 12.0000
29.4400 13.0000
29.4600 15.0000
29.4800 10.0000
29.5000 7.0000
29.5200 10.0000
29.5400 17.0000
29.5600 13.0000
29.5800 10.0000
29.6000 9.0000
29.6200 8.0000
29.6400 7.0000
29.6600 11.0000
29.6800 7.0000
29.7000 11.0000
29.7200 8.0000
29.7400 7.0000
29.7600 9.0000
29.7800 10.0000
29.8000 10.0000
29.8200 11.0000
29.8400 9.0000
29.8600 8.0000
29.8800 7.0000
29.9000 6.0000
29.9200 9.0000
29.9400 8.0000
29.9600 9.0000
29.9800 9.0000
30.0000 7.0000
30.0200 9.0000
30.0400 11.0000
30.0600 11.0000
30.0800 9.0000
30.1000 7.0000
30.1200 7.0000
30.1400 9.0000
30.1600 7.0000
30.1800 5.0000
30.2000 7.0000
30.2200 14.0000
30.2400 9.0000
30.2600 9.0000
30.2800 9.0000
30.3000 7.0000
30.3200 10.0000
30.3400 10.0000
30.3600 10.0000
30.3800 11.0000
30.4000 11.0000
30.4200 10.0000
30.4400 8.0000
30.4600 8.0000
30.4800 9.0000
30.5000 11.0000
30.5200 14.0000
30.5400 12.0000
30.5600 9.0000
30.5800 6.0000
30.6000 4.0000
30.6200 7.0000
30.6400 10.0000
30.6600 9.0000
30.6800 9.0000
30.7000 8.0000
30.7200 7.0000
30.7400 8.0000
30.7600 11.0000
30.7800 12.0000
30.8000 11.0000
30.8200 8.0000
30.8400 7.0000
30.8600 6.0000
30.8800 4.0000
30.9000 6.0000
30.9200 8.0000
30.9400 10.0000
30.9600 10.0000
30.9800 7.0000
31.0000 6.0000
31.0200 9.0000
31.0400 10.0000
31.0600 7.0000
31.0800 5.0000
31.1000 6.0000
31.1200 5.0000
31.1400 8.0000
31.1600 10.0000
31.1800 11.0000
31.2000 11.0000
31.2200 13.0000
31.2400 11.0000
31.2600 11.0000
31.2800 10.0000
31.3000 10.0000
31.3200 10.0000
31.3400 8.0000
31.3600 6.0000
31.3800 10.0000
31.4000 11.0000
31.4200 11.0000
31.4400 12.0000
31.4600 9.0000
31.4800 6.0000
31.5000 8.0000
31.5200 10.0000
31.5400 7.0000
31.5600 7.0000
31.5800 7.0000
31.6000 6.0000
31.6200 5.0000
31.6400 8.0000
31.6600 8.0000
31.6800 10.0000
31.7000 10.0000
31.7200 8.0000
31.7400 9.0000
31.7600 11.0000
31.7800 14.0000
31.8000 10.0000
31.8200 7.0000
31.8400 7.0000
31.8600 8.0000
31.8800 8.0000
31.9000 9.0000
31.9200 7.0000
31.9400 7.0000
31.9600 8.0000
31.9800 8.0000
32.0000 7.0000
32.0200 6.0000
32.0400 7.0000
32.0600 9.0000
32.0800 11.0000
32.1000 11.0000
32.1200 11.0000
32.1400 16.0000
32.1600 15.0000
32.1800 13.0000
32.2000 15.0000
32.2200 13.0000
32.2400 6.0000
32.2600 6.0000
32.2800 9.0000
32.3000 6.0000
32.3200 11.0000
32.3400 15.0000
32.3600 13.0000
32.3800 12.0000
32.4000 10.0000
32.4200 11.0000
32.4400 12.0000
32.4600 11.0000
32.4800 10.0000
32.5000 8.0000
32.5200 14.0000
32.5400 15.0000
32.5600 13.0000
32.5800 16.0000
32.6000 16.0000
32.6200 16.0000
32.6400 15.0000
32.6600 13.0000
32.6800 13.0000
32.7000 14.0000
32.7200 15.0000
32.7400 15.0000
32.7600 18.0000
32.7800 19.0000
32.8000 18.0000
32.8200 19.0000
32.8400 20.0000
32.8600 22.0000
32.8800 26.0000
32.9000 27.0000
32.9200 26.0000
32.9400 28.0000
32.9600 29.0000
32.9800 36.0000
33.0000 45.0000
33.0200 45.0000
33.0400 46.0000
33.0600 57.0000
33.0800 54.0000
33.1000 53.0000
33.1200 53.0000
33.1400 52.0000
33.1600 56.0000
33.1800 61.0000
33.2000 68.0000
33.2200 62.0000
33.2400 77.0000
33.2600 80.0000
33.2800 66.0000
33.3000 73.0000
33.3200 79.0000
33.3400 79.0000
33.3600 81.0000
33.3800 76.0000
33.4000 85.0000
33.4200 83.0000
33.4400 76.0000
33.4600 88.0000
33.4800 89.0000
33.5000 87.0000
33.5200 89.0000
33.5400 92.0000
33.5600 100.0000
33.5800 96.0000
33.6000 99.0000
33.6200 103.0000
33.6400 99.0000
33.6600 112.0000
33.6800 106.0000
33.7000 97.0000
33.7200 85.0000
33.7400 96.0000
33.7600 96.0000
33.7800 87.0000
33.8000 89.0000
33.8200 93.0000
33.8400 91.0000
33.8600 88.0000
33.8800 88.0000
33.9000 96.0000
33.9200 107.0000
33.9400 118.0000
33.9600 119.0000
33.9800 121.0000
34.0000 126.0000
34.0200 127.0000
34.0400 117.0000
34.0600 116.0000
34.0800 123.0000
34.1000 128.0000
34.1200 129.0000
34.1400 135.0000
34.1600 133.0000
34.1800 115.0000
34.2000 129.0000
34.2200 125.0000
34.2400 136.0000
34.2600 116.0000
34.2800 105.0000
34.3000 88.0000
34.3200 79.0000
34.3400 72.0000
34.3600 61.0000
34.3800 60.0000
34.4000 61.0000
34.4200 58.0000
34.4400 61.0000
34.4600 62.0000
34.4800 51.0000
34.5000 48.0000
34.5200 47.0000
34.5400 44.0000
34.5600 40.0000
34.5800 38.0000
34.6000 35.0000
34.6200 37.0000
34.6400 28.0000
34.6600 19.0000
34.6800 20.0000
34.7000 25.0000
34.7200 25.0000
34.7400 19.0000
34.7600 18.0000
34.7800 17.0000
34.8000 16.0000
34.8200 20.0000
34.8400 18.0000
34.8600 20.0000
34.8800 15.0000
34.9000 15.0000
34.9200 22.0000
34.9400 17.0000
34.9600 17.0000
34.9800 12.0000
35.0000 13.0000
35.0200 18.0000
35.0400 11.0000
35.0600 12.0000
35.0800 17.0000
35.1000 18.0000
35.1200 21.0000
35.1400 17.0000
35.1600 14.0000
35.1800 19.0000
35.2000 22.0000
35.2200 11.0000
35.2400 13.0000
35.2600 13.0000
35.2800 17.0000
35.3000 19.0000
35.3200 17.0000
35.3400 26.0000
35.3600 19.0000
35.3800 14.0000
35.4000 25.0000
35.4200 33.0000
35.4400 29.0000
35.4600 22.0000
35.4800 24.0000
35.5000 23.0000
35.5200 29.0000
35.5400 20.0000
35.5600 25.0000
35.5800 24.0000
35.6000 18.0000
35.6200 31.0000
35.6400 23.0000
35.6600 22.0000
35.6800 25.0000
35.7000 18.0000
35.7200 23.0000
35.7400 21.0000
35.7600 19.0000
35.7800 14.0000
35.8000 19.0000
35.8200 18.0000
35.8400 20.0000
35.8600 18.0000
35.8800 11.0000
35.9000 9.0000
35.9200 13.0000
35.9400 25.0000
35.9600 11.0000
35.9800 16.0000
36.0000 17.0000
36.0200 11.0000
36.0400 11.0000
36.0600 12.0000
36.0800 10.0000
36.1000 10.0000
36.1200 11.0000
36.1400 7.0000
36.1600 9.0000
36.1800 12.0000
36.2000 15.0000
36.2200 5.0000
36.2400 7.0000
36.2600 13.0000
36.2800 11.0000
36.3000 7.0000
36.3200 10.0000
36.3400 9.0000
36.3600 11.0000
36.3800 4.0000
36.4000 8.0000
36.4200 11.0000
36.4400 12.0000
36.4600 13.0000
36.4800 11.0000
36.5000 15.0000
36.5200 12.0000
36.5400 11.0000
36.5600 9.0000
36.5800 9.0000
36.6000 7.0000
36.6200 6.0000
36.6400 7.0000
36.6600 4.0000
36.6800 4.0000
36.7000 5.0000
36.7200 14.0000
36.7400 12.0000
36.7600 5.0000
36.7800 7.0000
36.8000 12.0000
36.8200 13.0000
36.8400 10.0000
36.8600 9.0000
36.8800 8.0000
36.9000 5.0000
36.9200 14.0000
36.9400 4.0000
36.9600 7.0000
36.9800 9.0000
37.0000 8.0000
37.0200 6.0000
37.0400 9.0000
37.0600 12.0000
37.0800 10.0000
37.1000 5.0000
37.1200 8.0000
37.1400 10.0000
37.1600 7.0000
37.1800 6.0000
37.2000 6.0000
37.2200 11.0000
37.2400 6.0000
37.2600 6.0000
37.2800 10.0000
37.3000 10.0000
37.3200 6.0000
37.3400 11.0000
37.3600 10.0000
37.3800 6.0000
37.4000 5.0000
37.4200 5.0000
37.4400 9.0000
37.4600 3.0000
37.4800 7.0000
37.5000 12.0000
37.5200 7.0000
37.5400 7.0000
37.5600 8.0000
37.5800 3.0000
37.6000 9.0000
37.6200 5.0000
37.6400 15.0000
37.6600 6.0000
37.6800 7.0000
37.7000 4.0000
37.7200 10.0000
37.7400 8.0000
37.7600 9.0000
37.7800 10.0000
37.8000 9.0000
37.8200 7.0000
37.8400 9.0000
37.8600 7.0000
37.8800 6.0000
37.9000 4.0000
37.9200 5.0000
37.9400 6.0000
37.9600 10.0000
37.9800 2.0000
38.0000 10.0000
38.0200 8.0000
38.0400 7.0000
38.0600 5.0000
38.0800 9.0000
38.1000 6.0000
38.1200 10.0000
38.1400 9.0000
38.1600 6.0000
38.1800 8.0000
38.2000 8.0000
38.2200 2.0000
38.2400 7.0000
38.2600 7.0000
38.2800 10.0000
38.3000 11.0000
38.3200 4.0000
38.3400 9.0000
38.3600 9.0000
38.3800 8.0000
38.4000 6.0000
38.4200 3.0000
38.4400 11.0000
38.4600 3.0000
38.4800 3.0000
38.5000 5.0000
38.5200 10.0000
38.5400 13.0000
38.5600 8.0000
38.5800 6.0000
38.6000 8.0000
38.6200 9.0000
38.6400 5.0000
38.6600 8.0000
38.6800 7.0000
38.7000 8.0000
38.7200 9.0000
38.7400 7.0000
38.7600 12.0000
38.7800 14.0000
38.8000 15.0000
38.8200 4.0000
38.8400 6.0000
38.8600 8.0000
38.8800 7.0000
38.9000 10.0000
38.9200 9.0000
38.9400 7.0000
38.9600 8.0000
38.9800 8.0000
39.0000 9.0000
39.0200 9.0000
39.0400 6.0000
39.0600 10.0000
39.0800 9.0000
39.1000 6.0000
39.1200 7.0000
39.1400 5.0000
39.1600 8.0000
39.1800 9.0000
39.2000 14.0000
39.2200 7.0000
39.2400 8.0000
39.2600 8.0000
39.2800 6.0000
39.3000 6.0000
39.3200 7.0000
39.3400 10.0000
39.3600 12.0000
39.3800 7.0000
39.4000 3.0000
39.4200 8.0000
39.4400 6.0000
39.4600 13.0000
39.4800 5.0000
39.5000 14.0000
39.5200 9.0000
39.5400 10.0000
39.5600 4.0000
39.5800 7.0000
39.6000 6.0000
39.6200 5.0000
39.6400 8.0000
39.6600 9.0000
39.6800 7.0000
39.7000 9.0000
39.7200 7.0000
39.7400 11.0000
39.7600 11.0000
39.7800 6.0000
39.8000 11.0000
39.8200 8.0000
39.8400 6.0000
39.8600 11.0000
39.8800 9.0000
39.9000 9.0000
39.9200 7.0000
39.9400 11.0000
39.9600 11.0000
39.9800 9.0000
40.0000 6.0000
40.0200 3.0000
40.0400 11.0000
40.0600 8.0000
40.0800 12.0000
40.1000 8.0000
40.1200 6.0000
40.1400 6.0000
40.1600 6.0000
40.1800 4.0000
40.2000 9.0000
40.2200 9.0000
40.2400 10.0000
40.2600 10.0000
40.2800 11.0000
40.3000 9.0000
40.3200 10.0000
40.3400 10.0000
40.3600 9.0000
40.3800 6.0000
40.4000 3.0000
40.4200 2.0000
40.4400 9.0000
40.4600 11.0000
40.4800 9.0000
40.5000 4.0000
40.5200 7.0000
40.5400 11.0000
40.5600 11.0000
40.5800 9.0000
40.6000 13.0000
40.6200 7.0000
40.6400 9.0000
40.6600 4.0000
40.6800 11.0000
40.7000 9.0000
40.7200 8.0000
40.7400 12.0000
40.7600 7.0000
40.7800 6.0000
40.8000 7.0000
40.8200 16.0000
40.8400 13.0000
40.8600 16.0000
40.8800 12.0000
40.9000 10.0000
40.9200 23.0000
40.9400 14.0000
40.9600 15.0000
40.9800 11.0000
41.0000 16.0000
41.0200 16.0000
41.0400 23.0000
41.0600 23.0000
41.0800 13.0000
41.1000 13.0000
41.1200 19.0000
41.1400 17.0000
41.1600 27.0000
41.1800 22.0000
41.2000 17.0000
41.2200 20.0000
41.2400 23.0000
41.2600 16.0000
41.2800 23.0000
41.3000 23.0000
41.3200 27.0000
41.3400 23.0000
41.3600 24.0000
41.3800 24.0000
41.4000 15.0000
41.4200 23.0000
41.4400 21.0000
41.4600 31.0000
41.4800 24.0000
41.5000 30.0000
41.5200 34.0000
41.5400 21.0000
41.5600 38.0000
41.5800 36.0000
41.6000 32.0000
41.6200 26.0000
41.6400 31.0000
41.6600 35.0000
41.6800 27.0000
41.7000 27.0000
41.7200 24.0000
41.7400 34.0000
41.7600 32.0000
41.7800 28.0000
41.8000 37.0000
41.8200 45.0000
41.8400 51.0000
41.8600 49.0000
41.8800 69.0000
41.9000 51.0000
41.9200 61.0000
41.9400 49.0000
41.9600 41.0000
41.9800 43.0000
42.0000 44.0000
42.0200 42.0000
42.0400 34.0000
42.0600 28.0000
42.0800 30.0000
42.1000 38.0000
42.1200 26.0000
42.1400 22.0000
42.1600 27.0000
42.1800 18.0000
42.2000 16.0000
42.2200 23.0000
42.2400 17.0000
42.2600 16.0000
42.2800 18.0000
42.3000 17.0000
42.3200 17.0000
42.3400 15.0000
42.3600 12.0000
42.3800 10.0000
42.4000 17.0000
42.4200 12.0000
42.4400 11.0000
42.4600 10.0000
42.4800 12.0000
42.5000 7.0000
42.5200 13.0000
42.5400 13.0000
42.5600 11.0000
42.5800 7.0000
42.6000 13.0000
42.6200 9.0000
42.6400 11.0000
42.6600 11.0000
42.6800 12.0000
42.7000 11.0000
42.7200 12.0000
42.7400 13.0000
42.7600 7.0000
42.7800 13.0000
42.8000 14.0000
42.8200 9.0000
42.8400 8.0000
42.8600 10.0000
42.8800 12.0000
42.9000 12.0000
42.9200 8.0000
42.9400 9.0000
42.9600 7.0000
42.9800 14.0000
43.0000 12.0000
43.0200 10.0000
43.0400 11.0000
43.0600 6.0000
43.0800 5.0000
43.1000 9.0000
43.1200 13.0000
43.1400 8.0000
43.1600 7.0000
43.1800 5.0000
43.2000 6.0000
43.2200 4.0000
43.2400 8.0000
43.2600 5.0000
43.2800 10.0000
43.3000 8.0000
43.3200 9.0000
43.3400 10.0000
43.3600 10.0000
43.3800 13.0000
43.4000 11.0000
43.4200 11.0000
43.4400 8.0000
43.4600 5.0000
43.4800 7.0000
43.5000 14.0000
43.5200 9.0000
43.5400 8.0000
43.5600 7.0000
43.5800 6.0000
43.6000 11.0000
43.6200 11.0000
43.6400 9.0000
43.6600 10.0000
43.6800 15.0000
43.7000 11.0000
43.7200 11.0000
43.7400 9.0000
43.7600 5.0000
43.7800 8.0000
43.8000 10.0000
43.8200 8.0000
43.8400 8.0000
43.8600 9.0000
43.8800 10.0000
43.9000 8.0000
43.9200 13.0000
43.9400 13.0000
43.9600 10.0000
43.9800 11.0000
44.0000 12.0000
44.0200 13.0000
44.0400 15.0000
44.0600 9.0000
44.0800 12.0000
44.1000 11.0000
44.1200 15.0000
44.1400 14.0000
44.1600 15.0000
44.1800 17.0000
44.2000 22.0000
44.2200 18.0000
44.2400 11.0000
44.2600 11.0000
44.2800 16.0000
44.3000 16.0000
44.3200 14.0000
44.3400 17.0000
44.3600 18.0000
44.3800 18.0000
44.4000 11.0000
44.4200 10.0000
44.4400 19.0000
44.4600 23.0000
44.4800 12.0000
44.5000 11.0000
44.5200 15.0000
44.5400 25.0000
44.5600 20.0000
44.5800 17.0000
44.6000 16.0000
44.6200 16.0000
44.6400 25.0000
44.6600 21.0000
44.6800 21.0000
44.7000 21.0000
44.7200 26.0000
44.7400 18.0000
44.7600 14.0000
44.7800 11.0000
44.8000 21.0000
44.8200 19.0000
44.8400 16.0000
44.8600 25.0000
44.8800 19.0000
44.9000 18.0000
44.9200 15.0000
44.9400 16.0000
44.9600 18.0000
44.9800 16.0000
45.0000 25.0000
45.0200 19.0000
45.0400 21.0000
45.0600 12.0000
45.0800 18.0000
45.1000 19.0000
45.1200 13.0000
45.1400 16.0000
45.1600 16.0000
45.1800 18.0000
45.2000 13.0000
45.2200 14.0000
45.2400 17.0000
45.2600 21.0000
45.2800 17.0000
45.3000 13.0000
45.3200 20.0000
45.3400 18.0000
45.3600 14.0000
45.3800 12.0000
45.4000 12.0000
45.4200 10.0000
45.4400 18.0000
45.4600 18.0000
45.4800 19.0000
45.5000 24.0000
45.5200 18.0000
45.5400 13.0000
45.5600 14.0000
45.5800 18.0000
45.6000 17.0000
45.6200 19.0000
45.6400 17.0000
45.6600 16.0000
45.6800 16.0000
45.7000 24.0000
45.7200 16.0000
45.7400 11.0000
45.7600 17.0000
45.7800 22.0000
45.8000 17.0000
45.8200 17.0000
45.8400 13.0000
45.8600 14.0000
45.8800 14.0000
45.9000 16.0000
45.9200 17.0000
45.9400 19.0000
45.9600 17.0000
45.9800 20.0000
46.0000 15.0000
46.0200 15.0000
46.0400 15.0000
46.0600 17.0000
46.0800 12.0000
46.1000 8.0000
46.1200 11.0000
46.1400 16.0000
46.1600 15.0000
46.1800 12.0000
46.2000 11.0000
46.2200 13.0000
46.2400 14.0000
46.2600 12.0000
46.2800 8.0000
46.3000 9.0000
46.3200 8.0000
46.3400 6.0000
46.3600 9.0000
46.3800 9.0000
46.4000 7.0000
46.4200 7.0000
46.4400 12.0000
46.4600 12.0000
46.4800 9.0000
46.5000 6.0000
46.5200 12.0000
46.5400 10.0000
46.5600 12.0000
46.5800 9.0000
46.6000 10.0000
46.6200 7.0000
46.6400 4.0000
46.6600 9.0000
46.6800 3.0000
46.7000 9.0000
46.7200 9.0000
46.7400 6.0000
46.7600 13.0000
46.7800 10.0000
46.8000 12.0000
46.8200 10.0000
46.8400 10.0000
46.8600 12.0000
46.8800 10.0000
46.9000 11.0000
46.9200 7.0000
46.9400 11.0000
46.9600 10.0000
46.9800 10.0000
47.0000 13.0000
47.0200 16.0000
47.0400 16.0000
47.0600 18.0000
47.0800 18.0000
47.1000 13.0000
47.1200 18.0000
47.1400 28.0000
47.1600 26.0000
47.1800 29.0000
47.2000 34.0000
47.2200 34.0000
47.2400 32.0000
47.2600 35.0000
47.2800 31.0000
47.3000 35.0000
47.3200 34.0000
47.3400 33.0000
47.3600 30.0000
47.3800 30.0000
47.4000 29.0000
47.4200 21.0000
47.4400 23.0000
47.4600 22.0000
47.4800 22.0000
47.5000 23.0000
47.5200 24.0000
47.5400 20.0000
47.5600 21.0000
47.5800 17.0000
47.6000 11.0000
47.6200 12.0000
47.6400 11.0000
47.6600 10.0000
47.6800 13.0000
47.7000 16.0000
47.7200 11.0000
47.7400 10.0000
47.7600 14.0000
47.7800 10.0000
47.8000 12.0000
47.8200 12.0000
47.8400 6.0000
47.8600 6.0000
47.8800 10.0000
47.9000 12.0000
47.9200 8.0000
47.9400 7.0000
47.9600 10.0000
47.9800 9.0000
48.0000 14.0000
48.0200 13.0000
48.0400 15.0000
48.0600 11.0000
48.0800 13.0000
48.1000 22.0000
48.1200 25.0000
48.1400 17.0000
48.1600 13.0000
48.1800 16.0000
48.2000 20.0000
48.2200 26.0000
48.2400 40.0000
48.2600 40.0000
48.2800 32.0000
48.3000 38.0000
48.3200 35.0000
48.3400 30.0000
48.3600 37.0000
48.3800 28.0000
48.4000 28.0000
48.4200 22.0000
48.4400 33.0000
48.4600 38.0000
48.4800 27.0000
48.5000 29.0000
48.5200 28.0000
48.5400 25.0000
48.5600 28.0000
48.5800 23.0000
48.6000 22.0000
48.6200 17.0000
48.6400 17.0000
48.6600 19.0000
48.6800 14.0000
48.7000 14.0000
48.7200 11.0000
48.7400 19.0000
48.7600 16.0000
48.7800 20.0000
48.8000 15.0000
48.8200 13.0000
48.8400 15.0000
48.8600 11.0000
48.8800 10.0000
48.9000 6.0000
48.9200 13.0000
48.9400 19.0000
48.9600 16.0000
48.9800 10.0000
49.0000 11.0000
49.0200 9.0000
49.0400 11.0000
49.0600 12.0000
49.0800 9.0000
49.1000 10.0000
49.1200 13.0000
49.1400 15.0000
49.1600 9.0000
49.1800 18.0000
49.2000 13.0000
49.2200 16.0000
49.2400 13.0000
49.2600 6.0000
49.2800 8.0000
49.3000 15.0000
49.3200 23.0000
49.3400 19.0000
49.3600 7.0000
49.3800 10.0000
49.4000 17.0000
49.4200 20.0000
49.4400 17.0000
49.4600 18.0000
49.4800 25.0000
49.5000 19.0000
49.5200 21.0000
49.5400 22.0000
49.5600 23.0000
49.5800 24.0000
49.6000 22.0000
49.6200 17.0000
49.6400 21.0000
49.6600 29.0000
49.6800 34.0000
49.7000 41.0000
49.7200 37.0000
49.7400 34.0000
49.7600 51.0000
49.7800 53.0000
49.8000 54.0000
49.8200 57.0000
49.8400 68.0000
49.8600 58.0000
49.8800 74.0000
49.9000 71.0000
49.9200 71.0000
49.9400 79.0000
49.9600 85.0000
49.9800 76.0000
50.0000 72.0000
50.0200 70.0000
50.0400 75.0000
50.0600 65.0000
50.0800 56.0000
50.1000 52.0000
50.1200 53.0000
50.1400 55.0000
50.1600 47.0000
50.1800 59.0000
50.2000 58.0000
50.2200 53.0000
50.2400 55.0000
50.2600 41.0000
50.2800 46.0000
50.3000 51.0000
50.3200 37.0000
50.3400 47.0000
50.3600 41.0000
50.3800 42.0000
50.4000 50.0000
50.4200 52.0000
50.4400 47.0000
50.4600 49.0000
50.4800 40.0000
50.5000 37.0000
50.5200 37.0000
50.5400 33.0000
50.5600 44.0000
50.5800 40.0000
50.6000 51.0000
50.6200 65.0000
50.6400 47.0000
50.6600 50.0000
50.6800 50.0000
50.7000 56.0000
50.7200 56.0000
50.7400 50.0000
50.7600 45.0000
50.7800 50.0000
50.8000 36.0000
50.8200 40.0000
50.8400 42.0000
50.8600 38.0000
50.8800 36.0000
50.9000 33.0000
50.9200 30.0000
50.9400 38.0000
50.9600 21.0000
50.9800 30.0000
51.0000 30.0000
51.0200 32.0000
51.0400 20.0000
51.0600 22.0000
51.0800 15.0000
51.1000 19.0000
51.1200 13.0000
51.1400 23.0000
51.1600 17.0000
51.1800 16.0000
51.2000 15.0000
51.2200 16.0000
51.2400 14.0000
51.2600 12.0000
51.2800 15.0000
51.3000 13.0000
51.3200 15.0000
51.3400 11.0000
51.3600 7.0000
51.3800 13.0000
51.4000 12.0000
51.4200 16.0000
51.4400 12.0000
51.4600 9.0000
51.4800 9.0000
51.5000 10.0000
51.5200 10.0000
51.5400 16.0000
51.5600 10.0000
51.5800 14.0000
51.6000 8.0000
51.6200 10.0000
51.6400 6.0000
51.6600 10.0000
51.6800 11.0000
51.7000 13.0000
51.7200 11.0000
51.7400 10.0000
51.7600 7.0000
51.7800 11.0000
51.8000 11.0000
51.8200 12.0000
51.8400 10.0000
51.8600 12.0000
51.8800 5.0000
51.9000 11.0000
51.9200 8.0000
51.9400 12.0000
51.9600 14.0000
51.9800 9.0000
52.0000 14.0000
52.0200 11.0000
52.0400 6.0000
52.0600 8.0000
52.0800 7.0000
52.1000 5.0000
52.1200 4.0000
52.1400 8.0000
52.1600 8.0000
52.1800 10.0000
52.2000 12.0000
52.2200 10.0000
52.2400 13.0000
52.2600 12.0000
52.2800 8.0000
52.3000 8.0000
52.3200 7.0000
52.3400 7.0000
52.3600 3.0000
52.3800 7.0000
52.4000 5.0000
52.4200 10.0000
52.4400 4.0000
52.4600 15.0000
52.4800 9.0000
52.5000 9.0000
52.5200 13.0000
52.5400 15.0000
52.5600 11.0000
52.5800 12.0000
52.6000 8.0000
52.6200 7.0000
52.6400 8.0000
52.6600 7.0000
52.6800 12.0000
52.7000 14.0000
52.7200 13.0000
52.7400 17.0000
52.7600 11.0000
52.7800 11.0000
52.8000 16.0000
52.8200 12.0000
52.8400 9.0000
52.8600 9.0000
52.8800 14.0000
52.9000 13.0000
52.9200 8.0000
52.9400 10.0000
52.9600 13.0000
52.9800 15.0000
53.0000 15.0000
53.0200 13.0000
53.0400 12.0000
53.0600 17.0000
53.0800 14.0000
53.1000 19.0000
53.1200 12.0000
53.1400 13.0000
53.1600 19.0000
53.1800 13.0000
53.2000 26.0000
53.2200 13.0000
53.2400 19.0000
53.2600 19.0000
53.2800 13.0000
53.3000 27.0000
53.3200 22.0000
53.3400 23.0000
53.3600 31.0000
53.3800 30.0000
53.4000 32.0000
53.4200 33.0000
53.4400 29.0000
53.4600 36.0000
53.4800 32.0000
53.5000 37.0000
53.5200 30.0000
53.5400 28.0000
53.5600 35.0000
53.5800 37.0000
53.6000 32.0000
53.6200 35.0000
53.6400 29.0000
53.6600 28.0000
53.6800 29.0000
53.7000 35.0000
53.7200 44.0000
53.7400 34.0000
53.7600 36.0000
53.7800 33.0000
53.8000 30.0000
53.8200 31.0000
53.8400 24.0000
53.8600 32.0000
53.8800 28.0000
53.9000 34.0000
53.9200 36.0000
53.9400 35.0000
53.9600 42.0000
53.9800 42.0000
54.0000 33.0000
54.0200 35.0000
54.0400 32.0000
54.0600 31.0000
54.0800 33.0000
54.1000 35.0000
54.1200 31.0000
54.1400 28.0000
54.1600 49.0000
54.1800 28.0000
54.2000 33.0000
54.2200 34.0000
54.2400 42.0000
54.2600 31.0000
54.2800 34.0000
54.3000 33.0000
54.3200 30.0000
54.3400 39.0000
54.3600 33.0000
54.3800 39.0000
54.4000 32.0000
54.4200 32.0000
54.4400 36.0000
54.4600 32.0000
54.4800 22.0000
54.5000 29.0000
54.5200 30.0000
54.5400 34.0000
54.5600 27.0000
54.5800 34.0000
54.6000 31.0000
54.6200 31.0000
54.6400 38.0000
54.6600 34.0000
54.6800 46.0000
54.7000 29.0000
54.7200 32.0000
54.7400 36.0000
54.7600 42.0000
54.7800 46.0000
54.8000 36.0000
54.8200 41.0000
54.8400 28.0000
54.8600 38.0000
54.8800 32.0000
54.9000 30.0000
54.9200 32.0000
54.9400 31.0000
54.9600 19.0000
54.9800 32.0000
55.0000 28.0000
55.0200 30.0000
55.0400 40.0000
55.0600 25.0000
55.0800 35.0000
55.1000 21.0000
55.1200 26.0000
55.1400 44.0000
55.1600 39.0000
55.1800 39.0000
55.2000 49.0000
55.2200 38.0000
55.2400 37.0000
55.2600 46.0000
55.2800 55.0000
55.3000 45.0000
55.3200 41.0000
55.3400 50.0000
55.3600 51.0000
55.3800 44.0000
55.4000 41.0000
55.4200 65.0000
55.4400 49.0000
55.4600 52.0000
55.4800 51.0000
55.5000 61.0000
55.5200 46.0000
55.5400 52.0000
55.5600 57.0000
55.5800 47.0000
55.6000 40.0000
55.6200 48.0000
55.6400 60.0000
55.6600 52.0000
55.6800 59.0000
55.7000 57.0000
55.7200 46.0000
55.7400 74.0000
55.7600 59.0000
55.7800 38.0000
55.8000 57.0000
55.8200 57.0000
55.8400 41.0000
55.8600 52.0000
55.8800 59.0000
55.9000 55.0000
55.9200 69.0000
55.9400 53.0000
55.9600 61.0000
55.9800 80.0000
56.0000 62.0000
56.0200 51.0000
56.0400 67.0000
56.0600 48.0000
56.0800 53.0000
56.1000 60.0000
56.1200 37.0000
56.1400 42.0000
56.1600 36.0000
56.1800 31.0000
56.2000 43.0000
56.2200 36.0000
56.2400 41.0000
56.2600 34.0000
56.2800 33.0000
56.3000 37.0000
56.3200 34.0000
56.3400 28.0000
56.3600 30.0000
56.3800 31.0000
56.4000 21.0000
56.4200 29.0000
56.4400 20.0000
56.4600 18.0000
56.4800 16.0000
56.5000 21.0000
56.5200 20.0000
56.5400 30.0000
56.5600 17.0000
56.5800 11.0000
56.6000 10.0000
56.6200 16.0000
56.6400 14.0000
56.6600 11.0000
56.6800 10.0000
56.7000 13.0000
56.7200 7.0000
56.7400 13.0000
56.7600 11.0000
56.7800 9.0000
56.8000 12.0000
56.8200 7.0000
56.8400 15.0000
56.8600 14.0000
56.8800 5.0000
56.9000 12.0000
56.9200 9.0000
56.9400 15.0000
56.9600 7.0000
56.9800 13.0000
57.0000 6.0000
57.0200 13.0000
57.0400 14.0000
57.0600 10.0000
57.0800 12.0000
57.1000 14.0000
57.1200 14.0000
57.1400 10.0000
57.1600 11.0000
57.1800 10.0000
57.2000 12.0000
57.2200 13.0000
57.2400 10.0000
57.2600 12.0000
57.2800 7.0000
57.3000 5.0000
57.3200 13.0000
57.3400 12.0000
57.3600 7.0000
57.3800 10.0000
57.4000 9.0000
57.4200 12.0000
57.4400 13.0000
57.4600 7.0000
57.4800 13.0000
57.5000 10.0000
57.5200 12.0000
57.5400 10.0000
57.5600 15.0000
57.5800 15.0000
57.6000 13.0000
57.6200 8.0000
57.6400 13.0000
57.6600 20.0000
57.6800 7.0000
57.7000 16.0000
57.7200 9.0000
57.7400 6.0000
57.7600 14.0000
57.7800 14.0000
57.8000 13.0000
57.8200 12.0000
57.8400 14.0000
57.8600 12.0000
57.8800 9.0000
57.9000 14.0000
57.9200 5.0000
57.9400 6.0000
57.9600 8.0000
57.9800 14.0000
58.0000 8.0000
58.0200 6.0000
58.0400 11.0000
58.0600 13.0000
58.0800 13.0000
58.1000 12.0000
58.1200 13.0000
58.1400 6.0000
58.1600 11.0000
58.1800 10.0000
58.2000 15.0000
58.2200 7.0000
58.2400 5.0000
58.2600 11.0000
58.2800 8.0000
58.3000 10.0000
58.3200 8.0000
58.3400 12.0000
58.3600 10.0000
58.3800 8.0000
58.4000 13.0000
58.4200 13.0000
58.4400 11.0000
58.4600 12.0000
58.4800 5.0000
58.5000 9.0000
58.5200 7.0000
58.5400 11.0000
58.5600 12.0000
58.5800 12.0000
58.6000 10.0000
58.6200 13.0000
58.6400 11.0000
58.6600 17.0000
58.6800 11.0000
58.7000 13.0000
58.7200 10.0000
58.7400 23.0000
58.7600 10.0000
58.7800 9.0000
58.8000 14.0000
58.8200 6.0000
58.8400 17.0000
58.8600 16.0000
58.8800 12.0000
58.9000 7.0000
58.9200 10.0000
58.9400 12.0000
58.9600 12.0000
58.9800 7.0000
59.0000 12.0000
59.0200 15.0000
59.0400 14.0000
59.0600 15.0000
59.0800 21.0000
59.1000 8.0000
59.1200 11.0000
59.1400 12.0000
59.1600 12.0000
59.1800 11.0000
59.2000 11.0000
59.2200 14.0000
59.2400 20.0000
59.2600 15.0000
59.2800 13.0000
59.3000 15.0000
59.3200 13.0000
59.3400 12.0000
59.3600 9.0000
59.3800 18.0000
59.4000 15.0000
59.4200 11.0000
59.4400 15.0000
59.4600 14.0000
59.4800 12.0000
59.5000 15.0000
59.5200 14.0000
59.5400 12.0000
59.5600 13.0000
59.5800 14.0000
59.6000 15.0000
59.6200 25.0000
59.6400 21.0000
59.6600 19.0000
59.6800 17.0000
59.7000 11.0000
59.7200 14.0000
59.7400 22.0000
59.7600 19.0000
59.7800 29.0000
59.8000 23.0000
59.8200 18.0000
59.8400 23.0000
59.8600 20.0000
59.8800 23.0000
59.9000 20.0000
59.9200 21.0000
59.9400 32.0000
59.9600 29.0000
59.9800 22.0000
60.0000 22.0000
60.0200 31.0000
60.0400 32.0000
60.0600 29.0000
60.0800 23.0000
60.1000 26.0000
60.1200 20.0000
60.1400 24.0000
60.1600 28.0000
60.1800 23.0000
60.2000 30.0000
60.2200 28.0000
60.2400 33.0000
60.2600 38.0000
60.2800 27.0000
60.3000 24.0000
60.3200 29.0000
60.3400 22.0000
60.3600 26.0000
60.3800 23.0000
60.4000 32.0000
60.4200 28.0000
60.4400 26.0000
60.4600 31.0000
60.4800 23.0000
60.5000 25.0000
60.5200 30.0000
60.5400 35.0000
60.5600 29.0000
60.5800 24.0000
60.6000 26.0000
60.6200 25.0000
60.6400 26.0000
60.6600 35.0000
60.6800 24.0000
60.7000 26.0000
60.7200 28.0000
60.7400 17.0000
60.7600 26.0000
60.7800 29.0000
60.8000 21.0000
60.8200 29.0000
60.8400 27.0000
60.8600 24.0000
60.8800 23.0000
60.9000 20.0000
60.9200 30.0000
60.9400 31.0000
60.9600 28.0000
60.9800 30.0000
61.0000 25.0000
61.0200 24.0000
61.0400 30.0000
61.0600 24.0000
61.0800 26.0000
61.1000 28.0000
61.1200 27.0000
61.1400 25.0000
61.1600 29.0000
61.1800 28.0000
61.2000 30.0000
61.2200 22.0000
61.2400 24.0000
61.2600 18.0000
61.2800 28.0000
61.3000 37.0000
61.3200 26.0000
61.3400 22.0000
61.3600 19.0000
61.3800 22.0000
61.4000 24.0000
61.4200 22.0000
61.4400 28.0000
61.4600 28.0000
61.4800 32.0000
61.5000 29.0000
61.5200 27.0000
61.5400 36.0000
61.5600 33.0000
61.5800 30.0000
61.6000 36.0000
61.6200 54.0000
61.6400 42.0000
61.6600 39.0000
61.6800 29.0000
61.7000 40.0000
61.7200 20.0000
61.7400 37.0000
61.7600 36.0000
61.7800 31.0000
61.8000 29.0000
61.8200 34.0000
61.8400 29.0000
61.8600 41.0000
61.8800 35.0000
61.9000 40.0000
61.9200 37.0000
61.9400 38.0000
61.9600 32.0000
61.9800 32.0000
62.0000 30.0000
62.0200 26.0000
62.0400 28.0000
62.0600 31.0000
62.0800 29.0000
62.1000 18.0000
62.1200 28.0000
62.1400 37.0000
62.1600 29.0000
62.1800 31.0000
62.2000 24.0000
62.2200 29.0000
62.2400 37.0000
62.2600 34.0000
62.2800 40.0000
62.3000 24.0000
62.3200 28.0000
62.3400 31.0000
62.3600 32.0000
62.3800 30.0000
62.4000 26.0000
62.4200 26.0000
62.4400 23.0000
62.4600 26.0000
62.4800 28.0000
62.5000 22.0000
62.5200 27.0000
62.5400 23.0000
62.5600 18.0000
62.5800 22.0000
62.6000 28.0000
62.6200 21.0000
62.6400 23.0000
62.6600 33.0000
62.6800 28.0000
62.7000 22.0000
62.7200 29.0000
62.7400 32.0000
62.7600 25.0000
62.7800 22.0000
62.8000 24.0000
62.8200 25.0000
62.8400 16.0000
62.8600 27.0000
62.8800 21.0000
62.9000 16.0000
62.9200 25.0000
62.9400 21.0000
62.9600 20.0000
62.9800 16.0000
63.0000 18.0000
63.0200 21.0000
63.0400 19.0000
63.0600 21.0000
63.0800 21.0000
63.1000 21.0000
63.1200 19.0000
63.1400 16.0000
63.1600 18.0000
63.1800 23.0000
63.2000 17.0000
63.2200 20.0000
63.2400 22.0000
63.2600 19.0000
63.2800 19.0000
63.3000 25.0000
63.3200 15.0000
63.3400 17.0000
63.3600 14.0000
63.3800 12.0000
63.4000 10.0000
63.4200 14.0000
63.4400 15.0000
63.4600 19.0000
63.4800 14.0000
63.5000 10.0000
63.5200 12.0000
63.5400 14.0000
63.5600 11.0000
63.5800 10.0000
63.6000 13.0000
63.6200 14.0000
63.6400 10.0000
63.6600 9.0000
63.6800 16.0000
63.7000 12.0000
63.7200 9.0000
63.7400 10.0000
63.7600 13.0000
63.7800 11.0000
63.8000 10.0000
63.8200 7.0000
63.8400 9.0000
63.8600 11.0000
63.8800 11.0000
63.9000 5.0000
63.9200 8.0000
63.9400 9.0000
63.9600 7.0000
63.9800 7.0000
64.0000 10.0000
64.0200 5.0000
64.0400 12.0000
64.0600 14.0000
64.0800 8.0000
64.1000 11.0000
64.1200 8.0000
64.1400 8.0000
64.1600 10.0000
64.1800 9.0000
64.2000 11.0000
64.2200 13.0000
64.2400 9.0000
64.2600 6.0000
64.2800 9.0000
64.3000 16.0000
64.3200 8.0000
64.3400 10.0000
64.3600 11.0000
64.3800 10.0000
64.4000 10.0000
64.4200 8.0000
64.4400 13.0000
64.4600 14.0000
64.4800 10.0000
64.5000 9.0000
64.5200 12.0000
64.5400 9.0000
64.5600 7.0000
64.5800 9.0000
64.6000 9.0000
64.6200 11.0000
64.6400 13.0000
64.6600 11.0000
64.6800 10.0000
64.7000 12.0000
64.7200 8.0000
64.7400 10.0000
64.7600 11.0000
64.7800 8.0000
64.8000 5.0000
64.8200 8.0000
64.8400 11.0000
64.8600 2.0000
64.8800 5.0000
64.9000 12.0000
64.9200 12.0000
64.9400 7.0000
64.9600 7.0000
64.9800 9.0000
65.0000 10.0000
65.0200 8.0000
65.0400 11.0000
65.0600 8.0000
65.0800 5.0000
65.1000 5.0000
65.1200 11.0000
65.1400 8.0000
65.1600 9.0000
65.1800 7.0000
65.2000 10.0000
65.2200 5.0000
65.2400 9.0000
65.2600 12.0000
65.2800 6.0000
65.3000 4.0000
65.3200 10.0000
65.3400 8.0000
65.3600 7.0000
65.3800 9.0000
65.4000 12.0000
65.4200 11.0000
65.4400 8.0000
65.4600 10.0000
65.4800 16.0000
65.5000 10.0000
65.5200 7.0000
65.5400 10.0000
65.5600 14.0000
65.5800 14.0000
65.6000 7.0000
65.6200 12.0000
65.6400 9.0000
65.6600 4.0000
65.6800 6.0000
65.7000 8.0000
65.7200 10.0000
65.7400 8.0000
65.7600 7.0000
65.7800 10.0000
65.8000 8.0000
65.8200 7.0000
65.8400 12.0000
65.8600 10.0000
65.8800 14.0000
65.9000 10.0000
65.9200 11.0000
65.9400 9.0000
65.9600 11.0000
65.9800 11.0000
66.0000 11.0000
66.0200 6.0000
66.0400 13.0000
66.0600 10.0000
66.0800 9.0000
66.1000 16.0000
66.1200 14.0000
66.1400 14.0000
66.1600 10.0000
66.1800 11.0000
66.2000 16.0000
66.2200 10.0000
66.2400 11.0000
66.2600 14.0000
66.2800 12.0000
66.3000 10.0000
66.3200 13.0000
66.3400 17.0000
66.3600 17.0000
66.3800 10.0000
66.4000 10.0000
66.4200 14.0000
66.4400 11.0000
66.4600 10.0000
66.4800 19.0000
66.5000 14.0000
66.5200 10.0000
66.5400 9.0000
66.5600 14.0000
66.5800 13.0000
66.6000 9.0000
66.6200 15.0000
66.6400 18.0000
66.6600 13.0000
66.6800 18.0000
66.7000 12.0000
66.7200 17.0000
66.7400 18.0000
66.7600 11.0000
66.7800 9.0000
66.8000 17.0000
66.8200 13.0000
66.8400 15.0000
66.8600 17.0000
66.8800 15.0000
66.9000 11.0000
66.9200 12.0000
66.9400 18.0000
66.9600 18.0000
66.9800 12.0000
67.0000 17.0000
67.0200 13.0000
67.0400 11.0000
67.0600 12.0000
67.0800 15.0000
67.1000 12.0000
67.1200 12.0000
67.1400 16.0000
67.1600 13.0000
67.1800 14.0000
67.2000 15.0000
67.2200 17.0000
67.2400 11.0000
67.2600 14.0000
67.2800 13.0000
67.3000 11.0000
67.3200 18.0000
67.3400 12.0000
67.3600 9.0000
67.3800 8.0000
67.4000 16.0000
67.4200 16.0000
67.4400 16.0000
67.4600 13.0000
67.4800 16.0000
67.5000 17.0000
67.5200 10.0000
67.5400 14.0000
67.5600 19.0000
67.5800 14.0000
67.6000 21.0000
67.6200 17.0000
67.6400 14.0000
67.6600 13.0000
67.6800 13.0000
67.7000 13.0000
67.7200 15.0000
67.7400 13.0000
67.7600 15.0000
67.7800 15.0000
67.8000 17.0000
67.8200 18.0000
67.8400 7.0000
67.8600 11.0000
67.8800 14.0000
67.9000 19.0000
67.9200 12.0000
67.9400 9.0000
67.9600 19.0000
67.9800 18.0000
68.0000 14.0000
68.0200 10.0000
68.0400 15.0000
68.0600 10.0000
68.0800 14.0000
68.1000 8.0000
68.1200 10.0000
68.1400 11.0000
68.1600 16.0000
68.1800 16.0000
68.2000 8.0000
68.2200 11.0000
68.2400 10.0000
68.2600 9.0000
68.2800 17.0000
68.3000 14.0000
68.3200 10.0000
68.3400 15.0000
68.3600 9.0000
68.3800 15.0000
68.4000 6.0000
68.4200 9.0000
68.4400 9.0000
68.4600 11.0000
68.4800 9.0000
68.5000 13.0000
68.5200 15.0000
68.5400 9.0000
68.5600 8.0000
68.5800 7.0000
68.6000 7.0000
68.6200 10.0000
68.6400 12.0000
68.6600 6.0000
68.6800 9.0000
68.7000 9.0000
68.7200 6.0000
68.7400 13.0000
68.7600 15.0000
68.7800 11.0000
68.8000 9.0000
68.8200 12.0000
68.8400 19.0000
68.8600 12.0000
68.8800 8.0000
68.9000 9.0000
68.9200 10.0000
68.9400 12.0000
68.9600 9.0000
68.9800 11.0000
69.0000 6.0000
69.0200 12.0000
69.0400 8.0000
69.0600 16.0000
69.0800 12.0000
69.1000 9.0000
69.1200 10.0000
69.1400 10.0000
69.1600 10.0000
69.1800 17.0000
69.2000 8.0000
69.2200 10.0000
69.2400 17.0000
69.2600 13.0000
69.2800 11.0000
69.3000 13.0000
69.3200 9.0000
69.3400 12.0000
69.3600 11.0000
69.3800 13.0000
69.4000 11.0000
69.4200 12.0000
69.4400 13.0000
69.4600 12.0000
69.4800 10.0000
69.5000 13.0000
69.5200 10.0000
69.5400 12.0000
69.5600 15.0000
69.5800 15.0000
69.6000 14.0000
69.6200 11.0000
69.6400 16.0000
69.6600 12.0000
69.6800 8.0000
69.7000 11.0000
69.7200 14.0000
69.7400 13.0000
69.7600 15.0000
69.7800 20.0000
69.8000 11.0000
69.8200 11.0000
69.8400 15.0000
69.8600 14.0000
69.8800 14.0000
69.9000 12.0000
69.9200 11.0000
69.9400 12.0000
69.9600 9.0000
69.9800 7.0000
70.0000 12.0000
70.0200 18.0000
70.0400 10.0000
70.0600 11.0000
70.0800 19.0000
70.1000 13.0000
70.1200 11.0000
70.1400 17.0000
70.1600 11.0000
70.1800 11.0000
70.2000 10.0000
70.2200 9.0000
70.2400 17.0000
70.2600 14.0000
70.2800 13.0000
70.3000 13.0000
70.3200 15.0000
70.3400 16.0000
70.3600 21.0000
70.3800 17.0000
70.4000 17.0000
70.4200 18.0000
70.4400 15.0000
70.4600 14.0000
70.4800 14.0000
70.5000 16.0000
70.5200 18.0000
70.5400 15.0000
70.5600 14.0000
70.5800 17.0000
70.6000 12.0000
70.6200 21.0000
70.6400 17.0000
70.6600 14.0000
70.6800 12.0000
70.7000 10.0000
70.7200 15.0000
70.7400 22.0000
70.7600 16.0000
70.7800 18.0000
70.8000 14.0000
70.8200 15.0000
70.8400 12.0000
70.8600 15.0000
70.8800 20.0000
70.9000 14.0000
70.9200 14.0000
70.9400 19.0000
70.9600 14.0000
70.9800 14.0000
71.0000 14.0000
71.0200 19.0000
71.0400 21.0000
71.0600 13.0000
71.0800 15.0000
71.1000 18.0000
71.1200 9.0000
71.1400 13.0000
71.1600 9.0000
71.1800 11.0000
71.2000 12.0000
71.2200 8.0000
71.2400 15.0000
71.2600 29.0000
71.2800 17.0000
71.3000 20.0000
71.3200 14.0000
71.3400 18.0000
71.3600 14.0000
71.3800 15.0000
71.4000 11.0000
71.4200 14.0000
71.4400 13.0000
71.4600 17.0000
71.4800 12.0000
71.5000 15.0000
71.5200 17.0000
71.5400 21.0000
71.5600 17.0000
71.5800 19.0000
71.6000 18.0000
71.6200 21.0000
71.6400 20.0000
71.6600 15.0000
71.6800 17.0000
71.7000 17.0000
71.7200 11.0000
71.7400 16.0000
71.7600 22.0000
71.7800 20.0000
71.8000 24.0000
71.8200 23.0000
71.8400 14.0000
71.8600 17.0000
71.8800 28.0000
71.9000 16.0000
71.9200 19.0000
71.9400 23.0000
71.9600 20.0000
71.9800 27.0000
72.0000 8.0000
72.0200 19.0000
72.0400 18.0000
72.0600 24.0000
72.0800 17.0000
72.1000 28.0000
72.1200 19.0000
72.1400 16.0000
72.1600 17.0000
72.1800 14.0000
72.2000 26.0000
72.2200 14.0000
72.2400 11.0000
72.2600 14.0000
72.2800 20.0000
72.3000 16.0000
72.3200 15.0000
72.3400 19.0000
72.3600 13.0000
72.3800 18.0000
72.4000 18.0000
72.4200 13.0000
72.4400 15.0000
72.4600 18.0000
72.4800 11.0000
72.5000 13.0000
72.5200 14.0000
72.5400 16.0000
72.5600 17.0000
72.5800 12.0000
72.6000 15.0000
72.6200 10.0000
72.6400 16.0000
72.6600 20.0000
72.6800 13.0000
72.7000 11.0000
72.7200 10.0000
72.7400 10.0000
72.7600 14.0000
72.7800 11.0000
72.8000 14.0000
72.8200 17.0000
72.8400 12.0000
72.8600 9.0000
72.8800 15.0000
72.9000 20.0000
72.9200 14.0000
72.9400 9.0000
72.9600 11.0000
72.9800 13.0000
73.0000 11.0000
73.0200 13.0000
73.0400 14.0000
73.0600 14.0000
73.0800 13.0000
73.1000 11.0000
73.1200 7.0000
73.1400 15.0000
73.1600 8.0000
73.1800 8.0000
73.2000 13.0000
73.2200 17.0000
73.2400 14.0000
73.2600 14.0000
73.2800 15.0000
73.3000 10.0000
73.3200 11.0000
73.3400 12.0000
73.3600 11.0000
73.3800 14.0000
73.4000 13.0000
73.4200 15.0000
73.4400 16.0000
73.4600 14.0000
73.4800 19.0000
73.5000 16.0000
73.5200 20.0000
73.5400 13.0000
73.5600 17.0000
73.5800 18.0000
73.6000 14.0000
73.6200 11.0000
73.6400 11.0000
73.6600 20.0000
73.6800 20.0000
73.7000 13.0000
73.7200 15.0000
73.7400 15.0000
73.7600 20.0000
73.7800 12.0000
73.8000 19.0000
73.8200 14.0000
73.8400 14.0000
73.8600 16.0000
73.8800 14.0000
73.9000 11.0000
73.9200 16.0000
73.9400 20.0000
73.9600 16.0000
73.9800 10.0000
74.0000 14.0000
74.0200 17.0000
74.0400 15.0000
74.0600 14.0000
74.0800 14.0000
74.1000 8.0000
74.1200 12.0000
74.1400 14.0000
74.1600 10.0000
74.1800 12.0000
74.2000 12.0000
74.2200 7.0000
74.2400 12.0000
74.2600 12.0000
74.2800 9.0000
74.3000 14.0000
74.3200 7.0000
74.3400 10.0000
74.3600 16.0000
74.3800 9.0000
74.4000 11.0000
74.4200 9.0000
74.4400 11.0000
74.4600 12.0000
74.4800 8.0000
74.5000 9.0000
74.5200 11.0000
74.5400 9.0000
74.5600 21.0000
74.5800 9.0000
74.6000 8.0000
74.6200 9.0000
74.6400 14.0000
74.6600 12.0000
74.6800 12.0000
74.7000 13.0000
74.7200 12.0000
74.7400 12.0000
74.7600 14.0000
74.7800 13.0000
74.8000 22.0000
74.8200 10.0000
74.8400 9.0000
74.8600 13.0000
74.8800 14.0000
74.9000 10.0000
74.9200 5.0000
74.9400 17.0000
74.9600 11.0000
74.9800 21.0000
75.0000 14.0000
75.0200 14.0000
75.0400 9.0000
75.0600 12.0000
75.0800 13.0000
75.1000 14.0000
75.1200 17.0000
75.1400 11.0000
75.1600 14.0000
75.1800 12.0000
75.2000 12.0000
75.2200 13.0000
75.2400 16.0000
75.2600 7.0000
75.2800 19.0000
75.3000 14.0000
75.3200 18.0000
75.3400 15.0000
75.3600 14.0000
75.3800 10.0000
75.4000 10.0000
75.4200 21.0000
75.4400 18.0000
75.4600 14.0000
75.4800 19.0000
75.5000 10.0000
75.5200 14.0000
75.5400 17.0000
75.5600 20.0000
75.5800 16.0000
75.6000 16.0000
75.6200 13.0000
75.6400 7.0000
75.6600 14.0000
75.6800 24.0000
75.7000 9.0000
75.7200 14.0000
75.7400 17.0000
75.7600 22.0000
75.7800 20.0000
75.8000 19.0000
75.8200 13.0000
75.8400 14.0000
75.8600 16.0000
75.8800 18.0000
75.9000 21.0000
75.9200 22.0000
75.9400 11.0000
75.9600 17.0000
75.9800 13.0000
76.0000 17.0000
76.0200 16.0000
76.0400 18.0000
76.0600 18.0000
76.0800 12.0000
76.1000 16.0000
76.1200 20.0000
76.1400 17.0000
76.1600 18.0000
76.1800 25.0000
76.2000 21.0000
76.2200 15.0000
76.2400 29.0000
76.2600 30.0000
76.2800 25.0000
76.3000 26.0000
76.3200 20.0000
76.3400 15.0000
76.3600 22.0000
76.3800 33.0000
76.4000 28.0000
76.4200 37.0000
76.4400 25.0000
76.4600 26.0000
76.4800 27.0000
76.5000 33.0000
76.5200 35.0000
76.5400 24.0000
76.5600 30.0000
76.5800 25.0000
76.6000 30.0000
76.6200 35.0000
76.6400 28.0000
76.6600 39.0000
76.6800 26.0000
76.7000 35.0000
76.7200 34.0000
76.7400 29.0000
76.7600 34.0000
76.7800 28.0000
76.8000 26.0000
76.8200 28.0000
76.8400 29.0000
76.8600 34.0000
76.8800 34.0000
76.9000 26.0000
76.9200 37.0000
76.9400 28.0000
76.9600 29.0000
76.9800 31.0000
77.0000 26.0000
77.0200 21.0000
77.0400 27.0000
77.0600 21.0000
77.0800 25.0000
77.1000 30.0000
77.1200 26.0000
77.1400 21.0000
77.1600 28.0000
77.1800 34.0000
77.2000 21.0000
77.2200 20.0000
77.2400 13.0000
77.2600 31.0000
77.2800 20.0000
77.3000 19.0000
77.3200 25.0000
77.3400 21.0000
77.3600 15.0000
77.3800 16.0000
77.4000 24.0000
77.4200 19.0000
77.4400 18.0000
77.4600 12.0000
77.4800 11.0000
77.5000 17.0000
77.5200 14.0000
77.5400 17.0000
77.5600 14.0000
77.5800 21.0000
77.6000 19.0000
77.6200 16.0000
77.6400 19.0000
77.6600 11.0000
77.6800 10.0000
77.7000 13.0000
77.7200 18.0000
77.7400 11.0000
77.7600 7.0000
77.7800 9.0000
77.8000 14.0000
77.8200 6.0000
77.8400 12.0000
77.8600 10.0000
77.8800 14.0000
77.9000 12.0000
77.9200 15.0000
77.9400 11.0000
77.9600 11.0000
77.9800 8.0000
78.0000 11.0000
78.0200 13.0000
78.0400 13.0000
78.0600 14.0000
78.0800 9.0000
78.1000 8.0000
78.1200 12.0000
78.1400 11.0000
78.1600 9.0000
78.1800 7.0000
78.2000 17.0000
78.2200 7.0000
78.2400 10.0000
78.2600 14.0000
78.2800 11.0000
78.3000 14.0000
78.3200 11.0000
78.3400 14.0000
78.3600 20.0000
78.3800 15.0000
78.4000 15.0000
78.4200 14.0000
78.4400 19.0000
78.4600 10.0000
78.4800 15.0000
78.5000 15.0000
78.5200 19.0000
78.5400 19.0000
78.5600 16.0000
78.5800 18.0000
78.6000 14.0000
78.6200 18.0000
78.6400 17.0000
78.6600 12.0000
78.6800 13.0000
78.7000 14.0000
78.7200 17.0000
78.7400 21.0000
78.7600 18.0000
78.7800 16.0000
78.8000 15.0000
78.8200 7.0000
78.8400 8.0000
78.8600 10.0000
78.8800 8.0000
78.9000 9.0000
78.9200 9.0000
78.9400 14.0000
78.9600 12.0000
78.9800 11.0000
79.0000 9.0000
79.0200 6.0000
79.0400 15.0000
79.0600 11.0000
79.0800 7.0000
79.1000 10.0000
79.1200 13.0000
79.1400 10.0000
79.1600 12.0000
79.1800 11.0000
79.2000 9.0000
79.2200 9.0000
79.2400 8.0000
79.2600 10.0000
79.2800 9.0000
79.3000 10.0000
79.3200 8.0000
79.3400 10.0000
79.3600 7.0000
79.3800 8.0000
79.4000 10.0000
79.4200 12.0000
79.4400 12.0000
79.4600 13.0000
79.4800 7.0000
79.5000 12.0000
79.5200 10.0000
79.5400 10.0000
79.5600 10.0000
79.5800 12.0000
79.6000 13.0000
79.6200 15.0000
79.6400 17.0000
79.6600 7.0000
79.6800 6.0000
79.7000 9.0000
79.7200 7.0000
79.7400 8.0000
79.7600 10.0000
79.7800 8.0000
79.8000 9.0000
79.8200 11.0000
79.8400 7.0000
79.8600 10.0000
79.8800 15.0000
79.9000 14.0000
79.9200 11.0000
79.9400 11.0000
79.9600 9.0000
79.9800 12.0000
80.0000 11.0000
80.0200 8.0000
80.0400 11.0000
80.0600 16.0000
80.0800 12.0000
80.1000 8.0000
80.1200 10.0000
80.1400 9.0000
80.1600 11.0000
80.1800 15.0000
80.2000 11.0000
80.2200 7.0000
80.2400 11.0000
80.2600 10.0000
80.2800 16.0000
80.3000 9.0000
80.3200 11.0000
80.3400 13.0000
80.3600 12.0000
80.3800 14.0000
80.4000 9.0000
80.4200 9.0000
80.4400 19.0000
80.4600 12.0000
80.4800 12.0000
80.5000 15.0000
80.5200 12.0000
80.5400 11.0000
80.5600 17.0000
80.5800 14.0000
80.6000 11.0000
80.6200 11.0000
80.6400 13.0000
80.6600 14.0000
80.6800 12.0000
80.7000 15.0000
80.7200 14.0000
80.7400 20.0000
80.7600 17.0000
80.7800 16.0000
80.8000 13.0000
80.8200 11.0000
80.8400 11.0000
80.8600 15.0000
80.8800 14.0000
80.9000 14.0000
80.9200 10.0000
80.9400 12.0000
80.9600 15.0000
80.9800 17.0000
81.0000 15.0000
81.0200 14.0000
81.0400 14.0000
81.0600 16.0000
81.0800 18.0000
81.1000 14.0000
81.1200 14.0000
81.1400 19.0000
81.1600 14.0000
81.1800 15.0000
81.2000 15.0000
81.2200 14.0000
81.2400 19.0000
81.2600 22.0000
81.2800 15.0000
81.3000 15.0000
81.3200 14.0000
81.3400 18.0000
81.3600 16.0000
81.3800 19.0000
81.4000 15.0000
81.4200 19.0000
81.4400 20.0000
81.4600 18.0000
81.4800 17.0000
81.5000 18.0000
81.5200 17.0000
81.5400 17.0000
81.5600 14.0000
81.5800 12.0000
81.6000 17.0000
81.6200 14.0000
81.6400 12.0000
81.6600 22.0000
81.6800 17.0000
81.7000 12.0000
81.7200 12.0000
81.7400 15.0000
81.7600 15.0000
81.7800 19.0000
81.8000 22.0000
81.8200 22.0000
81.8400 20.0000
81.8600 20.0000
81.8800 19.0000
81.9000 18.0000
81.9200 14.0000
81.9400 16.0000
81.9600 20.0000
81.9800 16.0000
82.0000 18.0000
82.0200 20.0000
82.0400 13.0000
82.0600 13.0000
82.0800 18.0000
82.1000 17.0000
82.1200 19.0000
82.1400 15.0000
82.1600 16.0000
82.1800 12.0000
82.2000 16.0000
82.2200 17.0000
82.2400 13.0000
82.2600 18.0000
82.2800 24.0000
82.3000 17.0000
82.3200 17.0000
82.3400 19.0000
82.3600 16.0000
82.3800 17.0000
82.4000 12.0000
82.4200 14.0000
82.4400 19.0000
82.4600 16.0000
82.4800 13.0000
82.5000 17.0000
82.5200 17.0000
82.5400 14.0000
82.5600 14.0000
82.5800 14.0000
82.6000 22.0000
82.6200 20.0000
82.6400 15.0000
82.6600 19.0000
82.6800 22.0000
82.7000 15.0000
82.7200 16.0000
82.7400 20.0000
82.7600 16.0000
82.7800 16.0000
82.8000 14.0000
82.8200 16.0000
82.8400 21.0000
82.8600 24.0000
82.8800 25.0000
82.9000 26.0000
82.9200 21.0000
82.9400 20.0000
82.9600 22.0000
82.9800 16.0000
83.0000 20.0000
83.0200 20.0000
83.0400 22.0000
83.0600 19.0000
83.0800 20.0000
83.1000 25.0000
83.1200 24.0000
83.1400 19.0000
83.1600 18.0000
83.1800 19.0000
83.2000 22.0000
83.2200 24.0000
83.2400 22.0000
83.2600 17.0000
83.2800 13.0000
83.3000 20.0000
83.3200 19.0000
83.3400 20.0000
83.3600 19.0000
83.3800 17.0000
83.4000 19.0000
83.4200 18.0000
83.4400 19.0000
83.4600 22.0000
83.4800 23.0000
83.5000 21.0000
83.5200 21.0000
83.5400 24.0000
83.5600 19.0000
83.5800 19.0000
83.6000 21.0000
83.6200 25.0000
83.6400 21.0000
83.6600 21.0000
83.6800 22.0000
83.7000 24.0000
83.7200 22.0000
83.7400 20.0000
83.7600 23.0000
83.7800 20.0000
83.8000 16.0000
83.8200 17.0000
83.8400 20.0000
83.8600 16.0000
83.8800 16.0000
83.9000 15.0000
83.9200 15.0000
83.9400 17.0000
83.9600 14.0000
83.9800 16.0000
84.0000 15.0000
84.0200 15.0000
84.0400 14.0000
84.0600 13.0000
84.0800 13.0000
84.1000 17.0000
84.1200 17.0000
84.1400 14.0000
84.1600 14.0000
84.1800 13.0000
84.2000 16.0000
84.2200 22.0000
84.2400 21.0000
84.2600 16.0000
84.2800 11.0000
84.3000 10.0000
84.3200 13.0000
84.3400 13.0000
84.3600 13.0000
84.3800 12.0000
84.4000 12.0000
84.4200 13.0000
84.4400 17.0000
84.4600 17.0000
84.4800 13.0000
84.5000 12.0000
84.5200 15.0000
84.5400 18.0000
84.5600 15.0000
84.5800 12.0000
84.6000 11.0000
84.6200 10.0000
84.6400 13.0000
84.6600 12.0000
84.6800 10.0000
84.7000 12.0000
84.7200 13.0000
84.7400 11.0000
84.7600 11.0000
84.7800 14.0000
84.8000 17.0000
84.8200 11.0000
84.8400 11.0000
84.8600 15.0000
84.8800 14.0000
84.9000 19.0000
84.9200 17.0000
84.9400 13.0000
84.9600 22.0000
84.9800 19.0000
85.0000 10.0000
85.0200 14.0000
85.0400 16.0000
85.0600 14.0000
85.0800 10.0000
85.1000 15.0000
85.1200 16.0000
85.1400 12.0000
85.1600 16.0000
85.1800 17.0000
85.2000 16.0000
85.2200 18.0000
85.2400 12.0000
85.2600 7.0000
85.2800 13.0000
85.3000 19.0000
85.3200 18.0000
85.3400 14.0000
85.3600 13.0000
85.3800 16.0000
85.4000 17.0000
85.4200 17.0000
85.4400 15.0000
85.4600 14.0000
85.4800 16.0000
85.5000 18.0000
85.5200 15.0000
85.5400 13.0000
85.5600 15.0000
85.5800 12.0000
85.6000 12.0000
85.6200 15.0000
85.6400 17.0000
85.6600 19.0000
85.6800 17.0000
85.7000 15.0000
85.7200 19.0000
85.7400 18.0000
85.7600 20.0000
85.7800 17.0000
85.8000 17.0000
85.8200 18.0000
85.8400 14.0000
85.8600 16.0000
85.8800 17.0000
85.9000 17.0000
85.9200 19.0000
85.9400 22.0000
85.9600 19.0000
85.9800 15.0000
86.0000 22.0000
86.0200 23.0000
86.0400 22.0000
86.0600 25.0000
86.0800 22.0000
86.1000 19.0000
86.1200 17.0000
86.1400 17.0000
86.1600 18.0000
86.1800 15.0000
86.2000 18.0000
86.2200 20.0000
86.2400 20.0000
86.2600 16.0000
86.2800 20.0000
86.3000 26.0000
86.3200 23.0000
86.3400 21.0000
86.3600 19.0000
86.3800 20.0000
86.4000 20.0000
86.4200 23.0000
86.4400 25.0000
86.4600 21.0000
86.4800 18.0000
86.5000 19.0000
86.5200 21.0000
86.5400 20.0000
86.5600 17.0000
86.5800 18.0000
86.6000 22.0000
86.6200 23.0000
86.6400 23.0000
86.6600 19.0000
86.6800 18.0000
86.7000 20.0000
86.7200 23.0000
86.7400 19.0000
86.7600 14.0000
86.7800 16.0000
86.8000 23.0000
86.8200 21.0000
86.8400 18.0000
86.8600 19.0000
86.8800 18.0000
86.9000 20.0000
86.9200 22.0000
86.9400 23.0000
86.9600 21.0000
86.9800 20.0000
87.0000 21.0000
87.0200 21.0000
87.0400 21.0000
87.0600 17.0000
87.0800 15.0000
87.1000 19.0000
87.1200 18.0000
87.1400 21.0000
87.1600 20.0000
87.1800 18.0000
87.2000 18.0000
87.2200 18.0000
87.2400 22.0000
87.2600 22.0000
87.2800 24.0000
87.3000 22.0000
87.3200 22.0000
87.3400 21.0000
87.3600 21.0000
87.3800 26.0000
87.4000 23.0000
87.4200 24.0000
87.4400 23.0000
87.4600 24.0000
87.4800 21.0000
87.5000 17.0000
87.5200 19.0000
87.5400 18.0000
87.5600 22.0000
87.5800 22.0000
87.6000 21.0000
87.6200 25.0000
87.6400 24.0000
87.6600 22.0000
87.6800 19.0000
87.7000 20.0000
87.7200 22.0000
87.7400 18.0000
87.7600 17.0000
87.7800 20.0000
87.8000 18.0000
87.8200 15.0000
87.8400 19.0000
87.8600 20.0000
87.8800 19.0000
87.9000 16.0000
87.9200 17.0000
87.9400 16.0000
87.9600 15.0000
87.9800 18.0000
88.0000 19.0000
88.0200 20.0000
88.0400 14.0000
88.0600 11.0000
88.0800 13.0000
88.1000 19.0000
88.1200 24.0000
88.1400 19.0000
88.1600 19.0000
88.1800 25.0000
88.2000 21.0000
88.2200 15.0000
88.2400 18.0000
88.2600 15.0000
88.2800 17.0000
88.3000 18.0000
88.3200 20.0000
88.3400 17.0000
88.3600 20.0000
88.3800 23.0000
88.4000 19.0000
88.4200 16.0000
88.4400 14.0000
88.4600 13.0000
88.4800 17.0000
88.5000 16.0000
88.5200 16.0000
88.5400 19.0000
88.5600 18.0000
88.5800 17.0000
88.6000 20.0000
88.6200 16.0000
88.6400 20.0000
88.6600 15.0000
88.6800 12.0000
88.7000 14.0000
88.7200 11.0000
88.7400 14.0000
88.7600 16.0000
88.7800 14.0000
88.8000 10.0000
88.8200 10.0000
88.8400 12.0000
88.8600 14.0000
88.8800 15.0000
88.9000 12.0000
88.9200 11.0000
88.9400 12.0000
88.9600 10.0000
88.9800 15.0000
89.0000 12.0000
89.0200 14.0000
89.0400 14.0000
89.0600 12.0000
89.0800 7.0000
89.1000 8.0000
89.1200 12.0000
89.1400 11.0000
89.1600 8.0000
89.1800 9.0000
89.2000 10.0000
89.2200 10.0000
89.2400 13.0000
89.2600 13.0000
89.2800 13.0000
89.3000 15.0000
89.3200 12.0000
89.3400 11.0000
89.3600 14.0000
89.3800 12.0000
89.4000 12.0000
89.4200 12.0000
89.4400 8.0000
89.4600 11.0000
89.4800 11.0000
89.5000 9.0000
89.5200 10.0000
89.5400 9.0000
89.5600 14.0000
89.5800 8.0000
89.6000 10.0000
89.6200 9.0000
89.6400 9.0000
89.6600 8.0000
89.6800 7.0000
89.7000 10.0000
89.7200 9.0000
89.7400 11.0000
89.7600 15.0000
89.7800 8.0000
89.8000 7.0000
89.8200 12.0000
89.8400 12.0000
89.8600 12.0000
89.8800 11.0000
89.9000 10.0000
89.9200 14.0000
89.9400 9.0000
89.9600 8.0000
89.9800 8.0000
90.0000 9.0000
