# Supplementary material for: Hydrothermal synthesis of hierarchical microstructure tungsten oxide/carbon nanocomposite for supercapacitor application
Source: Sci Rep. 2023 Dec 8;13:21732. doi: 10.1038/s41598-023-48958-w (PMC10709354; doi:10.1038/s41598-023-48958-w)
Supplement: Supplementary file 1 — Supplementary Information 1. [file 41598_2023_48958_MOESM1_ESM.zip › Raw Data/6 Electrochemistry/Cyclic Voltammetry/CV Cycling.csv]

Aug. 25	2023 19:46:39
Cyclic Voltammetry
File: c:\users\nsb 111 lab\desktop\shanna\08-25-23_calcined_cu_koh\e3\cyclic voltammetry\e3_100 cycles at scan rate 0.04.csv
Data Source: Experiment
Instrument Model: CHI760E
Header:
Note:
Init E (V) = -0.9
High E (V) = 0.9
Low E (V) = -0.9
Init P/N = P
Scan Rate (V/s) = 0.04
Segment = 200
Sample Interval (V) = 0.002
Quiet Time (sec) = 2
Sensitivity (A/V) = 0.01
Segment 1:
Ep = -0.390V
ip = 5.741e-4A
Ah = 8.576e-4C
Segment 2:
Ep = -0.642V
ip = -2.244e-3A
Ah = -3.113e-3C
Segment 3:
Ep = -0.386V
ip = 6.331e-4A
Ah = 1.004e-3C
Segment 4:
Ep = -0.640V
ip = -2.323e-3A
Ah = -3.116e-3C
Segment 5:
Ep = -0.376V
ip = 6.730e-4A
Ah = 1.276e-3C
Segment 6:
Ep = -0.640V
ip = -2.301e-3A
Ah = -3.118e-3C
Segment 7:
Ep = -0.172V
ip = 1.687e-3A
Ah = 2.616e-3C
Segment 8:
Ep = -0.638V
ip = -2.237e-3A
Ah = -2.936e-3C
Segment 9:
Ep = -0.172V
ip = 1.719e-3A
Ah = 2.629e-3C
Segment 10:
Ep = -0.638V
ip = -2.286e-3A
Ah = -3.016e-3C
Segment 11:
Ep = -0.172V
ip = 1.744e-3A
Ah = 2.645e-3C
Segment 12:
Ep = -0.636V
ip = -2.225e-3A
Ah = -2.816e-3C
Segment 13:
Ep = -0.170V
ip = 1.762e-3A
Ah = 2.749e-3C
Segment 14:
Ep = -0.636V
ip = -2.261e-3A
Ah = -2.867e-3C
Segment 15:
Ep = -0.170V
ip = 1.773e-3A
Ah = 2.746e-3C
Ep = 0.406V
ip = 9.396e-5A
Ah = 1.049e-4C
Segment 16:
Ep = -0.636V
ip = -2.179e-3A
Ah = -2.755e-3C
Segment 17:
Ep = -0.170V
ip = 1.787e-3A
Ah = 2.761e-3C
Ep = 0.412V
ip = 1.659e-4A
Ah = 2.220e-4C
Segment 18:
Ep = -0.636V
ip = -2.201e-3A
Ah = -2.781e-3C
Segment 19:
Ep = -0.170V
ip = 1.796e-3A
Ah = 2.770e-3C
Ep = 0.422V
ip = 1.826e-4A
Ah = 2.718e-4C
Segment 20:
Ep = -0.634V
ip = -2.115e-3A
Ah = -2.549e-3C
Segment 21:
Ep = -0.170V
ip = 1.796e-3A
Ah = 2.763e-3C
Segment 22:
Ep = -0.634V
ip = -2.133e-3A
Ah = -2.576e-3C
Segment 23:
Ep = -0.168V
ip = 1.794e-3A
Ah = 2.859e-3C
Segment 24:
Ep = -0.634V
ip = -2.139e-3A
Ah = -2.586e-3C
Segment 25:
Ep = -0.168V
ip = 1.790e-3A
Ah = 2.848e-3C
Ep = 0.424V
ip = 2.645e-4A
Ah = 3.800e-4C
Segment 26:
Ep = -0.634V
ip = -2.044e-3A
Ah = -2.456e-3C
Segment 27:
Ep = -0.168V
ip = 1.784e-3A
Ah = 2.842e-3C
Segment 28:
Ep = -0.634V
ip = -2.041e-3A
Ah = -2.456e-3C
Segment 29:
Ep = -0.168V
ip = 1.777e-3A
Ah = 2.837e-3C
Segment 30:
Ep = -0.632V
ip = -2.040e-3A
Ah = -2.355e-3C
Segment 31:
Ep = -0.170V
ip = 1.777e-3A
Ah = 2.748e-3C
Segment 32:
Ep = -0.632V
ip = -2.042e-3A
Ah = -2.352e-3C
Segment 33:
Ep = -0.170V
ip = 1.760e-3A
Ah = 2.728e-3C
Segment 34:
Ep = -0.632V
ip = -1.919e-3A
Ah = -2.201e-3C
Segment 35:
Ep = -0.170V
ip = 1.776e-3A
Ah = 2.771e-3C
Segment 36:
Ep = -0.632V
ip = -1.887e-3A
Ah = -2.172e-3C
Segment 37:
Ep = -0.170V
ip = 1.748e-3A
Ah = 2.735e-3C
Ep = 0.420V
ip = 3.011e-4A
Ah = 5.098e-4C
Segment 38:
Ep = -0.632V
ip = -1.862e-3A
Ah = -2.147e-3C
Segment 39:
Ep = -0.170V
ip = 1.731e-3A
Ah = 2.724e-3C
Segment 40:
Ep = -0.630V
ip = -1.839e-3A
Ah = -2.028e-3C
Segment 41:
Ep = -0.170V
ip = 1.716e-3A
Ah = 2.713e-3C
Segment 42:
Ep = -0.630V
ip = -1.914e-3A
Ah = -2.127e-3C
Segment 43:
Ep = -0.172V
ip = 1.711e-3A
Ah = 2.625e-3C
Segment 44:
Ep = -0.630V
ip = -1.918e-3A
Ah = -2.135e-3C
Segment 45:
Ep = -0.172V
ip = 1.696e-3A
Ah = 2.618e-3C
Segment 46:
Ep = -0.630V
ip = -1.876e-3A
Ah = -2.094e-3C
Segment 47:
Ep = -0.172V
ip = 1.677e-3A
Ah = 2.602e-3C
Segment 48:
Ep = -0.630V
ip = -1.883e-3A
Ah = -2.103e-3C
Segment 49:
Ep = -0.172V
ip = 1.665e-3A
Ah = 2.601e-3C
Segment 50:
Ep = -0.630V
ip = -1.847e-3A
Ah = -2.080e-3C
Segment 51:
Ep = -0.174V
ip = 1.663e-3A
Ah = 2.521e-3C
Segment 52:
Ep = -0.630V
ip = -1.929e-3A
Ah = -2.203e-3C
Segment 53:
Ep = -0.174V
ip = 1.653e-3A
Ah = 2.522e-3C
Segment 54:
Ep = -0.630V
ip = -1.905e-3A
Ah = -2.188e-3C
Segment 55:
Ep = -0.174V
ip = 1.659e-3A
Ah = 2.571e-3C
Segment 56:
Ep = -0.629V
ip = -2.139e-3A
Ah = -2.574e-3C
Segment 57:
Ep = -0.177V
ip = 1.647e-3A
Ah = 2.475e-3C
Segment 58:
Ep = -0.629V
ip = -2.280e-3A
Ah = -2.807e-3C
Segment 59:
Ep = -0.177V
ip = 1.630e-3A
Ah = 2.469e-3C
Segment 60:
Ep = -0.627V
ip = -2.358e-3A
Ah = -2.860e-3C
Segment 61:
Ep = -0.177V
ip = 1.606e-3A
Ah = 2.434e-3C
Segment 62:
Ep = -0.627V
ip = -2.395e-3A
Ah = -2.971e-3C
Segment 63:
Ep = -0.177V
ip = 1.588e-3A
Ah = 2.415e-3C
Segment 64:
Ep = -0.627V
ip = -2.423e-3A
Ah = -3.030e-3C
Segment 65:
Ep = -0.179V
ip = 1.592e-3A
Ah = 2.342e-3C
Segment 66:
Ep = -0.627V
ip = -2.469e-3A
Ah = -3.135e-3C
Segment 67:
Ep = -0.179V
ip = 1.579e-3A
Ah = 2.327e-3C
Segment 68:
Ep = -0.627V
ip = -2.583e-3A
Ah = -3.334e-3C
Segment 69:
Ep = -0.179V
ip = 1.562e-3A
Ah = 2.308e-3C
Segment 70:
Ep = -0.627V
ip = -2.602e-3A
Ah = -3.394e-3C
Segment 71:
Ep = -0.179V
ip = 1.549e-3A
Ah = 2.297e-3C
Segment 72:
Ep = -0.627V
ip = -2.597e-3A
Ah = -3.421e-3C
Segment 73:
Ep = -0.181V
ip = 1.561e-3A
Ah = 2.231e-3C
Segment 74:
Ep = -0.627V
ip = -2.707e-3A
Ah = -3.623e-3C
Segment 75:
Ep = -0.181V
ip = 1.578e-3A
Ah = 2.269e-3C
Segment 76:
Ep = -0.627V
ip = -2.713e-3A
Ah = -3.670e-3C
Segment 77:
Ep = -0.181V
ip = 1.599e-3A
Ah = 2.311e-3C
Segment 78:
Ep = -0.627V
ip = -2.699e-3A
Ah = -3.676e-3C
Segment 79:
Ep = -0.181V
ip = 1.616e-3A
Ah = 2.351e-3C
Segment 80:
Ep = -0.627V
ip = -2.809e-3A
Ah = -3.878e-3C
Segment 81:
Ep = -0.181V
ip = 1.627e-3A
Ah = 2.385e-3C
Segment 82:
Ep = -0.627V
ip = -2.816e-3A
Ah = -3.895e-3C
Segment 83:
Ep = -0.181V
ip = 1.639e-3A
Ah = 2.420e-3C
Segment 84:
Ep = -0.627V
ip = -2.840e-3A
Ah = -3.943e-3C
Segment 85:
Ep = -0.181V
ip = 1.645e-3A
Ah = 2.436e-3C
Segment 86:
Ep = -0.627V
ip = -2.846e-3A
Ah = -3.968e-3C
Segment 87:
Ep = -0.183V
ip = 1.656e-3A
Ah = 2.376e-3C
Segment 88:
Ep = -0.627V
ip = -2.880e-3A
Ah = -4.034e-3C
Segment 89:
Ep = -0.183V
ip = 1.651e-3A
Ah = 2.379e-3C
Segment 90:
Ep = -0.627V
ip = -2.887e-3A
Ah = -4.049e-3C
Segment 91:
Ep = -0.183V
ip = 1.645e-3A
Ah = 2.378e-3C
Segment 92:
Ep = -0.627V
ip = -2.910e-3A
Ah = -4.102e-3C
Segment 93:
Ep = -0.183V
ip = 1.645e-3A
Ah = 2.387e-3C
Segment 94:
Ep = -0.625V
ip = -2.941e-3A
Ah = -4.037e-3C
Segment 95:
Ep = -0.183V
ip = 1.644e-3A
Ah = 2.394e-3C
Segment 96:
Ep = -0.625V
ip = -2.963e-3A
Ah = -4.102e-3C
Segment 97:
Ep = -0.183V
ip = 1.637e-3A
Ah = 2.389e-3C
Segment 98:
Ep = -0.625V
ip = -2.968e-3A
Ah = -4.122e-3C
Segment 99:
Ep = -0.183V
ip = 1.632e-3A
Ah = 2.388e-3C
Segment 100:
Ep = -0.625V
ip = -2.988e-3A
Ah = -4.171e-3C
Segment 101:
Ep = -0.183V
ip = 1.624e-3A
Ah = 2.381e-3C
Segment 102:
Ep = -0.625V
ip = -2.997e-3A
Ah = -4.218e-3C
Segment 103:
Ep = -0.183V
ip = 1.617e-3A
Ah = 2.380e-3C
Segment 104:
Ep = -0.625V
ip = -3.013e-3A
Ah = -4.256e-3C
Segment 105:
Ep = -0.185V
ip = 1.614e-3A
Ah = 2.294e-3C
Segment 106:
Ep = -0.625V
ip = -3.027e-3A
Ah = -4.314e-3C
Segment 107:
Ep = -0.185V
ip = 1.610e-3A
Ah = 2.290e-3C
Segment 108:
Ep = -0.625V
ip = -3.015e-3A
Ah = -4.317e-3C
Segment 109:
Ep = -0.185V
ip = 1.609e-3A
Ah = 2.296e-3C
Segment 110:
Ep = -0.625V
ip = -3.031e-3A
Ah = -4.362e-3C
Segment 111:
Ep = -0.185V
ip = 1.601e-3A
Ah = 2.288e-3C
Segment 112:
Ep = -0.343V
ip = -1.031e-3A
Ah = -3.173e-3C
Ep = -0.625V
ip = -3.064e-3A
Ah = -4.461e-3C
Segment 113:
Ep = -0.185V
ip = 1.594e-3A
Ah = 2.289e-3C
Segment 114:
Ep = -0.625V
ip = -3.062e-3A
Ah = -4.473e-3C
Segment 115:
Ep = -0.185V
ip = 1.589e-3A
Ah = 2.291e-3C
Segment 116:
Ep = -0.343V
ip = -9.987e-4A
Ah = -3.004e-3C
Ep = -0.625V
ip = -3.064e-3A
Ah = -4.488e-3C
Segment 117:
Ep = -0.185V
ip = 1.582e-3A
Ah = 2.286e-3C
Segment 118:
Ep = -0.347V
ip = -9.500e-4A
Ah = -2.957e-3C
Ep = -0.625V
ip = -3.108e-3A
Ah = -4.599e-3C
Segment 119:
Ep = -0.185V
ip = 1.575e-3A
Ah = 2.282e-3C
Segment 120:
Ep = -0.347V
ip = -9.276e-4A
Ah = -2.906e-3C
Ep = -0.625V
ip = -3.089e-3A
Ah = -4.598e-3C
Segment 121:
Ep = -0.185V
ip = 1.579e-3A
Ah = 2.293e-3C
Segment 122:
Ep = -0.345V
ip = -9.246e-4A
Ah = -2.819e-3C
Ep = -0.625V
ip = -3.125e-3A
Ah = -4.704e-3C
Segment 123:
Ep = -0.185V
ip = 1.582e-3A
Ah = 2.305e-3C
Segment 124:
Ep = -0.343V
ip = -9.069e-4A
Ah = -2.678e-3C
Ep = -0.625V
ip = -3.105e-3A
Ah = -4.683e-3C
Segment 125:
Ep = -0.185V
ip = 1.575e-3A
Ah = 2.297e-3C
Segment 126:
Ep = -0.345V
ip = -8.744e-4A
Ah = -2.661e-3C
Ep = -0.625V
ip = -3.136e-3A
Ah = -4.786e-3C
Segment 127:
Ep = -0.185V
ip = 1.572e-3A
Ah = 2.303e-3C
Segment 128:
Ep = -0.341V
ip = -8.684e-4A
Ah = -2.565e-3C
Ep = -0.625V
ip = -3.169e-3A
Ah = -4.880e-3C
Segment 129:
Ep = -0.185V
ip = 1.568e-3A
Ah = 2.303e-3C
Segment 130:
Ep = -0.345V
ip = -8.298e-4A
Ah = -2.467e-3C
Ep = -0.625V
ip = -3.153e-3A
Ah = -4.870e-3C
Segment 131:
Ep = -0.185V
ip = 1.571e-3A
Ah = 2.316e-3C
Segment 132:
Ep = -0.345V
ip = -7.875e-4A
Ah = -2.334e-3C
Ep = -0.625V
ip = -3.165e-3A
Ah = -4.914e-3C
Segment 133:
Ep = -0.185V
ip = 1.568e-3A
Ah = 2.317e-3C
Segment 134:
Ep = -0.341V
ip = -7.456e-4A
Ah = -2.131e-3C
Ep = -0.625V
ip = -3.184e-3A
Ah = -4.983e-3C
Segment 135:
Ep = -0.185V
ip = 1.566e-3A
Ah = 2.323e-3C
Segment 136:
Ep = -0.625V
ip = -3.230e-3A
Ah = -5.094e-3C
Segment 137:
Ep = -0.187V
ip = 1.557e-3A
Ah = 2.234e-3C
Segment 138:
Ep = -0.625V
ip = -3.245e-3A
Ah = -5.152e-3C
Segment 139:
Ep = -0.185V
ip = 1.545e-3A
Ah = 2.298e-3C
Segment 140:
Ep = -0.625V
ip = -3.268e-3A
Ah = -5.244e-3C
Segment 141:
Ep = -0.187V
ip = 1.549e-3A
Ah = 2.229e-3C
Segment 142:
Ep = -0.625V
ip = -3.287e-3A
Ah = -5.347e-3C
Segment 143:
Ep = -0.187V
ip = 1.544e-3A
Ah = 2.226e-3C
Segment 144:
Ep = -0.625V
ip = -3.318e-3A
Ah = -5.441e-3C
Segment 145:
Ep = -0.187V
ip = 1.538e-3A
Ah = 2.220e-3C
Segment 146:
Ep = -0.625V
ip = -3.341e-3A
Ah = -5.499e-3C
Segment 147:
Ep = -0.187V
ip = 1.530e-3A
Ah = 2.211e-3C
Segment 148:
Ep = -0.625V
ip = -3.358e-3A
Ah = -5.570e-3C
Segment 149:
Ep = -0.187V
ip = 1.531e-3A
Ah = 2.220e-3C
Segment 150:
Ep = -0.625V
ip = -3.386e-3A
Ah = -5.660e-3C
Segment 151:
Ep = -0.187V
ip = 1.526e-3A
Ah = 2.215e-3C
Segment 152:
Ep = -0.625V
ip = -3.401e-3A
Ah = -5.728e-3C
Segment 153:
Ep = -0.187V
ip = 1.534e-3A
Ah = 2.230e-3C
Segment 154:
Ep = -0.625V
ip = -3.428e-3A
Ah = -5.812e-3C
Segment 155:
Ep = -0.187V
ip = 1.562e-3A
Ah = 2.291e-3C
Segment 156:
Ep = -0.625V
ip = -3.411e-3A
Ah = -5.798e-3C
Segment 157:
Ep = -0.187V
ip = 1.541e-3A
Ah = 2.253e-3C
Segment 158:
Ep = -0.625V
ip = -3.402e-3A
Ah = -5.795e-3C
Segment 159:
Ep = -0.187V
ip = 1.548e-3A
Ah = 2.269e-3C
Segment 160:
Ep = -0.625V
ip = -3.392e-3A
Ah = -5.759e-3C
Segment 161:
Ep = -0.187V
ip = 1.547e-3A
Ah = 2.274e-3C
Segment 162:
Ep = -0.625V
ip = -3.380e-3A
Ah = -5.724e-3C
Segment 163:
Ep = -0.187V
ip = 1.554e-3A
Ah = 2.292e-3C
Segment 164:
Ep = -0.625V
ip = -3.354e-3A
Ah = -5.652e-3C
Segment 165:
Ep = -0.187V
ip = 1.551e-3A
Ah = 2.291e-3C
Segment 166:
Ep = -0.624V
ip = -3.335e-3A
Ah = -5.614e-3C
Segment 167:
Ep = -0.186V
ip = 1.556e-3A
Ah = 2.386e-3C
Segment 168:
Ep = -0.624V
ip = -3.325e-3A
Ah = -5.569e-3C
Segment 169:
Ep = -0.188V
ip = 1.574e-3A
Ah = 2.346e-3C
Segment 170:
Ep = -0.624V
ip = -3.313e-3A
Ah = -5.551e-3C
Segment 171:
Ep = -0.188V
ip = 1.595e-3A
Ah = 2.399e-3C
Segment 172:
Ep = -0.624V
ip = -3.302e-3A
Ah = -5.482e-3C
Segment 173:
Ep = -0.188V
ip = 1.605e-3A
Ah = 2.426e-3C
Segment 174:
Ep = -0.624V
ip = -3.284e-3A
Ah = -5.432e-3C
Segment 175:
Ep = -0.188V
ip = 1.612e-3A
Ah = 2.445e-3C
Segment 176:
Ep = -0.624V
ip = -3.281e-3A
Ah = -5.396e-3C
Segment 177:
Ep = -0.186V
ip = 1.614e-3A
Ah = 2.538e-3C
Segment 178:
Ep = -0.626V
ip = -3.289e-3A
Ah = -5.579e-3C
Segment 179:
Ep = -0.188V
ip = 1.620e-3A
Ah = 2.476e-3C
Segment 180:
Ep = -0.626V
ip = -3.237e-3A
Ah = -5.411e-3C
Segment 181:
Ep = -0.188V
ip = 1.630e-3A
Ah = 2.502e-3C
Segment 182:
Ep = -0.626V
ip = -3.241e-3A
Ah = -5.398e-3C
Segment 183:
Ep = -0.188V
ip = 1.634e-3A
Ah = 2.517e-3C
Segment 184:
Ep = -0.626V
ip = -3.239e-3A
Ah = -5.368e-3C
Segment 185:
Ep = -0.188V
ip = 1.637e-3A
Ah = 2.532e-3C
Segment 186:
Ep = -0.626V
ip = -3.232e-3A
Ah = -5.312e-3C
Segment 187:
Ep = -0.188V
ip = 1.637e-3A
Ah = 2.538e-3C
Segment 188:
Ep = -0.626V
ip = -3.229e-3A
Ah = -5.282e-3C
Segment 189:
Ep = -0.188V
ip = 1.627e-3A
Ah = 2.513e-3C
Segment 190:
Ep = -0.626V
ip = -3.223e-3A
Ah = -5.240e-3C
Segment 191:
Ep = -0.342V
ip = 1.015e-3A
Ah = 3.250e-3C
Segment 192:
Ep = -0.626V
ip = -3.226e-3A
Ah = -5.222e-3C
Segment 193:
Ep = -0.342V
ip = 9.989e-4A
Ah = 3.207e-3C
Segment 194:
Ep = -0.626V
ip = -3.218e-3A
Ah = -5.184e-3C
Segment 195:
Ep = -0.344V
ip = 9.797e-4A
Ah = 3.120e-3C
Segment 196:
Ep = -0.626V
ip = -3.217e-3A
Ah = -5.162e-3C
Segment 197:
Ep = -0.344V
ip = 9.742e-4A
Ah = 3.108e-3C
Segment 198:
Ep = -0.626V
ip = -3.237e-3A
Ah = -5.189e-3C
Segment 199:
Ep = -0.346V
ip = 9.559e-4A
Ah = 3.023e-3C
Segment 200:
Ep = -0.626V
ip = -3.247e-3A
Ah = -5.194e-3C
Potential/V	Current/A	Time/s
Segment 1:
-0.900	-4.630e-3	5.000e-2
-0.898	-4.500e-3	1.000e-1
-0.896	-4.376e-3	1.500e-1
-0.894	-4.257e-3	2.000e-1
-0.892	-4.142e-3	2.500e-1
-0.890	-4.031e-3	3.000e-1
-0.888	-3.924e-3	3.500e-1
-0.886	-3.822e-3	4.000e-1
-0.884	-3.725e-3	4.500e-1
-0.882	-3.632e-3	5.000e-1
-0.880	-3.543e-3	5.500e-1
-0.878	-3.458e-3	6.000e-1
-0.876	-3.376e-3	6.500e-1
-0.874	-3.297e-3	7.000e-1
-0.872	-3.222e-3	7.500e-1
-0.870	-3.149e-3	8.000e-1
-0.868	-3.079e-3	8.500e-1
-0.866	-3.012e-3	9.000e-1
-0.864	-2.948e-3	9.500e-1
-0.862	-2.887e-3	1.000e+0
-0.860	-2.828e-3	1.050e+0
-0.858	-2.771e-3	1.100e+0
-0.856	-2.717e-3	1.150e+0
-0.854	-2.664e-3	1.200e+0
-0.852	-2.612e-3	1.250e+0
-0.850	-2.563e-3	1.300e+0
-0.848	-2.516e-3	1.350e+0
-0.846	-2.470e-3	1.400e+0
-0.844	-2.425e-3	1.450e+0
-0.842	-2.381e-3	1.500e+0
-0.840	-2.339e-3	1.550e+0
-0.838	-2.299e-3	1.600e+0
-0.836	-2.260e-3	1.650e+0
-0.834	-2.223e-3	1.700e+0
-0.832	-2.186e-3	1.750e+0
-0.830	-2.151e-3	1.800e+0
-0.828	-2.117e-3	1.850e+0
-0.826	-2.083e-3	1.900e+0
-0.824	-2.051e-3	1.950e+0
-0.822	-2.019e-3	2.000e+0
-0.820	-1.988e-3	2.050e+0
-0.818	-1.958e-3	2.100e+0
-0.816	-1.929e-3	2.150e+0
-0.814	-1.901e-3	2.200e+0
-0.812	-1.873e-3	2.250e+0
-0.810	-1.846e-3	2.300e+0
-0.808	-1.820e-3	2.350e+0
-0.806	-1.795e-3	2.400e+0
-0.804	-1.770e-3	2.450e+0
-0.802	-1.745e-3	2.500e+0
-0.800	-1.722e-3	2.550e+0
-0.798	-1.699e-3	2.600e+0
-0.796	-1.676e-3	2.650e+0
-0.794	-1.654e-3	2.700e+0
-0.792	-1.632e-3	2.750e+0
-0.790	-1.610e-3	2.800e+0
-0.788	-1.589e-3	2.850e+0
-0.786	-1.569e-3	2.900e+0
-0.784	-1.549e-3	2.950e+0
-0.782	-1.529e-3	3.000e+0
-0.780	-1.510e-3	3.050e+0
-0.778	-1.491e-3	3.100e+0
-0.776	-1.473e-3	3.150e+0
-0.774	-1.455e-3	3.200e+0
-0.772	-1.437e-3	3.250e+0
-0.770	-1.420e-3	3.300e+0
-0.768	-1.403e-3	3.350e+0
-0.766	-1.386e-3	3.400e+0
-0.764	-1.370e-3	3.450e+0
-0.762	-1.353e-3	3.500e+0
-0.760	-1.337e-3	3.550e+0
-0.758	-1.322e-3	3.600e+0
-0.756	-1.306e-3	3.650e+0
-0.754	-1.291e-3	3.700e+0
-0.752	-1.277e-3	3.750e+0
-0.750	-1.262e-3	3.800e+0
-0.748	-1.247e-3	3.850e+0
-0.746	-1.233e-3	3.900e+0
-0.744	-1.219e-3	3.950e+0
-0.742	-1.207e-3	4.000e+0
-0.740	-1.193e-3	4.050e+0
-0.738	-1.180e-3	4.100e+0
-0.736	-1.167e-3	4.150e+0
-0.734	-1.153e-3	4.200e+0
-0.732	-1.141e-3	4.250e+0
-0.730	-1.128e-3	4.300e+0
-0.728	-1.116e-3	4.350e+0
-0.726	-1.103e-3	4.400e+0
-0.724	-1.091e-3	4.450e+0
-0.722	-1.079e-3	4.500e+0
-0.720	-1.067e-3	4.550e+0
-0.718	-1.055e-3	4.600e+0
-0.716	-1.043e-3	4.650e+0
-0.714	-1.032e-3	4.700e+0
-0.712	-1.020e-3	4.750e+0
-0.710	-1.009e-3	4.800e+0
-0.708	-9.982e-4	4.850e+0
-0.706	-9.872e-4	4.900e+0
-0.704	-9.762e-4	4.950e+0
-0.702	-9.655e-4	5.000e+0
-0.700	-9.548e-4	5.050e+0
-0.698	-9.440e-4	5.100e+0
-0.696	-9.337e-4	5.150e+0
-0.694	-9.235e-4	5.200e+0
-0.692	-9.130e-4	5.250e+0
-0.690	-9.029e-4	5.300e+0
-0.688	-8.929e-4	5.350e+0
-0.686	-8.829e-4	5.400e+0
-0.684	-8.730e-4	5.450e+0
-0.682	-8.634e-4	5.500e+0
-0.680	-8.537e-4	5.550e+0
-0.678	-8.440e-4	5.600e+0
-0.676	-8.342e-4	5.650e+0
-0.674	-8.241e-4	5.700e+0
-0.672	-8.145e-4	5.750e+0
-0.670	-8.052e-4	5.800e+0
-0.668	-7.958e-4	5.850e+0
-0.666	-7.865e-4	5.900e+0
-0.664	-7.776e-4	5.950e+0
-0.662	-7.685e-4	6.000e+0
-0.660	-7.596e-4	6.050e+0
-0.658	-7.504e-4	6.100e+0
-0.656	-7.417e-4	6.150e+0
-0.654	-7.330e-4	6.200e+0
-0.652	-7.242e-4	6.250e+0
-0.650	-7.156e-4	6.300e+0
-0.648	-7.068e-4	6.350e+0
-0.646	-6.982e-4	6.400e+0
-0.644	-6.900e-4	6.450e+0
-0.642	-6.815e-4	6.500e+0
-0.640	-6.732e-4	6.550e+0
-0.638	-6.650e-4	6.600e+0
-0.636	-6.565e-4	6.650e+0
-0.634	-6.482e-4	6.700e+0
-0.632	-6.403e-4	6.750e+0
-0.630	-6.323e-4	6.800e+0
-0.628	-6.240e-4	6.850e+0
-0.626	-6.159e-4	6.900e+0
-0.624	-6.080e-4	6.950e+0
-0.622	-6.001e-4	7.000e+0
-0.620	-5.923e-4	7.050e+0
-0.618	-5.845e-4	7.100e+0
-0.616	-5.768e-4	7.150e+0
-0.614	-5.692e-4	7.200e+0
-0.612	-5.616e-4	7.250e+0
-0.610	-5.541e-4	7.300e+0
-0.608	-5.467e-4	7.350e+0
-0.606	-5.394e-4	7.400e+0
-0.604	-5.321e-4	7.450e+0
-0.602	-5.248e-4	7.500e+0
-0.600	-5.175e-4	7.550e+0
-0.598	-5.104e-4	7.600e+0
-0.596	-5.033e-4	7.650e+0
-0.594	-4.963e-4	7.700e+0
-0.592	-4.892e-4	7.750e+0
-0.590	-4.824e-4	7.800e+0
-0.588	-4.755e-4	7.850e+0
-0.586	-4.686e-4	7.900e+0
-0.584	-4.619e-4	7.950e+0
-0.582	-4.551e-4	8.000e+0
-0.580	-4.485e-4	8.050e+0
-0.578	-4.418e-4	8.100e+0
-0.576	-4.352e-4	8.150e+0
-0.574	-4.287e-4	8.200e+0
-0.572	-4.223e-4	8.250e+0
-0.570	-4.156e-4	8.300e+0
-0.568	-4.094e-4	8.350e+0
-0.566	-4.030e-4	8.400e+0
-0.564	-3.968e-4	8.450e+0
-0.562	-3.902e-4	8.500e+0
-0.560	-3.839e-4	8.550e+0
-0.558	-3.778e-4	8.600e+0
-0.556	-3.715e-4	8.650e+0
-0.554	-3.653e-4	8.700e+0
-0.552	-3.590e-4	8.750e+0
-0.550	-3.528e-4	8.800e+0
-0.548	-3.465e-4	8.850e+0
-0.546	-3.405e-4	8.900e+0
-0.544	-3.341e-4	8.950e+0
-0.542	-3.278e-4	9.000e+0
-0.540	-3.215e-4	9.050e+0
-0.538	-3.152e-4	9.100e+0
-0.536	-3.089e-4	9.150e+0
-0.534	-3.026e-4	9.200e+0
-0.532	-2.959e-4	9.250e+0
-0.530	-2.894e-4	9.300e+0
-0.528	-2.830e-4	9.350e+0
-0.526	-2.764e-4	9.400e+0
-0.524	-2.696e-4	9.450e+0
-0.522	-2.628e-4	9.500e+0
-0.520	-2.559e-4	9.550e+0
-0.518	-2.487e-4	9.600e+0
-0.516	-2.414e-4	9.650e+0
-0.514	-2.341e-4	9.700e+0
-0.512	-2.264e-4	9.750e+0
-0.510	-2.184e-4	9.800e+0
-0.508	-2.103e-4	9.850e+0
-0.506	-2.020e-4	9.900e+0
-0.504	-1.936e-4	9.950e+0
-0.502	-1.848e-4	1.000e+1
-0.500	-1.754e-4	1.005e+1
-0.498	-1.659e-4	1.010e+1
-0.496	-1.560e-4	1.015e+1
-0.494	-1.459e-4	1.020e+1
-0.492	-1.352e-4	1.025e+1
-0.490	-1.239e-4	1.030e+1
-0.488	-1.125e-4	1.035e+1
-0.486	-1.005e-4	1.040e+1
-0.484	-8.796e-5	1.045e+1
-0.482	-7.465e-5	1.050e+1
-0.480	-6.089e-5	1.055e+1
-0.478	-4.670e-5	1.060e+1
-0.476	-3.128e-5	1.065e+1
-0.474	-1.593e-5	1.070e+1
-0.472	-1.338e-7	1.075e+1
-0.470	1.633e-5	1.080e+1
-0.468	3.348e-5	1.085e+1
-0.466	5.110e-5	1.090e+1
-0.464	6.914e-5	1.095e+1
-0.462	8.782e-5	1.100e+1
-0.460	1.071e-4	1.105e+1
-0.458	1.270e-4	1.110e+1
-0.456	1.472e-4	1.115e+1
-0.454	1.679e-4	1.120e+1
-0.452	1.892e-4	1.125e+1
-0.450	2.107e-4	1.130e+1
-0.448	2.328e-4	1.135e+1
-0.446	2.553e-4	1.140e+1
-0.444	2.781e-4	1.145e+1
-0.442	3.010e-4	1.150e+1
-0.440	3.244e-4	1.155e+1
-0.438	3.479e-4	1.160e+1
-0.436	3.698e-4	1.165e+1
-0.434	3.930e-4	1.170e+1
-0.432	4.167e-4	1.175e+1
-0.430	4.401e-4	1.180e+1
-0.428	4.634e-4	1.185e+1
-0.426	4.861e-4	1.190e+1
-0.424	5.088e-4	1.195e+1
-0.422	5.305e-4	1.200e+1
-0.420	5.518e-4	1.205e+1
-0.418	5.720e-4	1.210e+1
-0.416	5.916e-4	1.215e+1
-0.414	6.101e-4	1.220e+1
-0.412	6.275e-4	1.225e+1
-0.410	6.446e-4	1.230e+1
-0.408	6.596e-4	1.235e+1
-0.406	6.728e-4	1.240e+1
-0.404	6.849e-4	1.245e+1
-0.402	6.954e-4	1.250e+1
-0.400	7.041e-4	1.255e+1
-0.398	7.110e-4	1.260e+1
-0.396	7.163e-4	1.265e+1
-0.394	7.201e-4	1.270e+1
-0.392	7.222e-4	1.275e+1
-0.390	7.227e-4	1.280e+1
-0.388	7.215e-4	1.285e+1
-0.386	7.186e-4	1.290e+1
-0.384	7.147e-4	1.295e+1
-0.382	7.095e-4	1.300e+1
-0.380	7.032e-4	1.305e+1
-0.378	6.959e-4	1.310e+1
-0.376	6.876e-4	1.315e+1
-0.374	6.785e-4	1.320e+1
-0.372	6.688e-4	1.325e+1
-0.370	6.590e-4	1.330e+1
-0.368	6.486e-4	1.335e+1
-0.366	6.381e-4	1.340e+1
-0.364	6.277e-4	1.345e+1
-0.362	6.171e-4	1.350e+1
-0.360	6.068e-4	1.355e+1
-0.358	5.966e-4	1.360e+1
-0.356	5.869e-4	1.365e+1
-0.354	5.773e-4	1.370e+1
-0.352	5.684e-4	1.375e+1
-0.350	5.596e-4	1.380e+1
-0.348	5.514e-4	1.385e+1
-0.346	5.439e-4	1.390e+1
-0.344	5.366e-4	1.395e+1
-0.342	5.299e-4	1.400e+1
-0.340	5.238e-4	1.405e+1
-0.338	5.183e-4	1.410e+1
-0.336	5.129e-4	1.415e+1
-0.334	5.081e-4	1.420e+1
-0.332	5.038e-4	1.425e+1
-0.330	5.001e-4	1.430e+1
-0.328	4.967e-4	1.435e+1
-0.326	4.939e-4	1.440e+1
-0.324	4.914e-4	1.445e+1
-0.322	4.895e-4	1.450e+1
-0.320	4.881e-4	1.455e+1
-0.318	4.872e-4	1.460e+1
-0.316	4.864e-4	1.465e+1
-0.314	4.862e-4	1.470e+1
-0.312	4.865e-4	1.475e+1
-0.310	4.870e-4	1.480e+1
-0.308	4.883e-4	1.485e+1
-0.306	4.898e-4	1.490e+1
-0.304	4.917e-4	1.495e+1
-0.302	4.939e-4	1.500e+1
-0.300	4.965e-4	1.505e+1
-0.298	4.995e-4	1.510e+1
-0.296	5.030e-4	1.515e+1
-0.294	5.070e-4	1.520e+1
-0.292	5.114e-4	1.525e+1
-0.290	5.162e-4	1.530e+1
-0.288	5.211e-4	1.535e+1
-0.286	5.267e-4	1.540e+1
-0.284	5.326e-4	1.545e+1
-0.282	5.392e-4	1.550e+1
-0.280	5.461e-4	1.555e+1
-0.278	5.534e-4	1.560e+1
-0.276	5.616e-4	1.565e+1
-0.274	5.700e-4	1.570e+1
-0.272	5.789e-4	1.575e+1
-0.270	5.886e-4	1.580e+1
-0.268	5.990e-4	1.585e+1
-0.266	6.101e-4	1.590e+1
-0.264	6.218e-4	1.595e+1
-0.262	6.347e-4	1.600e+1
-0.260	6.478e-4	1.605e+1
-0.258	6.622e-4	1.610e+1
-0.256	6.773e-4	1.615e+1
-0.254	6.932e-4	1.620e+1
-0.252	7.101e-4	1.625e+1
-0.250	7.281e-4	1.630e+1
-0.248	7.475e-4	1.635e+1
-0.246	7.676e-4	1.640e+1
-0.244	7.883e-4	1.645e+1
-0.242	8.099e-4	1.650e+1
-0.240	8.324e-4	1.655e+1
-0.238	8.559e-4	1.660e+1
-0.236	8.803e-4	1.665e+1
-0.234	9.057e-4	1.670e+1
-0.232	9.316e-4	1.675e+1
-0.230	9.584e-4	1.680e+1
-0.228	9.858e-4	1.685e+1
-0.226	1.014e-3	1.690e+1
-0.224	1.043e-3	1.695e+1
-0.222	1.072e-3	1.700e+1
-0.220	1.101e-3	1.705e+1
-0.218	1.131e-3	1.710e+1
-0.216	1.161e-3	1.715e+1
-0.214	1.192e-3	1.720e+1
-0.212	1.222e-3	1.725e+1
-0.210	1.252e-3	1.730e+1
-0.208	1.281e-3	1.735e+1
-0.206	1.311e-3	1.740e+1
-0.204	1.340e-3	1.745e+1
-0.202	1.368e-3	1.750e+1
-0.200	1.395e-3	1.755e+1
-0.198	1.421e-3	1.760e+1
-0.196	1.446e-3	1.765e+1
-0.194	1.470e-3	1.770e+1
-0.192	1.493e-3	1.775e+1
-0.190	1.513e-3	1.780e+1
-0.188	1.532e-3	1.785e+1
-0.186	1.550e-3	1.790e+1
-0.184	1.564e-3	1.795e+1
-0.182	1.576e-3	1.800e+1
-0.180	1.586e-3	1.805e+1
-0.178	1.593e-3	1.810e+1
-0.176	1.598e-3	1.815e+1
-0.174	1.601e-3	1.820e+1
-0.172	1.601e-3	1.825e+1
-0.170	1.599e-3	1.830e+1
-0.168	1.595e-3	1.835e+1
-0.166	1.590e-3	1.840e+1
-0.164	1.584e-3	1.845e+1
-0.162	1.577e-3	1.850e+1
-0.160	1.570e-3	1.855e+1
-0.158	1.562e-3	1.860e+1
-0.156	1.555e-3	1.865e+1
-0.154	1.547e-3	1.870e+1
-0.152	1.539e-3	1.875e+1
-0.150	1.530e-3	1.880e+1
-0.148	1.523e-3	1.885e+1
-0.146	1.515e-3	1.890e+1
-0.144	1.509e-3	1.895e+1
-0.142	1.502e-3	1.900e+1
-0.140	1.496e-3	1.905e+1
-0.138	1.490e-3	1.910e+1
-0.136	1.485e-3	1.915e+1
-0.134	1.480e-3	1.920e+1
-0.132	1.475e-3	1.925e+1
-0.130	1.471e-3	1.930e+1
-0.128	1.467e-3	1.935e+1
-0.126	1.463e-3	1.940e+1
-0.124	1.459e-3	1.945e+1
-0.122	1.455e-3	1.950e+1
-0.120	1.451e-3	1.955e+1
-0.118	1.447e-3	1.960e+1
-0.116	1.444e-3	1.965e+1
-0.114	1.440e-3	1.970e+1
-0.112	1.436e-3	1.975e+1
-0.110	1.432e-3	1.980e+1
-0.108	1.428e-3	1.985e+1
-0.106	1.424e-3	1.990e+1
-0.104	1.420e-3	1.995e+1
-0.102	1.417e-3	2.000e+1
-0.100	1.413e-3	2.005e+1
-0.098	1.409e-3	2.010e+1
-0.096	1.406e-3	2.015e+1
-0.094	1.403e-3	2.020e+1
-0.092	1.401e-3	2.025e+1
-0.090	1.399e-3	2.030e+1
-0.088	1.397e-3	2.035e+1
-0.086	1.396e-3	2.040e+1
-0.084	1.397e-3	2.045e+1
-0.082	1.397e-3	2.050e+1
-0.080	1.398e-3	2.055e+1
-0.078	1.400e-3	2.060e+1
-0.076	1.403e-3	2.065e+1
-0.074	1.406e-3	2.070e+1
-0.072	1.409e-3	2.075e+1
-0.070	1.413e-3	2.080e+1
-0.068	1.418e-3	2.085e+1
-0.066	1.422e-3	2.090e+1
-0.064	1.427e-3	2.095e+1
-0.062	1.433e-3	2.100e+1
-0.060	1.438e-3	2.105e+1
-0.058	1.444e-3	2.110e+1
-0.056	1.450e-3	2.115e+1
-0.054	1.456e-3	2.120e+1
-0.052	1.463e-3	2.125e+1
-0.050	1.469e-3	2.130e+1
-0.048	1.476e-3	2.135e+1
-0.046	1.483e-3	2.140e+1
-0.044	1.490e-3	2.145e+1
-0.042	1.497e-3	2.150e+1
-0.040	1.504e-3	2.155e+1
-0.038	1.512e-3	2.160e+1
-0.036	1.519e-3	2.165e+1
-0.034	1.526e-3	2.170e+1
-0.032	1.534e-3	2.175e+1
-0.030	1.543e-3	2.180e+1
-0.028	1.550e-3	2.185e+1
-0.026	1.558e-3	2.190e+1
-0.024	1.566e-3	2.195e+1
-0.022	1.574e-3	2.200e+1
-0.020	1.582e-3	2.205e+1
-0.018	1.591e-3	2.210e+1
-0.016	1.599e-3	2.215e+1
-0.014	1.608e-3	2.220e+1
-0.012	1.617e-3	2.225e+1
-0.010	1.626e-3	2.230e+1
-0.008	1.636e-3	2.235e+1
-0.006	1.645e-3	2.240e+1
-0.004	1.655e-3	2.245e+1
-0.002	1.665e-3	2.250e+1
-0.000	1.677e-3	2.255e+1
0.002	1.688e-3	2.260e+1
0.004	1.699e-3	2.265e+1
0.006	1.711e-3	2.270e+1
0.008	1.723e-3	2.275e+1
0.010	1.736e-3	2.280e+1
0.012	1.749e-3	2.285e+1
0.014	1.763e-3	2.290e+1
0.016	1.777e-3	2.295e+1
0.018	1.791e-3	2.300e+1
0.020	1.807e-3	2.305e+1
0.022	1.823e-3	2.310e+1
0.024	1.839e-3	2.315e+1
0.026	1.857e-3	2.320e+1
0.028	1.874e-3	2.325e+1
0.030	1.893e-3	2.330e+1
0.032	1.912e-3	2.335e+1
0.034	1.931e-3	2.340e+1
0.036	1.951e-3	2.345e+1
0.038	1.972e-3	2.350e+1
0.040	1.994e-3	2.355e+1
0.042	2.016e-3	2.360e+1
0.044	2.040e-3	2.365e+1
0.046	2.064e-3	2.370e+1
0.048	2.088e-3	2.375e+1
0.050	2.113e-3	2.380e+1
0.052	2.139e-3	2.385e+1
0.054	2.165e-3	2.390e+1
0.056	2.192e-3	2.395e+1
0.058	2.220e-3	2.400e+1
0.060	2.248e-3	2.405e+1
0.062	2.277e-3	2.410e+1
0.064	2.306e-3	2.415e+1
0.066	2.337e-3	2.420e+1
0.068	2.367e-3	2.425e+1
0.070	2.398e-3	2.430e+1
0.072	2.429e-3	2.435e+1
0.074	2.461e-3	2.440e+1
0.076	2.493e-3	2.445e+1
0.078	2.525e-3	2.450e+1
0.080	2.558e-3	2.455e+1
0.082	2.591e-3	2.460e+1
0.084	2.624e-3	2.465e+1
0.086	2.658e-3	2.470e+1
0.088	2.693e-3	2.475e+1
0.090	2.727e-3	2.480e+1
0.092	2.762e-3	2.485e+1
0.094	2.797e-3	2.490e+1
0.096	2.833e-3	2.495e+1
0.098	2.869e-3	2.500e+1
0.100	2.905e-3	2.505e+1
0.102	2.941e-3	2.510e+1
0.104	2.977e-3	2.515e+1
0.106	3.014e-3	2.520e+1
0.108	3.051e-3	2.525e+1
0.110	3.088e-3	2.530e+1
0.112	3.126e-3	2.535e+1
0.114	3.163e-3	2.540e+1
0.116	3.200e-3	2.545e+1
0.118	3.237e-3	2.550e+1
0.120	3.275e-3	2.555e+1
0.122	3.313e-3	2.560e+1
0.124	3.350e-3	2.565e+1
0.126	3.388e-3	2.570e+1
0.128	3.426e-3	2.575e+1
0.130	3.463e-3	2.580e+1
0.132	3.501e-3	2.585e+1
0.134	3.538e-3	2.590e+1
0.136	3.576e-3	2.595e+1
0.138	3.613e-3	2.600e+1
0.140	3.651e-3	2.605e+1
0.142	3.689e-3	2.610e+1
0.144	3.727e-3	2.615e+1
0.146	3.765e-3	2.620e+1
0.148	3.803e-3	2.625e+1
0.150	3.840e-3	2.630e+1
0.152	3.878e-3	2.635e+1
0.154	3.917e-3	2.640e+1
0.156	3.955e-3	2.645e+1
0.158	3.992e-3	2.650e+1
0.160	4.030e-3	2.655e+1
0.162	4.067e-3	2.660e+1
0.164	4.104e-3	2.665e+1
0.166	4.141e-3	2.670e+1
0.168	4.177e-3	2.675e+1
0.170	4.214e-3	2.680e+1
0.172	4.250e-3	2.685e+1
0.174	4.287e-3	2.690e+1
0.176	4.323e-3	2.695e+1
0.178	4.359e-3	2.700e+1
0.180	4.394e-3	2.705e+1
0.182	4.430e-3	2.710e+1
0.184	4.465e-3	2.715e+1
0.186	4.499e-3	2.720e+1
0.188	4.534e-3	2.725e+1
0.190	4.568e-3	2.730e+1
0.192	4.602e-3	2.735e+1
0.194	4.636e-3	2.740e+1
0.196	4.669e-3	2.745e+1
0.198	4.703e-3	2.750e+1
0.200	4.735e-3	2.755e+1
0.202	4.767e-3	2.760e+1
0.204	4.799e-3	2.765e+1
0.206	4.831e-3	2.770e+1
0.208	4.862e-3	2.775e+1
0.210	4.892e-3	2.780e+1
0.212	4.921e-3	2.785e+1
0.214	4.951e-3	2.790e+1
0.216	4.980e-3	2.795e+1
0.218	5.008e-3	2.800e+1
0.220	5.036e-3	2.805e+1
0.222	5.062e-3	2.810e+1
0.224	5.088e-3	2.815e+1
0.226	5.113e-3	2.820e+1
0.228	5.138e-3	2.825e+1
0.230	5.162e-3	2.830e+1
0.232	5.186e-3	2.835e+1
0.234	5.208e-3	2.840e+1
0.236	5.231e-3	2.845e+1
0.238	5.252e-3	2.850e+1
0.240	5.273e-3	2.855e+1
0.242	5.293e-3	2.860e+1
0.244	5.312e-3	2.865e+1
0.246	5.331e-3	2.870e+1
0.248	5.349e-3	2.875e+1
0.250	5.368e-3	2.880e+1
0.252	5.385e-3	2.885e+1
0.254	5.401e-3	2.890e+1
0.256	5.417e-3	2.895e+1
0.258	5.432e-3	2.900e+1
0.260	5.447e-3	2.905e+1
0.262	5.461e-3	2.910e+1
0.264	5.476e-3	2.915e+1
0.266	5.488e-3	2.920e+1
0.268	5.501e-3	2.925e+1
0.270	5.512e-3	2.930e+1
0.272	5.523e-3	2.935e+1
0.274	5.535e-3	2.940e+1
0.276	5.546e-3	2.945e+1
0.278	5.557e-3	2.950e+1
0.280	5.567e-3	2.955e+1
0.282	5.577e-3	2.960e+1
0.284	5.588e-3	2.965e+1
0.286	5.598e-3	2.970e+1
0.288	5.607e-3	2.975e+1
0.290	5.617e-3	2.980e+1
0.292	5.627e-3	2.985e+1
0.294	5.638e-3	2.990e+1
0.296	5.648e-3	2.995e+1
0.298	5.658e-3	3.000e+1
0.300	5.668e-3	3.005e+1
0.302	5.677e-3	3.010e+1
0.304	5.686e-3	3.015e+1
0.306	5.694e-3	3.020e+1
0.308	5.704e-3	3.025e+1
0.310	5.712e-3	3.030e+1
0.312	5.720e-3	3.035e+1
0.314	5.727e-3	3.040e+1
0.316	5.734e-3	3.045e+1
0.318	5.741e-3	3.050e+1
0.320	5.748e-3	3.055e+1
0.322	5.755e-3	3.060e+1
0.324	5.762e-3	3.065e+1
0.326	5.770e-3	3.070e+1
0.328	5.777e-3	3.075e+1
0.330	5.783e-3	3.080e+1
0.332	5.790e-3	3.085e+1
0.334	5.797e-3	3.090e+1
0.336	5.803e-3	3.095e+1
0.338	5.810e-3	3.100e+1
0.340	5.816e-3	3.105e+1
0.342	5.822e-3	3.110e+1
0.344	5.829e-3	3.115e+1
0.346	5.835e-3	3.120e+1
0.348	5.842e-3	3.125e+1
0.350	5.848e-3	3.130e+1
0.352	5.854e-3	3.135e+1
0.354	5.860e-3	3.140e+1
0.356	5.866e-3	3.145e+1
0.358	5.872e-3	3.150e+1
0.360	5.877e-3	3.155e+1
0.362	5.883e-3	3.160e+1
0.364	5.889e-3	3.165e+1
0.366	5.894e-3	3.170e+1
0.368	5.898e-3	3.175e+1
0.370	5.903e-3	3.180e+1
0.372	5.908e-3	3.185e+1
0.374	5.913e-3	3.190e+1
0.376	5.918e-3	3.195e+1
0.378	5.923e-3	3.200e+1
0.380	5.928e-3	3.205e+1
0.382	5.932e-3	3.210e+1
0.384	5.936e-3	3.215e+1
0.386	5.939e-3	3.220e+1
0.388	5.942e-3	3.225e+1
0.390	5.945e-3	3.230e+1
0.392	5.947e-3	3.235e+1
0.394	5.949e-3	3.240e+1
0.396	5.951e-3	3.245e+1
0.398	5.952e-3	3.250e+1
0.400	5.954e-3	3.255e+1
0.402	5.955e-3	3.260e+1
0.404	5.957e-3	3.265e+1
0.406	5.957e-3	3.270e+1
0.408	5.957e-3	3.275e+1
0.410	5.958e-3	3.280e+1
0.412	5.956e-3	3.285e+1
0.414	5.955e-3	3.290e+1
0.416	5.954e-3	3.295e+1
0.418	5.954e-3	3.300e+1
0.420	5.952e-3	3.305e+1
0.422	5.950e-3	3.310e+1
0.424	5.949e-3	3.315e+1
0.426	5.946e-3	3.320e+1
0.428	5.943e-3	3.325e+1
0.430	5.940e-3	3.330e+1
0.432	5.938e-3	3.335e+1
0.434	5.937e-3	3.340e+1
0.436	5.934e-3	3.345e+1
0.438	5.930e-3	3.350e+1
0.440	5.926e-3	3.355e+1
0.442	5.921e-3	3.360e+1
0.444	5.916e-3	3.365e+1
0.446	5.912e-3	3.370e+1
0.448	5.905e-3	3.375e+1
0.450	5.898e-3	3.380e+1
0.452	5.890e-3	3.385e+1
0.454	5.883e-3	3.390e+1
0.456	5.875e-3	3.395e+1
0.458	5.865e-3	3.400e+1
0.460	5.856e-3	3.405e+1
0.462	5.848e-3	3.410e+1
0.464	5.838e-3	3.415e+1
0.466	5.829e-3	3.420e+1
0.468	5.819e-3	3.425e+1
0.470	5.808e-3	3.430e+1
0.472	5.798e-3	3.435e+1
0.474	5.787e-3	3.440e+1
0.476	5.776e-3	3.445e+1
0.478	5.764e-3	3.450e+1
0.480	5.753e-3	3.455e+1
0.482	5.740e-3	3.460e+1
0.484	5.727e-3	3.465e+1
0.486	5.714e-3	3.470e+1
0.488	5.701e-3	3.475e+1
0.490	5.687e-3	3.480e+1
0.492	5.674e-3	3.485e+1
0.494	5.660e-3	3.490e+1
0.496	5.646e-3	3.495e+1
0.498	5.631e-3	3.500e+1
0.500	5.616e-3	3.505e+1
0.502	5.601e-3	3.510e+1
0.504	5.586e-3	3.515e+1
0.506	5.571e-3	3.520e+1
0.508	5.554e-3	3.525e+1
0.510	5.538e-3	3.530e+1
0.512	5.522e-3	3.535e+1
0.514	5.505e-3	3.540e+1
0.516	5.488e-3	3.545e+1
0.518	5.470e-3	3.550e+1
0.520	5.452e-3	3.555e+1
0.522	5.434e-3	3.560e+1
0.524	5.417e-3	3.565e+1
0.526	5.399e-3	3.570e+1
0.528	5.382e-3	3.575e+1
0.530	5.364e-3	3.580e+1
0.532	5.346e-3	3.585e+1
0.534	5.328e-3	3.590e+1
0.536	5.309e-3	3.595e+1
0.538	5.291e-3	3.600e+1
0.540	5.275e-3	3.605e+1
0.542	5.256e-3	3.610e+1
0.544	5.238e-3	3.615e+1
0.546	5.220e-3	3.620e+1
0.548	5.201e-3	3.625e+1
0.550	5.183e-3	3.630e+1
0.552	5.165e-3	3.635e+1
0.554	5.147e-3	3.640e+1
0.556	5.130e-3	3.645e+1
0.558	5.112e-3	3.650e+1
0.560	5.094e-3	3.655e+1
0.562	5.078e-3	3.660e+1
0.564	5.061e-3	3.665e+1
0.566	5.044e-3	3.670e+1
0.568	5.027e-3	3.675e+1
0.570	5.010e-3	3.680e+1
0.572	4.993e-3	3.685e+1
0.574	4.977e-3	3.690e+1
0.576	4.961e-3	3.695e+1
0.578	4.945e-3	3.700e+1
0.580	4.930e-3	3.705e+1
0.582	4.915e-3	3.710e+1
0.584	4.900e-3	3.715e+1
0.586	4.885e-3	3.720e+1
0.588	4.871e-3	3.725e+1
0.590	4.857e-3	3.730e+1
0.592	4.843e-3	3.735e+1
0.594	4.829e-3	3.740e+1
0.596	4.815e-3	3.745e+1
0.598	4.802e-3	3.750e+1
0.600	4.789e-3	3.755e+1
0.602	4.776e-3	3.760e+1
0.604	4.764e-3	3.765e+1
0.606	4.751e-3	3.770e+1
0.608	4.740e-3	3.775e+1
0.610	4.728e-3	3.780e+1
0.612	4.717e-3	3.785e+1
0.614	4.706e-3	3.790e+1
0.616	4.695e-3	3.795e+1
0.618	4.684e-3	3.800e+1
0.620	4.673e-3	3.805e+1
0.622	4.663e-3	3.810e+1
0.624	4.653e-3	3.815e+1
0.626	4.643e-3	3.820e+1
0.628	4.634e-3	3.825e+1
0.630	4.625e-3	3.830e+1
0.632	4.617e-3	3.835e+1
0.634	4.608e-3	3.840e+1
0.636	4.601e-3	3.845e+1
0.638	4.593e-3	3.850e+1
0.640	4.586e-3	3.855e+1
0.642	4.579e-3	3.860e+1
0.644	4.573e-3	3.865e+1
0.646	4.567e-3	3.870e+1
0.648	4.562e-3	3.875e+1
0.650	4.557e-3	3.880e+1
0.652	4.553e-3	3.885e+1
0.654	4.549e-3	3.890e+1
0.656	4.545e-3	3.895e+1
0.658	4.543e-3	3.900e+1
0.660	4.541e-3	3.905e+1
0.662	4.539e-3	3.910e+1
0.664	4.538e-3	3.915e+1
0.666	4.537e-3	3.920e+1
0.668	4.538e-3	3.925e+1
0.670	4.539e-3	3.930e+1
0.672	4.541e-3	3.935e+1
0.674	4.544e-3	3.940e+1
0.676	4.547e-3	3.945e+1
0.678	4.551e-3	3.950e+1
0.680	4.556e-3	3.955e+1
0.682	4.562e-3	3.960e+1
0.684	4.569e-3	3.965e+1
0.686	4.577e-3	3.970e+1
0.688	4.585e-3	3.975e+1
0.690	4.595e-3	3.980e+1
0.692	4.606e-3	3.985e+1
0.694	4.618e-3	3.990e+1
0.696	4.630e-3	3.995e+1
0.698	4.644e-3	4.000e+1
0.700	4.659e-3	4.005e+1
0.702	4.675e-3	4.010e+1
0.704	4.693e-3	4.015e+1
0.706	4.711e-3	4.020e+1
0.708	4.730e-3	4.025e+1
0.710	4.751e-3	4.030e+1
0.712	4.773e-3	4.035e+1
0.714	4.795e-3	4.040e+1
0.716	4.819e-3	4.045e+1
0.718	4.845e-3	4.050e+1
0.720	4.871e-3	4.055e+1
0.722	4.899e-3	4.060e+1
0.724	4.928e-3	4.065e+1
0.726	4.958e-3	4.070e+1
0.728	4.990e-3	4.075e+1
0.730	5.023e-3	4.080e+1
0.732	5.057e-3	4.085e+1
0.734	5.092e-3	4.090e+1
0.736	5.128e-3	4.095e+1
0.738	5.166e-3	4.100e+1
0.740	5.206e-3	4.105e+1
0.742	5.247e-3	4.110e+1
0.744	5.289e-3	4.115e+1
0.746	5.333e-3	4.120e+1
0.748	5.378e-3	4.125e+1
0.750	5.425e-3	4.130e+1
0.752	5.473e-3	4.135e+1
0.754	5.523e-3	4.140e+1
0.756	5.574e-3	4.145e+1
0.758	5.626e-3	4.150e+1
0.760	5.680e-3	4.155e+1
0.762	5.735e-3	4.160e+1
0.764	5.791e-3	4.165e+1
0.766	5.849e-3	4.170e+1
0.768	5.908e-3	4.175e+1
0.770	5.968e-3	4.180e+1
0.772	6.031e-3	4.185e+1
0.774	6.094e-3	4.190e+1
0.776	6.159e-3	4.195e+1
0.778	6.225e-3	4.200e+1
0.780	6.294e-3	4.205e+1
0.782	6.363e-3	4.210e+1
0.784	6.433e-3	4.215e+1
0.786	6.505e-3	4.220e+1
0.788	6.578e-3	4.225e+1
0.790	6.651e-3	4.230e+1
0.792	6.726e-3	4.235e+1
0.794	6.803e-3	4.240e+1
0.796	6.881e-3	4.245e+1
0.798	6.961e-3	4.250e+1
0.800	7.043e-3	4.255e+1
0.802	7.126e-3	4.260e+1
0.804	7.210e-3	4.265e+1
0.806	7.295e-3	4.270e+1
0.808	7.381e-3	4.275e+1
0.810	7.468e-3	4.280e+1
0.812	7.557e-3	4.285e+1
0.814	7.648e-3	4.290e+1
0.816	7.738e-3	4.295e+1
0.818	7.832e-3	4.300e+1
0.820	7.928e-3	4.305e+1
0.822	8.023e-3	4.310e+1
0.824	8.119e-3	4.315e+1
0.826	8.216e-3	4.320e+1
0.828	8.313e-3	4.325e+1
0.830	8.412e-3	4.330e+1
0.832	8.513e-3	4.335e+1
0.834	8.615e-3	4.340e+1
0.836	8.719e-3	4.345e+1
0.838	8.823e-3	4.350e+1
0.840	8.929e-3	4.355e+1
0.842	9.035e-3	4.360e+1
0.844	9.142e-3	4.365e+1
0.846	9.250e-3	4.370e+1
0.848	9.359e-3	4.375e+1
0.850	9.471e-3	4.380e+1
0.852	9.582e-3	4.385e+1
0.854	9.694e-3	4.390e+1
0.856	9.806e-3	4.395e+1
0.858	9.919e-3	4.400e+1
0.860	1.003e-2	4.405e+1
0.862	1.015e-2	4.410e+1
0.864	1.027e-2	4.415e+1
0.866	1.039e-2	4.420e+1
0.868	1.051e-2	4.425e+1
0.870	1.063e-2	4.430e+1
0.872	1.075e-2	4.435e+1
0.874	1.087e-2	4.440e+1
0.876	1.099e-2	4.445e+1
0.878	1.111e-2	4.450e+1
0.880	1.124e-2	4.455e+1
0.882	1.136e-2	4.460e+1
0.884	1.149e-2	4.465e+1
0.886	1.161e-2	4.470e+1
0.888	1.174e-2	4.475e+1
0.890	1.187e-2	4.480e+1
0.892	1.200e-2	4.485e+1
0.894	1.213e-2	4.490e+1
0.896	1.226e-2	4.495e+1
0.898	1.239e-2	4.500e+1
Segment 2:
0.900	1.241e-2	4.505e+1
0.898	1.221e-2	4.510e+1
0.896	1.201e-2	4.515e+1
0.894	1.181e-2	4.520e+1
0.892	1.162e-2	4.525e+1
0.890	1.143e-2	4.530e+1
0.888	1.124e-2	4.535e+1
0.886	1.106e-2	4.540e+1
0.884	1.087e-2	4.545e+1
0.882	1.069e-2	4.550e+1
0.880	1.051e-2	4.555e+1
0.878	1.033e-2	4.560e+1
0.876	1.016e-2	4.565e+1
0.874	9.985e-3	4.570e+1
0.872	9.814e-3	4.575e+1
0.870	9.646e-3	4.580e+1
0.868	9.478e-3	4.585e+1
0.866	9.312e-3	4.590e+1
0.864	9.149e-3	4.595e+1
0.862	8.987e-3	4.600e+1
0.860	8.827e-3	4.605e+1
0.858	8.669e-3	4.610e+1
0.856	8.512e-3	4.615e+1
0.854	8.358e-3	4.620e+1
0.852	8.207e-3	4.625e+1
0.850	8.057e-3	4.630e+1
0.848	7.910e-3	4.635e+1
0.846	7.761e-3	4.640e+1
0.844	7.616e-3	4.645e+1
0.842	7.473e-3	4.650e+1
0.840	7.331e-3	4.655e+1
0.838	7.191e-3	4.660e+1
0.836	7.052e-3	4.665e+1
0.834	6.916e-3	4.670e+1
0.832	6.781e-3	4.675e+1
0.830	6.650e-3	4.680e+1
0.828	6.520e-3	4.685e+1
0.826	6.391e-3	4.690e+1
0.824	6.263e-3	4.695e+1
0.822	6.137e-3	4.700e+1
0.820	6.012e-3	4.705e+1
0.818	5.889e-3	4.710e+1
0.816	5.769e-3	4.715e+1
0.814	5.650e-3	4.720e+1
0.812	5.534e-3	4.725e+1
0.810	5.417e-3	4.730e+1
0.808	5.304e-3	4.735e+1
0.806	5.193e-3	4.740e+1
0.804	5.084e-3	4.745e+1
0.802	4.977e-3	4.750e+1
0.800	4.870e-3	4.755e+1
0.798	4.766e-3	4.760e+1
0.796	4.663e-3	4.765e+1
0.794	4.561e-3	4.770e+1
0.792	4.462e-3	4.775e+1
0.790	4.364e-3	4.780e+1
0.788	4.268e-3	4.785e+1
0.786	4.173e-3	4.790e+1
0.784	4.080e-3	4.795e+1
0.782	3.989e-3	4.800e+1
0.780	3.899e-3	4.805e+1
0.778	3.811e-3	4.810e+1
0.776	3.725e-3	4.815e+1
0.774	3.640e-3	4.820e+1
0.772	3.557e-3	4.825e+1
0.770	3.478e-3	4.830e+1
0.768	3.398e-3	4.835e+1
0.766	3.320e-3	4.840e+1
0.764	3.244e-3	4.845e+1
0.762	3.168e-3	4.850e+1
0.760	3.094e-3	4.855e+1
0.758	3.022e-3	4.860e+1
0.756	2.951e-3	4.865e+1
0.754	2.882e-3	4.870e+1
0.752	2.814e-3	4.875e+1
0.750	2.748e-3	4.880e+1
0.748	2.683e-3	4.885e+1
0.746	2.619e-3	4.890e+1
0.744	2.557e-3	4.895e+1
0.742	2.496e-3	4.900e+1
0.740	2.437e-3	4.905e+1
0.738	2.379e-3	4.910e+1
0.736	2.321e-3	4.915e+1
0.734	2.265e-3	4.920e+1
0.732	2.211e-3	4.925e+1
0.730	2.157e-3	4.930e+1
0.728	2.105e-3	4.935e+1
0.726	2.055e-3	4.940e+1
0.724	2.005e-3	4.945e+1
0.722	1.956e-3	4.950e+1
0.720	1.910e-3	4.955e+1
0.718	1.863e-3	4.960e+1
0.716	1.818e-3	4.965e+1
0.714	1.773e-3	4.970e+1
0.712	1.730e-3	4.975e+1
0.710	1.687e-3	4.980e+1
0.708	1.646e-3	4.985e+1
0.706	1.605e-3	4.990e+1
0.704	1.565e-3	4.995e+1
0.702	1.525e-3	5.000e+1
0.700	1.487e-3	5.005e+1
0.698	1.449e-3	5.010e+1
0.696	1.412e-3	5.015e+1
0.694	1.376e-3	5.020e+1
0.692	1.341e-3	5.025e+1
0.690	1.307e-3	5.030e+1
0.688	1.273e-3	5.035e+1
0.686	1.239e-3	5.040e+1
0.684	1.206e-3	5.045e+1
0.682	1.174e-3	5.050e+1
0.680	1.142e-3	5.055e+1
0.678	1.111e-3	5.060e+1
0.676	1.080e-3	5.065e+1
0.674	1.050e-3	5.070e+1
0.672	1.020e-3	5.075e+1
0.670	9.906e-4	5.080e+1
0.668	9.615e-4	5.085e+1
0.666	9.326e-4	5.090e+1
0.664	9.041e-4	5.095e+1
0.662	8.760e-4	5.100e+1
0.660	8.479e-4	5.105e+1
0.658	8.201e-4	5.110e+1
0.656	7.925e-4	5.115e+1
0.654	7.652e-4	5.120e+1
0.652	7.374e-4	5.125e+1
0.650	7.102e-4	5.130e+1
0.648	6.831e-4	5.135e+1
0.646	6.563e-4	5.140e+1
0.644	6.295e-4	5.145e+1
0.642	6.029e-4	5.150e+1
0.640	5.765e-4	5.155e+1
0.638	5.501e-4	5.160e+1
0.636	5.237e-4	5.165e+1
0.634	4.970e-4	5.170e+1
0.632	4.705e-4	5.175e+1
0.630	4.441e-4	5.180e+1
0.628	4.176e-4	5.185e+1
0.626	3.909e-4	5.190e+1
0.624	3.654e-4	5.195e+1
0.622	3.398e-4	5.200e+1
0.620	3.130e-4	5.205e+1
0.618	2.868e-4	5.210e+1
0.616	2.601e-4	5.215e+1
0.614	2.330e-4	5.220e+1
0.612	2.066e-4	5.225e+1
0.610	1.804e-4	5.230e+1
0.608	1.541e-4	5.235e+1
0.606	1.282e-4	5.240e+1
0.604	1.022e-4	5.245e+1
0.602	7.612e-5	5.250e+1
0.600	5.041e-5	5.255e+1
0.598	2.534e-5	5.260e+1
0.596	-9.442e-8	5.265e+1
0.594	-2.497e-5	5.270e+1
0.592	-5.009e-5	5.275e+1
0.590	-7.405e-5	5.280e+1
0.588	-9.745e-5	5.285e+1
0.586	-1.202e-4	5.290e+1
0.584	-1.427e-4	5.295e+1
0.582	-1.641e-4	5.300e+1
0.580	-1.850e-4	5.305e+1
0.578	-2.052e-4	5.310e+1
0.576	-2.246e-4	5.315e+1
0.574	-2.425e-4	5.320e+1
0.572	-2.597e-4	5.325e+1
0.570	-2.765e-4	5.330e+1
0.568	-2.921e-4	5.335e+1
0.566	-3.062e-4	5.340e+1
0.564	-3.198e-4	5.345e+1
0.562	-3.321e-4	5.350e+1
0.560	-3.432e-4	5.355e+1
0.558	-3.534e-4	5.360e+1
0.556	-3.625e-4	5.365e+1
0.554	-3.703e-4	5.370e+1
0.552	-3.770e-4	5.375e+1
0.550	-3.825e-4	5.380e+1
0.548	-3.872e-4	5.385e+1
0.546	-3.910e-4	5.390e+1
0.544	-3.940e-4	5.395e+1
0.542	-3.956e-4	5.400e+1
0.540	-3.966e-4	5.405e+1
0.538	-3.971e-4	5.410e+1
0.536	-3.963e-4	5.415e+1
0.534	-3.949e-4	5.420e+1
0.532	-3.930e-4	5.425e+1
0.530	-3.906e-4	5.430e+1
0.528	-3.874e-4	5.435e+1
0.526	-3.836e-4	5.440e+1
0.524	-3.794e-4	5.445e+1
0.522	-3.750e-4	5.450e+1
0.520	-3.702e-4	5.455e+1
0.518	-3.652e-4	5.460e+1
0.516	-3.597e-4	5.465e+1
0.514	-3.542e-4	5.470e+1
0.512	-3.488e-4	5.475e+1
0.510	-3.424e-4	5.480e+1
0.508	-3.360e-4	5.485e+1
0.506	-3.298e-4	5.490e+1
0.504	-3.235e-4	5.495e+1
0.502	-3.167e-4	5.500e+1
0.500	-3.103e-4	5.505e+1
0.498	-3.039e-4	5.510e+1
0.496	-2.973e-4	5.515e+1
0.494	-2.909e-4	5.520e+1
0.492	-2.848e-4	5.525e+1
0.490	-2.785e-4	5.530e+1
0.488	-2.724e-4	5.535e+1
0.486	-2.658e-4	5.540e+1
0.484	-2.599e-4	5.545e+1
0.482	-2.541e-4	5.550e+1
0.480	-2.485e-4	5.555e+1
0.478	-2.426e-4	5.560e+1
0.476	-2.369e-4	5.565e+1
0.474	-2.316e-4	5.570e+1
0.472	-2.264e-4	5.575e+1
0.470	-2.208e-4	5.580e+1
0.468	-2.161e-4	5.585e+1
0.466	-2.110e-4	5.590e+1
0.464	-2.059e-4	5.595e+1
0.462	-2.012e-4	5.600e+1
0.460	-1.965e-4	5.605e+1
0.458	-1.921e-4	5.610e+1
0.456	-1.877e-4	5.615e+1
0.454	-1.835e-4	5.620e+1
0.452	-1.792e-4	5.625e+1
0.450	-1.750e-4	5.630e+1
0.448	-1.708e-4	5.635e+1
0.446	-1.669e-4	5.640e+1
0.444	-1.631e-4	5.645e+1
0.442	-1.594e-4	5.650e+1
0.440	-1.558e-4	5.655e+1
0.438	-1.521e-4	5.660e+1
0.436	-1.487e-4	5.665e+1
[truncated: 179,064 more rows]
