# Supplementary material for: Hydrothermal synthesis of hierarchical microstructure tungsten oxide/carbon nanocomposite for supercapacitor application
Source: Sci Rep. 2023 Dec 8;13:21732. doi: 10.1038/s41598-023-48958-w (PMC10709354; doi:10.1038/s41598-023-48958-w)
Supplement: Supplementary file 1 — Supplementary Information 1. [file 41598_2023_48958_MOESM1_ESM.zip › Raw Data/6 Electrochemistry/Cyclic Voltammetry/CV_Comparative_WO3-C__Scan Rate 0.04.csv]

July 19	2023 18:09:17
Cyclic Voltammetry
File: c:\users\nsb 111 lab\desktop\shanna\07-18-23_calcined_cu_koh\cyclic voltammetry\e3\1 e3 scan rate 0.04.csv
Data Source: Experiment
Instrument Model: CHI760E
Header:
Note:
Init E (V) = -0.9
High E (V) = 0.9
Low E (V) = -0.9
Init P/N = P
Scan Rate (V/s) = 0.04
Segment = 4
Sample Interval (V) = 0.001
Quiet Time (sec) = 2
Sensitivity (A/V) = 0.01
Segment 1:
Ep = -0.334V
ip = 2.235e-3A
Ah = 4.540e-3C
Segment 2:
Ep = -0.630V
ip = -2.569e-3A
Ah = -3.737e-3C
Segment 3:
Ep = -0.344V
ip = 2.016e-3A
Ah = 3.933e-3C
Segment 4:
Ep = -0.627V
ip = -2.359e-3A
Ah = -3.265e-3C
Potential/V	Current/A	Time/s
Segment 1:
-0.900	-4.921e-3	2.500e-2
-0.899	-4.855e-3	5.000e-2
-0.898	-4.791e-3	7.500e-2
-0.897	-4.729e-3	1.000e-1
-0.896	-4.670e-3	1.250e-1
-0.895	-4.612e-3	1.500e-1
-0.894	-4.556e-3	1.750e-1
-0.893	-4.501e-3	2.000e-1
-0.892	-4.447e-3	2.250e-1
-0.891	-4.395e-3	2.500e-1
-0.890	-4.346e-3	2.750e-1
-0.889	-4.297e-3	3.000e-1
-0.888	-4.248e-3	3.250e-1
-0.887	-4.201e-3	3.500e-1
-0.886	-4.156e-3	3.750e-1
-0.885	-4.111e-3	4.000e-1
-0.884	-4.068e-3	4.250e-1
-0.883	-4.026e-3	4.500e-1
-0.882	-3.984e-3	4.750e-1
-0.881	-3.943e-3	5.000e-1
-0.880	-3.903e-3	5.250e-1
-0.879	-3.865e-3	5.500e-1
-0.878	-3.828e-3	5.750e-1
-0.877	-3.791e-3	6.000e-1
-0.876	-3.756e-3	6.250e-1
-0.875	-3.721e-3	6.500e-1
-0.874	-3.687e-3	6.750e-1
-0.873	-3.654e-3	7.000e-1
-0.872	-3.621e-3	7.250e-1
-0.871	-3.589e-3	7.500e-1
-0.870	-3.558e-3	7.750e-1
-0.869	-3.528e-3	8.000e-1
-0.868	-3.497e-3	8.250e-1
-0.867	-3.468e-3	8.500e-1
-0.866	-3.439e-3	8.750e-1
-0.865	-3.411e-3	9.000e-1
-0.864	-3.384e-3	9.250e-1
-0.863	-3.357e-3	9.500e-1
-0.862	-3.330e-3	9.750e-1
-0.861	-3.304e-3	1.000e+0
-0.860	-3.278e-3	1.025e+0
-0.859	-3.253e-3	1.050e+0
-0.858	-3.229e-3	1.075e+0
-0.857	-3.204e-3	1.100e+0
-0.856	-3.180e-3	1.125e+0
-0.855	-3.156e-3	1.150e+0
-0.854	-3.133e-3	1.175e+0
-0.853	-3.110e-3	1.200e+0
-0.852	-3.087e-3	1.225e+0
-0.851	-3.065e-3	1.250e+0
-0.850	-3.043e-3	1.275e+0
-0.849	-3.022e-3	1.300e+0
-0.848	-3.001e-3	1.325e+0
-0.847	-2.980e-3	1.350e+0
-0.846	-2.960e-3	1.375e+0
-0.845	-2.940e-3	1.400e+0
-0.844	-2.920e-3	1.425e+0
-0.843	-2.900e-3	1.450e+0
-0.842	-2.881e-3	1.475e+0
-0.841	-2.862e-3	1.500e+0
-0.840	-2.843e-3	1.525e+0
-0.839	-2.825e-3	1.550e+0
-0.838	-2.806e-3	1.575e+0
-0.837	-2.788e-3	1.600e+0
-0.836	-2.772e-3	1.625e+0
-0.835	-2.754e-3	1.650e+0
-0.834	-2.737e-3	1.675e+0
-0.833	-2.720e-3	1.700e+0
-0.832	-2.703e-3	1.725e+0
-0.831	-2.686e-3	1.750e+0
-0.830	-2.670e-3	1.775e+0
-0.829	-2.653e-3	1.800e+0
-0.828	-2.637e-3	1.825e+0
-0.827	-2.621e-3	1.850e+0
-0.826	-2.605e-3	1.875e+0
-0.825	-2.590e-3	1.900e+0
-0.824	-2.574e-3	1.925e+0
-0.823	-2.559e-3	1.950e+0
-0.822	-2.544e-3	1.975e+0
-0.821	-2.529e-3	2.000e+0
-0.820	-2.515e-3	2.025e+0
-0.819	-2.500e-3	2.050e+0
-0.818	-2.485e-3	2.075e+0
-0.817	-2.471e-3	2.100e+0
-0.816	-2.458e-3	2.125e+0
-0.815	-2.444e-3	2.150e+0
-0.814	-2.430e-3	2.175e+0
-0.813	-2.416e-3	2.200e+0
-0.812	-2.403e-3	2.225e+0
-0.811	-2.389e-3	2.250e+0
-0.810	-2.376e-3	2.275e+0
-0.809	-2.363e-3	2.300e+0
-0.808	-2.350e-3	2.325e+0
-0.807	-2.338e-3	2.350e+0
-0.806	-2.325e-3	2.375e+0
-0.805	-2.313e-3	2.400e+0
-0.804	-2.301e-3	2.425e+0
-0.803	-2.289e-3	2.450e+0
-0.802	-2.277e-3	2.475e+0
-0.801	-2.265e-3	2.500e+0
-0.800	-2.254e-3	2.525e+0
-0.799	-2.242e-3	2.550e+0
-0.798	-2.231e-3	2.575e+0
-0.797	-2.220e-3	2.600e+0
-0.796	-2.208e-3	2.625e+0
-0.795	-2.197e-3	2.650e+0
-0.794	-2.187e-3	2.675e+0
-0.793	-2.176e-3	2.700e+0
-0.792	-2.165e-3	2.725e+0
-0.791	-2.155e-3	2.750e+0
-0.790	-2.145e-3	2.775e+0
-0.789	-2.135e-3	2.800e+0
-0.788	-2.124e-3	2.825e+0
-0.787	-2.115e-3	2.850e+0
-0.786	-2.105e-3	2.875e+0
-0.785	-2.095e-3	2.900e+0
-0.784	-2.085e-3	2.925e+0
-0.783	-2.076e-3	2.950e+0
-0.782	-2.066e-3	2.975e+0
-0.781	-2.057e-3	3.000e+0
-0.780	-2.048e-3	3.025e+0
-0.779	-2.039e-3	3.050e+0
-0.778	-2.030e-3	3.075e+0
-0.777	-2.021e-3	3.100e+0
-0.776	-2.012e-3	3.125e+0
-0.775	-2.003e-3	3.150e+0
-0.774	-1.995e-3	3.175e+0
-0.773	-1.986e-3	3.200e+0
-0.772	-1.978e-3	3.225e+0
-0.771	-1.970e-3	3.250e+0
-0.770	-1.962e-3	3.275e+0
-0.769	-1.953e-3	3.300e+0
-0.768	-1.946e-3	3.325e+0
-0.767	-1.937e-3	3.350e+0
-0.766	-1.930e-3	3.375e+0
-0.765	-1.922e-3	3.400e+0
-0.764	-1.915e-3	3.425e+0
-0.763	-1.907e-3	3.450e+0
-0.762	-1.900e-3	3.475e+0
-0.761	-1.892e-3	3.500e+0
-0.760	-1.885e-3	3.525e+0
-0.759	-1.878e-3	3.550e+0
-0.758	-1.871e-3	3.575e+0
-0.757	-1.864e-3	3.600e+0
-0.756	-1.857e-3	3.625e+0
-0.755	-1.850e-3	3.650e+0
-0.754	-1.843e-3	3.675e+0
-0.753	-1.836e-3	3.700e+0
-0.752	-1.830e-3	3.725e+0
-0.751	-1.824e-3	3.750e+0
-0.750	-1.817e-3	3.775e+0
-0.749	-1.811e-3	3.800e+0
-0.748	-1.804e-3	3.825e+0
-0.747	-1.798e-3	3.850e+0
-0.746	-1.792e-3	3.875e+0
-0.745	-1.786e-3	3.900e+0
-0.744	-1.780e-3	3.925e+0
-0.743	-1.774e-3	3.950e+0
-0.742	-1.768e-3	3.975e+0
-0.741	-1.762e-3	4.000e+0
-0.740	-1.757e-3	4.025e+0
-0.739	-1.751e-3	4.050e+0
-0.738	-1.745e-3	4.075e+0
-0.737	-1.740e-3	4.100e+0
-0.736	-1.734e-3	4.125e+0
-0.735	-1.729e-3	4.150e+0
-0.734	-1.723e-3	4.175e+0
-0.733	-1.718e-3	4.200e+0
-0.732	-1.713e-3	4.225e+0
-0.731	-1.708e-3	4.250e+0
-0.730	-1.703e-3	4.275e+0
-0.729	-1.698e-3	4.300e+0
-0.728	-1.692e-3	4.325e+0
-0.727	-1.687e-3	4.350e+0
-0.726	-1.683e-3	4.375e+0
-0.725	-1.678e-3	4.400e+0
-0.724	-1.673e-3	4.425e+0
-0.723	-1.668e-3	4.450e+0
-0.722	-1.663e-3	4.475e+0
-0.721	-1.658e-3	4.500e+0
-0.720	-1.654e-3	4.525e+0
-0.719	-1.649e-3	4.550e+0
-0.718	-1.645e-3	4.575e+0
-0.717	-1.640e-3	4.600e+0
-0.716	-1.635e-3	4.625e+0
-0.715	-1.631e-3	4.650e+0
-0.714	-1.626e-3	4.675e+0
-0.713	-1.622e-3	4.700e+0
-0.712	-1.618e-3	4.725e+0
-0.711	-1.613e-3	4.750e+0
-0.710	-1.609e-3	4.775e+0
-0.709	-1.604e-3	4.800e+0
-0.708	-1.600e-3	4.825e+0
-0.707	-1.596e-3	4.850e+0
-0.706	-1.592e-3	4.875e+0
-0.705	-1.588e-3	4.900e+0
-0.704	-1.584e-3	4.925e+0
-0.703	-1.580e-3	4.950e+0
-0.702	-1.576e-3	4.975e+0
-0.701	-1.572e-3	5.000e+0
-0.700	-1.568e-3	5.025e+0
-0.699	-1.564e-3	5.050e+0
-0.698	-1.560e-3	5.075e+0
-0.697	-1.557e-3	5.100e+0
-0.696	-1.553e-3	5.125e+0
-0.695	-1.549e-3	5.150e+0
-0.694	-1.545e-3	5.175e+0
-0.693	-1.542e-3	5.200e+0
-0.692	-1.538e-3	5.225e+0
-0.691	-1.534e-3	5.250e+0
-0.690	-1.531e-3	5.275e+0
-0.689	-1.527e-3	5.300e+0
-0.688	-1.524e-3	5.325e+0
-0.687	-1.520e-3	5.350e+0
-0.686	-1.517e-3	5.375e+0
-0.685	-1.513e-3	5.400e+0
-0.684	-1.509e-3	5.425e+0
-0.683	-1.506e-3	5.450e+0
-0.682	-1.502e-3	5.475e+0
-0.681	-1.499e-3	5.500e+0
-0.680	-1.496e-3	5.525e+0
-0.679	-1.492e-3	5.550e+0
-0.678	-1.489e-3	5.575e+0
-0.677	-1.486e-3	5.600e+0
-0.676	-1.482e-3	5.625e+0
-0.675	-1.479e-3	5.650e+0
-0.674	-1.475e-3	5.675e+0
-0.673	-1.472e-3	5.700e+0
-0.672	-1.469e-3	5.725e+0
-0.671	-1.466e-3	5.750e+0
-0.670	-1.462e-3	5.775e+0
-0.669	-1.459e-3	5.800e+0
-0.668	-1.456e-3	5.825e+0
-0.667	-1.453e-3	5.850e+0
-0.666	-1.449e-3	5.875e+0
-0.665	-1.446e-3	5.900e+0
-0.664	-1.443e-3	5.925e+0
-0.663	-1.440e-3	5.950e+0
-0.662	-1.437e-3	5.975e+0
-0.661	-1.433e-3	6.000e+0
-0.660	-1.430e-3	6.025e+0
-0.659	-1.427e-3	6.050e+0
-0.658	-1.424e-3	6.075e+0
-0.657	-1.421e-3	6.100e+0
-0.656	-1.418e-3	6.125e+0
-0.655	-1.415e-3	6.150e+0
-0.654	-1.412e-3	6.175e+0
-0.653	-1.409e-3	6.200e+0
-0.652	-1.405e-3	6.225e+0
-0.651	-1.403e-3	6.250e+0
-0.650	-1.399e-3	6.275e+0
-0.649	-1.396e-3	6.300e+0
-0.648	-1.393e-3	6.325e+0
-0.647	-1.390e-3	6.350e+0
-0.646	-1.387e-3	6.375e+0
-0.645	-1.384e-3	6.400e+0
-0.644	-1.381e-3	6.425e+0
-0.643	-1.378e-3	6.450e+0
-0.642	-1.375e-3	6.475e+0
-0.641	-1.372e-3	6.500e+0
-0.640	-1.369e-3	6.525e+0
-0.639	-1.366e-3	6.550e+0
-0.638	-1.363e-3	6.575e+0
-0.637	-1.360e-3	6.600e+0
-0.636	-1.357e-3	6.625e+0
-0.635	-1.354e-3	6.650e+0
-0.634	-1.350e-3	6.675e+0
-0.633	-1.347e-3	6.700e+0
-0.632	-1.344e-3	6.725e+0
-0.631	-1.341e-3	6.750e+0
-0.630	-1.338e-3	6.775e+0
-0.629	-1.335e-3	6.800e+0
-0.628	-1.332e-3	6.825e+0
-0.627	-1.329e-3	6.850e+0
-0.626	-1.326e-3	6.875e+0
-0.625	-1.323e-3	6.900e+0
-0.624	-1.320e-3	6.925e+0
-0.623	-1.317e-3	6.950e+0
-0.622	-1.314e-3	6.975e+0
-0.621	-1.311e-3	7.000e+0
-0.620	-1.307e-3	7.025e+0
-0.619	-1.304e-3	7.050e+0
-0.618	-1.301e-3	7.075e+0
-0.617	-1.298e-3	7.100e+0
-0.616	-1.295e-3	7.125e+0
-0.615	-1.292e-3	7.150e+0
-0.614	-1.288e-3	7.175e+0
-0.613	-1.286e-3	7.200e+0
-0.612	-1.282e-3	7.225e+0
-0.611	-1.280e-3	7.250e+0
-0.610	-1.277e-3	7.275e+0
-0.609	-1.273e-3	7.300e+0
-0.608	-1.270e-3	7.325e+0
-0.607	-1.266e-3	7.350e+0
-0.606	-1.263e-3	7.375e+0
-0.605	-1.260e-3	7.400e+0
-0.604	-1.256e-3	7.425e+0
-0.603	-1.253e-3	7.450e+0
-0.602	-1.250e-3	7.475e+0
-0.601	-1.247e-3	7.500e+0
-0.600	-1.243e-3	7.525e+0
-0.599	-1.240e-3	7.550e+0
-0.598	-1.237e-3	7.575e+0
-0.597	-1.233e-3	7.600e+0
-0.596	-1.230e-3	7.625e+0
-0.595	-1.227e-3	7.650e+0
-0.594	-1.223e-3	7.675e+0
-0.593	-1.220e-3	7.700e+0
-0.592	-1.217e-3	7.725e+0
-0.591	-1.213e-3	7.750e+0
-0.590	-1.211e-3	7.775e+0
-0.589	-1.208e-3	7.800e+0
-0.588	-1.204e-3	7.825e+0
-0.587	-1.201e-3	7.850e+0
-0.586	-1.198e-3	7.875e+0
-0.585	-1.194e-3	7.900e+0
-0.584	-1.191e-3	7.925e+0
-0.583	-1.187e-3	7.950e+0
-0.582	-1.184e-3	7.975e+0
-0.581	-1.180e-3	8.000e+0
-0.580	-1.177e-3	8.025e+0
-0.579	-1.174e-3	8.050e+0
-0.578	-1.170e-3	8.075e+0
-0.577	-1.167e-3	8.100e+0
-0.576	-1.163e-3	8.125e+0
-0.575	-1.160e-3	8.150e+0
-0.574	-1.156e-3	8.175e+0
-0.573	-1.153e-3	8.200e+0
-0.572	-1.149e-3	8.225e+0
-0.571	-1.146e-3	8.250e+0
-0.570	-1.142e-3	8.275e+0
-0.569	-1.139e-3	8.300e+0
-0.568	-1.135e-3	8.325e+0
-0.567	-1.132e-3	8.350e+0
-0.566	-1.128e-3	8.375e+0
-0.565	-1.125e-3	8.400e+0
-0.564	-1.121e-3	8.425e+0
-0.563	-1.118e-3	8.450e+0
-0.562	-1.114e-3	8.475e+0
-0.561	-1.110e-3	8.500e+0
-0.560	-1.107e-3	8.525e+0
-0.559	-1.103e-3	8.550e+0
-0.558	-1.099e-3	8.575e+0
-0.557	-1.096e-3	8.600e+0
-0.556	-1.092e-3	8.625e+0
-0.555	-1.088e-3	8.650e+0
-0.554	-1.085e-3	8.675e+0
-0.553	-1.081e-3	8.700e+0
-0.552	-1.077e-3	8.725e+0
-0.551	-1.073e-3	8.750e+0
-0.550	-1.069e-3	8.775e+0
-0.549	-1.065e-3	8.800e+0
-0.548	-1.061e-3	8.825e+0
-0.547	-1.058e-3	8.850e+0
-0.546	-1.054e-3	8.875e+0
-0.545	-1.050e-3	8.900e+0
-0.544	-1.046e-3	8.925e+0
-0.543	-1.042e-3	8.950e+0
-0.542	-1.038e-3	8.975e+0
-0.541	-1.033e-3	9.000e+0
-0.540	-1.029e-3	9.025e+0
-0.539	-1.025e-3	9.050e+0
-0.538	-1.021e-3	9.075e+0
-0.537	-1.017e-3	9.100e+0
-0.536	-1.013e-3	9.125e+0
-0.535	-1.008e-3	9.150e+0
-0.534	-1.004e-3	9.175e+0
-0.533	-9.998e-4	9.200e+0
-0.532	-9.953e-4	9.225e+0
-0.531	-9.910e-4	9.250e+0
-0.530	-9.863e-4	9.275e+0
-0.529	-9.818e-4	9.300e+0
-0.528	-9.773e-4	9.325e+0
-0.527	-9.725e-4	9.350e+0
-0.526	-9.677e-4	9.375e+0
-0.525	-9.630e-4	9.400e+0
-0.524	-9.581e-4	9.425e+0
-0.523	-9.534e-4	9.450e+0
-0.522	-9.483e-4	9.475e+0
-0.521	-9.434e-4	9.500e+0
-0.520	-9.383e-4	9.525e+0
-0.519	-9.330e-4	9.550e+0
-0.518	-9.278e-4	9.575e+0
-0.517	-9.228e-4	9.600e+0
-0.516	-9.175e-4	9.625e+0
-0.515	-9.126e-4	9.650e+0
-0.514	-9.071e-4	9.675e+0
-0.513	-9.016e-4	9.700e+0
-0.512	-8.959e-4	9.725e+0
-0.511	-8.901e-4	9.750e+0
-0.510	-8.847e-4	9.775e+0
-0.509	-8.790e-4	9.800e+0
-0.508	-8.733e-4	9.825e+0
-0.507	-8.676e-4	9.850e+0
-0.506	-8.615e-4	9.875e+0
-0.505	-8.554e-4	9.900e+0
-0.504	-8.493e-4	9.925e+0
-0.503	-8.432e-4	9.950e+0
-0.502	-8.373e-4	9.975e+0
-0.501	-8.306e-4	1.000e+1
-0.500	-8.236e-4	1.002e+1
-0.499	-8.173e-4	1.005e+1
-0.498	-8.105e-4	1.007e+1
-0.497	-8.039e-4	1.010e+1
-0.496	-7.972e-4	1.012e+1
-0.495	-7.904e-4	1.015e+1
-0.494	-7.837e-4	1.017e+1
-0.493	-7.766e-4	1.020e+1
-0.492	-7.694e-4	1.022e+1
-0.491	-7.623e-4	1.025e+1
-0.490	-7.548e-4	1.027e+1
-0.489	-7.473e-4	1.030e+1
-0.488	-7.400e-4	1.032e+1
-0.487	-7.321e-4	1.035e+1
-0.486	-7.244e-4	1.037e+1
-0.485	-7.165e-4	1.040e+1
-0.484	-7.081e-4	1.042e+1
-0.483	-7.002e-4	1.045e+1
-0.482	-6.918e-4	1.047e+1
-0.481	-6.835e-4	1.050e+1
-0.480	-6.747e-4	1.052e+1
-0.479	-6.658e-4	1.055e+1
-0.478	-6.567e-4	1.057e+1
-0.477	-6.479e-4	1.060e+1
-0.476	-6.387e-4	1.062e+1
-0.475	-6.294e-4	1.065e+1
-0.474	-6.196e-4	1.067e+1
-0.473	-6.098e-4	1.070e+1
-0.472	-5.998e-4	1.072e+1
-0.471	-5.896e-4	1.075e+1
-0.470	-5.794e-4	1.077e+1
-0.469	-5.688e-4	1.080e+1
-0.468	-5.579e-4	1.082e+1
-0.467	-5.471e-4	1.085e+1
-0.466	-5.357e-4	1.087e+1
-0.465	-5.244e-4	1.090e+1
-0.464	-5.129e-4	1.092e+1
-0.463	-5.010e-4	1.095e+1
-0.462	-4.889e-4	1.097e+1
-0.461	-4.768e-4	1.100e+1
-0.460	-4.641e-4	1.102e+1
-0.459	-4.513e-4	1.105e+1
-0.458	-4.382e-4	1.107e+1
-0.457	-4.250e-4	1.110e+1
-0.456	-4.113e-4	1.112e+1
-0.455	-3.975e-4	1.115e+1
-0.454	-3.833e-4	1.117e+1
-0.453	-3.691e-4	1.120e+1
-0.452	-3.544e-4	1.122e+1
-0.451	-3.396e-4	1.125e+1
-0.450	-3.243e-4	1.127e+1
-0.449	-3.089e-4	1.130e+1
-0.448	-2.931e-4	1.132e+1
-0.447	-2.771e-4	1.135e+1
-0.446	-2.610e-4	1.137e+1
-0.445	-2.446e-4	1.140e+1
-0.444	-2.277e-4	1.142e+1
-0.443	-2.105e-4	1.145e+1
-0.442	-1.928e-4	1.147e+1
-0.441	-1.752e-4	1.150e+1
-0.440	-1.573e-4	1.152e+1
-0.439	-1.390e-4	1.155e+1
-0.438	-1.204e-4	1.157e+1
-0.437	-1.016e-4	1.160e+1
-0.436	-8.208e-5	1.162e+1
-0.435	-6.277e-5	1.165e+1
-0.434	-4.245e-5	1.167e+1
-0.433	-2.156e-5	1.170e+1
-0.432	-1.440e-6	1.172e+1
-0.431	1.935e-5	1.175e+1
-0.430	3.989e-5	1.177e+1
-0.429	6.138e-5	1.180e+1
-0.428	8.290e-5	1.182e+1
-0.427	1.043e-4	1.185e+1
-0.426	1.265e-4	1.187e+1
-0.425	1.485e-4	1.190e+1
-0.424	1.706e-4	1.192e+1
-0.423	1.934e-4	1.195e+1
-0.422	2.162e-4	1.197e+1
-0.421	2.395e-4	1.200e+1
-0.420	2.629e-4	1.202e+1
-0.419	2.861e-4	1.205e+1
-0.418	3.098e-4	1.207e+1
-0.417	3.340e-4	1.210e+1
-0.416	3.579e-4	1.212e+1
-0.415	3.810e-4	1.215e+1
-0.414	4.053e-4	1.217e+1
-0.413	4.302e-4	1.220e+1
-0.412	4.553e-4	1.222e+1
-0.411	4.801e-4	1.225e+1
-0.410	5.061e-4	1.227e+1
-0.409	5.324e-4	1.230e+1
-0.408	5.576e-4	1.232e+1
-0.407	5.834e-4	1.235e+1
-0.406	6.091e-4	1.237e+1
-0.405	6.350e-4	1.240e+1
-0.404	6.610e-4	1.242e+1
-0.403	6.869e-4	1.245e+1
-0.402	7.131e-4	1.247e+1
-0.401	7.395e-4	1.250e+1
-0.400	7.662e-4	1.252e+1
-0.399	7.922e-4	1.255e+1
-0.398	8.182e-4	1.257e+1
-0.397	8.442e-4	1.260e+1
-0.396	8.703e-4	1.262e+1
-0.395	8.958e-4	1.265e+1
-0.394	9.217e-4	1.267e+1
-0.393	9.471e-4	1.270e+1
-0.392	9.724e-4	1.272e+1
-0.391	9.977e-4	1.275e+1
-0.390	1.022e-3	1.277e+1
-0.389	1.048e-3	1.280e+1
-0.388	1.072e-3	1.282e+1
-0.387	1.097e-3	1.285e+1
-0.386	1.121e-3	1.287e+1
-0.385	1.145e-3	1.290e+1
-0.384	1.168e-3	1.292e+1
-0.383	1.192e-3	1.295e+1
-0.382	1.215e-3	1.297e+1
-0.381	1.237e-3	1.300e+1
-0.380	1.260e-3	1.302e+1
-0.379	1.281e-3	1.305e+1
-0.378	1.303e-3	1.307e+1
-0.377	1.325e-3	1.310e+1
-0.376	1.345e-3	1.312e+1
-0.375	1.366e-3	1.315e+1
-0.374	1.386e-3	1.317e+1
-0.373	1.406e-3	1.320e+1
-0.372	1.426e-3	1.322e+1
-0.371	1.445e-3	1.325e+1
-0.370	1.464e-3	1.327e+1
-0.369	1.482e-3	1.330e+1
-0.368	1.500e-3	1.332e+1
-0.367	1.518e-3	1.335e+1
-0.366	1.536e-3	1.337e+1
-0.365	1.554e-3	1.340e+1
-0.364	1.571e-3	1.342e+1
-0.363	1.587e-3	1.345e+1
-0.362	1.603e-3	1.347e+1
-0.361	1.619e-3	1.350e+1
-0.360	1.634e-3	1.352e+1
-0.359	1.649e-3	1.355e+1
-0.358	1.664e-3	1.357e+1
-0.357	1.678e-3	1.360e+1
-0.356	1.693e-3	1.362e+1
-0.355	1.707e-3	1.365e+1
-0.354	1.720e-3	1.367e+1
-0.353	1.733e-3	1.370e+1
-0.352	1.746e-3	1.372e+1
-0.351	1.758e-3	1.375e+1
-0.350	1.770e-3	1.377e+1
-0.349	1.782e-3	1.380e+1
-0.348	1.793e-3	1.382e+1
-0.347	1.804e-3	1.385e+1
-0.346	1.814e-3	1.387e+1
-0.345	1.824e-3	1.390e+1
-0.344	1.833e-3	1.392e+1
-0.343	1.842e-3	1.395e+1
-0.342	1.850e-3	1.397e+1
-0.341	1.857e-3	1.400e+1
-0.340	1.864e-3	1.402e+1
-0.339	1.870e-3	1.405e+1
-0.338	1.875e-3	1.407e+1
-0.337	1.879e-3	1.410e+1
-0.336	1.882e-3	1.412e+1
-0.335	1.884e-3	1.415e+1
-0.334	1.885e-3	1.417e+1
-0.333	1.885e-3	1.420e+1
-0.332	1.884e-3	1.422e+1
-0.331	1.881e-3	1.425e+1
-0.330	1.877e-3	1.427e+1
-0.329	1.871e-3	1.430e+1
-0.328	1.865e-3	1.432e+1
-0.327	1.857e-3	1.435e+1
-0.326	1.847e-3	1.437e+1
-0.325	1.835e-3	1.440e+1
-0.324	1.822e-3	1.442e+1
-0.323	1.808e-3	1.445e+1
-0.322	1.791e-3	1.447e+1
-0.321	1.774e-3	1.450e+1
-0.320	1.754e-3	1.452e+1
-0.319	1.734e-3	1.455e+1
-0.318	1.712e-3	1.457e+1
-0.317	1.689e-3	1.460e+1
-0.316	1.665e-3	1.462e+1
-0.315	1.639e-3	1.465e+1
-0.314	1.613e-3	1.467e+1
-0.313	1.586e-3	1.470e+1
-0.312	1.559e-3	1.472e+1
-0.311	1.530e-3	1.475e+1
-0.310	1.502e-3	1.477e+1
-0.309	1.473e-3	1.480e+1
-0.308	1.445e-3	1.482e+1
-0.307	1.418e-3	1.485e+1
-0.306	1.390e-3	1.487e+1
-0.305	1.363e-3	1.490e+1
-0.304	1.336e-3	1.492e+1
-0.303	1.310e-3	1.495e+1
-0.302	1.285e-3	1.497e+1
-0.301	1.260e-3	1.500e+1
-0.300	1.236e-3	1.502e+1
-0.299	1.212e-3	1.505e+1
-0.298	1.189e-3	1.507e+1
-0.297	1.167e-3	1.510e+1
-0.296	1.145e-3	1.512e+1
-0.295	1.125e-3	1.515e+1
-0.294	1.105e-3	1.517e+1
-0.293	1.086e-3	1.520e+1
-0.292	1.067e-3	1.522e+1
-0.291	1.050e-3	1.525e+1
-0.290	1.033e-3	1.527e+1
-0.289	1.016e-3	1.530e+1
-0.288	1.001e-3	1.532e+1
-0.287	9.864e-4	1.535e+1
-0.286	9.723e-4	1.537e+1
-0.285	9.590e-4	1.540e+1
-0.284	9.463e-4	1.542e+1
-0.283	9.343e-4	1.545e+1
-0.282	9.234e-4	1.547e+1
-0.281	9.128e-4	1.550e+1
-0.280	9.029e-4	1.552e+1
-0.279	8.939e-4	1.555e+1
-0.278	8.852e-4	1.557e+1
-0.277	8.775e-4	1.560e+1
-0.276	8.704e-4	1.562e+1
-0.275	8.636e-4	1.565e+1
-0.274	8.579e-4	1.567e+1
-0.273	8.524e-4	1.570e+1
-0.272	8.475e-4	1.572e+1
-0.271	8.432e-4	1.575e+1
-0.270	8.396e-4	1.577e+1
-0.269	8.365e-4	1.580e+1
-0.268	8.338e-4	1.582e+1
-0.267	8.316e-4	1.585e+1
-0.266	8.300e-4	1.587e+1
-0.265	8.287e-4	1.590e+1
-0.264	8.279e-4	1.592e+1
-0.263	8.275e-4	1.595e+1
-0.262	8.276e-4	1.597e+1
-0.261	8.280e-4	1.600e+1
-0.260	8.289e-4	1.602e+1
-0.259	8.299e-4	1.605e+1
-0.258	8.317e-4	1.607e+1
-0.257	8.335e-4	1.610e+1
-0.256	8.358e-4	1.612e+1
-0.255	8.386e-4	1.615e+1
-0.254	8.416e-4	1.617e+1
-0.253	8.449e-4	1.620e+1
-0.252	8.486e-4	1.622e+1
-0.251	8.525e-4	1.625e+1
-0.250	8.570e-4	1.627e+1
-0.249	8.617e-4	1.630e+1
-0.248	8.667e-4	1.632e+1
-0.247	8.722e-4	1.635e+1
-0.246	8.776e-4	1.637e+1
-0.245	8.832e-4	1.640e+1
-0.244	8.896e-4	1.642e+1
-0.243	8.962e-4	1.645e+1
-0.242	9.032e-4	1.647e+1
-0.241	9.103e-4	1.650e+1
-0.240	9.178e-4	1.652e+1
-0.239	9.255e-4	1.655e+1
-0.238	9.335e-4	1.657e+1
-0.237	9.422e-4	1.660e+1
-0.236	9.510e-4	1.662e+1
-0.235	9.598e-4	1.665e+1
-0.234	9.693e-4	1.667e+1
-0.233	9.788e-4	1.670e+1
-0.232	9.886e-4	1.672e+1
-0.231	9.990e-4	1.675e+1
-0.230	1.009e-3	1.677e+1
-0.229	1.020e-3	1.680e+1
-0.228	1.032e-3	1.682e+1
-0.227	1.043e-3	1.685e+1
-0.226	1.055e-3	1.687e+1
-0.225	1.067e-3	1.690e+1
-0.224	1.080e-3	1.692e+1
-0.223	1.093e-3	1.695e+1
-0.222	1.106e-3	1.697e+1
-0.221	1.120e-3	1.700e+1
-0.220	1.133e-3	1.702e+1
-0.219	1.148e-3	1.705e+1
-0.218	1.162e-3	1.707e+1
-0.217	1.177e-3	1.710e+1
-0.216	1.193e-3	1.712e+1
-0.215	1.208e-3	1.715e+1
-0.214	1.224e-3	1.717e+1
-0.213	1.241e-3	1.720e+1
-0.212	1.257e-3	1.722e+1
-0.211	1.275e-3	1.725e+1
-0.210	1.292e-3	1.727e+1
-0.209	1.310e-3	1.730e+1
-0.208	1.329e-3	1.732e+1
-0.207	1.347e-3	1.735e+1
-0.206	1.367e-3	1.737e+1
-0.205	1.387e-3	1.740e+1
-0.204	1.407e-3	1.742e+1
-0.203	1.427e-3	1.745e+1
-0.202	1.449e-3	1.747e+1
-0.201	1.470e-3	1.750e+1
-0.200	1.492e-3	1.752e+1
-0.199	1.514e-3	1.755e+1
-0.198	1.538e-3	1.757e+1
-0.197	1.561e-3	1.760e+1
-0.196	1.585e-3	1.762e+1
-0.195	1.609e-3	1.765e+1
-0.194	1.634e-3	1.767e+1
-0.193	1.659e-3	1.770e+1
-0.192	1.685e-3	1.772e+1
-0.191	1.711e-3	1.775e+1
-0.190	1.737e-3	1.777e+1
-0.189	1.765e-3	1.780e+1
-0.188	1.792e-3	1.782e+1
-0.187	1.820e-3	1.785e+1
-0.186	1.849e-3	1.787e+1
-0.185	1.877e-3	1.790e+1
-0.184	1.907e-3	1.792e+1
-0.183	1.936e-3	1.795e+1
-0.182	1.966e-3	1.797e+1
-0.181	1.996e-3	1.800e+1
-0.180	2.028e-3	1.802e+1
-0.179	2.059e-3	1.805e+1
-0.178	2.092e-3	1.807e+1
-0.177	2.124e-3	1.810e+1
-0.176	2.158e-3	1.812e+1
-0.175	2.191e-3	1.815e+1
-0.174	2.225e-3	1.817e+1
-0.173	2.260e-3	1.820e+1
-0.172	2.295e-3	1.822e+1
-0.171	2.331e-3	1.825e+1
-0.170	2.367e-3	1.827e+1
-0.169	2.403e-3	1.830e+1
-0.168	2.439e-3	1.832e+1
-0.167	2.476e-3	1.835e+1
-0.166	2.513e-3	1.837e+1
-0.165	2.551e-3	1.840e+1
-0.164	2.588e-3	1.842e+1
-0.163	2.626e-3	1.845e+1
-0.162	2.665e-3	1.847e+1
-0.161	2.704e-3	1.850e+1
-0.160	2.743e-3	1.852e+1
-0.159	2.783e-3	1.855e+1
-0.158	2.823e-3	1.857e+1
-0.157	2.863e-3	1.860e+1
-0.156	2.903e-3	1.862e+1
-0.155	2.943e-3	1.865e+1
-0.154	2.984e-3	1.867e+1
-0.153	3.024e-3	1.870e+1
-0.152	3.065e-3	1.872e+1
-0.151	3.107e-3	1.875e+1
-0.150	3.149e-3	1.877e+1
-0.149	3.191e-3	1.880e+1
-0.148	3.233e-3	1.882e+1
-0.147	3.275e-3	1.885e+1
-0.146	3.317e-3	1.887e+1
-0.145	3.359e-3	1.890e+1
-0.144	3.401e-3	1.892e+1
-0.143	3.443e-3	1.895e+1
-0.142	3.485e-3	1.897e+1
-0.141	3.526e-3	1.900e+1
-0.140	3.568e-3	1.902e+1
-0.139	3.610e-3	1.905e+1
-0.138	3.652e-3	1.907e+1
-0.137	3.694e-3	1.910e+1
-0.136	3.736e-3	1.912e+1
-0.135	3.779e-3	1.915e+1
-0.134	3.821e-3	1.917e+1
-0.133	3.864e-3	1.920e+1
-0.132	3.907e-3	1.922e+1
-0.131	3.948e-3	1.925e+1
-0.130	3.990e-3	1.927e+1
-0.129	4.032e-3	1.930e+1
-0.128	4.073e-3	1.932e+1
-0.127	4.115e-3	1.935e+1
-0.126	4.156e-3	1.937e+1
-0.125	4.197e-3	1.940e+1
-0.124	4.238e-3	1.942e+1
-0.123	4.278e-3	1.945e+1
-0.122	4.319e-3	1.947e+1
-0.121	4.359e-3	1.950e+1
-0.120	4.399e-3	1.952e+1
-0.119	4.439e-3	1.955e+1
-0.118	4.478e-3	1.957e+1
-0.117	4.517e-3	1.960e+1
-0.116	4.556e-3	1.962e+1
-0.115	4.595e-3	1.965e+1
-0.114	4.633e-3	1.967e+1
-0.113	4.671e-3	1.970e+1
-0.112	4.709e-3	1.972e+1
-0.111	4.746e-3	1.975e+1
-0.110	4.783e-3	1.977e+1
-0.109	4.819e-3	1.980e+1
-0.108	4.855e-3	1.982e+1
-0.107	4.890e-3	1.985e+1
-0.106	4.925e-3	1.987e+1
-0.105	4.960e-3	1.990e+1
-0.104	4.994e-3	1.992e+1
-0.103	5.027e-3	1.995e+1
-0.102	5.061e-3	1.997e+1
-0.101	5.092e-3	2.000e+1
-0.100	5.124e-3	2.002e+1
-0.099	5.155e-3	2.005e+1
-0.098	5.186e-3	2.007e+1
-0.097	5.217e-3	2.010e+1
-0.096	5.247e-3	2.012e+1
-0.095	5.276e-3	2.015e+1
-0.094	5.304e-3	2.017e+1
-0.093	5.333e-3	2.020e+1
-0.092	5.360e-3	2.022e+1
-0.091	5.387e-3	2.025e+1
-0.090	5.413e-3	2.027e+1
-0.089	5.439e-3	2.030e+1
-0.088	5.465e-3	2.032e+1
-0.087	5.490e-3	2.035e+1
-0.086	5.514e-3	2.037e+1
-0.085	5.538e-3	2.040e+1
-0.084	5.560e-3	2.042e+1
-0.083	5.582e-3	2.045e+1
-0.082	5.603e-3	2.047e+1
-0.081	5.624e-3	2.050e+1
-0.080	5.644e-3	2.052e+1
-0.079	5.664e-3	2.055e+1
-0.078	5.682e-3	2.057e+1
-0.077	5.701e-3	2.060e+1
-0.076	5.718e-3	2.062e+1
-0.075	5.735e-3	2.065e+1
-0.074	5.752e-3	2.067e+1
-0.073	5.768e-3	2.070e+1
-0.072	5.783e-3	2.072e+1
-0.071	5.797e-3	2.075e+1
-0.070	5.811e-3	2.077e+1
-0.069	5.825e-3	2.080e+1
-0.068	5.837e-3	2.082e+1
-0.067	5.849e-3	2.085e+1
-0.066	5.861e-3	2.087e+1
-0.065	5.872e-3	2.090e+1
-0.064	5.882e-3	2.092e+1
-0.063	5.892e-3	2.095e+1
-0.062	5.901e-3	2.097e+1
-0.061	5.910e-3	2.100e+1
-0.060	5.918e-3	2.102e+1
-0.059	5.925e-3	2.105e+1
-0.058	5.933e-3	2.107e+1
-0.057	5.939e-3	2.110e+1
-0.056	5.945e-3	2.112e+1
-0.055	5.951e-3	2.115e+1
-0.054	5.956e-3	2.117e+1
-0.053	5.961e-3	2.120e+1
-0.052	5.965e-3	2.122e+1
-0.051	5.969e-3	2.125e+1
-0.050	5.972e-3	2.127e+1
-0.049	5.975e-3	2.130e+1
-0.048	5.978e-3	2.132e+1
-0.047	5.981e-3	2.135e+1
-0.046	5.983e-3	2.137e+1
-0.045	5.985e-3	2.140e+1
-0.044	5.987e-3	2.142e+1
-0.043	5.988e-3	2.145e+1
-0.042	5.989e-3	2.147e+1
-0.041	5.990e-3	2.150e+1
-0.040	5.991e-3	2.152e+1
-0.039	5.992e-3	2.155e+1
-0.038	5.992e-3	2.157e+1
-0.037	5.993e-3	2.160e+1
-0.036	5.993e-3	2.162e+1
-0.035	5.993e-3	2.165e+1
-0.034	5.994e-3	2.167e+1
-0.033	5.994e-3	2.170e+1
-0.032	5.994e-3	2.172e+1
-0.031	5.995e-3	2.175e+1
-0.030	5.995e-3	2.177e+1
-0.029	5.995e-3	2.180e+1
-0.028	5.995e-3	2.182e+1
-0.027	5.995e-3	2.185e+1
-0.026	5.996e-3	2.187e+1
-0.025	5.996e-3	2.190e+1
-0.024	5.997e-3	2.192e+1
-0.023	5.997e-3	2.195e+1
-0.022	5.998e-3	2.197e+1
-0.021	5.998e-3	2.200e+1
-0.020	5.999e-3	2.202e+1
-0.019	6.000e-3	2.205e+1
-0.018	6.001e-3	2.207e+1
-0.017	6.002e-3	2.210e+1
-0.016	6.002e-3	2.212e+1
-0.015	6.003e-3	2.215e+1
-0.014	6.004e-3	2.217e+1
-0.013	6.005e-3	2.220e+1
-0.012	6.005e-3	2.222e+1
-0.011	6.006e-3	2.225e+1
-0.010	6.007e-3	2.227e+1
-0.009	6.008e-3	2.230e+1
-0.008	6.009e-3	2.232e+1
-0.007	6.010e-3	2.235e+1
-0.006	6.010e-3	2.237e+1
-0.005	6.010e-3	2.240e+1
-0.004	6.011e-3	2.242e+1
-0.003	6.011e-3	2.245e+1
-0.002	6.012e-3	2.247e+1
-0.001	6.012e-3	2.250e+1
-0.000	6.013e-3	2.252e+1
0.001	6.014e-3	2.255e+1
0.002	6.013e-3	2.257e+1
0.003	6.013e-3	2.260e+1
0.004	6.012e-3	2.262e+1
0.005	6.011e-3	2.265e+1
0.006	6.010e-3	2.267e+1
0.007	6.009e-3	2.270e+1
0.008	6.007e-3	2.272e+1
0.009	6.006e-3	2.275e+1
0.010	6.003e-3	2.277e+1
0.011	6.001e-3	2.280e+1
0.012	5.999e-3	2.282e+1
0.013	5.996e-3	2.285e+1
0.014	5.993e-3	2.287e+1
0.015	5.989e-3	2.290e+1
0.016	5.986e-3	2.292e+1
0.017	5.982e-3	2.295e+1
0.018	5.978e-3	2.297e+1
0.019	5.973e-3	2.300e+1
0.020	5.969e-3	2.302e+1
0.021	5.964e-3	2.305e+1
0.022	5.960e-3	2.307e+1
0.023	5.954e-3	2.310e+1
0.024	5.949e-3	2.312e+1
0.025	5.943e-3	2.315e+1
0.026	5.937e-3	2.317e+1
0.027	5.932e-3	2.320e+1
0.028	5.926e-3	2.322e+1
0.029	5.920e-3	2.325e+1
0.030	5.914e-3	2.327e+1
0.031	5.908e-3	2.330e+1
0.032	5.902e-3	2.332e+1
0.033	5.896e-3	2.335e+1
0.034	5.891e-3	2.337e+1
0.035	5.885e-3	2.340e+1
0.036	5.879e-3	2.342e+1
0.037	5.873e-3	2.345e+1
0.038	5.867e-3	2.347e+1
0.039	5.862e-3	2.350e+1
0.040	5.857e-3	2.352e+1
0.041	5.853e-3	2.355e+1
0.042	5.848e-3	2.357e+1
0.043	5.844e-3	2.360e+1
0.044	5.840e-3	2.362e+1
0.045	5.837e-3	2.365e+1
0.046	5.834e-3	2.367e+1
0.047	5.832e-3	2.370e+1
0.048	5.830e-3	2.372e+1
0.049	5.828e-3	2.375e+1
0.050	5.827e-3	2.377e+1
0.051	5.826e-3	2.380e+1
0.052	5.826e-3	2.382e+1
0.053	5.826e-3	2.385e+1
0.054	5.827e-3	2.387e+1
0.055	5.829e-3	2.390e+1
0.056	5.830e-3	2.392e+1
0.057	5.833e-3	2.395e+1
0.058	5.835e-3	2.397e+1
0.059	5.838e-3	2.400e+1
0.060	5.841e-3	2.402e+1
0.061	5.844e-3	2.405e+1
0.062	5.848e-3	2.407e+1
0.063	5.852e-3	2.410e+1
0.064	5.856e-3	2.412e+1
0.065	5.860e-3	2.415e+1
0.066	5.865e-3	2.417e+1
0.067	5.870e-3	2.420e+1
0.068	5.875e-3	2.422e+1
0.069	5.879e-3	2.425e+1
0.070	5.885e-3	2.427e+1
0.071	5.891e-3	2.430e+1
0.072	5.896e-3	2.432e+1
0.073	5.902e-3	2.435e+1
0.074	5.907e-3	2.437e+1
0.075	5.913e-3	2.440e+1
0.076	5.920e-3	2.442e+1
0.077	5.926e-3	2.445e+1
0.078	5.932e-3	2.447e+1
0.079	5.939e-3	2.450e+1
0.080	5.945e-3	2.452e+1
0.081	5.952e-3	2.455e+1
0.082	5.959e-3	2.457e+1
0.083	5.966e-3	2.460e+1
0.084	5.974e-3	2.462e+1
0.085	5.981e-3	2.465e+1
0.086	5.989e-3	2.467e+1
0.087	5.997e-3	2.470e+1
0.088	6.004e-3	2.472e+1
0.089	6.012e-3	2.475e+1
0.090	6.020e-3	2.477e+1
0.091	6.028e-3	2.480e+1
0.092	6.037e-3	2.482e+1
0.093	6.045e-3	2.485e+1
0.094	6.054e-3	2.487e+1
0.095	6.063e-3	2.490e+1
0.096	6.072e-3	2.492e+1
0.097	6.081e-3	2.495e+1
0.098	6.090e-3	2.497e+1
0.099	6.100e-3	2.500e+1
0.100	6.110e-3	2.502e+1
0.101	6.119e-3	2.505e+1
0.102	6.129e-3	2.507e+1
0.103	6.140e-3	2.510e+1
0.104	6.150e-3	2.512e+1
0.105	6.161e-3	2.515e+1
0.106	6.171e-3	2.517e+1
0.107	6.182e-3	2.520e+1
0.108	6.194e-3	2.522e+1
0.109	6.204e-3	2.525e+1
0.110	6.216e-3	2.527e+1
0.111	6.227e-3	2.530e+1
0.112	6.238e-3	2.532e+1
0.113	6.250e-3	2.535e+1
0.114	6.263e-3	2.537e+1
0.115	6.275e-3	2.540e+1
0.116	6.287e-3	2.542e+1
0.117	6.299e-3	2.545e+1
0.118	6.312e-3	2.547e+1
0.119	6.324e-3	2.550e+1
0.120	6.337e-3	2.552e+1
0.121	6.350e-3	2.555e+1
0.122	6.363e-3	2.557e+1
0.123	6.376e-3	2.560e+1
0.124	6.390e-3	2.562e+1
0.125	6.403e-3	2.565e+1
0.126	6.417e-3	2.567e+1
0.127	6.431e-3	2.570e+1
0.128	6.445e-3	2.572e+1
0.129	6.459e-3	2.575e+1
0.130	6.473e-3	2.577e+1
0.131	6.487e-3	2.580e+1
0.132	6.502e-3	2.582e+1
0.133	6.516e-3	2.585e+1
0.134	6.532e-3	2.587e+1
0.135	6.547e-3	2.590e+1
0.136	6.562e-3	2.592e+1
0.137	6.578e-3	2.595e+1
0.138	6.592e-3	2.597e+1
0.139	6.608e-3	2.600e+1
0.140	6.625e-3	2.602e+1
0.141	6.640e-3	2.605e+1
0.142	6.656e-3	2.607e+1
0.143	6.671e-3	2.610e+1
0.144	6.687e-3	2.612e+1
0.145	6.704e-3	2.615e+1
0.146	6.720e-3	2.617e+1
0.147	6.737e-3	2.620e+1
0.148	6.754e-3	2.622e+1
0.149	6.771e-3	2.625e+1
0.150	6.788e-3	2.627e+1
0.151	6.805e-3	2.630e+1
0.152	6.823e-3	2.632e+1
0.153	6.841e-3	2.635e+1
0.154	6.858e-3	2.637e+1
0.155	6.876e-3	2.640e+1
0.156	6.894e-3	2.642e+1
0.157	6.912e-3	2.645e+1
0.158	6.930e-3	2.647e+1
0.159	6.948e-3	2.650e+1
0.160	6.967e-3	2.652e+1
0.161	6.986e-3	2.655e+1
0.162	7.004e-3	2.657e+1
0.163	7.023e-3	2.660e+1
0.164	7.043e-3	2.662e+1
0.165	7.062e-3	2.665e+1
0.166	7.082e-3	2.667e+1
0.167	7.101e-3	2.670e+1
0.168	7.120e-3	2.672e+1
0.169	7.140e-3	2.675e+1
0.170	7.159e-3	2.677e+1
0.171	7.179e-3	2.680e+1
0.172	7.199e-3	2.682e+1
0.173	7.218e-3	2.685e+1
0.174	7.239e-3	2.687e+1
0.175	7.259e-3	2.690e+1
0.176	7.279e-3	2.692e+1
0.177	7.299e-3	2.695e+1
0.178	7.320e-3	2.697e+1
0.179	7.340e-3	2.700e+1
0.180	7.361e-3	2.702e+1
0.181	7.381e-3	2.705e+1
0.182	7.402e-3	2.707e+1
0.183	7.423e-3	2.710e+1
0.184	7.444e-3	2.712e+1
0.185	7.465e-3	2.715e+1
0.186	7.486e-3	2.717e+1
0.187	7.507e-3	2.720e+1
0.188	7.528e-3	2.722e+1
0.189	7.550e-3	2.725e+1
0.190	7.572e-3	2.727e+1
0.191	7.593e-3	2.730e+1
0.192	7.614e-3	2.732e+1
0.193	7.635e-3	2.735e+1
0.194	7.656e-3	2.737e+1
0.195	7.678e-3	2.740e+1
0.196	7.700e-3	2.742e+1
0.197	7.722e-3	2.745e+1
0.198	7.744e-3	2.747e+1
0.199	7.765e-3	2.750e+1
0.200	7.787e-3	2.752e+1
0.201	7.809e-3	2.755e+1
0.202	7.832e-3	2.757e+1
0.203	7.854e-3	2.760e+1
0.204	7.876e-3	2.762e+1
0.205	7.898e-3	2.765e+1
0.206	7.921e-3	2.767e+1
0.207	7.943e-3	2.770e+1
0.208	7.965e-3	2.772e+1
0.209	7.987e-3	2.775e+1
0.210	8.009e-3	2.777e+1
0.211	8.032e-3	2.780e+1
0.212	8.054e-3	2.782e+1
0.213	8.077e-3	2.785e+1
0.214	8.099e-3	2.787e+1
0.215	8.121e-3	2.790e+1
0.216	8.143e-3	2.792e+1
0.217	8.166e-3	2.795e+1
0.218	8.188e-3	2.797e+1
0.219	8.211e-3	2.800e+1
0.220	8.232e-3	2.802e+1
0.221	8.253e-3	2.805e+1
0.222	8.276e-3	2.807e+1
0.223	8.298e-3	2.810e+1
0.224	8.321e-3	2.812e+1
0.225	8.343e-3	2.815e+1
0.226	8.365e-3	2.817e+1
0.227	8.388e-3	2.820e+1
0.228	8.410e-3	2.822e+1
0.229	8.432e-3	2.825e+1
0.230	8.455e-3	2.827e+1
0.231	8.477e-3	2.830e+1
0.232	8.499e-3	2.832e+1
0.233	8.522e-3	2.835e+1
0.234	8.544e-3	2.837e+1
0.235	8.566e-3	2.840e+1
0.236	8.589e-3	2.842e+1
0.237	8.611e-3	2.845e+1
0.238	8.634e-3	2.847e+1
0.239	8.656e-3	2.850e+1
0.240	8.679e-3	2.852e+1
0.241	8.701e-3	2.855e+1
0.242	8.723e-3	2.857e+1
0.243	8.745e-3	2.860e+1
0.244	8.767e-3	2.862e+1
0.245	8.789e-3	2.865e+1
0.246	8.811e-3	2.867e+1
0.247	8.833e-3	2.870e+1
0.248	8.855e-3	2.872e+1
0.249	8.877e-3	2.875e+1
0.250	8.899e-3	2.877e+1
0.251	8.921e-3	2.880e+1
0.252	8.943e-3	2.882e+1
0.253	8.965e-3	2.885e+1
0.254	8.987e-3	2.887e+1
0.255	9.009e-3	2.890e+1
0.256	9.030e-3	2.892e+1
0.257	9.052e-3	2.895e+1
0.258	9.074e-3	2.897e+1
0.259	9.095e-3	2.900e+1
0.260	9.117e-3	2.902e+1
0.261	9.138e-3	2.905e+1
0.262	9.160e-3	2.907e+1
0.263	9.182e-3	2.910e+1
0.264	9.203e-3	2.912e+1
0.265	9.225e-3	2.915e+1
0.266	9.246e-3	2.917e+1
0.267	9.267e-3	2.920e+1
0.268	9.289e-3	2.922e+1
0.269	9.310e-3	2.925e+1
0.270	9.331e-3	2.927e+1
0.271	9.352e-3	2.930e+1
0.272	9.373e-3	2.932e+1
0.273	9.395e-3	2.935e+1
0.274	9.417e-3	2.937e+1
0.275	9.439e-3	2.940e+1
0.276	9.460e-3	2.942e+1
0.277	9.481e-3	2.945e+1
0.278	9.503e-3	2.947e+1
0.279	9.523e-3	2.950e+1
0.280	9.545e-3	2.952e+1
0.281	9.566e-3	2.955e+1
0.282	9.587e-3	2.957e+1
0.283	9.608e-3	2.960e+1
0.284	9.629e-3	2.962e+1
0.285	9.650e-3	2.965e+1
0.286	9.671e-3	2.967e+1
0.287	9.691e-3	2.970e+1
0.288	9.713e-3	2.972e+1
0.289	9.734e-3	2.975e+1
0.290	9.755e-3	2.977e+1
0.291	9.776e-3	2.980e+1
0.292	9.796e-3	2.982e+1
0.293	9.815e-3	2.985e+1
0.294	9.836e-3	2.987e+1
0.295	9.857e-3	2.990e+1
0.296	9.878e-3	2.992e+1
0.297	9.899e-3	2.995e+1
0.298	9.919e-3	2.997e+1
0.299	9.940e-3	3.000e+1
0.300	9.961e-3	3.002e+1
0.301	9.981e-3	3.005e+1
0.302	1.000e-2	3.007e+1
0.303	1.002e-2	3.010e+1
0.304	1.004e-2	3.012e+1
0.305	1.006e-2	3.015e+1
0.306	1.009e-2	3.017e+1
0.307	1.011e-2	3.020e+1
0.308	1.013e-2	3.022e+1
0.309	1.015e-2	3.025e+1
0.310	1.017e-2	3.027e+1
0.311	1.019e-2	3.030e+1
0.312	1.021e-2	3.032e+1
0.313	1.023e-2	3.035e+1
0.314	1.025e-2	3.037e+1
0.315	1.027e-2	3.040e+1
0.316	1.030e-2	3.042e+1
0.317	1.032e-2	3.045e+1
0.318	1.034e-2	3.047e+1
0.319	1.036e-2	3.050e+1
0.320	1.038e-2	3.052e+1
0.321	1.040e-2	3.055e+1
0.322	1.042e-2	3.057e+1
0.323	1.044e-2	3.060e+1
0.324	1.046e-2	3.062e+1
0.325	1.048e-2	3.065e+1
0.326	1.050e-2	3.067e+1
0.327	1.052e-2	3.070e+1
0.328	1.055e-2	3.072e+1
0.329	1.057e-2	3.075e+1
0.330	1.059e-2	3.077e+1
0.331	1.061e-2	3.080e+1
0.332	1.063e-2	3.082e+1
0.333	1.065e-2	3.085e+1
0.334	1.067e-2	3.087e+1
0.335	1.069e-2	3.090e+1
0.336	1.071e-2	3.092e+1
0.337	1.074e-2	3.095e+1
0.338	1.076e-2	3.097e+1
0.339	1.078e-2	3.100e+1
0.340	1.080e-2	3.102e+1
0.341	1.082e-2	3.105e+1
0.342	1.084e-2	3.107e+1
0.343	1.086e-2	3.110e+1
0.344	1.089e-2	3.112e+1
0.345	1.091e-2	3.115e+1
0.346	1.093e-2	3.117e+1
0.347	1.095e-2	3.120e+1
0.348	1.097e-2	3.122e+1
0.349	1.099e-2	3.125e+1
0.350	1.102e-2	3.127e+1
0.351	1.104e-2	3.130e+1
0.352	1.106e-2	3.132e+1
0.353	1.108e-2	3.135e+1
0.354	1.110e-2	3.137e+1
0.355	1.112e-2	3.140e+1
0.356	1.115e-2	3.142e+1
0.357	1.117e-2	3.145e+1
0.358	1.119e-2	3.147e+1
0.359	1.121e-2	3.150e+1
0.360	1.123e-2	3.152e+1
0.361	1.125e-2	3.155e+1
0.362	1.128e-2	3.157e+1
0.363	1.130e-2	3.160e+1
0.364	1.132e-2	3.162e+1
0.365	1.134e-2	3.165e+1
0.366	1.136e-2	3.167e+1
0.367	1.139e-2	3.170e+1
0.368	1.141e-2	3.172e+1
0.369	1.143e-2	3.175e+1
0.370	1.145e-2	3.177e+1
0.371	1.148e-2	3.180e+1
0.372	1.150e-2	3.182e+1
0.373	1.152e-2	3.185e+1
0.374	1.154e-2	3.187e+1
0.375	1.156e-2	3.190e+1
0.376	1.159e-2	3.192e+1
0.377	1.161e-2	3.195e+1
0.378	1.163e-2	3.197e+1
0.379	1.165e-2	3.200e+1
0.380	1.168e-2	3.202e+1
0.381	1.170e-2	3.205e+1
0.382	1.172e-2	3.207e+1
0.383	1.175e-2	3.210e+1
0.384	1.177e-2	3.212e+1
0.385	1.179e-2	3.215e+1
0.386	1.182e-2	3.217e+1
0.387	1.184e-2	3.220e+1
0.388	1.186e-2	3.222e+1
0.389	1.189e-2	3.225e+1
0.390	1.191e-2	3.227e+1
0.391	1.193e-2	3.230e+1
0.392	1.195e-2	3.232e+1
0.393	1.198e-2	3.235e+1
0.394	1.200e-2	3.237e+1
0.395	1.202e-2	3.240e+1
0.396	1.205e-2	3.242e+1
0.397	1.207e-2	3.245e+1
0.398	1.210e-2	3.247e+1
0.399	1.212e-2	3.250e+1
0.400	1.214e-2	3.252e+1
0.401	1.217e-2	3.255e+1
0.402	1.219e-2	3.257e+1
0.403	1.221e-2	3.260e+1
0.404	1.224e-2	3.262e+1
0.405	1.226e-2	3.265e+1
0.406	1.229e-2	3.267e+1
0.407	1.231e-2	3.270e+1
0.408	1.233e-2	3.272e+1
0.409	1.236e-2	3.275e+1
0.410	1.238e-2	3.277e+1
0.411	1.241e-2	3.280e+1
0.412	1.243e-2	3.282e+1
0.413	1.246e-2	3.285e+1
0.414	1.248e-2	3.287e+1
0.415	1.250e-2	3.290e+1
0.416	1.253e-2	3.292e+1
0.417	1.255e-2	3.295e+1
0.418	1.258e-2	3.297e+1
0.419	1.260e-2	3.300e+1
0.420	1.263e-2	3.302e+1
0.421	1.265e-2	3.305e+1
0.422	1.268e-2	3.307e+1
0.423	1.270e-2	3.310e+1
0.424	1.273e-2	3.312e+1
0.425	1.275e-2	3.315e+1
0.426	1.278e-2	3.317e+1
0.427	1.280e-2	3.320e+1
0.428	1.283e-2	3.322e+1
0.429	1.285e-2	3.325e+1
0.430	1.288e-2	3.327e+1
0.431	1.290e-2	3.330e+1
0.432	1.293e-2	3.332e+1
0.433	1.295e-2	3.335e+1
0.434	1.297e-2	3.337e+1
0.435	1.300e-2	3.340e+1
0.436	1.302e-2	3.342e+1
0.437	1.305e-2	3.345e+1
0.438	1.307e-2	3.347e+1
0.439	1.310e-2	3.350e+1
0.440	1.313e-2	3.352e+1
0.441	1.315e-2	3.355e+1
0.442	1.318e-2	3.357e+1
0.443	1.320e-2	3.360e+1
0.444	1.323e-2	3.362e+1
0.445	1.325e-2	3.365e+1
0.446	1.328e-2	3.367e+1
0.447	1.331e-2	3.370e+1
0.448	1.333e-2	3.372e+1
0.449	1.336e-2	3.375e+1
0.450	1.338e-2	3.377e+1
0.451	1.341e-2	3.380e+1
0.452	1.344e-2	3.382e+1
0.453	1.346e-2	3.385e+1
0.454	1.349e-2	3.387e+1
0.455	1.351e-2	3.390e+1
0.456	1.354e-2	3.392e+1
0.457	1.357e-2	3.395e+1
0.458	1.359e-2	3.397e+1
0.459	1.362e-2	3.400e+1
0.460	1.364e-2	3.402e+1
0.461	1.367e-2	3.405e+1
0.462	1.370e-2	3.407e+1
0.463	1.372e-2	3.410e+1
0.464	1.375e-2	3.412e+1
0.465	1.378e-2	3.415e+1
0.466	1.380e-2	3.417e+1
0.467	1.383e-2	3.420e+1
0.468	1.386e-2	3.422e+1
0.469	1.388e-2	3.425e+1
0.470	1.391e-2	3.427e+1
0.471	1.394e-2	3.430e+1
0.472	1.396e-2	3.432e+1
0.473	1.399e-2	3.435e+1
0.474	1.402e-2	3.437e+1
0.475	1.404e-2	3.440e+1
0.476	1.407e-2	3.442e+1
0.477	1.410e-2	3.445e+1
0.478	1.412e-2	3.447e+1
0.479	1.415e-2	3.450e+1
0.480	1.418e-2	3.452e+1
0.481	1.421e-2	3.455e+1
0.482	1.423e-2	3.457e+1
0.483	1.426e-2	3.460e+1
0.484	1.429e-2	3.462e+1
0.485	1.431e-2	3.465e+1
0.486	1.434e-2	3.467e+1
0.487	1.437e-2	3.470e+1
0.488	1.440e-2	3.472e+1
0.489	1.442e-2	3.475e+1
0.490	1.445e-2	3.477e+1
0.491	1.448e-2	3.480e+1
0.492	1.450e-2	3.482e+1
0.493	1.453e-2	3.485e+1
0.494	1.456e-2	3.487e+1
0.495	1.458e-2	3.490e+1
0.496	1.461e-2	3.492e+1
0.497	1.464e-2	3.495e+1
0.498	1.467e-2	3.497e+1
0.499	1.470e-2	3.500e+1
0.500	1.472e-2	3.502e+1
0.501	1.475e-2	3.505e+1
0.502	1.478e-2	3.507e+1
0.503	1.481e-2	3.510e+1
0.504	1.483e-2	3.512e+1
0.505	1.486e-2	3.515e+1
0.506	1.489e-2	3.517e+1
0.507	1.492e-2	3.520e+1
0.508	1.494e-2	3.522e+1
0.509	1.497e-2	3.525e+1
0.510	1.500e-2	3.527e+1
0.511	1.503e-2	3.530e+1
0.512	1.506e-2	3.532e+1
0.513	1.508e-2	3.535e+1
0.514	1.511e-2	3.537e+1
0.515	1.514e-2	3.540e+1
0.516	1.517e-2	3.542e+1
0.517	1.520e-2	3.545e+1
0.518	1.522e-2	3.547e+1
0.519	1.525e-2	3.550e+1
0.520	1.528e-2	3.552e+1
0.521	1.531e-2	3.555e+1
0.522	1.534e-2	3.557e+1
0.523	1.536e-2	3.560e+1
0.524	1.539e-2	3.562e+1
0.525	1.542e-2	3.565e+1
0.526	1.545e-2	3.567e+1
0.527	1.548e-2	3.570e+1
0.528	1.550e-2	3.572e+1
0.529	1.553e-2	3.575e+1
0.530	1.556e-2	3.577e+1
0.531	1.559e-2	3.580e+1
0.532	1.562e-2	3.582e+1
0.533	1.565e-2	3.585e+1
0.534	1.567e-2	3.587e+1
0.535	1.570e-2	3.590e+1
0.536	1.573e-2	3.592e+1
0.537	1.576e-2	3.595e+1
0.538	1.579e-2	3.597e+1
0.539	1.582e-2	3.600e+1
0.540	1.585e-2	3.602e+1
0.541	1.587e-2	3.605e+1
0.542	1.590e-2	3.607e+1
0.543	1.593e-2	3.610e+1
0.544	1.596e-2	3.612e+1
0.545	1.599e-2	3.615e+1
0.546	1.601e-2	3.617e+1
0.547	1.604e-2	3.620e+1
0.548	1.607e-2	3.622e+1
0.549	1.610e-2	3.625e+1
0.550	1.613e-2	3.627e+1
0.551	1.616e-2	3.630e+1
0.552	1.618e-2	3.632e+1
0.553	1.621e-2	3.635e+1
0.554	1.624e-2	3.637e+1
0.555	1.627e-2	3.640e+1
0.556	1.630e-2	3.642e+1
0.557	1.633e-2	3.645e+1
0.558	1.636e-2	3.647e+1
0.559	1.638e-2	3.650e+1
0.560	1.641e-2	3.652e+1
0.561	1.644e-2	3.655e+1
0.562	1.647e-2	3.657e+1
0.563	1.650e-2	3.660e+1
0.564	1.653e-2	3.662e+1
0.565	1.656e-2	3.665e+1
0.566	1.659e-2	3.667e+1
0.567	1.662e-2	3.670e+1
0.568	1.664e-2	3.672e+1
0.569	1.667e-2	3.675e+1
0.570	1.670e-2	3.677e+1
0.571	1.673e-2	3.680e+1
0.572	1.676e-2	3.682e+1
0.573	1.679e-2	3.685e+1
0.574	1.682e-2	3.687e+1
0.575	1.685e-2	3.690e+1
0.576	1.687e-2	3.692e+1
0.577	1.690e-2	3.695e+1
0.578	1.693e-2	3.697e+1
0.579	1.696e-2	3.700e+1
0.580	1.699e-2	3.702e+1
0.581	1.702e-2	3.705e+1
0.582	1.705e-2	3.707e+1
0.583	1.708e-2	3.710e+1
0.584	1.710e-2	3.712e+1
0.585	1.713e-2	3.715e+1
0.586	1.716e-2	3.717e+1
0.587	1.719e-2	3.720e+1
0.588	1.722e-2	3.722e+1
0.589	1.725e-2	3.725e+1
0.590	1.728e-2	3.727e+1
0.591	1.731e-2	3.730e+1
0.592	1.733e-2	3.732e+1
0.593	1.736e-2	3.735e+1
0.594	1.740e-2	3.737e+1
0.595	1.742e-2	3.740e+1
0.596	1.745e-2	3.742e+1
0.597	1.748e-2	3.745e+1
0.598	1.751e-2	3.747e+1
0.599	1.754e-2	3.750e+1
0.600	1.757e-2	3.752e+1
0.601	1.760e-2	3.755e+1
0.602	1.762e-2	3.757e+1
0.603	1.765e-2	3.760e+1
0.604	1.768e-2	3.762e+1
0.605	1.771e-2	3.765e+1
0.606	1.774e-2	3.767e+1
0.607	1.777e-2	3.770e+1
0.608	1.779e-2	3.773e+1
0.609	1.782e-2	3.775e+1
0.610	1.785e-2	3.778e+1
0.611	1.788e-2	3.780e+1
0.612	1.791e-2	3.783e+1
0.613	1.794e-2	3.785e+1
0.614	1.797e-2	3.788e+1
0.615	1.800e-2	3.790e+1
0.616	1.802e-2	3.793e+1
0.617	1.805e-2	3.795e+1
0.618	1.808e-2	3.798e+1
0.619	1.811e-2	3.800e+1
0.620	1.814e-2	3.803e+1
0.621	1.817e-2	3.805e+1
0.622	1.820e-2	3.808e+1
0.623	1.822e-2	3.810e+1
0.624	1.825e-2	3.813e+1
0.625	1.828e-2	3.815e+1
0.626	1.831e-2	3.818e+1
0.627	1.834e-2	3.820e+1
0.628	1.837e-2	3.823e+1
0.629	1.839e-2	3.825e+1
0.630	1.842e-2	3.828e+1
0.631	1.845e-2	3.830e+1
0.632	1.848e-2	3.833e+1
0.633	1.851e-2	3.835e+1
0.634	1.854e-2	3.838e+1
0.635	1.856e-2	3.840e+1
0.636	1.859e-2	3.843e+1
0.637	1.862e-2	3.845e+1
0.638	1.865e-2	3.848e+1
0.639	1.868e-2	3.850e+1
0.640	1.870e-2	3.853e+1
0.641	1.873e-2	3.855e+1
0.642	1.876e-2	3.858e+1
0.643	1.878e-2	3.860e+1
0.644	1.881e-2	3.863e+1
0.645	1.884e-2	3.865e+1
0.646	1.887e-2	3.868e+1
0.647	1.890e-2	3.870e+1
0.648	1.892e-2	3.873e+1
0.649	1.895e-2	3.875e+1
0.650	1.898e-2	3.878e+1
0.651	1.901e-2	3.880e+1
0.652	1.903e-2	3.883e+1
0.653	1.906e-2	3.885e+1
0.654	1.909e-2	3.888e+1
0.655	1.911e-2	3.890e+1
0.656	1.914e-2	3.893e+1
0.657	1.917e-2	3.895e+1
0.658	1.919e-2	3.898e+1
0.659	1.922e-2	3.900e+1
0.660	1.925e-2	3.903e+1
0.661	1.927e-2	3.905e+1
0.662	1.930e-2	3.908e+1
0.663	1.933e-2	3.910e+1
0.664	1.935e-2	3.913e+1
0.665	1.938e-2	3.915e+1
0.666	1.941e-2	3.918e+1
0.667	1.943e-2	3.920e+1
0.668	1.946e-2	3.923e+1
0.669	1.948e-2	3.925e+1
0.670	1.951e-2	3.928e+1
0.671	1.954e-2	3.930e+1
0.672	1.957e-2	3.933e+1
0.673	1.959e-2	3.935e+1
0.674	1.962e-2	3.938e+1
0.675	1.964e-2	3.940e+1
0.676	1.967e-2	3.943e+1
0.677	1.970e-2	3.945e+1
0.678	1.972e-2	3.948e+1
0.679	1.975e-2	3.950e+1
0.680	1.977e-2	3.953e+1
0.681	1.980e-2	3.955e+1
0.682	1.982e-2	3.958e+1
0.683	1.985e-2	3.960e+1
0.684	1.987e-2	3.963e+1
0.685	1.990e-2	3.965e+1
0.686	1.992e-2	3.968e+1
0.687	1.995e-2	3.970e+1
0.688	1.997e-2	3.973e+1
0.689	2.000e-2	3.975e+1
0.690	2.002e-2	3.978e+1
0.691	2.005e-2	3.980e+1
0.692	2.007e-2	3.983e+1
0.693	2.010e-2	3.985e+1
0.694	2.012e-2	3.988e+1
0.695	2.015e-2	3.990e+1
0.696	2.017e-2	3.993e+1
0.697	2.019e-2	3.995e+1
0.698	2.022e-2	3.998e+1
0.699	2.024e-2	4.000e+1
0.700	2.026e-2	4.003e+1
0.701	2.029e-2	4.005e+1
0.702	2.031e-2	4.008e+1
0.703	2.034e-2	4.010e+1
0.704	2.036e-2	4.013e+1
0.705	2.038e-2	4.015e+1
0.706	2.041e-2	4.018e+1
0.707	2.043e-2	4.020e+1
0.708	2.045e-2	4.023e+1
0.709	2.048e-2	4.025e+1
0.710	2.050e-2	4.028e+1
0.711	2.052e-2	4.030e+1
0.712	2.054e-2	4.033e+1
0.713	2.057e-2	4.035e+1
0.714	2.059e-2	4.038e+1
0.715	2.061e-2	4.040e+1
0.716	2.063e-2	4.043e+1
0.717	2.066e-2	4.045e+1
0.718	2.068e-2	4.048e+1
0.719	2.070e-2	4.050e+1
0.720	2.072e-2	4.053e+1
0.721	2.075e-2	4.055e+1
0.722	2.077e-2	4.058e+1
0.723	2.079e-2	4.060e+1
0.724	2.081e-2	4.063e+1
0.725	2.083e-2	4.065e+1
0.726	2.085e-2	4.068e+1
0.727	2.087e-2	4.070e+1
0.728	2.090e-2	4.073e+1
0.729	2.092e-2	4.075e+1
0.730	2.094e-2	4.078e+1
0.731	2.096e-2	4.080e+1
0.732	2.098e-2	4.083e+1
0.733	2.100e-2	4.085e+1
0.734	2.102e-2	4.088e+1
0.735	2.104e-2	4.090e+1
0.736	2.106e-2	4.093e+1
0.737	2.109e-2	4.095e+1
0.738	2.111e-2	4.098e+1
0.739	2.113e-2	4.100e+1
0.740	2.115e-2	4.103e+1
0.741	2.116e-2	4.105e+1
0.742	2.118e-2	4.108e+1
0.743	2.121e-2	4.110e+1
0.744	2.122e-2	4.113e+1
0.745	2.124e-2	4.115e+1
0.746	2.127e-2	4.118e+1
0.747	2.128e-2	4.120e+1
0.748	2.130e-2	4.123e+1
0.749	2.132e-2	4.125e+1
0.750	2.134e-2	4.128e+1
0.751	2.136e-2	4.130e+1
0.752	2.138e-2	4.133e+1
0.753	2.140e-2	4.135e+1
0.754	2.142e-2	4.138e+1
0.755	2.144e-2	4.140e+1
0.756	2.146e-2	4.143e+1
0.757	2.147e-2	4.145e+1
0.758	2.149e-2	4.148e+1
0.759	2.151e-2	4.150e+1
0.760	2.153e-2	4.153e+1
0.761	2.155e-2	4.155e+1
0.762	2.157e-2	4.158e+1
0.763	2.159e-2	4.160e+1
0.764	2.160e-2	4.163e+1
0.765	2.162e-2	4.165e+1
0.766	2.164e-2	4.168e+1
0.767	2.166e-2	4.170e+1
0.768	2.168e-2	4.173e+1
0.769	2.170e-2	4.175e+1
0.770	2.171e-2	4.178e+1
0.771	2.173e-2	4.180e+1
0.772	2.175e-2	4.183e+1
0.773	2.177e-2	4.185e+1
0.774	2.178e-2	4.188e+1
0.775	2.180e-2	4.190e+1
0.776	2.182e-2	4.193e+1
0.777	2.183e-2	4.195e+1
0.778	2.185e-2	4.198e+1
0.779	2.187e-2	4.200e+1
0.780	2.188e-2	4.203e+1
0.781	2.190e-2	4.205e+1
0.782	2.192e-2	4.208e+1
0.783	2.193e-2	4.210e+1
0.784	2.195e-2	4.213e+1
0.785	2.197e-2	4.215e+1
0.786	2.198e-2	4.218e+1
0.787	2.200e-2	4.220e+1
0.788	2.202e-2	4.223e+1
0.789	2.203e-2	4.225e+1
0.790	2.205e-2	4.228e+1
0.791	2.207e-2	4.230e+1
0.792	2.208e-2	4.233e+1
0.793	2.210e-2	4.235e+1
0.794	2.212e-2	4.238e+1
0.795	2.213e-2	4.240e+1
0.796	2.215e-2	4.243e+1
0.797	2.217e-2	4.245e+1
0.798	2.218e-2	4.248e+1
0.799	2.220e-2	4.250e+1
0.800	2.221e-2	4.253e+1
0.801	2.223e-2	4.255e+1
0.802	2.225e-2	4.258e+1
0.803	2.226e-2	4.260e+1
0.804	2.228e-2	4.263e+1
0.805	2.229e-2	4.265e+1
0.806	2.231e-2	4.268e+1
0.807	2.233e-2	4.270e+1
0.808	2.234e-2	4.273e+1
0.809	2.236e-2	4.275e+1
0.810	2.238e-2	4.278e+1
0.811	2.239e-2	4.280e+1
0.812	2.241e-2	4.283e+1
0.813	2.242e-2	4.285e+1
0.814	2.244e-2	4.288e+1
0.815	2.246e-2	4.290e+1
0.816	2.248e-2	4.293e+1
0.817	2.249e-2	4.295e+1
0.818	2.251e-2	4.298e+1
0.819	2.253e-2	4.300e+1
0.820	2.255e-2	4.303e+1
0.821	2.256e-2	4.305e+1
0.822	2.258e-2	4.308e+1
0.823	2.260e-2	4.310e+1
0.824	2.261e-2	4.313e+1
0.825	2.263e-2	4.315e+1
0.826	2.265e-2	4.318e+1
0.827	2.267e-2	4.320e+1
0.828	2.268e-2	4.323e+1
0.829	2.270e-2	4.325e+1
0.830	2.272e-2	4.328e+1
0.831	2.274e-2	4.330e+1
0.832	2.275e-2	4.333e+1
0.833	2.277e-2	4.335e+1
0.834	2.279e-2	4.338e+1
0.835	2.281e-2	4.340e+1
0.836	2.283e-2	4.343e+1
0.837	2.285e-2	4.345e+1
0.838	2.287e-2	4.348e+1
0.839	2.289e-2	4.350e+1
0.840	2.290e-2	4.353e+1
0.841	2.293e-2	4.355e+1
0.842	2.295e-2	4.358e+1
0.843	2.297e-2	4.360e+1
0.844	2.299e-2	4.363e+1
0.845	2.301e-2	4.365e+1
0.846	2.303e-2	4.368e+1
0.847	2.305e-2	4.370e+1
0.848	2.307e-2	4.373e+1
0.849	2.309e-2	4.375e+1
0.850	2.311e-2	4.378e+1
0.851	2.313e-2	4.380e+1
0.852	2.315e-2	4.383e+1
0.853	2.317e-2	4.385e+1
0.854	2.320e-2	4.388e+1
0.855	2.322e-2	4.390e+1
0.856	2.324e-2	4.393e+1
0.857	2.327e-2	4.395e+1
0.858	2.329e-2	4.398e+1
0.859	2.331e-2	4.400e+1
0.860	2.333e-2	4.403e+1
0.861	2.336e-2	4.405e+1
0.862	2.338e-2	4.408e+1
0.863	2.340e-2	4.410e+1
0.864	2.343e-2	4.413e+1
0.865	2.345e-2	4.415e+1
0.866	2.347e-2	4.418e+1
0.867	2.350e-2	4.420e+1
0.868	2.352e-2	4.423e+1
0.869	2.355e-2	4.425e+1
0.870	2.357e-2	4.428e+1
0.871	2.360e-2	4.430e+1
0.872	2.362e-2	4.433e+1
0.873	2.365e-2	4.435e+1
0.874	2.368e-2	4.438e+1
0.875	2.370e-2	4.440e+1
0.876	2.373e-2	4.443e+1
0.877	2.375e-2	4.445e+1
0.878	2.378e-2	4.448e+1
0.879	2.381e-2	4.450e+1
0.880	2.383e-2	4.453e+1
0.881	2.386e-2	4.455e+1
0.882	2.389e-2	4.458e+1
0.883	2.392e-2	4.460e+1
0.884	2.394e-2	4.463e+1
0.885	2.397e-2	4.465e+1
0.886	2.400e-2	4.468e+1
0.887	2.403e-2	4.470e+1
0.888	2.406e-2	4.473e+1
0.889	2.408e-2	4.475e+1
0.890	2.411e-2	4.478e+1
0.891	2.415e-2	4.480e+1
0.892	2.418e-2	4.483e+1
0.893	2.420e-2	4.485e+1
0.894	2.424e-2	4.488e+1
0.895	2.427e-2	4.490e+1
0.896	2.430e-2	4.493e+1
0.897	2.433e-2	4.495e+1
0.898	2.436e-2	4.498e+1
0.899	2.439e-2	4.500e+1
Segment 2:
0.900	2.439e-2	4.503e+1
0.899	2.425e-2	4.505e+1
0.898	2.409e-2	4.508e+1
0.897	2.394e-2	4.510e+1
0.896	2.380e-2	4.513e+1
0.895	2.366e-2	4.515e+1
0.894	2.352e-2	4.518e+1
0.893	2.339e-2	4.520e+1
0.892	2.325e-2	4.523e+1
0.891	2.312e-2	4.525e+1
0.890	2.299e-2	4.528e+1
0.889	2.286e-2	4.530e+1
0.888	2.274e-2	4.533e+1
0.887	2.261e-2	4.535e+1
0.886	2.249e-2	4.538e+1
0.885	2.237e-2	4.540e+1
0.884	2.225e-2	4.543e+1
0.883	2.213e-2	4.545e+1
0.882	2.202e-2	4.548e+1
0.881	2.190e-2	4.550e+1
0.880	2.178e-2	4.553e+1
0.879	2.166e-2	4.555e+1
0.878	2.155e-2	4.558e+1
0.877	2.144e-2	4.560e+1
0.876	2.132e-2	4.563e+1
0.875	2.121e-2	4.565e+1
0.874	2.110e-2	4.568e+1
0.873	2.099e-2	4.570e+1
0.872	2.088e-2	4.573e+1
0.871	2.077e-2	4.575e+1
0.870	2.067e-2	4.578e+1
0.869	2.056e-2	4.580e+1
0.868	2.045e-2	4.583e+1
0.867	2.034e-2	4.585e+1
0.866	2.024e-2	4.588e+1
0.865	2.013e-2	4.590e+1
0.864	2.003e-2	4.593e+1
0.863	1.993e-2	4.595e+1
0.862	1.982e-2	4.598e+1
0.861	1.972e-2	4.600e+1
0.860	1.962e-2	4.603e+1
0.859	1.952e-2	4.605e+1
0.858	1.941e-2	4.608e+1
0.857	1.931e-2	4.610e+1
0.856	1.921e-2	4.613e+1
0.855	1.912e-2	4.615e+1
0.854	1.902e-2	4.618e+1
0.853	1.892e-2	4.620e+1
0.852	1.882e-2	4.623e+1
0.851	1.872e-2	4.625e+1
0.850	1.862e-2	4.628e+1
0.849	1.853e-2	4.630e+1
0.848	1.843e-2	4.633e+1
0.847	1.833e-2	4.635e+1
0.846	1.824e-2	4.638e+1
0.845	1.814e-2	4.640e+1
0.844	1.805e-2	4.643e+1
0.843	1.795e-2	4.645e+1
0.842	1.786e-2	4.648e+1
0.841	1.777e-2	4.650e+1
0.840	1.768e-2	4.653e+1
0.839	1.758e-2	4.655e+1
0.838	1.749e-2	4.658e+1
0.837	1.740e-2	4.660e+1
0.836	1.731e-2	4.663e+1
0.835	1.722e-2	4.665e+1
0.834	1.713e-2	4.668e+1
0.833	1.704e-2	4.670e+1
0.832	1.695e-2	4.673e+1
0.831	1.686e-2	4.675e+1
0.830	1.677e-2	4.678e+1
0.829	1.668e-2	4.680e+1
0.828	1.659e-2	4.683e+1
0.827	1.650e-2	4.685e+1
0.826	1.642e-2	4.688e+1
0.825	1.633e-2	4.690e+1
0.824	1.624e-2	4.693e+1
0.823	1.615e-2	4.695e+1
0.822	1.607e-2	4.698e+1
0.821	1.598e-2	4.700e+1
0.820	1.590e-2	4.703e+1
0.819	1.581e-2	4.705e+1
0.818	1.572e-2	4.708e+1
0.817	1.564e-2	4.710e+1
0.816	1.556e-2	4.713e+1
0.815	1.547e-2	4.715e+1
0.814	1.539e-2	4.718e+1
0.813	1.530e-2	4.720e+1
0.812	1.522e-2	4.723e+1
0.811	1.514e-2	4.725e+1
0.810	1.505e-2	4.728e+1
0.809	1.497e-2	4.730e+1
0.808	1.489e-2	4.733e+1
0.807	1.481e-2	4.735e+1
0.806	1.473e-2	4.738e+1
0.805	1.464e-2	4.740e+1
0.804	1.456e-2	4.743e+1
0.803	1.449e-2	4.745e+1
0.802	1.441e-2	4.748e+1
0.801	1.433e-2	4.750e+1
0.800	1.425e-2	4.753e+1
0.799	1.417e-2	4.755e+1
0.798	1.409e-2	4.758e+1
0.797	1.401e-2	4.760e+1
0.796	1.393e-2	4.763e+1
0.795	1.385e-2	4.765e+1
0.794	1.378e-2	4.768e+1
0.793	1.370e-2	4.770e+1
0.792	1.362e-2	4.773e+1
0.791	1.354e-2	4.775e+1
0.790	1.347e-2	4.778e+1
0.789	1.339e-2	4.780e+1
0.788	1.331e-2	4.783e+1
0.787	1.324e-2	4.785e+1
0.786	1.316e-2	4.788e+1
0.785	1.309e-2	4.790e+1
0.784	1.301e-2	4.793e+1
0.783	1.294e-2	4.795e+1
0.782	1.286e-2	4.798e+1
0.781	1.279e-2	4.800e+1
0.780	1.272e-2	4.803e+1
0.779	1.264e-2	4.805e+1
0.778	1.257e-2	4.808e+1
0.777	1.250e-2	4.810e+1
0.776	1.242e-2	4.813e+1
0.775	1.235e-2	4.815e+1
0.774	1.228e-2	4.818e+1
0.773	1.221e-2	4.820e+1
0.772	1.213e-2	4.823e+1
0.771	1.206e-2	4.825e+1
0.770	1.199e-2	4.828e+1
0.769	1.192e-2	4.830e+1
0.768	1.185e-2	4.833e+1
0.767	1.178e-2	4.835e+1
0.766	1.171e-2	4.838e+1
0.765	1.164e-2	4.840e+1
0.764	1.157e-2	4.843e+1
0.763	1.150e-2	4.845e+1
0.762	1.143e-2	4.848e+1
0.761	1.136e-2	4.850e+1
0.760	1.129e-2	4.853e+1
0.759	1.122e-2	4.855e+1
0.758	1.116e-2	4.858e+1
0.757	1.109e-2	4.860e+1
0.756	1.102e-2	4.863e+1
0.755	1.095e-2	4.865e+1
0.754	1.088e-2	4.868e+1
0.753	1.082e-2	4.870e+1
0.752	1.075e-2	4.873e+1
0.751	1.068e-2	4.875e+1
0.750	1.062e-2	4.878e+1
0.749	1.055e-2	4.880e+1
0.748	1.049e-2	4.883e+1
0.747	1.042e-2	4.885e+1
0.746	1.035e-2	4.888e+1
0.745	1.029e-2	4.890e+1
0.744	1.022e-2	4.893e+1
0.743	1.016e-2	4.895e+1
0.742	1.009e-2	4.898e+1
0.741	1.003e-2	4.900e+1
0.740	9.966e-3	4.903e+1
0.739	9.903e-3	4.905e+1
0.738	9.840e-3	4.908e+1
0.737	9.778e-3	4.910e+1
0.736	9.715e-3	4.913e+1
[truncated: 5,237 more rows]
