# Supplementary material for: Hydrothermal synthesis of hierarchical microstructure tungsten oxide/carbon nanocomposite for supercapacitor application
Source: Sci Rep. 2023 Dec 8;13:21732. doi: 10.1038/s41598-023-48958-w (PMC10709354; doi:10.1038/s41598-023-48958-w)
Supplement: Supplementary file 1 — Supplementary Information 1. [file 41598_2023_48958_MOESM1_ESM.zip › Raw Data/6 Electrochemistry/Cyclic Voltammetry/CV_Comparative_WO3_Scan Rate 0.04.csv]

July 19	2023 19:33:29
Cyclic Voltammetry
File: c:\users\nsb 111 lab\desktop\shanna\07-18-23_calcined_cu_koh\cyclic voltammetry\e1\2 e1 scan rate 0.04.csv
Data Source: Experiment
Instrument Model: CHI760E
Header:
Note:
Init E (V) = -0.9
High E (V) = 0.9
Low E (V) = -0.9
Init P/N = P
Scan Rate (V/s) = 0.04
Segment = 4
Sample Interval (V) = 0.001
Quiet Time (sec) = 2
Sensitivity (A/V) = 0.01
Segment 1:
Ep = -0.329V
ip = 2.649e-3A
Ah = 4.929e-3C
Segment 2:
Ep = -0.590V
ip = -5.501e-3A
Ah = -1.078e-2C
Ep = -0.870V
ip = -2.838e-3A
Ah = -6.336e-3C
Segment 3:
Ep = -0.327V
ip = 2.819e-3A
Ah = 4.965e-3C
Segment 4:
Ep = -0.589V
ip = -5.503e-3A
Ah = -1.061e-2C
Ep = -0.873V
ip = -2.759e-3A
Ah = -6.077e-3C
Potential/V	Current/A	Time/s
Segment 1:
-0.900	-2.384e-3	2.500e-2
-0.899	-2.361e-3	5.000e-2
-0.898	-2.346e-3	7.500e-2
-0.897	-2.330e-3	1.000e-1
-0.896	-2.315e-3	1.250e-1
-0.895	-2.299e-3	1.500e-1
-0.894	-2.283e-3	1.750e-1
-0.893	-2.268e-3	2.000e-1
-0.892	-2.252e-3	2.250e-1
-0.891	-2.237e-3	2.500e-1
-0.890	-2.221e-3	2.750e-1
-0.889	-2.206e-3	3.000e-1
-0.888	-2.191e-3	3.250e-1
-0.887	-2.177e-3	3.500e-1
-0.886	-2.163e-3	3.750e-1
-0.885	-2.149e-3	4.000e-1
-0.884	-2.135e-3	4.250e-1
-0.883	-2.122e-3	4.500e-1
-0.882	-2.109e-3	4.750e-1
-0.881	-2.096e-3	5.000e-1
-0.880	-2.084e-3	5.250e-1
-0.879	-2.072e-3	5.500e-1
-0.878	-2.060e-3	5.750e-1
-0.877	-2.049e-3	6.000e-1
-0.876	-2.038e-3	6.250e-1
-0.875	-2.027e-3	6.500e-1
-0.874	-2.016e-3	6.750e-1
-0.873	-2.006e-3	7.000e-1
-0.872	-1.996e-3	7.250e-1
-0.871	-1.987e-3	7.500e-1
-0.870	-1.977e-3	7.750e-1
-0.869	-1.968e-3	8.000e-1
-0.868	-1.959e-3	8.250e-1
-0.867	-1.950e-3	8.500e-1
-0.866	-1.942e-3	8.750e-1
-0.865	-1.933e-3	9.000e-1
-0.864	-1.925e-3	9.250e-1
-0.863	-1.917e-3	9.500e-1
-0.862	-1.910e-3	9.750e-1
-0.861	-1.902e-3	1.000e+0
-0.860	-1.895e-3	1.025e+0
-0.859	-1.888e-3	1.050e+0
-0.858	-1.880e-3	1.075e+0
-0.857	-1.873e-3	1.100e+0
-0.856	-1.867e-3	1.125e+0
-0.855	-1.860e-3	1.150e+0
-0.854	-1.853e-3	1.175e+0
-0.853	-1.847e-3	1.200e+0
-0.852	-1.840e-3	1.225e+0
-0.851	-1.834e-3	1.250e+0
-0.850	-1.828e-3	1.275e+0
-0.849	-1.822e-3	1.300e+0
-0.848	-1.816e-3	1.325e+0
-0.847	-1.810e-3	1.350e+0
-0.846	-1.805e-3	1.375e+0
-0.845	-1.799e-3	1.400e+0
-0.844	-1.794e-3	1.425e+0
-0.843	-1.788e-3	1.450e+0
-0.842	-1.783e-3	1.475e+0
-0.841	-1.777e-3	1.500e+0
-0.840	-1.772e-3	1.525e+0
-0.839	-1.767e-3	1.550e+0
-0.838	-1.762e-3	1.575e+0
-0.837	-1.757e-3	1.600e+0
-0.836	-1.752e-3	1.625e+0
-0.835	-1.747e-3	1.650e+0
-0.834	-1.742e-3	1.675e+0
-0.833	-1.737e-3	1.700e+0
-0.832	-1.732e-3	1.725e+0
-0.831	-1.727e-3	1.750e+0
-0.830	-1.723e-3	1.775e+0
-0.829	-1.718e-3	1.800e+0
-0.828	-1.713e-3	1.825e+0
-0.827	-1.709e-3	1.850e+0
-0.826	-1.705e-3	1.875e+0
-0.825	-1.700e-3	1.900e+0
-0.824	-1.696e-3	1.925e+0
-0.823	-1.691e-3	1.950e+0
-0.822	-1.687e-3	1.975e+0
-0.821	-1.683e-3	2.000e+0
-0.820	-1.678e-3	2.025e+0
-0.819	-1.673e-3	2.050e+0
-0.818	-1.669e-3	2.075e+0
-0.817	-1.665e-3	2.100e+0
-0.816	-1.661e-3	2.125e+0
-0.815	-1.656e-3	2.150e+0
-0.814	-1.653e-3	2.175e+0
-0.813	-1.649e-3	2.200e+0
-0.812	-1.645e-3	2.225e+0
-0.811	-1.641e-3	2.250e+0
-0.810	-1.638e-3	2.275e+0
-0.809	-1.634e-3	2.300e+0
-0.808	-1.630e-3	2.325e+0
-0.807	-1.626e-3	2.350e+0
-0.806	-1.623e-3	2.375e+0
-0.805	-1.619e-3	2.400e+0
-0.804	-1.614e-3	2.425e+0
-0.803	-1.610e-3	2.450e+0
-0.802	-1.606e-3	2.475e+0
-0.801	-1.602e-3	2.500e+0
-0.800	-1.599e-3	2.525e+0
-0.799	-1.595e-3	2.550e+0
-0.798	-1.591e-3	2.575e+0
-0.797	-1.588e-3	2.600e+0
-0.796	-1.584e-3	2.625e+0
-0.795	-1.581e-3	2.650e+0
-0.794	-1.577e-3	2.675e+0
-0.793	-1.573e-3	2.700e+0
-0.792	-1.570e-3	2.725e+0
-0.791	-1.566e-3	2.750e+0
-0.790	-1.563e-3	2.775e+0
-0.789	-1.559e-3	2.800e+0
-0.788	-1.556e-3	2.825e+0
-0.787	-1.552e-3	2.850e+0
-0.786	-1.549e-3	2.875e+0
-0.785	-1.545e-3	2.900e+0
-0.784	-1.542e-3	2.925e+0
-0.783	-1.538e-3	2.950e+0
-0.782	-1.535e-3	2.975e+0
-0.781	-1.532e-3	3.000e+0
-0.780	-1.528e-3	3.025e+0
-0.779	-1.525e-3	3.050e+0
-0.778	-1.521e-3	3.075e+0
-0.777	-1.518e-3	3.100e+0
-0.776	-1.515e-3	3.125e+0
-0.775	-1.511e-3	3.150e+0
-0.774	-1.508e-3	3.175e+0
-0.773	-1.505e-3	3.200e+0
-0.772	-1.502e-3	3.225e+0
-0.771	-1.498e-3	3.250e+0
-0.770	-1.495e-3	3.275e+0
-0.769	-1.492e-3	3.300e+0
-0.768	-1.489e-3	3.325e+0
-0.767	-1.485e-3	3.350e+0
-0.766	-1.482e-3	3.375e+0
-0.765	-1.479e-3	3.400e+0
-0.764	-1.476e-3	3.425e+0
-0.763	-1.473e-3	3.450e+0
-0.762	-1.470e-3	3.475e+0
-0.761	-1.467e-3	3.500e+0
-0.760	-1.464e-3	3.525e+0
-0.759	-1.460e-3	3.550e+0
-0.758	-1.458e-3	3.575e+0
-0.757	-1.454e-3	3.600e+0
-0.756	-1.451e-3	3.625e+0
-0.755	-1.448e-3	3.650e+0
-0.754	-1.445e-3	3.675e+0
-0.753	-1.442e-3	3.700e+0
-0.752	-1.439e-3	3.725e+0
-0.751	-1.436e-3	3.750e+0
-0.750	-1.433e-3	3.775e+0
-0.749	-1.430e-3	3.800e+0
-0.748	-1.427e-3	3.825e+0
-0.747	-1.424e-3	3.850e+0
-0.746	-1.421e-3	3.875e+0
-0.745	-1.418e-3	3.900e+0
-0.744	-1.415e-3	3.925e+0
-0.743	-1.412e-3	3.950e+0
-0.742	-1.409e-3	3.975e+0
-0.741	-1.406e-3	4.000e+0
-0.740	-1.403e-3	4.025e+0
-0.739	-1.400e-3	4.050e+0
-0.738	-1.397e-3	4.075e+0
-0.737	-1.394e-3	4.100e+0
-0.736	-1.392e-3	4.125e+0
-0.735	-1.389e-3	4.150e+0
-0.734	-1.386e-3	4.175e+0
-0.733	-1.383e-3	4.200e+0
-0.732	-1.380e-3	4.225e+0
-0.731	-1.377e-3	4.250e+0
-0.730	-1.374e-3	4.275e+0
-0.729	-1.372e-3	4.300e+0
-0.728	-1.369e-3	4.325e+0
-0.727	-1.365e-3	4.350e+0
-0.726	-1.363e-3	4.375e+0
-0.725	-1.360e-3	4.400e+0
-0.724	-1.357e-3	4.425e+0
-0.723	-1.354e-3	4.450e+0
-0.722	-1.351e-3	4.475e+0
-0.721	-1.348e-3	4.500e+0
-0.720	-1.346e-3	4.525e+0
-0.719	-1.343e-3	4.550e+0
-0.718	-1.340e-3	4.575e+0
-0.717	-1.337e-3	4.600e+0
-0.716	-1.334e-3	4.625e+0
-0.715	-1.332e-3	4.650e+0
-0.714	-1.329e-3	4.675e+0
-0.713	-1.326e-3	4.700e+0
-0.712	-1.323e-3	4.725e+0
-0.711	-1.320e-3	4.750e+0
-0.710	-1.318e-3	4.775e+0
-0.709	-1.315e-3	4.800e+0
-0.708	-1.312e-3	4.825e+0
-0.707	-1.309e-3	4.850e+0
-0.706	-1.307e-3	4.875e+0
-0.705	-1.303e-3	4.900e+0
-0.704	-1.301e-3	4.925e+0
-0.703	-1.298e-3	4.950e+0
-0.702	-1.295e-3	4.975e+0
-0.701	-1.292e-3	5.000e+0
-0.700	-1.290e-3	5.025e+0
-0.699	-1.287e-3	5.050e+0
-0.698	-1.284e-3	5.075e+0
-0.697	-1.282e-3	5.100e+0
-0.696	-1.279e-3	5.125e+0
-0.695	-1.277e-3	5.150e+0
-0.694	-1.274e-3	5.175e+0
-0.693	-1.271e-3	5.200e+0
-0.692	-1.268e-3	5.225e+0
-0.691	-1.266e-3	5.250e+0
-0.690	-1.263e-3	5.275e+0
-0.689	-1.260e-3	5.300e+0
-0.688	-1.258e-3	5.325e+0
-0.687	-1.255e-3	5.350e+0
-0.686	-1.252e-3	5.375e+0
-0.685	-1.249e-3	5.400e+0
-0.684	-1.247e-3	5.425e+0
-0.683	-1.244e-3	5.450e+0
-0.682	-1.241e-3	5.475e+0
-0.681	-1.239e-3	5.500e+0
-0.680	-1.236e-3	5.525e+0
-0.679	-1.233e-3	5.550e+0
-0.678	-1.231e-3	5.575e+0
-0.677	-1.228e-3	5.600e+0
-0.676	-1.225e-3	5.625e+0
-0.675	-1.223e-3	5.650e+0
-0.674	-1.220e-3	5.675e+0
-0.673	-1.217e-3	5.700e+0
-0.672	-1.215e-3	5.725e+0
-0.671	-1.213e-3	5.750e+0
-0.670	-1.211e-3	5.775e+0
-0.669	-1.208e-3	5.800e+0
-0.668	-1.206e-3	5.825e+0
-0.667	-1.204e-3	5.850e+0
-0.666	-1.201e-3	5.875e+0
-0.665	-1.198e-3	5.900e+0
-0.664	-1.196e-3	5.925e+0
-0.663	-1.193e-3	5.950e+0
-0.662	-1.191e-3	5.975e+0
-0.661	-1.188e-3	6.000e+0
-0.660	-1.185e-3	6.025e+0
-0.659	-1.183e-3	6.050e+0
-0.658	-1.180e-3	6.075e+0
-0.657	-1.178e-3	6.100e+0
-0.656	-1.175e-3	6.125e+0
-0.655	-1.172e-3	6.150e+0
-0.654	-1.170e-3	6.175e+0
-0.653	-1.167e-3	6.200e+0
-0.652	-1.165e-3	6.225e+0
-0.651	-1.162e-3	6.250e+0
-0.650	-1.159e-3	6.275e+0
-0.649	-1.157e-3	6.300e+0
-0.648	-1.154e-3	6.325e+0
-0.647	-1.152e-3	6.350e+0
-0.646	-1.149e-3	6.375e+0
-0.645	-1.146e-3	6.400e+0
-0.644	-1.144e-3	6.425e+0
-0.643	-1.141e-3	6.450e+0
-0.642	-1.139e-3	6.475e+0
-0.641	-1.136e-3	6.500e+0
-0.640	-1.134e-3	6.525e+0
-0.639	-1.131e-3	6.550e+0
-0.638	-1.128e-3	6.575e+0
-0.637	-1.126e-3	6.600e+0
-0.636	-1.123e-3	6.625e+0
-0.635	-1.121e-3	6.650e+0
-0.634	-1.118e-3	6.675e+0
-0.633	-1.115e-3	6.700e+0
-0.632	-1.113e-3	6.725e+0
-0.631	-1.110e-3	6.750e+0
-0.630	-1.108e-3	6.775e+0
-0.629	-1.105e-3	6.800e+0
-0.628	-1.102e-3	6.825e+0
-0.627	-1.100e-3	6.850e+0
-0.626	-1.097e-3	6.875e+0
-0.625	-1.094e-3	6.900e+0
-0.624	-1.092e-3	6.925e+0
-0.623	-1.089e-3	6.950e+0
-0.622	-1.086e-3	6.975e+0
-0.621	-1.084e-3	7.000e+0
-0.620	-1.081e-3	7.025e+0
-0.619	-1.078e-3	7.050e+0
-0.618	-1.076e-3	7.075e+0
-0.617	-1.073e-3	7.100e+0
-0.616	-1.070e-3	7.125e+0
-0.615	-1.067e-3	7.150e+0
-0.614	-1.064e-3	7.175e+0
-0.613	-1.061e-3	7.200e+0
-0.612	-1.059e-3	7.225e+0
-0.611	-1.056e-3	7.250e+0
-0.610	-1.053e-3	7.275e+0
-0.609	-1.050e-3	7.300e+0
-0.608	-1.048e-3	7.325e+0
-0.607	-1.045e-3	7.350e+0
-0.606	-1.042e-3	7.375e+0
-0.605	-1.039e-3	7.400e+0
-0.604	-1.036e-3	7.425e+0
-0.603	-1.033e-3	7.450e+0
-0.602	-1.031e-3	7.475e+0
-0.601	-1.028e-3	7.500e+0
-0.600	-1.025e-3	7.525e+0
-0.599	-1.022e-3	7.550e+0
-0.598	-1.019e-3	7.575e+0
-0.597	-1.016e-3	7.600e+0
-0.596	-1.013e-3	7.625e+0
-0.595	-1.010e-3	7.650e+0
-0.594	-1.008e-3	7.675e+0
-0.593	-1.005e-3	7.700e+0
-0.592	-1.002e-3	7.725e+0
-0.591	-9.990e-4	7.750e+0
-0.590	-9.961e-4	7.775e+0
-0.589	-9.931e-4	7.800e+0
-0.588	-9.901e-4	7.825e+0
-0.587	-9.871e-4	7.850e+0
-0.586	-9.842e-4	7.875e+0
-0.585	-9.812e-4	7.900e+0
-0.584	-9.783e-4	7.925e+0
-0.583	-9.751e-4	7.950e+0
-0.582	-9.722e-4	7.975e+0
-0.581	-9.691e-4	8.000e+0
-0.580	-9.659e-4	8.025e+0
-0.579	-9.632e-4	8.050e+0
-0.578	-9.601e-4	8.075e+0
-0.577	-9.569e-4	8.100e+0
-0.576	-9.541e-4	8.125e+0
-0.575	-9.507e-4	8.150e+0
-0.574	-9.477e-4	8.175e+0
-0.573	-9.445e-4	8.200e+0
-0.572	-9.414e-4	8.225e+0
-0.571	-9.383e-4	8.250e+0
-0.570	-9.352e-4	8.275e+0
-0.569	-9.322e-4	8.300e+0
-0.568	-9.292e-4	8.325e+0
-0.567	-9.258e-4	8.350e+0
-0.566	-9.228e-4	8.375e+0
-0.565	-9.195e-4	8.400e+0
-0.564	-9.162e-4	8.425e+0
-0.563	-9.131e-4	8.450e+0
-0.562	-9.099e-4	8.475e+0
-0.561	-9.065e-4	8.500e+0
-0.560	-9.035e-4	8.525e+0
-0.559	-9.000e-4	8.550e+0
-0.558	-8.968e-4	8.575e+0
-0.557	-8.935e-4	8.600e+0
-0.556	-8.901e-4	8.625e+0
-0.555	-8.869e-4	8.650e+0
-0.554	-8.835e-4	8.675e+0
-0.553	-8.801e-4	8.700e+0
-0.552	-8.770e-4	8.725e+0
-0.551	-8.734e-4	8.750e+0
-0.550	-8.700e-4	8.775e+0
-0.549	-8.667e-4	8.800e+0
-0.548	-8.631e-4	8.825e+0
-0.547	-8.595e-4	8.850e+0
-0.546	-8.559e-4	8.875e+0
-0.545	-8.521e-4	8.900e+0
-0.544	-8.488e-4	8.925e+0
-0.543	-8.450e-4	8.950e+0
-0.542	-8.417e-4	8.975e+0
-0.541	-8.380e-4	9.000e+0
-0.540	-8.342e-4	9.025e+0
-0.539	-8.304e-4	9.050e+0
-0.538	-8.262e-4	9.075e+0
-0.537	-8.222e-4	9.100e+0
-0.536	-8.185e-4	9.125e+0
-0.535	-8.146e-4	9.150e+0
-0.534	-8.111e-4	9.175e+0
-0.533	-8.071e-4	9.200e+0
-0.532	-8.031e-4	9.225e+0
-0.531	-7.992e-4	9.250e+0
-0.530	-7.953e-4	9.275e+0
-0.529	-7.912e-4	9.300e+0
-0.528	-7.875e-4	9.325e+0
-0.527	-7.832e-4	9.350e+0
-0.526	-7.795e-4	9.375e+0
-0.525	-7.752e-4	9.400e+0
-0.524	-7.710e-4	9.425e+0
-0.523	-7.670e-4	9.450e+0
-0.522	-7.630e-4	9.475e+0
-0.521	-7.586e-4	9.500e+0
-0.520	-7.546e-4	9.525e+0
-0.519	-7.499e-4	9.550e+0
-0.518	-7.456e-4	9.575e+0
-0.517	-7.413e-4	9.600e+0
-0.516	-7.369e-4	9.625e+0
-0.515	-7.325e-4	9.650e+0
-0.514	-7.280e-4	9.675e+0
-0.513	-7.235e-4	9.700e+0
-0.512	-7.188e-4	9.725e+0
-0.511	-7.139e-4	9.750e+0
-0.510	-7.093e-4	9.775e+0
-0.509	-7.044e-4	9.800e+0
-0.508	-6.997e-4	9.825e+0
-0.507	-6.952e-4	9.850e+0
-0.506	-6.904e-4	9.875e+0
-0.505	-6.853e-4	9.900e+0
-0.504	-6.805e-4	9.925e+0
-0.503	-6.754e-4	9.950e+0
-0.502	-6.707e-4	9.975e+0
-0.501	-6.654e-4	1.000e+1
-0.500	-6.600e-4	1.002e+1
-0.499	-6.547e-4	1.005e+1
-0.498	-6.493e-4	1.007e+1
-0.497	-6.440e-4	1.010e+1
-0.496	-6.385e-4	1.012e+1
-0.495	-6.327e-4	1.015e+1
-0.494	-6.273e-4	1.017e+1
-0.493	-6.215e-4	1.020e+1
-0.492	-6.156e-4	1.022e+1
-0.491	-6.098e-4	1.025e+1
-0.490	-6.038e-4	1.027e+1
-0.489	-5.976e-4	1.030e+1
-0.488	-5.917e-4	1.032e+1
-0.487	-5.850e-4	1.035e+1
-0.486	-5.786e-4	1.037e+1
-0.485	-5.722e-4	1.040e+1
-0.484	-5.658e-4	1.042e+1
-0.483	-5.593e-4	1.045e+1
-0.482	-5.523e-4	1.047e+1
-0.481	-5.454e-4	1.050e+1
-0.480	-5.383e-4	1.052e+1
-0.479	-5.307e-4	1.055e+1
-0.478	-5.233e-4	1.057e+1
-0.477	-5.159e-4	1.060e+1
-0.476	-5.081e-4	1.062e+1
-0.475	-5.006e-4	1.065e+1
-0.474	-4.924e-4	1.067e+1
-0.473	-4.841e-4	1.070e+1
-0.472	-4.760e-4	1.072e+1
-0.471	-4.674e-4	1.075e+1
-0.470	-4.590e-4	1.077e+1
-0.469	-4.500e-4	1.080e+1
-0.468	-4.408e-4	1.082e+1
-0.467	-4.315e-4	1.085e+1
-0.466	-4.222e-4	1.087e+1
-0.465	-4.125e-4	1.090e+1
-0.464	-4.028e-4	1.092e+1
-0.463	-3.925e-4	1.095e+1
-0.462	-3.822e-4	1.097e+1
-0.461	-3.716e-4	1.100e+1
-0.460	-3.606e-4	1.102e+1
-0.459	-3.497e-4	1.105e+1
-0.458	-3.383e-4	1.107e+1
-0.457	-3.269e-4	1.110e+1
-0.456	-3.152e-4	1.112e+1
-0.455	-3.029e-4	1.115e+1
-0.454	-2.906e-4	1.117e+1
-0.453	-2.779e-4	1.120e+1
-0.452	-2.649e-4	1.122e+1
-0.451	-2.520e-4	1.125e+1
-0.450	-2.385e-4	1.127e+1
-0.449	-2.247e-4	1.130e+1
-0.448	-2.105e-4	1.132e+1
-0.447	-1.959e-4	1.135e+1
-0.446	-1.814e-4	1.137e+1
-0.445	-1.658e-4	1.140e+1
-0.444	-1.503e-4	1.142e+1
-0.443	-1.349e-4	1.145e+1
-0.442	-1.185e-4	1.147e+1
-0.441	-1.021e-4	1.150e+1
-0.440	-8.544e-5	1.152e+1
-0.439	-6.785e-5	1.155e+1
-0.438	-5.072e-5	1.157e+1
-0.437	-3.194e-5	1.160e+1
-0.436	-1.350e-5	1.162e+1
-0.435	4.902e-6	1.165e+1
-0.434	2.399e-5	1.167e+1
-0.433	4.336e-5	1.170e+1
-0.432	6.273e-5	1.172e+1
-0.431	8.269e-5	1.175e+1
-0.430	1.028e-4	1.177e+1
-0.429	1.238e-4	1.180e+1
-0.428	1.447e-4	1.182e+1
-0.427	1.657e-4	1.185e+1
-0.426	1.874e-4	1.187e+1
-0.425	2.093e-4	1.190e+1
-0.424	2.315e-4	1.192e+1
-0.423	2.543e-4	1.195e+1
-0.422	2.770e-4	1.197e+1
-0.421	3.001e-4	1.200e+1
-0.420	3.239e-4	1.202e+1
-0.419	3.476e-4	1.205e+1
-0.418	3.704e-4	1.207e+1
-0.417	3.945e-4	1.210e+1
-0.416	4.193e-4	1.212e+1
-0.415	4.446e-4	1.215e+1
-0.414	4.699e-4	1.217e+1
-0.413	4.957e-4	1.220e+1
-0.412	5.218e-4	1.222e+1
-0.411	5.479e-4	1.225e+1
-0.410	5.747e-4	1.227e+1
-0.409	6.025e-4	1.230e+1
-0.408	6.292e-4	1.232e+1
-0.407	6.569e-4	1.235e+1
-0.406	6.842e-4	1.237e+1
-0.405	7.120e-4	1.240e+1
-0.404	7.404e-4	1.242e+1
-0.403	7.694e-4	1.245e+1
-0.402	7.980e-4	1.247e+1
-0.401	8.268e-4	1.250e+1
-0.400	8.551e-4	1.252e+1
-0.399	8.842e-4	1.255e+1
-0.398	9.129e-4	1.257e+1
-0.397	9.421e-4	1.260e+1
-0.396	9.714e-4	1.262e+1
-0.395	1.001e-3	1.265e+1
-0.394	1.030e-3	1.267e+1
-0.393	1.059e-3	1.270e+1
-0.392	1.089e-3	1.272e+1
-0.391	1.119e-3	1.275e+1
-0.390	1.148e-3	1.277e+1
-0.389	1.178e-3	1.280e+1
-0.388	1.207e-3	1.282e+1
-0.387	1.237e-3	1.285e+1
-0.386	1.266e-3	1.287e+1
-0.385	1.296e-3	1.290e+1
-0.384	1.325e-3	1.292e+1
-0.383	1.354e-3	1.295e+1
-0.382	1.383e-3	1.297e+1
-0.381	1.412e-3	1.300e+1
-0.380	1.440e-3	1.302e+1
-0.379	1.469e-3	1.305e+1
-0.378	1.497e-3	1.307e+1
-0.377	1.526e-3	1.310e+1
-0.376	1.554e-3	1.312e+1
-0.375	1.582e-3	1.315e+1
-0.374	1.609e-3	1.317e+1
-0.373	1.637e-3	1.320e+1
-0.372	1.663e-3	1.322e+1
-0.371	1.690e-3	1.325e+1
-0.370	1.716e-3	1.327e+1
-0.369	1.742e-3	1.330e+1
-0.368	1.768e-3	1.332e+1
-0.367	1.793e-3	1.335e+1
-0.366	1.818e-3	1.337e+1
-0.365	1.844e-3	1.340e+1
-0.364	1.868e-3	1.342e+1
-0.363	1.892e-3	1.345e+1
-0.362	1.916e-3	1.347e+1
-0.361	1.939e-3	1.350e+1
-0.360	1.962e-3	1.352e+1
-0.359	1.986e-3	1.355e+1
-0.358	2.008e-3	1.357e+1
-0.357	2.031e-3	1.360e+1
-0.356	2.053e-3	1.362e+1
-0.355	2.075e-3	1.365e+1
-0.354	2.097e-3	1.367e+1
-0.353	2.118e-3	1.370e+1
-0.352	2.139e-3	1.372e+1
-0.351	2.160e-3	1.375e+1
-0.350	2.180e-3	1.377e+1
-0.349	2.200e-3	1.380e+1
-0.348	2.220e-3	1.382e+1
-0.347	2.239e-3	1.385e+1
-0.346	2.257e-3	1.387e+1
-0.345	2.275e-3	1.390e+1
-0.344	2.293e-3	1.392e+1
-0.343	2.310e-3	1.395e+1
-0.342	2.326e-3	1.397e+1
-0.341	2.342e-3	1.400e+1
-0.340	2.357e-3	1.402e+1
-0.339	2.370e-3	1.405e+1
-0.338	2.383e-3	1.407e+1
-0.337	2.395e-3	1.410e+1
-0.336	2.406e-3	1.412e+1
-0.335	2.415e-3	1.415e+1
-0.334	2.424e-3	1.417e+1
-0.333	2.431e-3	1.420e+1
-0.332	2.436e-3	1.422e+1
-0.331	2.441e-3	1.425e+1
-0.330	2.444e-3	1.427e+1
-0.329	2.445e-3	1.430e+1
-0.328	2.444e-3	1.432e+1
-0.327	2.442e-3	1.435e+1
-0.326	2.438e-3	1.437e+1
-0.325	2.432e-3	1.440e+1
-0.324	2.425e-3	1.442e+1
-0.323	2.415e-3	1.445e+1
-0.322	2.404e-3	1.447e+1
-0.321	2.390e-3	1.450e+1
-0.320	2.375e-3	1.452e+1
-0.319	2.357e-3	1.455e+1
-0.318	2.337e-3	1.457e+1
-0.317	2.315e-3	1.460e+1
-0.316	2.291e-3	1.462e+1
-0.315	2.265e-3	1.465e+1
-0.314	2.237e-3	1.467e+1
-0.313	2.207e-3	1.470e+1
-0.312	2.175e-3	1.472e+1
-0.311	2.141e-3	1.475e+1
-0.310	2.106e-3	1.477e+1
-0.309	2.068e-3	1.480e+1
-0.308	2.029e-3	1.482e+1
-0.307	1.989e-3	1.485e+1
-0.306	1.947e-3	1.487e+1
-0.305	1.906e-3	1.490e+1
-0.304	1.861e-3	1.492e+1
-0.303	1.816e-3	1.495e+1
-0.302	1.770e-3	1.497e+1
-0.301	1.723e-3	1.500e+1
-0.300	1.676e-3	1.502e+1
-0.299	1.628e-3	1.505e+1
-0.298	1.581e-3	1.507e+1
-0.297	1.534e-3	1.510e+1
-0.296	1.487e-3	1.512e+1
-0.295	1.441e-3	1.515e+1
-0.294	1.397e-3	1.517e+1
-0.293	1.354e-3	1.520e+1
-0.292	1.313e-3	1.522e+1
-0.291	1.273e-3	1.525e+1
-0.290	1.235e-3	1.527e+1
-0.289	1.199e-3	1.530e+1
-0.288	1.164e-3	1.532e+1
-0.287	1.132e-3	1.535e+1
-0.286	1.102e-3	1.537e+1
-0.285	1.074e-3	1.540e+1
-0.284	1.048e-3	1.542e+1
-0.283	1.023e-3	1.545e+1
-0.282	1.000e-3	1.547e+1
-0.281	9.794e-4	1.550e+1
-0.280	9.596e-4	1.552e+1
-0.279	9.414e-4	1.555e+1
-0.278	9.244e-4	1.557e+1
-0.277	9.089e-4	1.560e+1
-0.276	8.943e-4	1.562e+1
-0.275	8.808e-4	1.565e+1
-0.274	8.686e-4	1.567e+1
-0.273	8.572e-4	1.570e+1
-0.272	8.465e-4	1.572e+1
-0.271	8.371e-4	1.575e+1
-0.270	8.284e-4	1.577e+1
-0.269	8.205e-4	1.580e+1
-0.268	8.134e-4	1.582e+1
-0.267	8.069e-4	1.585e+1
-0.266	8.012e-4	1.587e+1
-0.265	7.962e-4	1.590e+1
-0.264	7.916e-4	1.592e+1
-0.263	7.881e-4	1.595e+1
-0.262	7.849e-4	1.597e+1
-0.261	7.824e-4	1.600e+1
-0.260	7.803e-4	1.602e+1
-0.259	7.786e-4	1.605e+1
-0.258	7.777e-4	1.607e+1
-0.257	7.773e-4	1.610e+1
-0.256	7.773e-4	1.612e+1
-0.255	7.778e-4	1.615e+1
-0.254	7.787e-4	1.617e+1
-0.253	7.802e-4	1.620e+1
-0.252	7.821e-4	1.622e+1
-0.251	7.842e-4	1.625e+1
-0.250	7.871e-4	1.627e+1
-0.249	7.901e-4	1.630e+1
-0.248	7.935e-4	1.632e+1
-0.247	7.977e-4	1.635e+1
-0.246	8.020e-4	1.637e+1
-0.245	8.070e-4	1.640e+1
-0.244	8.121e-4	1.642e+1
-0.243	8.176e-4	1.645e+1
-0.242	8.235e-4	1.647e+1
-0.241	8.297e-4	1.650e+1
-0.240	8.360e-4	1.652e+1
-0.239	8.432e-4	1.655e+1
-0.238	8.505e-4	1.657e+1
-0.237	8.583e-4	1.660e+1
-0.236	8.663e-4	1.662e+1
-0.235	8.747e-4	1.665e+1
-0.234	8.834e-4	1.667e+1
-0.233	8.924e-4	1.670e+1
-0.232	9.018e-4	1.672e+1
-0.231	9.120e-4	1.675e+1
-0.230	9.222e-4	1.677e+1
-0.229	9.326e-4	1.680e+1
-0.228	9.437e-4	1.682e+1
-0.227	9.549e-4	1.685e+1
-0.226	9.670e-4	1.687e+1
-0.225	9.790e-4	1.690e+1
-0.224	9.917e-4	1.692e+1
-0.223	1.005e-3	1.695e+1
-0.222	1.018e-3	1.697e+1
-0.221	1.032e-3	1.700e+1
-0.220	1.047e-3	1.702e+1
-0.219	1.061e-3	1.705e+1
-0.218	1.076e-3	1.707e+1
-0.217	1.092e-3	1.710e+1
-0.216	1.108e-3	1.712e+1
-0.215	1.125e-3	1.715e+1
-0.214	1.143e-3	1.717e+1
-0.213	1.160e-3	1.720e+1
-0.212	1.179e-3	1.722e+1
-0.211	1.198e-3	1.725e+1
-0.210	1.217e-3	1.727e+1
-0.209	1.237e-3	1.730e+1
-0.208	1.257e-3	1.732e+1
-0.207	1.279e-3	1.735e+1
-0.206	1.300e-3	1.737e+1
-0.205	1.323e-3	1.740e+1
-0.204	1.346e-3	1.742e+1
-0.203	1.370e-3	1.745e+1
-0.202	1.394e-3	1.747e+1
-0.201	1.418e-3	1.750e+1
-0.200	1.444e-3	1.752e+1
-0.199	1.470e-3	1.755e+1
-0.198	1.496e-3	1.757e+1
-0.197	1.524e-3	1.760e+1
-0.196	1.552e-3	1.762e+1
-0.195	1.580e-3	1.765e+1
-0.194	1.609e-3	1.767e+1
-0.193	1.639e-3	1.770e+1
-0.192	1.669e-3	1.772e+1
-0.191	1.700e-3	1.775e+1
-0.190	1.730e-3	1.777e+1
-0.189	1.762e-3	1.780e+1
-0.188	1.794e-3	1.782e+1
-0.187	1.827e-3	1.785e+1
-0.186	1.861e-3	1.787e+1
-0.185	1.895e-3	1.790e+1
-0.184	1.928e-3	1.792e+1
-0.183	1.962e-3	1.795e+1
-0.182	1.997e-3	1.797e+1
-0.181	2.033e-3	1.800e+1
-0.180	2.069e-3	1.802e+1
-0.179	2.106e-3	1.805e+1
-0.178	2.143e-3	1.807e+1
-0.177	2.180e-3	1.810e+1
-0.176	2.218e-3	1.812e+1
-0.175	2.256e-3	1.815e+1
-0.174	2.295e-3	1.817e+1
-0.173	2.335e-3	1.820e+1
-0.172	2.374e-3	1.822e+1
-0.171	2.414e-3	1.825e+1
-0.170	2.453e-3	1.827e+1
-0.169	2.493e-3	1.830e+1
-0.168	2.533e-3	1.832e+1
-0.167	2.573e-3	1.835e+1
-0.166	2.614e-3	1.837e+1
-0.165	2.654e-3	1.840e+1
-0.164	2.696e-3	1.842e+1
-0.163	2.736e-3	1.845e+1
-0.162	2.778e-3	1.847e+1
-0.161	2.819e-3	1.850e+1
-0.160	2.860e-3	1.852e+1
-0.159	2.902e-3	1.855e+1
-0.158	2.943e-3	1.857e+1
-0.157	2.984e-3	1.860e+1
-0.156	3.026e-3	1.862e+1
-0.155	3.067e-3	1.865e+1
-0.154	3.109e-3	1.867e+1
-0.153	3.151e-3	1.870e+1
-0.152	3.192e-3	1.872e+1
-0.151	3.234e-3	1.875e+1
-0.150	3.275e-3	1.877e+1
-0.149	3.316e-3	1.880e+1
-0.148	3.356e-3	1.882e+1
-0.147	3.397e-3	1.885e+1
-0.146	3.437e-3	1.887e+1
-0.145	3.477e-3	1.890e+1
-0.144	3.515e-3	1.892e+1
-0.143	3.554e-3	1.895e+1
-0.142	3.593e-3	1.897e+1
-0.141	3.632e-3	1.900e+1
-0.140	3.670e-3	1.902e+1
-0.139	3.708e-3	1.905e+1
-0.138	3.745e-3	1.907e+1
-0.137	3.782e-3	1.910e+1
-0.136	3.818e-3	1.912e+1
-0.135	3.855e-3	1.915e+1
-0.134	3.891e-3	1.917e+1
-0.133	3.926e-3	1.920e+1
-0.132	3.960e-3	1.922e+1
-0.131	3.993e-3	1.925e+1
-0.130	4.026e-3	1.927e+1
-0.129	4.058e-3	1.930e+1
-0.128	4.089e-3	1.932e+1
-0.127	4.120e-3	1.935e+1
-0.126	4.149e-3	1.937e+1
-0.125	4.178e-3	1.940e+1
-0.124	4.206e-3	1.942e+1
-0.123	4.233e-3	1.945e+1
-0.122	4.259e-3	1.947e+1
-0.121	4.284e-3	1.950e+1
-0.120	4.309e-3	1.952e+1
-0.119	4.332e-3	1.955e+1
-0.118	4.354e-3	1.957e+1
-0.117	4.375e-3	1.960e+1
-0.116	4.395e-3	1.962e+1
-0.115	4.413e-3	1.965e+1
-0.114	4.431e-3	1.967e+1
-0.113	4.447e-3	1.970e+1
-0.112	4.462e-3	1.972e+1
-0.111	4.476e-3	1.975e+1
-0.110	4.488e-3	1.977e+1
-0.109	4.500e-3	1.980e+1
-0.108	4.511e-3	1.982e+1
-0.107	4.520e-3	1.985e+1
-0.106	4.528e-3	1.987e+1
-0.105	4.534e-3	1.990e+1
-0.104	4.539e-3	1.992e+1
-0.103	4.544e-3	1.995e+1
-0.102	4.548e-3	1.997e+1
-0.101	4.550e-3	2.000e+1
-0.100	4.551e-3	2.002e+1
-0.099	4.551e-3	2.005e+1
-0.098	4.550e-3	2.007e+1
-0.097	4.549e-3	2.010e+1
-0.096	4.546e-3	2.012e+1
-0.095	4.543e-3	2.015e+1
-0.094	4.539e-3	2.017e+1
-0.093	4.535e-3	2.020e+1
-0.092	4.530e-3	2.022e+1
-0.091	4.524e-3	2.025e+1
-0.090	4.517e-3	2.027e+1
-0.089	4.510e-3	2.030e+1
-0.088	4.503e-3	2.032e+1
-0.087	4.496e-3	2.035e+1
-0.086	4.488e-3	2.037e+1
-0.085	4.480e-3	2.040e+1
-0.084	4.471e-3	2.042e+1
-0.083	4.463e-3	2.045e+1
-0.082	4.454e-3	2.047e+1
-0.081	4.445e-3	2.050e+1
-0.080	4.436e-3	2.052e+1
-0.079	4.427e-3	2.055e+1
-0.078	4.418e-3	2.057e+1
-0.077	4.409e-3	2.060e+1
-0.076	4.400e-3	2.062e+1
-0.075	4.391e-3	2.065e+1
-0.074	4.382e-3	2.067e+1
-0.073	4.372e-3	2.070e+1
-0.072	4.364e-3	2.072e+1
-0.071	4.355e-3	2.075e+1
-0.070	4.346e-3	2.077e+1
-0.069	4.338e-3	2.080e+1
-0.068	4.329e-3	2.082e+1
-0.067	4.320e-3	2.085e+1
-0.066	4.312e-3	2.087e+1
-0.065	4.304e-3	2.090e+1
-0.064	4.296e-3	2.092e+1
-0.063	4.288e-3	2.095e+1
-0.062	4.280e-3	2.097e+1
-0.061	4.272e-3	2.100e+1
-0.060	4.264e-3	2.102e+1
-0.059	4.257e-3	2.105e+1
-0.058	4.249e-3	2.107e+1
-0.057	4.242e-3	2.110e+1
-0.056	4.234e-3	2.112e+1
-0.055	4.227e-3	2.115e+1
-0.054	4.219e-3	2.117e+1
-0.053	4.212e-3	2.120e+1
-0.052	4.204e-3	2.122e+1
-0.051	4.197e-3	2.125e+1
-0.050	4.189e-3	2.127e+1
-0.049	4.182e-3	2.130e+1
-0.048	4.174e-3	2.132e+1
-0.047	4.167e-3	2.135e+1
-0.046	4.159e-3	2.137e+1
-0.045	4.151e-3	2.140e+1
-0.044	4.144e-3	2.142e+1
-0.043	4.136e-3	2.145e+1
-0.042	4.128e-3	2.147e+1
-0.041	4.119e-3	2.150e+1
-0.040	4.111e-3	2.152e+1
-0.039	4.103e-3	2.155e+1
-0.038	4.094e-3	2.157e+1
-0.037	4.085e-3	2.160e+1
-0.036	4.076e-3	2.162e+1
-0.035	4.067e-3	2.165e+1
-0.034	4.058e-3	2.167e+1
-0.033	4.049e-3	2.170e+1
-0.032	4.039e-3	2.172e+1
-0.031	4.030e-3	2.175e+1
-0.030	4.020e-3	2.177e+1
-0.029	4.010e-3	2.180e+1
-0.028	4.000e-3	2.182e+1
-0.027	3.990e-3	2.185e+1
-0.026	3.980e-3	2.187e+1
-0.025	3.969e-3	2.190e+1
-0.024	3.959e-3	2.192e+1
-0.023	3.949e-3	2.195e+1
-0.022	3.938e-3	2.197e+1
-0.021	3.928e-3	2.200e+1
-0.020	3.917e-3	2.202e+1
-0.019	3.907e-3	2.205e+1
-0.018	3.897e-3	2.207e+1
-0.017	3.886e-3	2.210e+1
-0.016	3.875e-3	2.212e+1
-0.015	3.865e-3	2.215e+1
-0.014	3.855e-3	2.217e+1
-0.013	3.846e-3	2.220e+1
-0.012	3.836e-3	2.222e+1
-0.011	3.826e-3	2.225e+1
-0.010	3.817e-3	2.227e+1
-0.009	3.808e-3	2.230e+1
-0.008	3.799e-3	2.232e+1
-0.007	3.791e-3	2.235e+1
-0.006	3.782e-3	2.237e+1
-0.005	3.774e-3	2.240e+1
-0.004	3.767e-3	2.242e+1
-0.003	3.759e-3	2.245e+1
-0.002	3.751e-3	2.247e+1
-0.001	3.744e-3	2.250e+1
-0.000	3.739e-3	2.252e+1
0.001	3.733e-3	2.255e+1
0.002	3.727e-3	2.257e+1
0.003	3.721e-3	2.260e+1
0.004	3.716e-3	2.262e+1
0.005	3.711e-3	2.265e+1
0.006	3.706e-3	2.267e+1
0.007	3.702e-3	2.270e+1
0.008	3.698e-3	2.272e+1
0.009	3.694e-3	2.275e+1
0.010	3.691e-3	2.277e+1
0.011	3.688e-3	2.280e+1
0.012	3.685e-3	2.282e+1
0.013	3.682e-3	2.285e+1
0.014	3.680e-3	2.287e+1
0.015	3.679e-3	2.290e+1
0.016	3.676e-3	2.292e+1
0.017	3.675e-3	2.295e+1
0.018	3.673e-3	2.297e+1
0.019	3.672e-3	2.300e+1
0.020	3.671e-3	2.302e+1
0.021	3.670e-3	2.305e+1
0.022	3.669e-3	2.307e+1
0.023	3.668e-3	2.310e+1
0.024	3.668e-3	2.312e+1
0.025	3.667e-3	2.315e+1
0.026	3.667e-3	2.317e+1
0.027	3.666e-3	2.320e+1
0.028	3.666e-3	2.322e+1
0.029	3.666e-3	2.325e+1
0.030	3.666e-3	2.327e+1
0.031	3.665e-3	2.330e+1
0.032	3.665e-3	2.332e+1
0.033	3.665e-3	2.335e+1
0.034	3.665e-3	2.337e+1
0.035	3.666e-3	2.340e+1
0.036	3.666e-3	2.342e+1
0.037	3.665e-3	2.345e+1
0.038	3.665e-3	2.347e+1
0.039	3.665e-3	2.350e+1
0.040	3.665e-3	2.352e+1
0.041	3.666e-3	2.355e+1
0.042	3.666e-3	2.357e+1
0.043	3.666e-3	2.360e+1
0.044	3.666e-3	2.362e+1
0.045	3.666e-3	2.365e+1
0.046	3.666e-3	2.367e+1
0.047	3.667e-3	2.370e+1
0.048	3.667e-3	2.372e+1
0.049	3.667e-3	2.375e+1
0.050	3.667e-3	2.377e+1
0.051	3.668e-3	2.380e+1
0.052	3.668e-3	2.382e+1
0.053	3.668e-3	2.385e+1
0.054	3.668e-3	2.387e+1
0.055	3.668e-3	2.390e+1
0.056	3.669e-3	2.392e+1
0.057	3.669e-3	2.395e+1
0.058	3.670e-3	2.397e+1
0.059	3.670e-3	2.400e+1
0.060	3.671e-3	2.402e+1
0.061	3.671e-3	2.405e+1
0.062	3.671e-3	2.407e+1
0.063	3.672e-3	2.410e+1
0.064	3.672e-3	2.412e+1
0.065	3.673e-3	2.415e+1
0.066	3.673e-3	2.417e+1
0.067	3.673e-3	2.420e+1
0.068	3.674e-3	2.422e+1
0.069	3.674e-3	2.425e+1
0.070	3.675e-3	2.427e+1
0.071	3.675e-3	2.430e+1
0.072	3.675e-3	2.432e+1
0.073	3.676e-3	2.435e+1
0.074	3.676e-3	2.437e+1
0.075	3.677e-3	2.440e+1
0.076	3.678e-3	2.442e+1
0.077	3.678e-3	2.445e+1
0.078	3.678e-3	2.447e+1
0.079	3.679e-3	2.450e+1
0.080	3.679e-3	2.452e+1
0.081	3.680e-3	2.455e+1
0.082	3.680e-3	2.457e+1
0.083	3.681e-3	2.460e+1
0.084	3.682e-3	2.462e+1
0.085	3.682e-3	2.465e+1
0.086	3.682e-3	2.467e+1
0.087	3.683e-3	2.470e+1
0.088	3.683e-3	2.472e+1
0.089	3.684e-3	2.475e+1
0.090	3.684e-3	2.477e+1
0.091	3.685e-3	2.480e+1
0.092	3.685e-3	2.482e+1
0.093	3.685e-3	2.485e+1
0.094	3.686e-3	2.487e+1
0.095	3.687e-3	2.490e+1
0.096	3.687e-3	2.492e+1
0.097	3.688e-3	2.495e+1
0.098	3.688e-3	2.497e+1
0.099	3.689e-3	2.500e+1
0.100	3.689e-3	2.502e+1
0.101	3.689e-3	2.505e+1
0.102	3.690e-3	2.507e+1
0.103	3.690e-3	2.510e+1
0.104	3.691e-3	2.512e+1
0.105	3.691e-3	2.515e+1
0.106	3.691e-3	2.517e+1
0.107	3.692e-3	2.520e+1
0.108	3.693e-3	2.522e+1
0.109	3.693e-3	2.525e+1
0.110	3.693e-3	2.527e+1
0.111	3.693e-3	2.530e+1
0.112	3.693e-3	2.532e+1
0.113	3.694e-3	2.535e+1
0.114	3.694e-3	2.537e+1
0.115	3.694e-3	2.540e+1
0.116	3.694e-3	2.542e+1
0.117	3.694e-3	2.545e+1
0.118	3.694e-3	2.547e+1
0.119	3.694e-3	2.550e+1
0.120	3.694e-3	2.552e+1
0.121	3.695e-3	2.555e+1
0.122	3.694e-3	2.557e+1
0.123	3.694e-3	2.560e+1
0.124	3.694e-3	2.562e+1
0.125	3.694e-3	2.565e+1
0.126	3.694e-3	2.567e+1
0.127	3.694e-3	2.570e+1
0.128	3.694e-3	2.572e+1
0.129	3.694e-3	2.575e+1
0.130	3.693e-3	2.577e+1
0.131	3.693e-3	2.580e+1
0.132	3.693e-3	2.582e+1
0.133	3.692e-3	2.585e+1
0.134	3.692e-3	2.587e+1
0.135	3.692e-3	2.590e+1
0.136	3.691e-3	2.592e+1
0.137	3.691e-3	2.595e+1
0.138	3.690e-3	2.597e+1
0.139	3.690e-3	2.600e+1
0.140	3.689e-3	2.602e+1
0.141	3.689e-3	2.605e+1
0.142	3.688e-3	2.607e+1
0.143	3.688e-3	2.610e+1
0.144	3.687e-3	2.612e+1
0.145	3.686e-3	2.615e+1
0.146	3.685e-3	2.617e+1
0.147	3.684e-3	2.620e+1
0.148	3.684e-3	2.622e+1
0.149	3.683e-3	2.625e+1
0.150	3.682e-3	2.627e+1
0.151	3.681e-3	2.630e+1
0.152	3.680e-3	2.632e+1
0.153	3.679e-3	2.635e+1
0.154	3.678e-3	2.637e+1
0.155	3.677e-3	2.640e+1
0.156	3.676e-3	2.642e+1
0.157	3.675e-3	2.645e+1
0.158	3.673e-3	2.647e+1
0.159	3.672e-3	2.650e+1
0.160	3.671e-3	2.652e+1
0.161	3.670e-3	2.655e+1
0.162	3.668e-3	2.657e+1
0.163	3.667e-3	2.660e+1
0.164	3.665e-3	2.662e+1
0.165	3.664e-3	2.665e+1
0.166	3.663e-3	2.667e+1
0.167	3.661e-3	2.670e+1
0.168	3.659e-3	2.672e+1
0.169	3.658e-3	2.675e+1
0.170	3.656e-3	2.677e+1
0.171	3.654e-3	2.680e+1
0.172	3.652e-3	2.682e+1
0.173	3.650e-3	2.685e+1
0.174	3.648e-3	2.687e+1
0.175	3.647e-3	2.690e+1
0.176	3.644e-3	2.692e+1
0.177	3.643e-3	2.695e+1
0.178	3.640e-3	2.697e+1
0.179	3.638e-3	2.700e+1
0.180	3.636e-3	2.702e+1
0.181	3.634e-3	2.705e+1
0.182	3.631e-3	2.707e+1
0.183	3.629e-3	2.710e+1
0.184	3.627e-3	2.712e+1
0.185	3.624e-3	2.715e+1
0.186	3.622e-3	2.717e+1
0.187	3.619e-3	2.720e+1
0.188	3.617e-3	2.722e+1
0.189	3.614e-3	2.725e+1
0.190	3.612e-3	2.727e+1
0.191	3.609e-3	2.730e+1
0.192	3.606e-3	2.732e+1
0.193	3.603e-3	2.735e+1
0.194	3.601e-3	2.737e+1
0.195	3.598e-3	2.740e+1
0.196	3.595e-3	2.742e+1
0.197	3.592e-3	2.745e+1
0.198	3.589e-3	2.747e+1
0.199	3.586e-3	2.750e+1
0.200	3.583e-3	2.752e+1
0.201	3.580e-3	2.755e+1
0.202	3.576e-3	2.757e+1
0.203	3.573e-3	2.760e+1
0.204	3.570e-3	2.762e+1
0.205	3.567e-3	2.765e+1
0.206	3.564e-3	2.767e+1
0.207	3.561e-3	2.770e+1
0.208	3.557e-3	2.772e+1
0.209	3.554e-3	2.775e+1
0.210	3.550e-3	2.777e+1
0.211	3.547e-3	2.780e+1
0.212	3.544e-3	2.782e+1
0.213	3.540e-3	2.785e+1
0.214	3.536e-3	2.787e+1
0.215	3.532e-3	2.790e+1
0.216	3.529e-3	2.792e+1
0.217	3.525e-3	2.795e+1
0.218	3.521e-3	2.797e+1
0.219	3.518e-3	2.800e+1
0.220	3.514e-3	2.802e+1
0.221	3.510e-3	2.805e+1
0.222	3.507e-3	2.807e+1
0.223	3.504e-3	2.810e+1
0.224	3.500e-3	2.812e+1
0.225	3.496e-3	2.815e+1
0.226	3.492e-3	2.817e+1
0.227	3.488e-3	2.820e+1
0.228	3.484e-3	2.822e+1
0.229	3.480e-3	2.825e+1
0.230	3.476e-3	2.827e+1
0.231	3.472e-3	2.830e+1
0.232	3.468e-3	2.832e+1
0.233	3.464e-3	2.835e+1
0.234	3.459e-3	2.837e+1
0.235	3.455e-3	2.840e+1
0.236	3.451e-3	2.842e+1
0.237	3.447e-3	2.845e+1
0.238	3.443e-3	2.847e+1
0.239	3.438e-3	2.850e+1
0.240	3.434e-3	2.852e+1
0.241	3.431e-3	2.855e+1
0.242	3.426e-3	2.857e+1
0.243	3.422e-3	2.860e+1
0.244	3.417e-3	2.862e+1
0.245	3.413e-3	2.865e+1
0.246	3.409e-3	2.867e+1
0.247	3.405e-3	2.870e+1
0.248	3.400e-3	2.872e+1
0.249	3.397e-3	2.875e+1
0.250	3.392e-3	2.877e+1
0.251	3.388e-3	2.880e+1
0.252	3.383e-3	2.882e+1
0.253	3.378e-3	2.885e+1
0.254	3.374e-3	2.887e+1
0.255	3.370e-3	2.890e+1
0.256	3.365e-3	2.892e+1
0.257	3.361e-3	2.895e+1
0.258	3.357e-3	2.897e+1
0.259	3.353e-3	2.900e+1
0.260	3.348e-3	2.902e+1
0.261	3.344e-3	2.905e+1
0.262	3.340e-3	2.907e+1
0.263	3.336e-3	2.910e+1
0.264	3.331e-3	2.912e+1
0.265	3.327e-3	2.915e+1
0.266	3.322e-3	2.917e+1
0.267	3.318e-3	2.920e+1
0.268	3.314e-3	2.922e+1
0.269	3.310e-3	2.925e+1
0.270	3.306e-3	2.927e+1
0.271	3.302e-3	2.930e+1
0.272	3.297e-3	2.932e+1
0.273	3.293e-3	2.935e+1
0.274	3.289e-3	2.937e+1
0.275	3.285e-3	2.940e+1
0.276	3.281e-3	2.942e+1
0.277	3.276e-3	2.945e+1
0.278	3.272e-3	2.947e+1
0.279	3.268e-3	2.950e+1
0.280	3.264e-3	2.952e+1
0.281	3.260e-3	2.955e+1
0.282	3.256e-3	2.957e+1
0.283	3.252e-3	2.960e+1
0.284	3.248e-3	2.962e+1
0.285	3.244e-3	2.965e+1
0.286	3.240e-3	2.967e+1
0.287	3.236e-3	2.970e+1
0.288	3.232e-3	2.972e+1
0.289	3.229e-3	2.975e+1
0.290	3.224e-3	2.977e+1
0.291	3.221e-3	2.980e+1
0.292	3.217e-3	2.982e+1
0.293	3.213e-3	2.985e+1
0.294	3.210e-3	2.987e+1
0.295	3.206e-3	2.990e+1
0.296	3.202e-3	2.992e+1
0.297	3.199e-3	2.995e+1
0.298	3.195e-3	2.997e+1
0.299	3.191e-3	3.000e+1
0.300	3.188e-3	3.002e+1
0.301	3.184e-3	3.005e+1
0.302	3.181e-3	3.007e+1
0.303	3.178e-3	3.010e+1
0.304	3.174e-3	3.012e+1
0.305	3.171e-3	3.015e+1
0.306	3.167e-3	3.017e+1
0.307	3.165e-3	3.020e+1
0.308	3.162e-3	3.022e+1
0.309	3.158e-3	3.025e+1
0.310	3.155e-3	3.027e+1
0.311	3.152e-3	3.030e+1
0.312	3.149e-3	3.032e+1
0.313	3.146e-3	3.035e+1
0.314	3.143e-3	3.037e+1
0.315	3.140e-3	3.040e+1
0.316	3.137e-3	3.042e+1
0.317	3.134e-3	3.045e+1
0.318	3.132e-3	3.047e+1
0.319	3.129e-3	3.050e+1
0.320	3.126e-3	3.052e+1
0.321	3.123e-3	3.055e+1
0.322	3.120e-3	3.057e+1
0.323	3.118e-3	3.060e+1
0.324	3.115e-3	3.062e+1
0.325	3.112e-3	3.065e+1
0.326	3.110e-3	3.067e+1
0.327	3.107e-3	3.070e+1
0.328	3.104e-3	3.072e+1
0.329	3.102e-3	3.075e+1
0.330	3.100e-3	3.077e+1
0.331	3.097e-3	3.080e+1
0.332	3.095e-3	3.082e+1
0.333	3.093e-3	3.085e+1
0.334	3.091e-3	3.087e+1
0.335	3.089e-3	3.090e+1
0.336	3.086e-3	3.092e+1
0.337	3.085e-3	3.095e+1
0.338	3.083e-3	3.097e+1
0.339	3.081e-3	3.100e+1
0.340	3.080e-3	3.102e+1
0.341	3.077e-3	3.105e+1
0.342	3.076e-3	3.107e+1
0.343	3.074e-3	3.110e+1
0.344	3.072e-3	3.112e+1
0.345	3.071e-3	3.115e+1
0.346	3.069e-3	3.117e+1
0.347	3.067e-3	3.120e+1
0.348	3.066e-3	3.122e+1
0.349	3.064e-3	3.125e+1
0.350	3.063e-3	3.127e+1
0.351	3.062e-3	3.130e+1
0.352	3.060e-3	3.132e+1
0.353	3.060e-3	3.135e+1
0.354	3.058e-3	3.137e+1
0.355	3.057e-3	3.140e+1
0.356	3.056e-3	3.142e+1
0.357	3.054e-3	3.145e+1
0.358	3.054e-3	3.147e+1
0.359	3.053e-3	3.150e+1
0.360	3.052e-3	3.152e+1
0.361	3.051e-3	3.155e+1
0.362	3.050e-3	3.157e+1
0.363	3.049e-3	3.160e+1
0.364	3.048e-3	3.162e+1
0.365	3.048e-3	3.165e+1
0.366	3.047e-3	3.167e+1
0.367	3.047e-3	3.170e+1
0.368	3.046e-3	3.172e+1
0.369	3.046e-3	3.175e+1
0.370	3.045e-3	3.177e+1
0.371	3.045e-3	3.180e+1
0.372	3.044e-3	3.182e+1
0.373	3.044e-3	3.185e+1
0.374	3.044e-3	3.187e+1
0.375	3.043e-3	3.190e+1
0.376	3.043e-3	3.192e+1
0.377	3.043e-3	3.195e+1
0.378	3.043e-3	3.197e+1
0.379	3.043e-3	3.200e+1
0.380	3.043e-3	3.202e+1
0.381	3.042e-3	3.205e+1
0.382	3.043e-3	3.207e+1
0.383	3.043e-3	3.210e+1
0.384	3.043e-3	3.212e+1
0.385	3.043e-3	3.215e+1
0.386	3.043e-3	3.217e+1
0.387	3.044e-3	3.220e+1
0.388	3.044e-3	3.222e+1
0.389	3.044e-3	3.225e+1
0.390	3.045e-3	3.227e+1
0.391	3.046e-3	3.230e+1
0.392	3.046e-3	3.232e+1
0.393	3.047e-3	3.235e+1
0.394	3.047e-3	3.237e+1
0.395	3.047e-3	3.240e+1
0.396	3.048e-3	3.242e+1
0.397	3.048e-3	3.245e+1
0.398	3.049e-3	3.247e+1
0.399	3.050e-3	3.250e+1
0.400	3.050e-3	3.252e+1
0.401	3.051e-3	3.255e+1
0.402	3.052e-3	3.257e+1
0.403	3.053e-3	3.260e+1
0.404	3.054e-3	3.262e+1
0.405	3.055e-3	3.265e+1
0.406	3.056e-3	3.267e+1
0.407	3.057e-3	3.270e+1
0.408	3.058e-3	3.272e+1
0.409	3.059e-3	3.275e+1
0.410	3.063e-3	3.277e+1
0.411	3.064e-3	3.280e+1
0.412	3.065e-3	3.282e+1
0.413	3.066e-3	3.285e+1
0.414	3.067e-3	3.287e+1
0.415	3.068e-3	3.290e+1
0.416	3.070e-3	3.292e+1
0.417	3.071e-3	3.295e+1
0.418	3.072e-3	3.297e+1
0.419	3.074e-3	3.300e+1
0.420	3.075e-3	3.302e+1
0.421	3.077e-3	3.305e+1
0.422	3.078e-3	3.307e+1
0.423	3.079e-3	3.310e+1
0.424	3.081e-3	3.312e+1
0.425	3.083e-3	3.315e+1
0.426	3.084e-3	3.317e+1
0.427	3.086e-3	3.320e+1
0.428	3.088e-3	3.322e+1
0.429	3.090e-3	3.325e+1
0.430	3.092e-3	3.327e+1
0.431	3.094e-3	3.330e+1
0.432	3.095e-3	3.332e+1
0.433	3.097e-3	3.335e+1
0.434	3.099e-3	3.337e+1
0.435	3.101e-3	3.340e+1
0.436	3.103e-3	3.342e+1
0.437	3.105e-3	3.345e+1
0.438	3.108e-3	3.347e+1
0.439	3.110e-3	3.350e+1
0.440	3.112e-3	3.352e+1
0.441	3.115e-3	3.355e+1
0.442	3.117e-3	3.357e+1
0.443	3.120e-3	3.360e+1
0.444	3.123e-3	3.362e+1
0.445	3.125e-3	3.365e+1
0.446	3.127e-3	3.367e+1
0.447	3.129e-3	3.370e+1
0.448	3.132e-3	3.372e+1
0.449	3.135e-3	3.375e+1
0.450	3.137e-3	3.377e+1
0.451	3.140e-3	3.380e+1
0.452	3.142e-3	3.382e+1
0.453	3.145e-3	3.385e+1
0.454	3.148e-3	3.387e+1
0.455	3.151e-3	3.390e+1
0.456	3.154e-3	3.392e+1
0.457	3.157e-3	3.395e+1
0.458	3.159e-3	3.397e+1
0.459	3.163e-3	3.400e+1
0.460	3.166e-3	3.402e+1
0.461	3.169e-3	3.405e+1
0.462	3.172e-3	3.407e+1
0.463	3.176e-3	3.410e+1
0.464	3.179e-3	3.412e+1
0.465	3.182e-3	3.415e+1
0.466	3.186e-3	3.417e+1
0.467	3.190e-3	3.420e+1
0.468	3.194e-3	3.422e+1
0.469	3.197e-3	3.425e+1
0.470	3.200e-3	3.427e+1
0.471	3.204e-3	3.430e+1
0.472	3.208e-3	3.432e+1
0.473	3.212e-3	3.435e+1
0.474	3.215e-3	3.437e+1
0.475	3.219e-3	3.440e+1
0.476	3.223e-3	3.442e+1
0.477	3.227e-3	3.445e+1
0.478	3.231e-3	3.447e+1
0.479	3.235e-3	3.450e+1
0.480	3.240e-3	3.452e+1
0.481	3.245e-3	3.455e+1
0.482	3.249e-3	3.457e+1
0.483	3.253e-3	3.460e+1
0.484	3.258e-3	3.462e+1
0.485	3.262e-3	3.465e+1
0.486	3.266e-3	3.467e+1
0.487	3.271e-3	3.470e+1
0.488	3.276e-3	3.472e+1
0.489	3.281e-3	3.475e+1
0.490	3.285e-3	3.477e+1
0.491	3.290e-3	3.480e+1
0.492	3.296e-3	3.482e+1
0.493	3.301e-3	3.485e+1
0.494	3.306e-3	3.487e+1
0.495	3.311e-3	3.490e+1
0.496	3.316e-3	3.492e+1
0.497	3.322e-3	3.495e+1
0.498	3.327e-3	3.497e+1
0.499	3.332e-3	3.500e+1
0.500	3.338e-3	3.502e+1
0.501	3.343e-3	3.505e+1
0.502	3.349e-3	3.507e+1
0.503	3.355e-3	3.510e+1
0.504	3.361e-3	3.512e+1
0.505	3.367e-3	3.515e+1
0.506	3.372e-3	3.517e+1
0.507	3.379e-3	3.520e+1
0.508	3.385e-3	3.522e+1
0.509	3.391e-3	3.525e+1
0.510	3.397e-3	3.527e+1
0.511	3.403e-3	3.530e+1
0.512	3.410e-3	3.532e+1
0.513	3.417e-3	3.535e+1
0.514	3.424e-3	3.537e+1
0.515	3.430e-3	3.540e+1
0.516	3.437e-3	3.542e+1
0.517	3.443e-3	3.545e+1
0.518	3.450e-3	3.547e+1
0.519	3.457e-3	3.550e+1
0.520	3.463e-3	3.552e+1
0.521	3.471e-3	3.555e+1
0.522	3.477e-3	3.557e+1
0.523	3.484e-3	3.560e+1
0.524	3.491e-3	3.562e+1
0.525	3.498e-3	3.565e+1
0.526	3.505e-3	3.567e+1
0.527	3.512e-3	3.570e+1
0.528	3.518e-3	3.572e+1
0.529	3.525e-3	3.575e+1
0.530	3.532e-3	3.577e+1
0.531	3.540e-3	3.580e+1
0.532	3.548e-3	3.582e+1
0.533	3.555e-3	3.585e+1
0.534	3.563e-3	3.587e+1
0.535	3.571e-3	3.590e+1
0.536	3.578e-3	3.592e+1
0.537	3.586e-3	3.595e+1
0.538	3.593e-3	3.597e+1
0.539	3.601e-3	3.600e+1
0.540	3.609e-3	3.602e+1
0.541	3.617e-3	3.605e+1
0.542	3.625e-3	3.607e+1
0.543	3.633e-3	3.610e+1
0.544	3.641e-3	3.612e+1
0.545	3.650e-3	3.615e+1
0.546	3.658e-3	3.617e+1
0.547	3.666e-3	3.620e+1
0.548	3.674e-3	3.622e+1
0.549	3.682e-3	3.625e+1
0.550	3.690e-3	3.627e+1
0.551	3.698e-3	3.630e+1
0.552	3.706e-3	3.632e+1
0.553	3.715e-3	3.635e+1
0.554	3.723e-3	3.637e+1
0.555	3.731e-3	3.640e+1
0.556	3.739e-3	3.642e+1
0.557	3.748e-3	3.645e+1
0.558	3.757e-3	3.647e+1
0.559	3.766e-3	3.650e+1
0.560	3.774e-3	3.652e+1
0.561	3.783e-3	3.655e+1
0.562	3.791e-3	3.657e+1
0.563	3.799e-3	3.660e+1
0.564	3.808e-3	3.662e+1
0.565	3.817e-3	3.665e+1
0.566	3.825e-3	3.667e+1
0.567	3.834e-3	3.670e+1
0.568	3.842e-3	3.672e+1
0.569	3.852e-3	3.675e+1
0.570	3.861e-3	3.677e+1
0.571	3.870e-3	3.680e+1
0.572	3.878e-3	3.682e+1
0.573	3.887e-3	3.685e+1
0.574	3.897e-3	3.687e+1
0.575	3.906e-3	3.690e+1
0.576	3.914e-3	3.692e+1
0.577	3.923e-3	3.695e+1
0.578	3.932e-3	3.697e+1
0.579	3.941e-3	3.700e+1
0.580	3.950e-3	3.702e+1
0.581	3.959e-3	3.705e+1
0.582	3.969e-3	3.707e+1
0.583	3.978e-3	3.710e+1
0.584	3.987e-3	3.712e+1
0.585	3.997e-3	3.715e+1
0.586	4.005e-3	3.717e+1
0.587	4.014e-3	3.720e+1
0.588	4.023e-3	3.722e+1
0.589	4.032e-3	3.725e+1
0.590	4.042e-3	3.727e+1
0.591	4.051e-3	3.730e+1
0.592	4.060e-3	3.732e+1
0.593	4.070e-3	3.735e+1
0.594	4.080e-3	3.737e+1
0.595	4.089e-3	3.740e+1
0.596	4.098e-3	3.742e+1
0.597	4.108e-3	3.745e+1
0.598	4.117e-3	3.747e+1
0.599	4.126e-3	3.750e+1
0.600	4.136e-3	3.752e+1
0.601	4.146e-3	3.755e+1
0.602	4.155e-3	3.757e+1
0.603	4.165e-3	3.760e+1
0.604	4.175e-3	3.762e+1
0.605	4.185e-3	3.765e+1
0.606	4.195e-3	3.767e+1
0.607	4.205e-3	3.770e+1
0.608	4.215e-3	3.773e+1
0.609	4.225e-3	3.775e+1
0.610	4.235e-3	3.778e+1
0.611	4.245e-3	3.780e+1
0.612	4.256e-3	3.783e+1
0.613	4.265e-3	3.785e+1
0.614	4.276e-3	3.788e+1
0.615	4.288e-3	3.790e+1
0.616	4.298e-3	3.793e+1
0.617	4.309e-3	3.795e+1
0.618	4.319e-3	3.798e+1
0.619	4.330e-3	3.800e+1
0.620	4.341e-3	3.803e+1
0.621	4.352e-3	3.805e+1
0.622	4.363e-3	3.808e+1
0.623	4.374e-3	3.810e+1
0.624	4.385e-3	3.813e+1
0.625	4.396e-3	3.815e+1
0.626	4.407e-3	3.818e+1
0.627	4.418e-3	3.820e+1
0.628	4.430e-3	3.823e+1
0.629	4.441e-3	3.825e+1
0.630	4.453e-3	3.828e+1
0.631	4.464e-3	3.830e+1
0.632	4.475e-3	3.833e+1
0.633	4.488e-3	3.835e+1
0.634	4.500e-3	3.838e+1
0.635	4.512e-3	3.840e+1
0.636	4.524e-3	3.843e+1
0.637	4.536e-3	3.845e+1
0.638	4.548e-3	3.848e+1
0.639	4.561e-3	3.850e+1
0.640	4.573e-3	3.853e+1
0.641	4.586e-3	3.855e+1
0.642	4.598e-3	3.858e+1
0.643	4.611e-3	3.860e+1
0.644	4.624e-3	3.863e+1
0.645	4.637e-3	3.865e+1
0.646	4.651e-3	3.868e+1
0.647	4.664e-3	3.870e+1
0.648	4.678e-3	3.873e+1
0.649	4.693e-3	3.875e+1
0.650	4.706e-3	3.878e+1
0.651	4.720e-3	3.880e+1
0.652	4.734e-3	3.883e+1
0.653	4.748e-3	3.885e+1
0.654	4.762e-3	3.888e+1
0.655	4.777e-3	3.890e+1
0.656	4.791e-3	3.893e+1
0.657	4.806e-3	3.895e+1
0.658	4.821e-3	3.898e+1
0.659	4.836e-3	3.900e+1
0.660	4.851e-3	3.903e+1
0.661	4.866e-3	3.905e+1
0.662	4.882e-3	3.908e+1
0.663	4.897e-3	3.910e+1
0.664	4.913e-3	3.913e+1
0.665	4.929e-3	3.915e+1
0.666	4.945e-3	3.918e+1
0.667	4.961e-3	3.920e+1
0.668	4.978e-3	3.923e+1
0.669	4.994e-3	3.925e+1
0.670	5.011e-3	3.928e+1
0.671	5.028e-3	3.930e+1
0.672	5.045e-3	3.933e+1
0.673	5.063e-3	3.935e+1
0.674	5.080e-3	3.938e+1
0.675	5.097e-3	3.940e+1
0.676	5.115e-3	3.943e+1
0.677	5.133e-3	3.945e+1
0.678	5.152e-3	3.948e+1
0.679	5.171e-3	3.950e+1
0.680	5.189e-3	3.953e+1
0.681	5.209e-3	3.955e+1
0.682	5.228e-3	3.958e+1
0.683	5.248e-3	3.960e+1
0.684	5.267e-3	3.963e+1
0.685	5.287e-3	3.965e+1
0.686	5.308e-3	3.968e+1
0.687	5.328e-3	3.970e+1
0.688	5.349e-3	3.973e+1
0.689	5.370e-3	3.975e+1
0.690	5.391e-3	3.978e+1
0.691	5.413e-3	3.980e+1
0.692	5.435e-3	3.983e+1
0.693	5.457e-3	3.985e+1
0.694	5.480e-3	3.988e+1
0.695	5.503e-3	3.990e+1
0.696	5.525e-3	3.993e+1
0.697	5.549e-3	3.995e+1
0.698	5.572e-3	3.998e+1
0.699	5.596e-3	4.000e+1
0.700	5.620e-3	4.003e+1
0.701	5.644e-3	4.005e+1
0.702	5.669e-3	4.008e+1
0.703	5.694e-3	4.010e+1
0.704	5.719e-3	4.013e+1
0.705	5.745e-3	4.015e+1
0.706	5.770e-3	4.018e+1
0.707	5.797e-3	4.020e+1
0.708	5.823e-3	4.023e+1
0.709	5.850e-3	4.025e+1
0.710	5.877e-3	4.028e+1
0.711	5.905e-3	4.030e+1
0.712	5.933e-3	4.033e+1
0.713	5.961e-3	4.035e+1
0.714	5.989e-3	4.038e+1
0.715	6.018e-3	4.040e+1
0.716	6.048e-3	4.043e+1
0.717	6.078e-3	4.045e+1
0.718	6.109e-3	4.048e+1
0.719	6.139e-3	4.050e+1
0.720	6.169e-3	4.053e+1
0.721	6.200e-3	4.055e+1
0.722	6.231e-3	4.058e+1
0.723	6.264e-3	4.060e+1
0.724	6.297e-3	4.063e+1
0.725	6.329e-3	4.065e+1
0.726	6.362e-3	4.068e+1
0.727	6.395e-3	4.070e+1
0.728	6.429e-3	4.073e+1
0.729	6.463e-3	4.075e+1
0.730	6.497e-3	4.078e+1
0.731	6.532e-3	4.080e+1
0.732	6.567e-3	4.083e+1
0.733	6.602e-3	4.085e+1
0.734	6.638e-3	4.088e+1
0.735	6.672e-3	4.090e+1
0.736	6.709e-3	4.093e+1
0.737	6.746e-3	4.095e+1
0.738	6.783e-3	4.098e+1
0.739	6.822e-3	4.100e+1
0.740	6.860e-3	4.103e+1
0.741	6.899e-3	4.105e+1
0.742	6.938e-3	4.108e+1
0.743	6.977e-3	4.110e+1
0.744	7.017e-3	4.113e+1
0.745	7.058e-3	4.115e+1
0.746	7.099e-3	4.118e+1
0.747	7.140e-3	4.120e+1
0.748	7.182e-3	4.123e+1
0.749	7.224e-3	4.125e+1
0.750	7.266e-3	4.128e+1
0.751	7.309e-3	4.130e+1
0.752	7.351e-3	4.133e+1
0.753	7.395e-3	4.135e+1
0.754	7.439e-3	4.138e+1
0.755	7.483e-3	4.140e+1
0.756	7.528e-3	4.143e+1
0.757	7.573e-3	4.145e+1
0.758	7.619e-3	4.148e+1
0.759	7.664e-3	4.150e+1
0.760	7.711e-3	4.153e+1
0.761	7.758e-3	4.155e+1
0.762	7.805e-3	4.158e+1
0.763	7.854e-3	4.160e+1
0.764	7.902e-3	4.163e+1
0.765	7.950e-3	4.165e+1
0.766	8.000e-3	4.168e+1
0.767	8.049e-3	4.170e+1
0.768	8.098e-3	4.173e+1
0.769	8.150e-3	4.175e+1
0.770	8.200e-3	4.178e+1
0.771	8.249e-3	4.180e+1
0.772	8.300e-3	4.183e+1
0.773	8.351e-3	4.185e+1
0.774	8.404e-3	4.188e+1
0.775	8.456e-3	4.190e+1
0.776	8.509e-3	4.193e+1
0.777	8.563e-3	4.195e+1
0.778	8.617e-3	4.198e+1
0.779	8.672e-3	4.200e+1
0.780	8.726e-3	4.203e+1
0.781	8.781e-3	4.205e+1
0.782	8.836e-3	4.208e+1
0.783	8.892e-3	4.210e+1
0.784	8.948e-3	4.213e+1
0.785	9.005e-3	4.215e+1
0.786	9.061e-3	4.218e+1
0.787	9.119e-3	4.220e+1
0.788	9.177e-3	4.223e+1
0.789	9.234e-3	4.225e+1
0.790	9.293e-3	4.228e+1
0.791	9.351e-3	4.230e+1
0.792	9.411e-3	4.233e+1
0.793	9.471e-3	4.235e+1
0.794	9.531e-3	4.238e+1
0.795	9.591e-3	4.240e+1
0.796	9.652e-3	4.243e+1
0.797	9.712e-3	4.245e+1
0.798	9.774e-3	4.248e+1
0.799	9.834e-3	4.250e+1
0.800	9.896e-3	4.253e+1
0.801	9.959e-3	4.255e+1
0.802	1.002e-2	4.258e+1
0.803	1.008e-2	4.260e+1
0.804	1.015e-2	4.263e+1
0.805	1.021e-2	4.265e+1
0.806	1.028e-2	4.268e+1
0.807	1.034e-2	4.270e+1
0.808	1.041e-2	4.273e+1
0.809	1.047e-2	4.275e+1
0.810	1.054e-2	4.278e+1
0.811	1.060e-2	4.280e+1
0.812	1.067e-2	4.283e+1
0.813	1.074e-2	4.285e+1
0.814	1.080e-2	4.288e+1
0.815	1.087e-2	4.290e+1
0.816	1.094e-2	4.293e+1
0.817	1.101e-2	4.295e+1
0.818	1.107e-2	4.298e+1
0.819	1.114e-2	4.300e+1
0.820	1.121e-2	4.303e+1
0.821	1.128e-2	4.305e+1
0.822	1.135e-2	4.308e+1
0.823	1.142e-2	4.310e+1
0.824	1.149e-2	4.313e+1
0.825	1.156e-2	4.315e+1
0.826	1.163e-2	4.318e+1
0.827	1.170e-2	4.320e+1
0.828	1.177e-2	4.323e+1
0.829	1.184e-2	4.325e+1
0.830	1.192e-2	4.328e+1
0.831	1.199e-2	4.330e+1
0.832	1.206e-2	4.333e+1
0.833	1.213e-2	4.335e+1
0.834	1.221e-2	4.338e+1
0.835	1.228e-2	4.340e+1
0.836	1.235e-2	4.343e+1
0.837	1.243e-2	4.345e+1
0.838	1.250e-2	4.348e+1
0.839	1.258e-2	4.350e+1
0.840	1.265e-2	4.353e+1
0.841	1.272e-2	4.355e+1
0.842	1.280e-2	4.358e+1
0.843	1.288e-2	4.360e+1
0.844	1.295e-2	4.363e+1
0.845	1.302e-2	4.365e+1
0.846	1.310e-2	4.368e+1
0.847	1.318e-2	4.370e+1
0.848	1.325e-2	4.373e+1
0.849	1.333e-2	4.375e+1
0.850	1.341e-2	4.378e+1
0.851	1.349e-2	4.380e+1
0.852	1.356e-2	4.383e+1
0.853	1.364e-2	4.385e+1
0.854	1.372e-2	4.388e+1
0.855	1.380e-2	4.390e+1
0.856	1.388e-2	4.393e+1
0.857	1.395e-2	4.395e+1
0.858	1.403e-2	4.398e+1
0.859	1.411e-2	4.400e+1
0.860	1.419e-2	4.403e+1
0.861	1.427e-2	4.405e+1
0.862	1.435e-2	4.408e+1
0.863	1.443e-2	4.410e+1
0.864	1.451e-2	4.413e+1
0.865	1.459e-2	4.415e+1
0.866	1.467e-2	4.418e+1
0.867	1.475e-2	4.420e+1
0.868	1.483e-2	4.423e+1
0.869	1.492e-2	4.425e+1
0.870	1.500e-2	4.428e+1
0.871	1.508e-2	4.430e+1
0.872	1.516e-2	4.433e+1
0.873	1.524e-2	4.435e+1
0.874	1.533e-2	4.438e+1
0.875	1.541e-2	4.440e+1
0.876	1.549e-2	4.443e+1
0.877	1.558e-2	4.445e+1
0.878	1.566e-2	4.448e+1
0.879	1.574e-2	4.450e+1
0.880	1.583e-2	4.453e+1
0.881	1.591e-2	4.455e+1
0.882	1.599e-2	4.458e+1
0.883	1.608e-2	4.460e+1
0.884	1.616e-2	4.463e+1
0.885	1.624e-2	4.465e+1
0.886	1.633e-2	4.468e+1
0.887	1.641e-2	4.470e+1
0.888	1.650e-2	4.473e+1
0.889	1.658e-2	4.475e+1
0.890	1.667e-2	4.478e+1
0.891	1.676e-2	4.480e+1
0.892	1.684e-2	4.483e+1
0.893	1.693e-2	4.485e+1
0.894	1.701e-2	4.488e+1
0.895	1.710e-2	4.490e+1
0.896	1.719e-2	4.493e+1
0.897	1.727e-2	4.495e+1
0.898	1.736e-2	4.498e+1
0.899	1.745e-2	4.500e+1
Segment 2:
0.900	1.749e-2	4.503e+1
0.899	1.738e-2	4.505e+1
0.898	1.723e-2	4.508e+1
0.897	1.710e-2	4.510e+1
0.896	1.697e-2	4.513e+1
0.895	1.684e-2	4.515e+1
0.894	1.672e-2	4.518e+1
0.893	1.659e-2	4.520e+1
0.892	1.647e-2	4.523e+1
0.891	1.635e-2	4.525e+1
0.890	1.623e-2	4.528e+1
0.889	1.611e-2	4.530e+1
0.888	1.599e-2	4.533e+1
0.887	1.588e-2	4.535e+1
0.886	1.576e-2	4.538e+1
0.885	1.564e-2	4.540e+1
0.884	1.553e-2	4.543e+1
0.883	1.542e-2	4.545e+1
0.882	1.530e-2	4.548e+1
0.881	1.519e-2	4.550e+1
0.880	1.507e-2	4.553e+1
0.879	1.496e-2	4.555e+1
0.878	1.485e-2	4.558e+1
0.877	1.473e-2	4.560e+1
0.876	1.462e-2	4.563e+1
0.875	1.451e-2	4.565e+1
0.874	1.440e-2	4.568e+1
0.873	1.429e-2	4.570e+1
0.872	1.418e-2	4.573e+1
0.871	1.407e-2	4.575e+1
0.870	1.396e-2	4.578e+1
0.869	1.385e-2	4.580e+1
0.868	1.374e-2	4.583e+1
0.867	1.364e-2	4.585e+1
0.866	1.353e-2	4.588e+1
0.865	1.342e-2	4.590e+1
0.864	1.331e-2	4.593e+1
0.863	1.321e-2	4.595e+1
0.862	1.310e-2	4.598e+1
0.861	1.300e-2	4.600e+1
0.860	1.289e-2	4.603e+1
0.859	1.279e-2	4.605e+1
0.858	1.268e-2	4.608e+1
0.857	1.258e-2	4.610e+1
0.856	1.248e-2	4.613e+1
0.855	1.237e-2	4.615e+1
0.854	1.227e-2	4.618e+1
0.853	1.217e-2	4.620e+1
0.852	1.206e-2	4.623e+1
0.851	1.196e-2	4.625e+1
0.850	1.186e-2	4.628e+1
0.849	1.176e-2	4.630e+1
0.848	1.166e-2	4.633e+1
0.847	1.156e-2	4.635e+1
0.846	1.146e-2	4.638e+1
0.845	1.136e-2	4.640e+1
0.844	1.126e-2	4.643e+1
0.843	1.116e-2	4.645e+1
0.842	1.106e-2	4.648e+1
0.841	1.097e-2	4.650e+1
0.840	1.087e-2	4.653e+1
0.839	1.077e-2	4.655e+1
0.838	1.067e-2	4.658e+1
0.837	1.058e-2	4.660e+1
0.836	1.048e-2	4.663e+1
0.835	1.038e-2	4.665e+1
0.834	1.029e-2	4.668e+1
0.833	1.019e-2	4.670e+1
0.832	1.010e-2	4.673e+1
0.831	1.000e-2	4.675e+1
0.830	9.909e-3	4.678e+1
0.829	9.816e-3	4.680e+1
0.828	9.724e-3	4.683e+1
0.827	9.632e-3	4.685e+1
0.826	9.539e-3	4.688e+1
0.825	9.446e-3	4.690e+1
0.824	9.352e-3	4.693e+1
0.823	9.261e-3	4.695e+1
0.822	9.170e-3	4.698e+1
0.821	9.079e-3	4.700e+1
0.820	8.988e-3	4.703e+1
0.819	8.895e-3	4.705e+1
0.818	8.804e-3	4.708e+1
0.817	8.716e-3	4.710e+1
0.816	8.626e-3	4.713e+1
0.815	8.537e-3	4.715e+1
0.814	8.449e-3	4.718e+1
0.813	8.361e-3	4.720e+1
0.812	8.273e-3	4.723e+1
0.811	8.188e-3	4.725e+1
0.810	8.101e-3	4.728e+1
0.809	8.015e-3	4.730e+1
0.808	7.929e-3	4.733e+1
0.807	7.843e-3	4.735e+1
0.806	7.757e-3	4.738e+1
0.805	7.672e-3	4.740e+1
0.804	7.588e-3	4.743e+1
0.803	7.504e-3	4.745e+1
0.802	7.420e-3	4.748e+1
0.801	7.337e-3	4.750e+1
0.800	7.255e-3	4.753e+1
0.799	7.172e-3	4.755e+1
0.798	7.089e-3	4.758e+1
0.797	7.006e-3	4.760e+1
0.796	6.924e-3	4.763e+1
0.795	6.843e-3	4.765e+1
0.794	6.762e-3	4.768e+1
0.793	6.682e-3	4.770e+1
0.792	6.604e-3	4.773e+1
0.791	6.524e-3	4.775e+1
0.790	6.446e-3	4.778e+1
0.789	6.366e-3	4.780e+1
0.788	6.288e-3	4.783e+1
0.787	6.209e-3	4.785e+1
0.786	6.131e-3	4.788e+1
0.785	6.054e-3	4.790e+1
0.784	5.977e-3	4.793e+1
0.783	5.900e-3	4.795e+1
0.782	5.824e-3	4.798e+1
0.781	5.748e-3	4.800e+1
0.780	5.673e-3	4.803e+1
0.779	5.598e-3	4.805e+1
0.778	5.523e-3	4.808e+1
0.777	5.448e-3	4.810e+1
0.776	5.374e-3	4.813e+1
0.775	5.301e-3	4.815e+1
0.774	5.228e-3	4.818e+1
0.773	5.154e-3	4.820e+1
0.772	5.083e-3	4.823e+1
0.771	5.011e-3	4.825e+1
0.770	4.940e-3	4.828e+1
0.769	4.868e-3	4.830e+1
0.768	4.797e-3	4.833e+1
0.767	4.727e-3	4.835e+1
0.766	4.656e-3	4.838e+1
0.765	4.586e-3	4.840e+1
0.764	4.517e-3	4.843e+1
0.763	4.448e-3	4.845e+1
0.762	4.379e-3	4.848e+1
0.761	4.311e-3	4.850e+1
0.760	4.242e-3	4.853e+1
0.759	4.174e-3	4.855e+1
0.758	4.108e-3	4.858e+1
0.757	4.041e-3	4.860e+1
0.756	3.974e-3	4.863e+1
0.755	3.908e-3	4.865e+1
0.754	3.841e-3	4.868e+1
0.753	3.775e-3	4.870e+1
0.752	3.710e-3	4.873e+1
0.751	3.646e-3	4.875e+1
0.750	3.581e-3	4.878e+1
0.749	3.518e-3	4.880e+1
0.748	3.455e-3	4.883e+1
0.747	3.392e-3	4.885e+1
0.746	3.328e-3	4.888e+1
0.745	3.266e-3	4.890e+1
0.744	3.204e-3	4.893e+1
0.743	3.141e-3	4.895e+1
0.742	3.079e-3	4.898e+1
[truncated: 5,243 more rows]
