# Supplementary material for: Hydrothermal synthesis of hierarchical microstructure tungsten oxide/carbon nanocomposite for supercapacitor application
Source: Sci Rep. 2023 Dec 8;13:21732. doi: 10.1038/s41598-023-48958-w (PMC10709354; doi:10.1038/s41598-023-48958-w)
Supplement: Supplementary file 1 — Supplementary Information 1. [file 41598_2023_48958_MOESM1_ESM.zip › Raw Data/6 Electrochemistry/Cyclic Voltammetry/CV_Comparative_Cu substrate_Scan Rate 0.04.csv]

July 21	2023 17:36:13
Cyclic Voltammetry
File: c:\users\nsb 111 lab\desktop\shanna\07-18-23_calcined_cu_koh\cyclic voltammetry\e0 (background)\2 e0 scan rate 0.04.csv
Data Source: Experiment
Instrument Model: CHI760E
Header:
Note:
Init E (V) = -0.9
High E (V) = 0.9
Low E (V) = -0.9
Init P/N = P
Scan Rate (V/s) = 0.04
Segment = 4
Sample Interval (V) = 0.001
Quiet Time (sec) = 2
Sensitivity (A/V) = 0.01
Segment 1:
Ep = -0.340V
ip = 7.787e-4A
Ah = 1.040e-3C
Segment 2:
Ep = -0.598V
ip = -3.719e-3A
Ah = -5.950e-3C
Ep = -0.860V
ip = -3.316e-3A
Ah = -5.939e-3C
Segment 3:
Ep = -0.343V
ip = 8.635e-4A
Ah = 1.142e-3C
Segment 4:
Ep = -0.600V
ip = -3.782e-3A
Ah = -6.036e-3C
Ep = -0.861V
ip = -3.411e-3A
Ah = -6.139e-3C
Potential/V	Current/A	Time/s
Segment 1:
-0.900	-1.050e-3	2.500e-2
-0.899	-1.036e-3	5.000e-2
-0.898	-1.027e-3	7.500e-2
-0.897	-1.019e-3	1.000e-1
-0.896	-1.012e-3	1.250e-1
-0.895	-1.005e-3	1.500e-1
-0.894	-9.984e-4	1.750e-1
-0.893	-9.919e-4	2.000e-1
-0.892	-9.854e-4	2.250e-1
-0.891	-9.794e-4	2.500e-1
-0.890	-9.732e-4	2.750e-1
-0.889	-9.672e-4	3.000e-1
-0.888	-9.615e-4	3.250e-1
-0.887	-9.560e-4	3.500e-1
-0.886	-9.504e-4	3.750e-1
-0.885	-9.449e-4	4.000e-1
-0.884	-9.395e-4	4.250e-1
-0.883	-9.344e-4	4.500e-1
-0.882	-9.292e-4	4.750e-1
-0.881	-9.242e-4	5.000e-1
-0.880	-9.194e-4	5.250e-1
-0.879	-9.146e-4	5.500e-1
-0.878	-9.099e-4	5.750e-1
-0.877	-9.053e-4	6.000e-1
-0.876	-9.006e-4	6.250e-1
-0.875	-8.962e-4	6.500e-1
-0.874	-8.918e-4	6.750e-1
-0.873	-8.874e-4	7.000e-1
-0.872	-8.833e-4	7.250e-1
-0.871	-8.790e-4	7.500e-1
-0.870	-8.748e-4	7.750e-1
-0.869	-8.709e-4	8.000e-1
-0.868	-8.669e-4	8.250e-1
-0.867	-8.630e-4	8.500e-1
-0.866	-8.588e-4	8.750e-1
-0.865	-8.549e-4	9.000e-1
-0.864	-8.510e-4	9.250e-1
-0.863	-8.473e-4	9.500e-1
-0.862	-8.437e-4	9.750e-1
-0.861	-8.401e-4	1.000e+0
-0.860	-8.364e-4	1.025e+0
-0.859	-8.329e-4	1.050e+0
-0.858	-8.289e-4	1.075e+0
-0.857	-8.251e-4	1.100e+0
-0.856	-8.216e-4	1.125e+0
-0.855	-8.181e-4	1.150e+0
-0.854	-8.150e-4	1.175e+0
-0.853	-8.117e-4	1.200e+0
-0.852	-8.083e-4	1.225e+0
-0.851	-8.051e-4	1.250e+0
-0.850	-8.019e-4	1.275e+0
-0.849	-7.988e-4	1.300e+0
-0.848	-7.957e-4	1.325e+0
-0.847	-7.925e-4	1.350e+0
-0.846	-7.895e-4	1.375e+0
-0.845	-7.866e-4	1.400e+0
-0.844	-7.835e-4	1.425e+0
-0.843	-7.807e-4	1.450e+0
-0.842	-7.777e-4	1.475e+0
-0.841	-7.748e-4	1.500e+0
-0.840	-7.721e-4	1.525e+0
-0.839	-7.690e-4	1.550e+0
-0.838	-7.663e-4	1.575e+0
-0.837	-7.635e-4	1.600e+0
-0.836	-7.607e-4	1.625e+0
-0.835	-7.580e-4	1.650e+0
-0.834	-7.552e-4	1.675e+0
-0.833	-7.525e-4	1.700e+0
-0.832	-7.499e-4	1.725e+0
-0.831	-7.472e-4	1.750e+0
-0.830	-7.448e-4	1.775e+0
-0.829	-7.424e-4	1.800e+0
-0.828	-7.399e-4	1.825e+0
-0.827	-7.373e-4	1.850e+0
-0.826	-7.349e-4	1.875e+0
-0.825	-7.323e-4	1.900e+0
-0.824	-7.299e-4	1.925e+0
-0.823	-7.273e-4	1.950e+0
-0.822	-7.248e-4	1.975e+0
-0.821	-7.225e-4	2.000e+0
-0.820	-7.199e-4	2.025e+0
-0.819	-7.173e-4	2.050e+0
-0.818	-7.151e-4	2.075e+0
-0.817	-7.127e-4	2.100e+0
-0.816	-7.105e-4	2.125e+0
-0.815	-7.082e-4	2.150e+0
-0.814	-7.059e-4	2.175e+0
-0.813	-7.036e-4	2.200e+0
-0.812	-7.013e-4	2.225e+0
-0.811	-6.992e-4	2.250e+0
-0.810	-6.970e-4	2.275e+0
-0.809	-6.951e-4	2.300e+0
-0.808	-6.930e-4	2.325e+0
-0.807	-6.909e-4	2.350e+0
-0.806	-6.887e-4	2.375e+0
-0.805	-6.866e-4	2.400e+0
-0.804	-6.845e-4	2.425e+0
-0.803	-6.825e-4	2.450e+0
-0.802	-6.804e-4	2.475e+0
-0.801	-6.781e-4	2.500e+0
-0.800	-6.761e-4	2.525e+0
-0.799	-6.741e-4	2.550e+0
-0.798	-6.721e-4	2.575e+0
-0.797	-6.702e-4	2.600e+0
-0.796	-6.680e-4	2.625e+0
-0.795	-6.661e-4	2.650e+0
-0.794	-6.640e-4	2.675e+0
-0.793	-6.620e-4	2.700e+0
-0.792	-6.601e-4	2.725e+0
-0.791	-6.579e-4	2.750e+0
-0.790	-6.562e-4	2.775e+0
-0.789	-6.541e-4	2.800e+0
-0.788	-6.522e-4	2.825e+0
-0.787	-6.504e-4	2.850e+0
-0.786	-6.486e-4	2.875e+0
-0.785	-6.468e-4	2.900e+0
-0.784	-6.450e-4	2.925e+0
-0.783	-6.432e-4	2.950e+0
-0.782	-6.412e-4	2.975e+0
-0.781	-6.393e-4	3.000e+0
-0.780	-6.374e-4	3.025e+0
-0.779	-6.357e-4	3.050e+0
-0.778	-6.339e-4	3.075e+0
-0.777	-6.322e-4	3.100e+0
-0.776	-6.306e-4	3.125e+0
-0.775	-6.286e-4	3.150e+0
-0.774	-6.269e-4	3.175e+0
-0.773	-6.251e-4	3.200e+0
-0.772	-6.233e-4	3.225e+0
-0.771	-6.218e-4	3.250e+0
-0.770	-6.200e-4	3.275e+0
-0.769	-6.182e-4	3.300e+0
-0.768	-6.165e-4	3.325e+0
-0.767	-6.148e-4	3.350e+0
-0.766	-6.130e-4	3.375e+0
-0.765	-6.114e-4	3.400e+0
-0.764	-6.097e-4	3.425e+0
-0.763	-6.082e-4	3.450e+0
-0.762	-6.065e-4	3.475e+0
-0.761	-6.049e-4	3.500e+0
-0.760	-6.033e-4	3.525e+0
-0.759	-6.015e-4	3.550e+0
-0.758	-6.000e-4	3.575e+0
-0.757	-5.984e-4	3.600e+0
-0.756	-5.968e-4	3.625e+0
-0.755	-5.954e-4	3.650e+0
-0.754	-5.939e-4	3.675e+0
-0.753	-5.922e-4	3.700e+0
-0.752	-5.908e-4	3.725e+0
-0.751	-5.890e-4	3.750e+0
-0.750	-5.875e-4	3.775e+0
-0.749	-5.859e-4	3.800e+0
-0.748	-5.843e-4	3.825e+0
-0.747	-5.828e-4	3.850e+0
-0.746	-5.813e-4	3.875e+0
-0.745	-5.797e-4	3.900e+0
-0.744	-5.781e-4	3.925e+0
-0.743	-5.767e-4	3.950e+0
-0.742	-5.753e-4	3.975e+0
-0.741	-5.737e-4	4.000e+0
-0.740	-5.722e-4	4.025e+0
-0.739	-5.709e-4	4.050e+0
-0.738	-5.696e-4	4.075e+0
-0.737	-5.680e-4	4.100e+0
-0.736	-5.665e-4	4.125e+0
-0.735	-5.650e-4	4.150e+0
-0.734	-5.635e-4	4.175e+0
-0.733	-5.622e-4	4.200e+0
-0.732	-5.608e-4	4.225e+0
-0.731	-5.594e-4	4.250e+0
-0.730	-5.579e-4	4.275e+0
-0.729	-5.564e-4	4.300e+0
-0.728	-5.551e-4	4.325e+0
-0.727	-5.536e-4	4.350e+0
-0.726	-5.521e-4	4.375e+0
-0.725	-5.509e-4	4.400e+0
-0.724	-5.495e-4	4.425e+0
-0.723	-5.480e-4	4.450e+0
-0.722	-5.466e-4	4.475e+0
-0.721	-5.451e-4	4.500e+0
-0.720	-5.438e-4	4.525e+0
-0.719	-5.425e-4	4.550e+0
-0.718	-5.411e-4	4.575e+0
-0.717	-5.395e-4	4.600e+0
-0.716	-5.380e-4	4.625e+0
-0.715	-5.368e-4	4.650e+0
-0.714	-5.353e-4	4.675e+0
-0.713	-5.339e-4	4.700e+0
-0.712	-5.326e-4	4.725e+0
-0.711	-5.311e-4	4.750e+0
-0.710	-5.298e-4	4.775e+0
-0.709	-5.285e-4	4.800e+0
-0.708	-5.271e-4	4.825e+0
-0.707	-5.259e-4	4.850e+0
-0.706	-5.245e-4	4.875e+0
-0.705	-5.231e-4	4.900e+0
-0.704	-5.219e-4	4.925e+0
-0.703	-5.204e-4	4.950e+0
-0.702	-5.191e-4	4.975e+0
-0.701	-5.178e-4	5.000e+0
-0.700	-5.163e-4	5.025e+0
-0.699	-5.151e-4	5.050e+0
-0.698	-5.136e-4	5.075e+0
-0.697	-5.123e-4	5.100e+0
-0.696	-5.111e-4	5.125e+0
-0.695	-5.096e-4	5.150e+0
-0.694	-5.081e-4	5.175e+0
-0.693	-5.069e-4	5.200e+0
-0.692	-5.056e-4	5.225e+0
-0.691	-5.044e-4	5.250e+0
-0.690	-5.031e-4	5.275e+0
-0.689	-5.017e-4	5.300e+0
-0.688	-5.004e-4	5.325e+0
-0.687	-4.991e-4	5.350e+0
-0.686	-4.976e-4	5.375e+0
-0.685	-4.964e-4	5.400e+0
-0.684	-4.950e-4	5.425e+0
-0.683	-4.937e-4	5.450e+0
-0.682	-4.923e-4	5.475e+0
-0.681	-4.910e-4	5.500e+0
-0.680	-4.898e-4	5.525e+0
-0.679	-4.883e-4	5.550e+0
-0.678	-4.869e-4	5.575e+0
-0.677	-4.857e-4	5.600e+0
-0.676	-4.841e-4	5.625e+0
-0.675	-4.830e-4	5.650e+0
-0.674	-4.816e-4	5.675e+0
-0.673	-4.804e-4	5.700e+0
-0.672	-4.791e-4	5.725e+0
-0.671	-4.778e-4	5.750e+0
-0.670	-4.765e-4	5.775e+0
-0.669	-4.754e-4	5.800e+0
-0.668	-4.738e-4	5.825e+0
-0.667	-4.726e-4	5.850e+0
-0.666	-4.712e-4	5.875e+0
-0.665	-4.697e-4	5.900e+0
-0.664	-4.684e-4	5.925e+0
-0.663	-4.672e-4	5.950e+0
-0.662	-4.659e-4	5.975e+0
-0.661	-4.646e-4	6.000e+0
-0.660	-4.631e-4	6.025e+0
-0.659	-4.619e-4	6.050e+0
-0.658	-4.604e-4	6.075e+0
-0.657	-4.592e-4	6.100e+0
-0.656	-4.579e-4	6.125e+0
-0.655	-4.566e-4	6.150e+0
-0.654	-4.553e-4	6.175e+0
-0.653	-4.540e-4	6.200e+0
-0.652	-4.525e-4	6.225e+0
-0.651	-4.513e-4	6.250e+0
-0.650	-4.499e-4	6.275e+0
-0.649	-4.486e-4	6.300e+0
-0.648	-4.474e-4	6.325e+0
-0.647	-4.461e-4	6.350e+0
-0.646	-4.447e-4	6.375e+0
-0.645	-4.434e-4	6.400e+0
-0.644	-4.420e-4	6.425e+0
-0.643	-4.408e-4	6.450e+0
-0.642	-4.392e-4	6.475e+0
-0.641	-4.379e-4	6.500e+0
-0.640	-4.366e-4	6.525e+0
-0.639	-4.352e-4	6.550e+0
-0.638	-4.338e-4	6.575e+0
-0.637	-4.324e-4	6.600e+0
-0.636	-4.309e-4	6.625e+0
-0.635	-4.297e-4	6.650e+0
-0.634	-4.282e-4	6.675e+0
-0.633	-4.269e-4	6.700e+0
-0.632	-4.257e-4	6.725e+0
-0.631	-4.243e-4	6.750e+0
-0.630	-4.229e-4	6.775e+0
-0.629	-4.217e-4	6.800e+0
-0.628	-4.203e-4	6.825e+0
-0.627	-4.189e-4	6.850e+0
-0.626	-4.175e-4	6.875e+0
-0.625	-4.162e-4	6.900e+0
-0.624	-4.150e-4	6.925e+0
-0.623	-4.134e-4	6.950e+0
-0.622	-4.120e-4	6.975e+0
-0.621	-4.105e-4	7.000e+0
-0.620	-4.090e-4	7.025e+0
-0.619	-4.078e-4	7.050e+0
-0.618	-4.063e-4	7.075e+0
-0.617	-4.049e-4	7.100e+0
-0.616	-4.036e-4	7.125e+0
-0.615	-4.021e-4	7.150e+0
-0.614	-4.005e-4	7.175e+0
-0.613	-3.994e-4	7.200e+0
-0.612	-3.979e-4	7.225e+0
-0.611	-3.966e-4	7.250e+0
-0.610	-3.951e-4	7.275e+0
-0.609	-3.936e-4	7.300e+0
-0.608	-3.921e-4	7.325e+0
-0.607	-3.905e-4	7.350e+0
-0.606	-3.890e-4	7.375e+0
-0.605	-3.877e-4	7.400e+0
-0.604	-3.859e-4	7.425e+0
-0.603	-3.845e-4	7.450e+0
-0.602	-3.831e-4	7.475e+0
-0.601	-3.815e-4	7.500e+0
-0.600	-3.801e-4	7.525e+0
-0.599	-3.786e-4	7.550e+0
-0.598	-3.771e-4	7.575e+0
-0.597	-3.758e-4	7.600e+0
-0.596	-3.742e-4	7.625e+0
-0.595	-3.728e-4	7.650e+0
-0.594	-3.714e-4	7.675e+0
-0.593	-3.699e-4	7.700e+0
-0.592	-3.683e-4	7.725e+0
-0.591	-3.668e-4	7.750e+0
-0.590	-3.653e-4	7.775e+0
-0.589	-3.639e-4	7.800e+0
-0.588	-3.622e-4	7.825e+0
-0.587	-3.607e-4	7.850e+0
-0.586	-3.591e-4	7.875e+0
-0.585	-3.577e-4	7.900e+0
-0.584	-3.562e-4	7.925e+0
-0.583	-3.546e-4	7.950e+0
-0.582	-3.532e-4	7.975e+0
-0.581	-3.517e-4	8.000e+0
-0.580	-3.500e-4	8.025e+0
-0.579	-3.488e-4	8.050e+0
-0.578	-3.471e-4	8.075e+0
-0.577	-3.457e-4	8.100e+0
-0.576	-3.445e-4	8.125e+0
-0.575	-3.428e-4	8.150e+0
-0.574	-3.414e-4	8.175e+0
-0.573	-3.399e-4	8.200e+0
-0.572	-3.385e-4	8.225e+0
-0.571	-3.372e-4	8.250e+0
-0.570	-3.358e-4	8.275e+0
-0.569	-3.343e-4	8.300e+0
-0.568	-3.329e-4	8.325e+0
-0.567	-3.315e-4	8.350e+0
-0.566	-3.302e-4	8.375e+0
-0.565	-3.288e-4	8.400e+0
-0.564	-3.274e-4	8.425e+0
-0.563	-3.262e-4	8.450e+0
-0.562	-3.247e-4	8.475e+0
-0.561	-3.233e-4	8.500e+0
-0.560	-3.220e-4	8.525e+0
-0.559	-3.205e-4	8.550e+0
-0.558	-3.192e-4	8.575e+0
-0.557	-3.179e-4	8.600e+0
-0.556	-3.165e-4	8.625e+0
-0.555	-3.154e-4	8.650e+0
-0.554	-3.141e-4	8.675e+0
-0.553	-3.128e-4	8.700e+0
-0.552	-3.116e-4	8.725e+0
-0.551	-3.103e-4	8.750e+0
-0.550	-3.090e-4	8.775e+0
-0.549	-3.078e-4	8.800e+0
-0.548	-3.067e-4	8.825e+0
-0.547	-3.057e-4	8.850e+0
-0.546	-3.043e-4	8.875e+0
-0.545	-3.031e-4	8.900e+0
-0.544	-3.018e-4	8.925e+0
-0.543	-3.006e-4	8.950e+0
-0.542	-2.996e-4	8.975e+0
-0.541	-2.985e-4	9.000e+0
-0.540	-2.973e-4	9.025e+0
-0.539	-2.962e-4	9.050e+0
-0.538	-2.950e-4	9.075e+0
-0.537	-2.939e-4	9.100e+0
-0.536	-2.928e-4	9.125e+0
-0.535	-2.915e-4	9.150e+0
-0.534	-2.905e-4	9.175e+0
-0.533	-2.894e-4	9.200e+0
-0.532	-2.882e-4	9.225e+0
-0.531	-2.872e-4	9.250e+0
-0.530	-2.860e-4	9.275e+0
-0.529	-2.851e-4	9.300e+0
-0.528	-2.842e-4	9.325e+0
-0.527	-2.830e-4	9.350e+0
-0.526	-2.819e-4	9.375e+0
-0.525	-2.809e-4	9.400e+0
-0.524	-2.796e-4	9.425e+0
-0.523	-2.788e-4	9.450e+0
-0.522	-2.777e-4	9.475e+0
-0.521	-2.768e-4	9.500e+0
-0.520	-2.759e-4	9.525e+0
-0.519	-2.748e-4	9.550e+0
-0.518	-2.736e-4	9.575e+0
-0.517	-2.727e-4	9.600e+0
-0.516	-2.717e-4	9.625e+0
-0.515	-2.709e-4	9.650e+0
-0.514	-2.697e-4	9.675e+0
-0.513	-2.685e-4	9.700e+0
-0.512	-2.674e-4	9.725e+0
-0.511	-2.662e-4	9.750e+0
-0.510	-2.654e-4	9.775e+0
-0.509	-2.643e-4	9.800e+0
-0.508	-2.632e-4	9.825e+0
-0.507	-2.625e-4	9.850e+0
-0.506	-2.614e-4	9.875e+0
-0.505	-2.603e-4	9.900e+0
-0.504	-2.595e-4	9.925e+0
-0.503	-2.584e-4	9.950e+0
-0.502	-2.574e-4	9.975e+0
-0.501	-2.564e-4	1.000e+1
-0.500	-2.552e-4	1.002e+1
-0.499	-2.541e-4	1.005e+1
-0.498	-2.531e-4	1.007e+1
-0.497	-2.519e-4	1.010e+1
-0.496	-2.511e-4	1.012e+1
-0.495	-2.499e-4	1.015e+1
-0.494	-2.489e-4	1.017e+1
-0.493	-2.477e-4	1.020e+1
-0.492	-2.465e-4	1.022e+1
-0.491	-2.456e-4	1.025e+1
-0.490	-2.445e-4	1.027e+1
-0.489	-2.432e-4	1.030e+1
-0.488	-2.423e-4	1.032e+1
-0.487	-2.410e-4	1.035e+1
-0.486	-2.399e-4	1.037e+1
-0.485	-2.388e-4	1.040e+1
-0.484	-2.374e-4	1.042e+1
-0.483	-2.364e-4	1.045e+1
-0.482	-2.351e-4	1.047e+1
-0.481	-2.338e-4	1.050e+1
-0.480	-2.327e-4	1.052e+1
-0.479	-2.314e-4	1.055e+1
-0.478	-2.302e-4	1.057e+1
-0.477	-2.288e-4	1.060e+1
-0.476	-2.275e-4	1.062e+1
-0.475	-2.262e-4	1.065e+1
-0.474	-2.247e-4	1.067e+1
-0.473	-2.231e-4	1.070e+1
-0.472	-2.217e-4	1.072e+1
-0.471	-2.201e-4	1.075e+1
-0.470	-2.185e-4	1.077e+1
-0.469	-2.170e-4	1.080e+1
-0.468	-2.152e-4	1.082e+1
-0.467	-2.138e-4	1.085e+1
-0.466	-2.122e-4	1.087e+1
-0.465	-2.103e-4	1.090e+1
-0.464	-2.086e-4	1.092e+1
-0.463	-2.068e-4	1.095e+1
-0.462	-2.052e-4	1.097e+1
-0.461	-2.032e-4	1.100e+1
-0.460	-2.012e-4	1.102e+1
-0.459	-1.994e-4	1.105e+1
-0.458	-1.973e-4	1.107e+1
-0.457	-1.953e-4	1.110e+1
-0.456	-1.930e-4	1.112e+1
-0.455	-1.906e-4	1.115e+1
-0.454	-1.884e-4	1.117e+1
-0.453	-1.862e-4	1.120e+1
-0.452	-1.838e-4	1.122e+1
-0.451	-1.814e-4	1.125e+1
-0.450	-1.788e-4	1.127e+1
-0.449	-1.762e-4	1.130e+1
-0.448	-1.734e-4	1.132e+1
-0.447	-1.705e-4	1.135e+1
-0.446	-1.675e-4	1.137e+1
-0.445	-1.645e-4	1.140e+1
-0.444	-1.613e-4	1.142e+1
-0.443	-1.582e-4	1.145e+1
-0.442	-1.548e-4	1.147e+1
-0.441	-1.512e-4	1.150e+1
-0.440	-1.478e-4	1.152e+1
-0.439	-1.441e-4	1.155e+1
-0.438	-1.406e-4	1.157e+1
-0.437	-1.368e-4	1.160e+1
-0.436	-1.325e-4	1.162e+1
-0.435	-1.285e-4	1.165e+1
-0.434	-1.241e-4	1.167e+1
-0.433	-1.195e-4	1.170e+1
-0.432	-1.152e-4	1.172e+1
-0.431	-1.104e-4	1.175e+1
-0.430	-1.057e-4	1.177e+1
-0.429	-1.006e-4	1.180e+1
-0.428	-9.530e-5	1.182e+1
-0.427	-9.032e-5	1.185e+1
-0.426	-8.448e-5	1.187e+1
-0.425	-7.882e-5	1.190e+1
-0.424	-7.325e-5	1.192e+1
-0.423	-6.706e-5	1.195e+1
-0.422	-6.106e-5	1.197e+1
-0.421	-5.480e-5	1.200e+1
-0.420	-4.818e-5	1.202e+1
-0.419	-4.150e-5	1.205e+1
-0.418	-3.388e-5	1.207e+1
-0.417	-2.663e-5	1.210e+1
-0.416	-1.924e-5	1.212e+1
-0.415	-1.181e-5	1.215e+1
-0.414	-4.327e-6	1.217e+1
-0.413	3.493e-6	1.220e+1
-0.412	1.162e-5	1.222e+1
-0.411	1.969e-5	1.225e+1
-0.410	2.856e-5	1.227e+1
-0.409	3.756e-5	1.230e+1
-0.408	4.626e-5	1.232e+1
-0.407	5.530e-5	1.235e+1
-0.406	6.457e-5	1.237e+1
-0.405	7.400e-5	1.240e+1
-0.404	8.355e-5	1.242e+1
-0.403	9.335e-5	1.245e+1
-0.402	1.036e-4	1.247e+1
-0.401	1.140e-4	1.250e+1
-0.400	1.243e-4	1.252e+1
-0.399	1.349e-4	1.255e+1
-0.398	1.458e-4	1.257e+1
-0.397	1.567e-4	1.260e+1
-0.396	1.679e-4	1.262e+1
-0.395	1.793e-4	1.265e+1
-0.394	1.910e-4	1.267e+1
-0.393	2.028e-4	1.270e+1
-0.392	2.145e-4	1.272e+1
-0.391	2.268e-4	1.275e+1
-0.390	2.390e-4	1.277e+1
-0.389	2.514e-4	1.280e+1
-0.388	2.640e-4	1.282e+1
-0.387	2.764e-4	1.285e+1
-0.386	2.891e-4	1.287e+1
-0.385	3.018e-4	1.290e+1
-0.384	3.148e-4	1.292e+1
-0.383	3.279e-4	1.295e+1
-0.382	3.408e-4	1.297e+1
-0.381	3.539e-4	1.300e+1
-0.380	3.657e-4	1.302e+1
-0.379	3.779e-4	1.305e+1
-0.378	3.911e-4	1.307e+1
-0.377	4.041e-4	1.310e+1
-0.376	4.171e-4	1.312e+1
-0.375	4.300e-4	1.315e+1
-0.374	4.425e-4	1.317e+1
-0.373	4.551e-4	1.320e+1
-0.372	4.678e-4	1.322e+1
-0.371	4.800e-4	1.325e+1
-0.370	4.922e-4	1.327e+1
-0.369	5.043e-4	1.330e+1
-0.368	5.159e-4	1.332e+1
-0.367	5.276e-4	1.335e+1
-0.366	5.388e-4	1.337e+1
-0.365	5.498e-4	1.340e+1
-0.364	5.605e-4	1.342e+1
-0.363	5.707e-4	1.345e+1
-0.362	5.805e-4	1.347e+1
-0.361	5.901e-4	1.350e+1
-0.360	5.992e-4	1.352e+1
-0.359	6.082e-4	1.355e+1
-0.358	6.165e-4	1.357e+1
-0.357	6.247e-4	1.360e+1
-0.356	6.325e-4	1.362e+1
-0.355	6.393e-4	1.365e+1
-0.354	6.460e-4	1.367e+1
-0.353	6.521e-4	1.370e+1
-0.352	6.578e-4	1.372e+1
-0.351	6.630e-4	1.375e+1
-0.350	6.675e-4	1.377e+1
-0.349	6.716e-4	1.380e+1
-0.348	6.755e-4	1.382e+1
-0.347	6.787e-4	1.385e+1
-0.346	6.816e-4	1.387e+1
-0.345	6.839e-4	1.390e+1
-0.344	6.857e-4	1.392e+1
-0.343	6.870e-4	1.395e+1
-0.342	6.877e-4	1.397e+1
-0.341	6.883e-4	1.400e+1
-0.340	6.885e-4	1.402e+1
-0.339	6.883e-4	1.405e+1
-0.338	6.876e-4	1.407e+1
-0.337	6.865e-4	1.410e+1
-0.336	6.851e-4	1.412e+1
-0.335	6.834e-4	1.415e+1
-0.334	6.812e-4	1.417e+1
-0.333	6.790e-4	1.420e+1
-0.332	6.764e-4	1.422e+1
-0.331	6.733e-4	1.425e+1
-0.330	6.703e-4	1.427e+1
-0.329	6.669e-4	1.430e+1
-0.328	6.633e-4	1.432e+1
-0.327	6.598e-4	1.435e+1
-0.326	6.558e-4	1.437e+1
-0.325	6.519e-4	1.440e+1
-0.324	6.475e-4	1.442e+1
-0.323	6.429e-4	1.445e+1
-0.322	6.385e-4	1.447e+1
-0.321	6.338e-4	1.450e+1
-0.320	6.293e-4	1.452e+1
-0.319	6.245e-4	1.455e+1
-0.318	6.196e-4	1.457e+1
-0.317	6.147e-4	1.460e+1
-0.316	6.097e-4	1.462e+1
-0.315	6.045e-4	1.465e+1
-0.314	5.994e-4	1.467e+1
-0.313	5.944e-4	1.470e+1
-0.312	5.892e-4	1.472e+1
-0.311	5.840e-4	1.475e+1
-0.310	5.787e-4	1.477e+1
-0.309	5.737e-4	1.480e+1
-0.308	5.688e-4	1.482e+1
-0.307	5.639e-4	1.485e+1
-0.306	5.586e-4	1.487e+1
-0.305	5.536e-4	1.490e+1
-0.304	5.485e-4	1.492e+1
-0.303	5.435e-4	1.495e+1
-0.302	5.384e-4	1.497e+1
-0.301	5.334e-4	1.500e+1
-0.300	5.285e-4	1.502e+1
-0.299	5.233e-4	1.505e+1
-0.298	5.185e-4	1.507e+1
-0.297	5.136e-4	1.510e+1
-0.296	5.087e-4	1.512e+1
-0.295	5.039e-4	1.515e+1
-0.294	4.990e-4	1.517e+1
-0.293	4.945e-4	1.520e+1
-0.292	4.900e-4	1.522e+1
-0.291	4.853e-4	1.525e+1
-0.290	4.808e-4	1.527e+1
-0.289	4.764e-4	1.530e+1
-0.288	4.721e-4	1.532e+1
-0.287	4.677e-4	1.535e+1
-0.286	4.633e-4	1.537e+1
-0.285	4.590e-4	1.540e+1
-0.284	4.549e-4	1.542e+1
-0.283	4.508e-4	1.545e+1
-0.282	4.469e-4	1.547e+1
-0.281	4.430e-4	1.550e+1
-0.280	4.391e-4	1.552e+1
-0.279	4.354e-4	1.555e+1
-0.278	4.316e-4	1.557e+1
-0.277	4.280e-4	1.560e+1
-0.276	4.247e-4	1.562e+1
-0.275	4.212e-4	1.565e+1
-0.274	4.180e-4	1.567e+1
-0.273	4.145e-4	1.570e+1
-0.272	4.111e-4	1.572e+1
-0.271	4.082e-4	1.575e+1
-0.270	4.052e-4	1.577e+1
-0.269	4.024e-4	1.580e+1
-0.268	3.996e-4	1.582e+1
-0.267	3.968e-4	1.585e+1
-0.266	3.942e-4	1.587e+1
-0.265	3.916e-4	1.590e+1
-0.264	3.891e-4	1.592e+1
-0.263	3.869e-4	1.595e+1
-0.262	3.846e-4	1.597e+1
-0.261	3.823e-4	1.600e+1
-0.260	3.803e-4	1.602e+1
-0.259	3.785e-4	1.605e+1
-0.258	3.767e-4	1.607e+1
-0.257	3.749e-4	1.610e+1
-0.256	3.732e-4	1.612e+1
-0.255	3.718e-4	1.615e+1
-0.254	3.704e-4	1.617e+1
-0.253	3.690e-4	1.620e+1
-0.252	3.679e-4	1.622e+1
-0.251	3.668e-4	1.625e+1
-0.250	3.661e-4	1.627e+1
-0.249	3.653e-4	1.630e+1
-0.248	3.646e-4	1.632e+1
-0.247	3.641e-4	1.635e+1
-0.246	3.634e-4	1.637e+1
-0.245	3.630e-4	1.640e+1
-0.244	3.626e-4	1.642e+1
-0.243	3.623e-4	1.645e+1
-0.242	3.624e-4	1.647e+1
-0.241	3.621e-4	1.650e+1
-0.240	3.620e-4	1.652e+1
-0.239	3.621e-4	1.655e+1
-0.238	3.622e-4	1.657e+1
-0.237	3.625e-4	1.660e+1
-0.236	3.629e-4	1.662e+1
-0.235	3.632e-4	1.665e+1
-0.234	3.637e-4	1.667e+1
-0.233	3.643e-4	1.670e+1
-0.232	3.648e-4	1.672e+1
-0.231	3.658e-4	1.675e+1
-0.230	3.666e-4	1.677e+1
-0.229	3.677e-4	1.680e+1
-0.228	3.688e-4	1.682e+1
-0.227	3.700e-4	1.685e+1
-0.226	3.715e-4	1.687e+1
-0.225	3.731e-4	1.690e+1
-0.224	3.749e-4	1.692e+1
-0.223	3.769e-4	1.695e+1
-0.222	3.787e-4	1.697e+1
-0.221	3.807e-4	1.700e+1
-0.220	3.830e-4	1.702e+1
-0.219	3.851e-4	1.705e+1
-0.218	3.879e-4	1.707e+1
-0.217	3.904e-4	1.710e+1
-0.216	3.932e-4	1.712e+1
-0.215	3.960e-4	1.715e+1
-0.214	3.989e-4	1.717e+1
-0.213	4.020e-4	1.720e+1
-0.212	4.052e-4	1.722e+1
-0.211	4.085e-4	1.725e+1
-0.210	4.120e-4	1.727e+1
-0.209	4.157e-4	1.730e+1
-0.208	4.194e-4	1.732e+1
-0.207	4.234e-4	1.735e+1
-0.206	4.273e-4	1.737e+1
-0.205	4.315e-4	1.740e+1
-0.204	4.359e-4	1.742e+1
-0.203	4.403e-4	1.745e+1
-0.202	4.448e-4	1.747e+1
-0.201	4.494e-4	1.750e+1
-0.200	4.540e-4	1.752e+1
-0.199	4.591e-4	1.755e+1
-0.198	4.643e-4	1.757e+1
-0.197	4.697e-4	1.760e+1
-0.196	4.749e-4	1.762e+1
-0.195	4.803e-4	1.765e+1
-0.194	4.859e-4	1.767e+1
-0.193	4.917e-4	1.770e+1
-0.192	4.974e-4	1.772e+1
-0.191	5.035e-4	1.775e+1
-0.190	5.097e-4	1.777e+1
-0.189	5.159e-4	1.780e+1
-0.188	5.222e-4	1.782e+1
-0.187	5.285e-4	1.785e+1
-0.186	5.352e-4	1.787e+1
-0.185	5.419e-4	1.790e+1
-0.184	5.486e-4	1.792e+1
-0.183	5.556e-4	1.795e+1
-0.182	5.625e-4	1.797e+1
-0.181	5.694e-4	1.800e+1
-0.180	5.764e-4	1.802e+1
-0.179	5.836e-4	1.805e+1
-0.178	5.912e-4	1.807e+1
-0.177	5.985e-4	1.810e+1
-0.176	6.058e-4	1.812e+1
-0.175	6.135e-4	1.815e+1
-0.174	6.209e-4	1.817e+1
-0.173	6.286e-4	1.820e+1
-0.172	6.364e-4	1.822e+1
-0.171	6.438e-4	1.825e+1
-0.170	6.515e-4	1.827e+1
-0.169	6.590e-4	1.830e+1
-0.168	6.663e-4	1.832e+1
-0.167	6.741e-4	1.835e+1
-0.166	6.816e-4	1.837e+1
-0.165	6.889e-4	1.840e+1
-0.164	6.962e-4	1.842e+1
-0.163	7.036e-4	1.845e+1
-0.162	7.109e-4	1.847e+1
-0.161	7.179e-4	1.850e+1
-0.160	7.251e-4	1.852e+1
-0.159	7.319e-4	1.855e+1
-0.158	7.387e-4	1.857e+1
-0.157	7.457e-4	1.860e+1
-0.156	7.524e-4	1.862e+1
-0.155	7.586e-4	1.865e+1
-0.154	7.646e-4	1.867e+1
-0.153	7.703e-4	1.870e+1
-0.152	7.759e-4	1.872e+1
-0.151	7.814e-4	1.875e+1
-0.150	7.861e-4	1.877e+1
-0.149	7.907e-4	1.880e+1
-0.148	7.953e-4	1.882e+1
-0.147	7.994e-4	1.885e+1
-0.146	8.033e-4	1.887e+1
-0.145	8.068e-4	1.890e+1
-0.144	8.099e-4	1.892e+1
-0.143	8.128e-4	1.895e+1
-0.142	8.151e-4	1.897e+1
-0.141	8.173e-4	1.900e+1
-0.140	8.191e-4	1.902e+1
-0.139	8.203e-4	1.905e+1
-0.138	8.215e-4	1.907e+1
-0.137	8.220e-4	1.910e+1
-0.136	8.221e-4	1.912e+1
-0.135	8.222e-4	1.915e+1
-0.134	8.216e-4	1.917e+1
-0.133	8.208e-4	1.920e+1
-0.132	8.198e-4	1.922e+1
-0.131	8.181e-4	1.925e+1
-0.130	8.164e-4	1.927e+1
-0.129	8.144e-4	1.930e+1
-0.128	8.121e-4	1.932e+1
-0.127	8.098e-4	1.935e+1
-0.126	8.071e-4	1.937e+1
-0.125	8.047e-4	1.940e+1
-0.124	8.019e-4	1.942e+1
-0.123	7.991e-4	1.945e+1
-0.122	7.965e-4	1.947e+1
-0.121	7.937e-4	1.950e+1
-0.120	7.911e-4	1.952e+1
-0.119	7.886e-4	1.955e+1
-0.118	7.859e-4	1.957e+1
-0.117	7.833e-4	1.960e+1
-0.116	7.809e-4	1.962e+1
-0.115	7.783e-4	1.965e+1
-0.114	7.758e-4	1.967e+1
-0.113	7.733e-4	1.970e+1
-0.112	7.709e-4	1.972e+1
-0.111	7.685e-4	1.975e+1
-0.110	7.661e-4	1.977e+1
-0.109	7.639e-4	1.980e+1
-0.108	7.619e-4	1.982e+1
-0.107	7.594e-4	1.985e+1
-0.106	7.575e-4	1.987e+1
-0.105	7.552e-4	1.990e+1
-0.104	7.531e-4	1.992e+1
-0.103	7.510e-4	1.995e+1
-0.102	7.492e-4	1.997e+1
-0.101	7.472e-4	2.000e+1
-0.100	7.453e-4	2.002e+1
-0.099	7.432e-4	2.005e+1
-0.098	7.413e-4	2.007e+1
-0.097	7.394e-4	2.010e+1
-0.096	7.377e-4	2.012e+1
-0.095	7.361e-4	2.015e+1
-0.094	7.344e-4	2.017e+1
-0.093	7.329e-4	2.020e+1
-0.092	7.315e-4	2.022e+1
-0.091	7.300e-4	2.025e+1
-0.090	7.287e-4	2.027e+1
-0.089	7.274e-4	2.030e+1
-0.088	7.261e-4	2.032e+1
-0.087	7.249e-4	2.035e+1
-0.086	7.236e-4	2.037e+1
-0.085	7.222e-4	2.040e+1
-0.084	7.210e-4	2.042e+1
-0.083	7.198e-4	2.045e+1
-0.082	7.187e-4	2.047e+1
-0.081	7.174e-4	2.050e+1
-0.080	7.162e-4	2.052e+1
-0.079	7.151e-4	2.055e+1
-0.078	7.139e-4	2.057e+1
-0.077	7.130e-4	2.060e+1
-0.076	7.119e-4	2.062e+1
-0.075	7.110e-4	2.065e+1
-0.074	7.099e-4	2.067e+1
-0.073	7.089e-4	2.070e+1
-0.072	7.079e-4	2.072e+1
-0.071	7.070e-4	2.075e+1
-0.070	7.061e-4	2.077e+1
-0.069	7.050e-4	2.080e+1
-0.068	7.039e-4	2.082e+1
-0.067	7.028e-4	2.085e+1
-0.066	7.018e-4	2.087e+1
-0.065	7.006e-4	2.090e+1
-0.064	6.995e-4	2.092e+1
-0.063	6.985e-4	2.095e+1
-0.062	6.974e-4	2.097e+1
-0.061	6.961e-4	2.100e+1
-0.060	6.949e-4	2.102e+1
-0.059	6.935e-4	2.105e+1
-0.058	6.924e-4	2.107e+1
-0.057	6.910e-4	2.110e+1
-0.056	6.897e-4	2.112e+1
-0.055	6.883e-4	2.115e+1
-0.054	6.868e-4	2.117e+1
-0.053	6.855e-4	2.120e+1
-0.052	6.842e-4	2.122e+1
-0.051	6.826e-4	2.125e+1
-0.050	6.813e-4	2.127e+1
-0.049	6.798e-4	2.130e+1
-0.048	6.783e-4	2.132e+1
-0.047	6.767e-4	2.135e+1
-0.046	6.750e-4	2.137e+1
-0.045	6.737e-4	2.140e+1
-0.044	6.721e-4	2.142e+1
-0.043	6.705e-4	2.145e+1
-0.042	6.689e-4	2.147e+1
-0.041	6.674e-4	2.150e+1
-0.040	6.658e-4	2.152e+1
-0.039	6.643e-4	2.155e+1
-0.038	6.629e-4	2.157e+1
-0.037	6.615e-4	2.160e+1
-0.036	6.601e-4	2.162e+1
-0.035	6.587e-4	2.165e+1
-0.034	6.572e-4	2.167e+1
-0.033	6.559e-4	2.170e+1
-0.032	6.545e-4	2.172e+1
-0.031	6.531e-4	2.175e+1
-0.030	6.517e-4	2.177e+1
-0.029	6.505e-4	2.180e+1
-0.028	6.494e-4	2.182e+1
-0.027	6.482e-4	2.185e+1
-0.026	6.472e-4	2.187e+1
-0.025	6.462e-4	2.190e+1
-0.024	6.453e-4	2.192e+1
-0.023	6.444e-4	2.195e+1
-0.022	6.436e-4	2.197e+1
-0.021	6.430e-4	2.200e+1
-0.020	6.427e-4	2.202e+1
-0.019	6.421e-4	2.205e+1
-0.018	6.416e-4	2.207e+1
-0.017	6.412e-4	2.210e+1
-0.016	6.410e-4	2.212e+1
-0.015	6.409e-4	2.215e+1
-0.014	6.408e-4	2.217e+1
-0.013	6.407e-4	2.220e+1
-0.012	6.408e-4	2.222e+1
-0.011	6.409e-4	2.225e+1
-0.010	6.412e-4	2.227e+1
-0.009	6.415e-4	2.230e+1
-0.008	6.418e-4	2.232e+1
-0.007	6.424e-4	2.235e+1
-0.006	6.429e-4	2.237e+1
-0.005	6.435e-4	2.240e+1
-0.004	6.440e-4	2.242e+1
-0.003	6.447e-4	2.245e+1
-0.002	6.453e-4	2.247e+1
-0.001	6.461e-4	2.250e+1
-0.000	6.473e-4	2.252e+1
0.001	6.481e-4	2.255e+1
0.002	6.488e-4	2.257e+1
0.003	6.495e-4	2.260e+1
0.004	6.504e-4	2.262e+1
0.005	6.512e-4	2.265e+1
0.006	6.520e-4	2.267e+1
0.007	6.530e-4	2.270e+1
0.008	6.538e-4	2.272e+1
0.009	6.548e-4	2.275e+1
0.010	6.556e-4	2.277e+1
0.011	6.566e-4	2.280e+1
0.012	6.576e-4	2.282e+1
0.013	6.585e-4	2.285e+1
0.014	6.594e-4	2.287e+1
0.015	6.605e-4	2.290e+1
0.016	6.614e-4	2.292e+1
0.017	6.625e-4	2.295e+1
0.018	6.634e-4	2.297e+1
0.019	6.645e-4	2.300e+1
0.020	6.655e-4	2.302e+1
0.021	6.664e-4	2.305e+1
0.022	6.674e-4	2.307e+1
0.023	6.683e-4	2.310e+1
0.024	6.693e-4	2.312e+1
0.025	6.704e-4	2.315e+1
0.026	6.714e-4	2.317e+1
0.027	6.723e-4	2.320e+1
0.028	6.737e-4	2.322e+1
0.029	6.745e-4	2.325e+1
0.030	6.756e-4	2.327e+1
0.031	6.767e-4	2.330e+1
0.032	6.777e-4	2.332e+1
0.033	6.788e-4	2.335e+1
0.034	6.798e-4	2.337e+1
0.035	6.806e-4	2.340e+1
0.036	6.816e-4	2.342e+1
0.037	6.826e-4	2.345e+1
0.038	6.837e-4	2.347e+1
0.039	6.846e-4	2.350e+1
0.040	6.856e-4	2.352e+1
0.041	6.865e-4	2.355e+1
0.042	6.874e-4	2.357e+1
0.043	6.884e-4	2.360e+1
0.044	6.894e-4	2.362e+1
0.045	6.904e-4	2.365e+1
0.046	6.914e-4	2.367e+1
0.047	6.925e-4	2.370e+1
0.048	6.932e-4	2.372e+1
0.049	6.941e-4	2.375e+1
0.050	6.950e-4	2.377e+1
0.051	6.961e-4	2.380e+1
0.052	6.972e-4	2.382e+1
0.053	6.980e-4	2.385e+1
0.054	6.990e-4	2.387e+1
0.055	6.999e-4	2.390e+1
0.056	7.008e-4	2.392e+1
0.057	7.018e-4	2.395e+1
0.058	7.029e-4	2.397e+1
0.059	7.037e-4	2.400e+1
0.060	7.046e-4	2.402e+1
0.061	7.054e-4	2.405e+1
0.062	7.063e-4	2.407e+1
0.063	7.071e-4	2.410e+1
0.064	7.079e-4	2.412e+1
0.065	7.089e-4	2.415e+1
0.066	7.096e-4	2.417e+1
0.067	7.102e-4	2.420e+1
0.068	7.111e-4	2.422e+1
0.069	7.117e-4	2.425e+1
0.070	7.127e-4	2.427e+1
0.071	7.136e-4	2.430e+1
0.072	7.143e-4	2.432e+1
0.073	7.151e-4	2.435e+1
0.074	7.158e-4	2.437e+1
0.075	7.166e-4	2.440e+1
0.076	7.175e-4	2.442e+1
0.077	7.182e-4	2.445e+1
0.078	7.191e-4	2.447e+1
0.079	7.198e-4	2.450e+1
0.080	7.206e-4	2.452e+1
0.081	7.214e-4	2.455e+1
0.082	7.221e-4	2.457e+1
0.083	7.229e-4	2.460e+1
0.084	7.236e-4	2.462e+1
0.085	7.243e-4	2.465e+1
0.086	7.250e-4	2.467e+1
0.087	7.257e-4	2.470e+1
0.088	7.263e-4	2.472e+1
0.089	7.271e-4	2.475e+1
0.090	7.278e-4	2.477e+1
0.091	7.284e-4	2.480e+1
0.092	7.291e-4	2.482e+1
0.093	7.296e-4	2.485e+1
0.094	7.303e-4	2.487e+1
0.095	7.308e-4	2.490e+1
0.096	7.315e-4	2.492e+1
0.097	7.321e-4	2.495e+1
0.098	7.327e-4	2.497e+1
0.099	7.331e-4	2.500e+1
0.100	7.338e-4	2.502e+1
0.101	7.344e-4	2.505e+1
0.102	7.350e-4	2.507e+1
0.103	7.357e-4	2.510e+1
0.104	7.363e-4	2.512e+1
0.105	7.369e-4	2.515e+1
0.106	7.375e-4	2.517e+1
0.107	7.380e-4	2.520e+1
0.108	7.387e-4	2.522e+1
0.109	7.392e-4	2.525e+1
0.110	7.398e-4	2.527e+1
0.111	7.404e-4	2.530e+1
0.112	7.409e-4	2.532e+1
0.113	7.415e-4	2.535e+1
0.114	7.419e-4	2.537e+1
0.115	7.424e-4	2.540e+1
0.116	7.430e-4	2.542e+1
0.117	7.436e-4	2.545e+1
0.118	7.442e-4	2.547e+1
0.119	7.447e-4	2.550e+1
0.120	7.451e-4	2.552e+1
0.121	7.456e-4	2.555e+1
0.122	7.463e-4	2.557e+1
0.123	7.467e-4	2.560e+1
0.124	7.473e-4	2.562e+1
0.125	7.475e-4	2.565e+1
0.126	7.480e-4	2.567e+1
0.127	7.484e-4	2.570e+1
0.128	7.490e-4	2.572e+1
0.129	7.493e-4	2.575e+1
0.130	7.497e-4	2.577e+1
0.131	7.501e-4	2.580e+1
0.132	7.505e-4	2.582e+1
0.133	7.509e-4	2.585e+1
0.134	7.515e-4	2.587e+1
0.135	7.518e-4	2.590e+1
0.136	7.521e-4	2.592e+1
0.137	7.527e-4	2.595e+1
0.138	7.528e-4	2.597e+1
0.139	7.532e-4	2.600e+1
0.140	7.536e-4	2.602e+1
0.141	7.538e-4	2.605e+1
0.142	7.543e-4	2.607e+1
0.143	7.546e-4	2.610e+1
0.144	7.549e-4	2.612e+1
0.145	7.554e-4	2.615e+1
0.146	7.555e-4	2.617e+1
0.147	7.558e-4	2.620e+1
0.148	7.563e-4	2.622e+1
0.149	7.565e-4	2.625e+1
0.150	7.569e-4	2.627e+1
0.151	7.572e-4	2.630e+1
0.152	7.575e-4	2.632e+1
0.153	7.577e-4	2.635e+1
0.154	7.578e-4	2.637e+1
0.155	7.582e-4	2.640e+1
0.156	7.583e-4	2.642e+1
0.157	7.587e-4	2.645e+1
0.158	7.590e-4	2.647e+1
0.159	7.591e-4	2.650e+1
0.160	7.594e-4	2.652e+1
0.161	7.596e-4	2.655e+1
0.162	7.598e-4	2.657e+1
0.163	7.602e-4	2.660e+1
0.164	7.605e-4	2.662e+1
0.165	7.607e-4	2.665e+1
0.166	7.609e-4	2.667e+1
0.167	7.612e-4	2.670e+1
0.168	7.613e-4	2.672e+1
0.169	7.615e-4	2.675e+1
0.170	7.616e-4	2.677e+1
0.171	7.617e-4	2.680e+1
0.172	7.618e-4	2.682e+1
0.173	7.620e-4	2.685e+1
0.174	7.623e-4	2.687e+1
0.175	7.624e-4	2.690e+1
0.176	7.626e-4	2.692e+1
0.177	7.627e-4	2.695e+1
0.178	7.629e-4	2.697e+1
0.179	7.631e-4	2.700e+1
0.180	7.632e-4	2.702e+1
0.181	7.632e-4	2.705e+1
0.182	7.633e-4	2.707e+1
0.183	7.635e-4	2.710e+1
0.184	7.636e-4	2.712e+1
0.185	7.636e-4	2.715e+1
0.186	7.639e-4	2.717e+1
0.187	7.641e-4	2.720e+1
0.188	7.642e-4	2.722e+1
0.189	7.642e-4	2.725e+1
0.190	7.643e-4	2.727e+1
0.191	7.644e-4	2.730e+1
0.192	7.645e-4	2.732e+1
0.193	7.647e-4	2.735e+1
0.194	7.646e-4	2.737e+1
0.195	7.646e-4	2.740e+1
0.196	7.647e-4	2.742e+1
0.197	7.648e-4	2.745e+1
0.198	7.649e-4	2.747e+1
0.199	7.649e-4	2.750e+1
0.200	7.650e-4	2.752e+1
0.201	7.651e-4	2.755e+1
0.202	7.652e-4	2.757e+1
0.203	7.651e-4	2.760e+1
0.204	7.652e-4	2.762e+1
0.205	7.654e-4	2.765e+1
0.206	7.653e-4	2.767e+1
0.207	7.654e-4	2.770e+1
0.208	7.654e-4	2.772e+1
0.209	7.653e-4	2.775e+1
0.210	7.654e-4	2.777e+1
0.211	7.655e-4	2.780e+1
0.212	7.656e-4	2.782e+1
0.213	7.655e-4	2.785e+1
0.214	7.654e-4	2.787e+1
0.215	7.653e-4	2.790e+1
0.216	7.653e-4	2.792e+1
0.217	7.654e-4	2.795e+1
0.218	7.655e-4	2.797e+1
0.219	7.654e-4	2.800e+1
0.220	7.655e-4	2.802e+1
0.221	7.652e-4	2.805e+1
0.222	7.652e-4	2.807e+1
0.223	7.652e-4	2.810e+1
0.224	7.652e-4	2.812e+1
0.225	7.652e-4	2.815e+1
0.226	7.650e-4	2.817e+1
0.227	7.651e-4	2.820e+1
0.228	7.650e-4	2.822e+1
0.229	7.649e-4	2.825e+1
0.230	7.649e-4	2.827e+1
0.231	7.650e-4	2.830e+1
0.232	7.649e-4	2.832e+1
0.233	7.648e-4	2.835e+1
0.234	7.646e-4	2.837e+1
0.235	7.646e-4	2.840e+1
0.236	7.645e-4	2.842e+1
0.237	7.645e-4	2.845e+1
0.238	7.645e-4	2.847e+1
0.239	7.644e-4	2.850e+1
0.240	7.643e-4	2.852e+1
0.241	7.641e-4	2.855e+1
0.242	7.640e-4	2.857e+1
0.243	7.640e-4	2.860e+1
0.244	7.642e-4	2.862e+1
0.245	7.639e-4	2.865e+1
0.246	7.637e-4	2.867e+1
0.247	7.637e-4	2.870e+1
0.248	7.635e-4	2.872e+1
0.249	7.634e-4	2.875e+1
0.250	7.633e-4	2.877e+1
0.251	7.631e-4	2.880e+1
0.252	7.632e-4	2.882e+1
0.253	7.631e-4	2.885e+1
0.254	7.630e-4	2.887e+1
0.255	7.629e-4	2.890e+1
0.256	7.628e-4	2.892e+1
0.257	7.627e-4	2.895e+1
0.258	7.626e-4	2.897e+1
0.259	7.623e-4	2.900e+1
0.260	7.625e-4	2.902e+1
0.261	7.624e-4	2.905e+1
0.262	7.623e-4	2.907e+1
0.263	7.621e-4	2.910e+1
0.264	7.619e-4	2.912e+1
0.265	7.618e-4	2.915e+1
0.266	7.618e-4	2.917e+1
0.267	7.616e-4	2.920e+1
0.268	7.617e-4	2.922e+1
0.269	7.614e-4	2.925e+1
0.270	7.614e-4	2.927e+1
0.271	7.613e-4	2.930e+1
0.272	7.611e-4	2.932e+1
0.273	7.609e-4	2.935e+1
0.274	7.608e-4	2.937e+1
0.275	7.608e-4	2.940e+1
0.276	7.608e-4	2.942e+1
0.277	7.604e-4	2.945e+1
0.278	7.604e-4	2.947e+1
0.279	7.601e-4	2.950e+1
0.280	7.601e-4	2.952e+1
0.281	7.600e-4	2.955e+1
0.282	7.599e-4	2.957e+1
0.283	7.598e-4	2.960e+1
0.284	7.599e-4	2.962e+1
0.285	7.597e-4	2.965e+1
0.286	7.596e-4	2.967e+1
0.287	7.594e-4	2.970e+1
0.288	7.594e-4	2.972e+1
0.289	7.593e-4	2.975e+1
0.290	7.592e-4	2.977e+1
0.291	7.589e-4	2.980e+1
0.292	7.587e-4	2.982e+1
0.293	7.584e-4	2.985e+1
0.294	7.586e-4	2.987e+1
0.295	7.584e-4	2.990e+1
0.296	7.582e-4	2.992e+1
0.297	7.581e-4	2.995e+1
0.298	7.579e-4	2.997e+1
0.299	7.577e-4	3.000e+1
0.300	7.577e-4	3.002e+1
0.301	7.575e-4	3.005e+1
0.302	7.573e-4	3.007e+1
0.303	7.572e-4	3.010e+1
0.304	7.572e-4	3.012e+1
0.305	7.569e-4	3.015e+1
0.306	7.568e-4	3.017e+1
0.307	7.567e-4	3.020e+1
0.308	7.568e-4	3.022e+1
0.309	7.564e-4	3.025e+1
0.310	7.565e-4	3.027e+1
0.311	7.563e-4	3.030e+1
0.312	7.560e-4	3.032e+1
0.313	7.560e-4	3.035e+1
0.314	7.559e-4	3.037e+1
0.315	7.556e-4	3.040e+1
0.316	7.557e-4	3.042e+1
0.317	7.554e-4	3.045e+1
0.318	7.554e-4	3.047e+1
0.319	7.552e-4	3.050e+1
0.320	7.550e-4	3.052e+1
0.321	7.548e-4	3.055e+1
0.322	7.547e-4	3.057e+1
0.323	7.544e-4	3.060e+1
0.324	7.544e-4	3.062e+1
0.325	7.541e-4	3.065e+1
0.326	7.541e-4	3.067e+1
0.327	7.539e-4	3.070e+1
0.328	7.537e-4	3.072e+1
0.329	7.537e-4	3.075e+1
0.330	7.535e-4	3.077e+1
0.331	7.533e-4	3.080e+1
0.332	7.533e-4	3.082e+1
0.333	7.529e-4	3.085e+1
0.334	7.527e-4	3.087e+1
0.335	7.526e-4	3.090e+1
0.336	7.524e-4	3.092e+1
0.337	7.522e-4	3.095e+1
0.338	7.521e-4	3.097e+1
0.339	7.519e-4	3.100e+1
0.340	7.518e-4	3.102e+1
0.341	7.515e-4	3.105e+1
0.342	7.515e-4	3.107e+1
0.343	7.512e-4	3.110e+1
0.344	7.510e-4	3.112e+1
0.345	7.508e-4	3.115e+1
0.346	7.506e-4	3.117e+1
0.347	7.505e-4	3.120e+1
0.348	7.504e-4	3.122e+1
0.349	7.501e-4	3.125e+1
0.350	7.501e-4	3.127e+1
0.351	7.499e-4	3.130e+1
0.352	7.497e-4	3.132e+1
0.353	7.495e-4	3.135e+1
0.354	7.494e-4	3.137e+1
0.355	7.491e-4	3.140e+1
0.356	7.490e-4	3.142e+1
0.357	7.486e-4	3.145e+1
0.358	7.485e-4	3.147e+1
0.359	7.484e-4	3.150e+1
0.360	7.481e-4	3.152e+1
0.361	7.479e-4	3.155e+1
0.362	7.476e-4	3.157e+1
0.363	7.472e-4	3.160e+1
0.364	7.471e-4	3.162e+1
0.365	7.469e-4	3.165e+1
0.366	7.467e-4	3.167e+1
0.367	7.465e-4	3.170e+1
0.368	7.462e-4	3.172e+1
0.369	7.461e-4	3.175e+1
0.370	7.459e-4	3.177e+1
0.371	7.457e-4	3.180e+1
0.372	7.455e-4	3.182e+1
0.373	7.453e-4	3.185e+1
0.374	7.451e-4	3.187e+1
0.375	7.449e-4	3.190e+1
0.376	7.444e-4	3.192e+1
0.377	7.443e-4	3.195e+1
0.378	7.441e-4	3.197e+1
0.379	7.438e-4	3.200e+1
0.380	7.435e-4	3.202e+1
0.381	7.431e-4	3.205e+1
0.382	7.430e-4	3.207e+1
0.383	7.426e-4	3.210e+1
0.384	7.424e-4	3.212e+1
0.385	7.421e-4	3.215e+1
0.386	7.418e-4	3.217e+1
0.387	7.416e-4	3.220e+1
0.388	7.415e-4	3.222e+1
0.389	7.411e-4	3.225e+1
0.390	7.411e-4	3.227e+1
0.391	7.410e-4	3.230e+1
0.392	7.407e-4	3.232e+1
0.393	7.403e-4	3.235e+1
0.394	7.400e-4	3.237e+1
0.395	7.398e-4	3.240e+1
0.396	7.397e-4	3.242e+1
0.397	7.394e-4	3.245e+1
0.398	7.391e-4	3.247e+1
0.399	7.389e-4	3.250e+1
0.400	7.385e-4	3.252e+1
0.401	7.382e-4	3.255e+1
0.402	7.378e-4	3.257e+1
0.403	7.378e-4	3.260e+1
0.404	7.376e-4	3.262e+1
0.405	7.372e-4	3.265e+1
0.406	7.370e-4	3.267e+1
0.407	7.367e-4	3.270e+1
0.408	7.364e-4	3.272e+1
0.409	7.364e-4	3.275e+1
0.410	7.367e-4	3.277e+1
0.411	7.362e-4	3.280e+1
0.412	7.360e-4	3.282e+1
0.413	7.355e-4	3.285e+1
0.414	7.353e-4	3.287e+1
0.415	7.350e-4	3.290e+1
0.416	7.347e-4	3.292e+1
0.417	7.345e-4	3.295e+1
0.418	7.342e-4	3.297e+1
0.419	7.340e-4	3.300e+1
0.420	7.338e-4	3.302e+1
0.421	7.333e-4	3.305e+1
0.422	7.331e-4	3.307e+1
0.423	7.331e-4	3.310e+1
0.424	7.328e-4	3.312e+1
0.425	7.327e-4	3.315e+1
0.426	7.324e-4	3.317e+1
0.427	7.322e-4	3.320e+1
0.428	7.318e-4	3.322e+1
0.429	7.316e-4	3.325e+1
0.430	7.316e-4	3.327e+1
0.431	7.312e-4	3.330e+1
0.432	7.310e-4	3.332e+1
0.433	7.307e-4	3.335e+1
0.434	7.304e-4	3.337e+1
0.435	7.301e-4	3.340e+1
0.436	7.300e-4	3.342e+1
0.437	7.297e-4	3.345e+1
0.438	7.295e-4	3.347e+1
0.439	7.292e-4	3.350e+1
0.440	7.290e-4	3.352e+1
0.441	7.288e-4	3.355e+1
0.442	7.286e-4	3.357e+1
0.443	7.283e-4	3.360e+1
0.444	7.282e-4	3.362e+1
0.445	7.277e-4	3.365e+1
0.446	7.276e-4	3.367e+1
0.447	7.275e-4	3.370e+1
0.448	7.272e-4	3.372e+1
0.449	7.272e-4	3.375e+1
0.450	7.270e-4	3.377e+1
0.451	7.268e-4	3.380e+1
0.452	7.266e-4	3.382e+1
0.453	7.262e-4	3.385e+1
0.454	7.262e-4	3.387e+1
0.455	7.260e-4	3.390e+1
0.456	7.256e-4	3.392e+1
0.457	7.255e-4	3.395e+1
0.458	7.253e-4	3.397e+1
0.459	7.251e-4	3.400e+1
0.460	7.251e-4	3.402e+1
0.461	7.249e-4	3.405e+1
0.462	7.248e-4	3.407e+1
0.463	7.247e-4	3.410e+1
0.464	7.243e-4	3.412e+1
0.465	7.241e-4	3.415e+1
0.466	7.240e-4	3.417e+1
0.467	7.239e-4	3.420e+1
0.468	7.240e-4	3.422e+1
0.469	7.237e-4	3.425e+1
0.470	7.235e-4	3.427e+1
0.471	7.233e-4	3.430e+1
0.472	7.231e-4	3.432e+1
0.473	7.232e-4	3.435e+1
0.474	7.230e-4	3.437e+1
0.475	7.229e-4	3.440e+1
0.476	7.231e-4	3.442e+1
0.477	7.227e-4	3.445e+1
0.478	7.227e-4	3.447e+1
0.479	7.226e-4	3.450e+1
0.480	7.227e-4	3.452e+1
0.481	7.227e-4	3.455e+1
0.482	7.225e-4	3.457e+1
0.483	7.224e-4	3.460e+1
0.484	7.226e-4	3.462e+1
0.485	7.223e-4	3.465e+1
0.486	7.225e-4	3.467e+1
0.487	7.224e-4	3.470e+1
0.488	7.225e-4	3.472e+1
0.489	7.227e-4	3.475e+1
0.490	7.226e-4	3.477e+1
0.491	7.228e-4	3.480e+1
0.492	7.228e-4	3.482e+1
0.493	7.227e-4	3.485e+1
0.494	7.227e-4	3.487e+1
0.495	7.227e-4	3.490e+1
0.496	7.227e-4	3.492e+1
0.497	7.229e-4	3.495e+1
0.498	7.230e-4	3.497e+1
0.499	7.231e-4	3.500e+1
0.500	7.233e-4	3.502e+1
0.501	7.232e-4	3.505e+1
0.502	7.235e-4	3.507e+1
0.503	7.237e-4	3.510e+1
0.504	7.238e-4	3.512e+1
0.505	7.242e-4	3.515e+1
0.506	7.244e-4	3.517e+1
0.507	7.246e-4	3.520e+1
0.508	7.249e-4	3.522e+1
0.509	7.247e-4	3.525e+1
0.510	7.253e-4	3.527e+1
0.511	7.256e-4	3.530e+1
0.512	7.262e-4	3.532e+1
0.513	7.263e-4	3.535e+1
0.514	7.266e-4	3.537e+1
0.515	7.269e-4	3.540e+1
0.516	7.273e-4	3.542e+1
0.517	7.275e-4	3.545e+1
0.518	7.281e-4	3.547e+1
0.519	7.283e-4	3.550e+1
0.520	7.288e-4	3.552e+1
0.521	7.292e-4	3.555e+1
0.522	7.296e-4	3.557e+1
0.523	7.300e-4	3.560e+1
0.524	7.307e-4	3.562e+1
0.525	7.310e-4	3.565e+1
0.526	7.317e-4	3.567e+1
0.527	7.321e-4	3.570e+1
0.528	7.326e-4	3.572e+1
0.529	7.332e-4	3.575e+1
0.530	7.337e-4	3.577e+1
0.531	7.344e-4	3.580e+1
0.532	7.354e-4	3.582e+1
0.533	7.360e-4	3.585e+1
0.534	7.366e-4	3.587e+1
0.535	7.374e-4	3.590e+1
0.536	7.381e-4	3.592e+1
0.537	7.390e-4	3.595e+1
0.538	7.398e-4	3.597e+1
0.539	7.407e-4	3.600e+1
0.540	7.419e-4	3.602e+1
0.541	7.426e-4	3.605e+1
0.542	7.438e-4	3.607e+1
0.543	7.447e-4	3.610e+1
0.544	7.460e-4	3.612e+1
0.545	7.471e-4	3.615e+1
0.546	7.482e-4	3.617e+1
0.547	7.494e-4	3.620e+1
0.548	7.507e-4	3.622e+1
0.549	7.517e-4	3.625e+1
0.550	7.533e-4	3.627e+1
0.551	7.546e-4	3.630e+1
0.552	7.560e-4	3.632e+1
0.553	7.575e-4	3.635e+1
0.554	7.589e-4	3.637e+1
0.555	7.603e-4	3.640e+1
0.556	7.621e-4	3.642e+1
0.557	7.635e-4	3.645e+1
0.558	7.652e-4	3.647e+1
0.559	7.669e-4	3.650e+1
0.560	7.684e-4	3.652e+1
0.561	7.704e-4	3.655e+1
0.562	7.723e-4	3.657e+1
0.563	7.743e-4	3.660e+1
0.564	7.765e-4	3.662e+1
0.565	7.785e-4	3.665e+1
0.566	7.808e-4	3.667e+1
0.567	7.832e-4	3.670e+1
0.568	7.854e-4	3.672e+1
0.569	7.879e-4	3.675e+1
0.570	7.903e-4	3.677e+1
0.571	7.928e-4	3.680e+1
0.572	7.956e-4	3.682e+1
0.573	7.982e-4	3.685e+1
0.574	8.012e-4	3.687e+1
0.575	8.042e-4	3.690e+1
0.576	8.073e-4	3.692e+1
0.577	8.105e-4	3.695e+1
0.578	8.138e-4	3.697e+1
0.579	8.173e-4	3.700e+1
0.580	8.210e-4	3.702e+1
0.581	8.243e-4	3.705e+1
0.582	8.283e-4	3.707e+1
0.583	8.322e-4	3.710e+1
0.584	8.360e-4	3.712e+1
0.585	8.402e-4	3.715e+1
0.586	8.444e-4	3.717e+1
0.587	8.489e-4	3.720e+1
0.588	8.534e-4	3.722e+1
0.589	8.577e-4	3.725e+1
0.590	8.628e-4	3.727e+1
0.591	8.679e-4	3.730e+1
0.592	8.729e-4	3.732e+1
0.593	8.781e-4	3.735e+1
0.594	8.833e-4	3.737e+1
0.595	8.888e-4	3.740e+1
0.596	8.948e-4	3.742e+1
0.597	9.005e-4	3.745e+1
0.598	9.066e-4	3.747e+1
0.599	9.128e-4	3.750e+1
0.600	9.192e-4	3.752e+1
0.601	9.257e-4	3.755e+1
0.602	9.322e-4	3.757e+1
0.603	9.389e-4	3.760e+1
0.604	9.460e-4	3.762e+1
0.605	9.528e-4	3.765e+1
0.606	9.604e-4	3.767e+1
0.607	9.678e-4	3.770e+1
0.608	9.754e-4	3.773e+1
0.609	9.830e-4	3.775e+1
0.610	9.906e-4	3.778e+1
0.611	9.986e-4	3.780e+1
0.612	1.007e-3	3.783e+1
0.613	1.015e-3	3.785e+1
0.614	1.023e-3	3.788e+1
0.615	1.032e-3	3.790e+1
0.616	1.040e-3	3.793e+1
0.617	1.049e-3	3.795e+1
0.618	1.057e-3	3.798e+1
0.619	1.066e-3	3.800e+1
0.620	1.075e-3	3.803e+1
0.621	1.084e-3	3.805e+1
0.622	1.093e-3	3.808e+1
0.623	1.102e-3	3.810e+1
0.624	1.110e-3	3.813e+1
0.625	1.120e-3	3.815e+1
0.626	1.128e-3	3.818e+1
0.627	1.137e-3	3.820e+1
0.628	1.146e-3	3.823e+1
0.629	1.155e-3	3.825e+1
0.630	1.164e-3	3.828e+1
0.631	1.173e-3	3.830e+1
0.632	1.182e-3	3.833e+1
0.633	1.191e-3	3.835e+1
0.634	1.199e-3	3.838e+1
0.635	1.208e-3	3.840e+1
0.636	1.217e-3	3.843e+1
0.637	1.225e-3	3.845e+1
0.638	1.234e-3	3.848e+1
0.639	1.242e-3	3.850e+1
0.640	1.250e-3	3.853e+1
0.641	1.259e-3	3.855e+1
0.642	1.267e-3	3.858e+1
0.643	1.275e-3	3.860e+1
0.644	1.283e-3	3.863e+1
0.645	1.291e-3	3.865e+1
0.646	1.299e-3	3.868e+1
0.647	1.306e-3	3.870e+1
0.648	1.314e-3	3.873e+1
0.649	1.321e-3	3.875e+1
0.650	1.329e-3	3.878e+1
0.651	1.336e-3	3.880e+1
0.652	1.343e-3	3.883e+1
0.653	1.350e-3	3.885e+1
0.654	1.358e-3	3.888e+1
0.655	1.365e-3	3.890e+1
0.656	1.371e-3	3.893e+1
0.657	1.378e-3	3.895e+1
0.658	1.385e-3	3.898e+1
0.659	1.392e-3	3.900e+1
0.660	1.399e-3	3.903e+1
0.661	1.405e-3	3.905e+1
0.662	1.412e-3	3.908e+1
0.663	1.418e-3	3.910e+1
0.664	1.424e-3	3.913e+1
0.665	1.431e-3	3.915e+1
0.666	1.437e-3	3.918e+1
0.667	1.443e-3	3.920e+1
0.668	1.449e-3	3.923e+1
0.669	1.455e-3	3.925e+1
0.670	1.461e-3	3.928e+1
0.671	1.467e-3	3.930e+1
0.672	1.473e-3	3.933e+1
0.673	1.479e-3	3.935e+1
0.674	1.485e-3	3.938e+1
0.675	1.491e-3	3.940e+1
0.676	1.497e-3	3.943e+1
0.677	1.503e-3	3.945e+1
0.678	1.509e-3	3.948e+1
0.679	1.515e-3	3.950e+1
0.680	1.521e-3	3.953e+1
0.681	1.527e-3	3.955e+1
0.682	1.534e-3	3.958e+1
0.683	1.540e-3	3.960e+1
0.684	1.547e-3	3.963e+1
0.685	1.553e-3	3.965e+1
0.686	1.559e-3	3.968e+1
0.687	1.565e-3	3.970e+1
0.688	1.571e-3	3.973e+1
0.689	1.578e-3	3.975e+1
0.690	1.585e-3	3.978e+1
0.691	1.591e-3	3.980e+1
0.692	1.598e-3	3.983e+1
0.693	1.605e-3	3.985e+1
0.694	1.612e-3	3.988e+1
0.695	1.619e-3	3.990e+1
0.696	1.626e-3	3.993e+1
0.697	1.633e-3	3.995e+1
0.698	1.640e-3	3.998e+1
0.699	1.648e-3	4.000e+1
0.700	1.655e-3	4.003e+1
0.701	1.663e-3	4.005e+1
0.702	1.671e-3	4.008e+1
0.703	1.679e-3	4.010e+1
0.704	1.687e-3	4.013e+1
0.705	1.695e-3	4.015e+1
0.706	1.703e-3	4.018e+1
0.707	1.712e-3	4.020e+1
0.708	1.720e-3	4.023e+1
0.709	1.729e-3	4.025e+1
0.710	1.738e-3	4.028e+1
0.711	1.747e-3	4.030e+1
0.712	1.756e-3	4.033e+1
0.713	1.766e-3	4.035e+1
0.714	1.775e-3	4.038e+1
0.715	1.785e-3	4.040e+1
0.716	1.795e-3	4.043e+1
0.717	1.805e-3	4.045e+1
0.718	1.816e-3	4.048e+1
0.719	1.826e-3	4.050e+1
0.720	1.837e-3	4.053e+1
0.721	1.848e-3	4.055e+1
0.722	1.858e-3	4.058e+1
0.723	1.869e-3	4.060e+1
0.724	1.881e-3	4.063e+1
0.725	1.892e-3	4.065e+1
0.726	1.904e-3	4.068e+1
0.727	1.916e-3	4.070e+1
0.728	1.928e-3	4.073e+1
0.729	1.939e-3	4.075e+1
0.730	1.951e-3	4.078e+1
0.731	1.963e-3	4.080e+1
0.732	1.976e-3	4.083e+1
0.733	1.989e-3	4.085e+1
0.734	2.003e-3	4.088e+1
0.735	2.016e-3	4.090e+1
0.736	2.030e-3	4.093e+1
0.737	2.044e-3	4.095e+1
0.738	2.058e-3	4.098e+1
0.739	2.072e-3	4.100e+1
0.740	2.087e-3	4.103e+1
0.741	2.102e-3	4.105e+1
0.742	2.116e-3	4.108e+1
0.743	2.132e-3	4.110e+1
0.744	2.147e-3	4.113e+1
0.745	2.163e-3	4.115e+1
0.746	2.178e-3	4.118e+1
0.747	2.195e-3	4.120e+1
0.748	2.211e-3	4.123e+1
0.749	2.228e-3	4.125e+1
0.750	2.244e-3	4.128e+1
0.751	2.261e-3	4.130e+1
0.752	2.278e-3	4.133e+1
0.753	2.296e-3	4.135e+1
0.754	2.314e-3	4.138e+1
0.755	2.333e-3	4.140e+1
0.756	2.351e-3	4.143e+1
0.757	2.369e-3	4.145e+1
0.758	2.388e-3	4.148e+1
0.759	2.407e-3	4.150e+1
0.760	2.426e-3	4.153e+1
0.761	2.445e-3	4.155e+1
0.762	2.465e-3	4.158e+1
0.763	2.485e-3	4.160e+1
0.764	2.505e-3	4.163e+1
0.765	2.525e-3	4.165e+1
0.766	2.546e-3	4.168e+1
0.767	2.566e-3	4.170e+1
0.768	2.587e-3	4.173e+1
0.769	2.609e-3	4.175e+1
0.770	2.630e-3	4.178e+1
0.771	2.652e-3	4.180e+1
0.772	2.675e-3	4.183e+1
0.773	2.697e-3	4.185e+1
0.774	2.720e-3	4.188e+1
0.775	2.743e-3	4.190e+1
0.776	2.766e-3	4.193e+1
0.777	2.789e-3	4.195e+1
0.778	2.813e-3	4.198e+1
0.779	2.837e-3	4.200e+1
0.780	2.861e-3	4.203e+1
0.781	2.886e-3	4.205e+1
0.782	2.910e-3	4.208e+1
0.783	2.935e-3	4.210e+1
0.784	2.960e-3	4.213e+1
0.785	2.986e-3	4.215e+1
0.786	3.012e-3	4.218e+1
0.787	3.038e-3	4.220e+1
0.788	3.065e-3	4.223e+1
0.789	3.091e-3	4.225e+1
0.790	3.119e-3	4.228e+1
0.791	3.146e-3	4.230e+1
0.792	3.174e-3	4.233e+1
0.793	3.201e-3	4.235e+1
0.794	3.229e-3	4.238e+1
0.795	3.258e-3	4.240e+1
0.796	3.287e-3	4.243e+1
0.797	3.315e-3	4.245e+1
0.798	3.344e-3	4.248e+1
0.799	3.373e-3	4.250e+1
0.800	3.403e-3	4.253e+1
0.801	3.433e-3	4.255e+1
0.802	3.463e-3	4.258e+1
0.803	3.494e-3	4.260e+1
0.804	3.523e-3	4.263e+1
0.805	3.553e-3	4.265e+1
0.806	3.585e-3	4.268e+1
0.807	3.616e-3	4.270e+1
0.808	3.648e-3	4.273e+1
0.809	3.680e-3	4.275e+1
0.810	3.712e-3	4.278e+1
0.811	3.745e-3	4.280e+1
0.812	3.778e-3	4.283e+1
0.813	3.811e-3	4.285e+1
0.814	3.845e-3	4.288e+1
0.815	3.879e-3	4.290e+1
0.816	3.914e-3	4.293e+1
0.817	3.948e-3	4.295e+1
0.818	3.983e-3	4.298e+1
0.819	4.018e-3	4.300e+1
0.820	4.054e-3	4.303e+1
0.821	4.090e-3	4.305e+1
0.822	4.125e-3	4.308e+1
0.823	4.161e-3	4.310e+1
0.824	4.197e-3	4.313e+1
0.825	4.234e-3	4.315e+1
0.826	4.271e-3	4.318e+1
0.827	4.308e-3	4.320e+1
0.828	4.346e-3	4.323e+1
0.829	4.383e-3	4.325e+1
0.830	4.421e-3	4.328e+1
0.831	4.459e-3	4.330e+1
0.832	4.498e-3	4.333e+1
0.833	4.536e-3	4.335e+1
0.834	4.575e-3	4.338e+1
0.835	4.615e-3	4.340e+1
0.836	4.654e-3	4.343e+1
0.837	4.695e-3	4.345e+1
0.838	4.735e-3	4.348e+1
0.839	4.776e-3	4.350e+1
0.840	4.817e-3	4.353e+1
0.841	4.858e-3	4.355e+1
0.842	4.898e-3	4.358e+1
0.843	4.940e-3	4.360e+1
0.844	4.982e-3	4.363e+1
0.845	5.023e-3	4.365e+1
0.846	5.066e-3	4.368e+1
0.847	5.107e-3	4.370e+1
0.848	5.149e-3	4.373e+1
0.849	5.192e-3	4.375e+1
0.850	5.236e-3	4.378e+1
0.851	5.279e-3	4.380e+1
0.852	5.323e-3	4.383e+1
0.853	5.367e-3	4.385e+1
0.854	5.412e-3	4.388e+1
0.855	5.456e-3	4.390e+1
0.856	5.502e-3	4.393e+1
0.857	5.547e-3	4.395e+1
0.858	5.592e-3	4.398e+1
0.859	5.638e-3	4.400e+1
0.860	5.684e-3	4.403e+1
0.861	5.730e-3	4.405e+1
0.862	5.776e-3	4.408e+1
0.863	5.823e-3	4.410e+1
0.864	5.870e-3	4.413e+1
0.865	5.918e-3	4.415e+1
0.866	5.965e-3	4.418e+1
0.867	6.013e-3	4.420e+1
0.868	6.060e-3	4.423e+1
0.869	6.108e-3	4.425e+1
0.870	6.157e-3	4.428e+1
0.871	6.205e-3	4.430e+1
0.872	6.255e-3	4.433e+1
0.873	6.305e-3	4.435e+1
0.874	6.354e-3	4.438e+1
0.875	6.404e-3	4.440e+1
0.876	6.454e-3	4.443e+1
0.877	6.504e-3	4.445e+1
0.878	6.554e-3	4.448e+1
0.879	6.605e-3	4.450e+1
0.880	6.655e-3	4.453e+1
0.881	6.705e-3	4.455e+1
0.882	6.756e-3	4.458e+1
0.883	6.808e-3	4.460e+1
0.884	6.860e-3	4.463e+1
0.885	6.911e-3	4.465e+1
0.886	6.964e-3	4.468e+1
0.887	7.016e-3	4.470e+1
0.888	7.070e-3	4.473e+1
0.889	7.123e-3	4.475e+1
0.890	7.177e-3	4.478e+1
0.891	7.230e-3	4.480e+1
0.892	7.284e-3	4.483e+1
0.893	7.337e-3	4.485e+1
0.894	7.391e-3	4.488e+1
0.895	7.446e-3	4.490e+1
0.896	7.500e-3	4.493e+1
0.897	7.555e-3	4.495e+1
0.898	7.610e-3	4.498e+1
0.899	7.665e-3	4.500e+1
Segment 2:
0.900	7.694e-3	4.503e+1
0.899	7.633e-3	4.505e+1
0.898	7.561e-3	4.508e+1
0.897	7.490e-3	4.510e+1
0.896	7.419e-3	4.513e+1
0.895	7.348e-3	4.515e+1
0.894	7.277e-3	4.518e+1
0.893	7.207e-3	4.520e+1
0.892	7.137e-3	4.523e+1
0.891	7.067e-3	4.525e+1
0.890	6.996e-3	4.528e+1
0.889	6.927e-3	4.530e+1
0.888	6.858e-3	4.533e+1
0.887	6.789e-3	4.535e+1
0.886	6.721e-3	4.538e+1
0.885	6.655e-3	4.540e+1
0.884	6.588e-3	4.543e+1
0.883	6.521e-3	4.545e+1
0.882	6.454e-3	4.548e+1
0.881	6.388e-3	4.550e+1
0.880	6.322e-3	4.553e+1
0.879	6.255e-3	4.555e+1
0.878	6.189e-3	4.558e+1
0.877	6.124e-3	4.560e+1
0.876	6.059e-3	4.563e+1
0.875	5.995e-3	4.565e+1
0.874	5.931e-3	4.568e+1
0.873	5.868e-3	4.570e+1
0.872	5.805e-3	4.573e+1
0.871	5.742e-3	4.575e+1
0.870	5.680e-3	4.578e+1
0.869	5.618e-3	4.580e+1
0.868	5.557e-3	4.583e+1
0.867	5.496e-3	4.585e+1
0.866	5.435e-3	4.588e+1
0.865	5.374e-3	4.590e+1
0.864	5.314e-3	4.593e+1
0.863	5.255e-3	4.595e+1
0.862	5.196e-3	4.598e+1
0.861	5.138e-3	4.600e+1
0.860	5.081e-3	4.603e+1
0.859	5.024e-3	4.605e+1
0.858	4.967e-3	4.608e+1
0.857	4.910e-3	4.610e+1
0.856	4.854e-3	4.613e+1
0.855	4.798e-3	4.615e+1
0.854	4.742e-3	4.618e+1
0.853	4.687e-3	4.620e+1
0.852	4.631e-3	4.623e+1
0.851	4.577e-3	4.625e+1
0.850	4.523e-3	4.628e+1
0.849	4.470e-3	4.630e+1
0.848	4.417e-3	4.633e+1
0.847	4.364e-3	4.635e+1
0.846	4.312e-3	4.638e+1
0.845	4.260e-3	4.640e+1
0.844	4.209e-3	4.643e+1
0.843	4.158e-3	4.645e+1
0.842	4.107e-3	4.648e+1
0.841	4.057e-3	4.650e+1
0.840	4.008e-3	4.653e+1
0.839	3.958e-3	4.655e+1
0.838	3.910e-3	4.658e+1
0.837	3.860e-3	4.660e+1
0.836	3.812e-3	4.663e+1
0.835	3.765e-3	4.665e+1
0.834	3.718e-3	4.668e+1
0.833	3.671e-3	4.670e+1
0.832	3.625e-3	4.673e+1
0.831	3.579e-3	4.675e+1
0.830	3.534e-3	4.678e+1
0.829	3.490e-3	4.680e+1
0.828	3.446e-3	4.683e+1
0.827	3.402e-3	4.685e+1
0.826	3.358e-3	4.688e+1
0.825	3.315e-3	4.690e+1
0.824	3.272e-3	4.693e+1
0.823	3.229e-3	4.695e+1
0.822	3.187e-3	4.698e+1
0.821	3.145e-3	4.700e+1
0.820	3.103e-3	4.703e+1
0.819	3.060e-3	4.705e+1
0.818	3.020e-3	4.708e+1
0.817	2.980e-3	4.710e+1
0.816	2.940e-3	4.713e+1
0.815	2.901e-3	4.715e+1
0.814	2.862e-3	4.718e+1
0.813	2.824e-3	4.720e+1
0.812	2.785e-3	4.723e+1
0.811	2.748e-3	4.725e+1
0.810	2.710e-3	4.728e+1
0.809	2.673e-3	4.730e+1
0.808	2.637e-3	4.733e+1
0.807	2.600e-3	4.735e+1
0.806	2.565e-3	4.738e+1
0.805	2.530e-3	4.740e+1
0.804	2.495e-3	4.743e+1
0.803	2.460e-3	4.745e+1
0.802	2.426e-3	4.748e+1
0.801	2.392e-3	4.750e+1
0.800	2.359e-3	4.753e+1
0.799	2.325e-3	4.755e+1
0.798	2.292e-3	4.758e+1
0.797	2.259e-3	4.760e+1
0.796	2.227e-3	4.763e+1
0.795	2.196e-3	4.765e+1
0.794	2.164e-3	4.768e+1
0.793	2.134e-3	4.770e+1
0.792	2.103e-3	4.773e+1
0.791	2.073e-3	4.775e+1
0.790	2.043e-3	4.778e+1
0.789	2.014e-3	4.780e+1
0.788	1.984e-3	4.783e+1
0.787	1.956e-3	4.785e+1
0.786	1.928e-3	4.788e+1
0.785	1.901e-3	4.790e+1
0.784	1.873e-3	4.793e+1
0.783	1.846e-3	4.795e+1
0.782	1.819e-3	4.798e+1
0.781	1.792e-3	4.800e+1
0.780	1.765e-3	4.803e+1
0.779	1.740e-3	4.805e+1
0.778	1.714e-3	4.808e+1
0.777	1.689e-3	4.810e+1
0.776	1.663e-3	4.813e+1
0.775	1.639e-3	4.815e+1
0.774	1.614e-3	4.818e+1
0.773	1.590e-3	4.820e+1
0.772	1.566e-3	4.823e+1
0.771	1.542e-3	4.825e+1
0.770	1.518e-3	4.828e+1
0.769	1.495e-3	4.830e+1
0.768	1.473e-3	4.833e+1
0.767	1.450e-3	4.835e+1
0.766	1.428e-3	4.838e+1
0.765	1.407e-3	4.840e+1
0.764	1.385e-3	4.843e+1
0.763	1.364e-3	4.845e+1
0.762	1.343e-3	4.848e+1
0.761	1.322e-3	4.850e+1
0.760	1.302e-3	4.853e+1
0.759	1.282e-3	4.855e+1
0.758	1.262e-3	4.858e+1
0.757	1.243e-3	4.860e+1
0.756	1.223e-3	4.863e+1
0.755	1.204e-3	4.865e+1
0.754	1.186e-3	4.868e+1
0.753	1.167e-3	4.870e+1
0.752	1.149e-3	4.873e+1
0.751	1.131e-3	4.875e+1
0.750	1.113e-3	4.878e+1
0.749	1.095e-3	4.880e+1
0.748	1.078e-3	4.883e+1
0.747	1.061e-3	4.885e+1
0.746	1.044e-3	4.888e+1
0.745	1.028e-3	4.890e+1
0.744	1.011e-3	4.893e+1
0.743	9.952e-4	4.895e+1
0.742	9.795e-4	4.898e+1
[truncated: 5,243 more rows]
