# Supplementary material for: Hydrothermal synthesis of hierarchical microstructure tungsten oxide/carbon nanocomposite for supercapacitor application
Source: Sci Rep. 2023 Dec 8;13:21732. doi: 10.1038/s41598-023-48958-w (PMC10709354; doi:10.1038/s41598-023-48958-w)
Supplement: Supplementary file 1 — Supplementary Information 1. [file 41598_2023_48958_MOESM1_ESM.zip › Raw Data/6 Electrochemistry/Electrochemical Impedance Spectroscopy/3 WO3_24h.csv]

Aug. 5	2023 15:36:42
A.C. Impedance
File: c:\users\nsb 111 lab\desktop\shanna\08-01-23_calcined_cu_koh\e1\impedance\e1_eis_before_6-24h.csv
Data Source: Experiment
Instrument Model: CHI760E
Header:
Note:
Init E (V) = 0
High Frequency (Hz) = 1e+5
Low Frequency (Hz) = 1
Imp SF
Amplitude (V) = 0.005
Quiet Time (sec) = 2
Freq/Hz	Z'/ohm	Z"/ohm	Z/ohm	Phase/deg
1.00E+05	1.82E+00	-1.46E+00	2.33E+00	-38.8
8.25E+04	1.90E+00	-1.74E+00	2.58E+00	-42.6
6.81E+04	2.01E+00	-2.08E+00	2.89E+00	-46
5.63E+04	2.16E+00	-2.47E+00	3.28E+00	-48.8
4.64E+04	2.37E+00	-2.92E+00	3.76E+00	-50.9
3.83E+04	2.66E+00	-3.43E+00	4.34E+00	-52.2
3.16E+04	3.06E+00	-3.99E+00	5.03E+00	-52.5
2.61E+04	3.60E+00	-4.58E+00	5.83E+00	-51.9
2.15E+04	4.29E+00	-5.19E+00	6.73E+00	-50.4
1.78E+04	5.14E+00	-5.73E+00	7.69E+00	-48.1
1.47E+04	6.12E+00	-6.16E+00	8.69E+00	-45.2
1.21E+04	7.23E+00	-6.44E+00	9.68E+00	-41.7
1.00E+04	8.36E+00	-6.51E+00	1.06E+01	-37.9
8.25E+03	9.67E+00	-6.46E+00	1.16E+01	-33.7
6.81E+03	1.07E+01	-6.21E+00	1.24E+01	-30.1
5.63E+03	1.16E+01	-5.86E+00	1.30E+01	-26.8
4.64E+03	1.24E+01	-5.46E+00	1.35E+01	-23.8
3.83E+03	1.30E+01	-5.06E+00	1.40E+01	-21.2
3.16E+03	1.35E+01	-4.70E+00	1.43E+01	-19.1
2.61E+03	1.40E+01	-4.40E+00	1.47E+01	-17.5
2.15E+03	1.44E+01	-4.16E+00	1.50E+01	-16.1
1.78E+03	1.47E+01	-4.00E+00	1.52E+01	-15.2
1.47E+03	1.50E+01	-3.92E+00	1.55E+01	-14.6
1.21E+03	1.53E+01	-3.89E+00	1.58E+01	-14.2
1.00E+03	1.57E+01	-3.94E+00	1.61E+01	-14.1
8.25E+02	1.60E+01	-3.94E+00	1.64E+01	-13.9
6.84E+02	1.63E+01	-4.11E+00	1.68E+01	-14.2
5.62E+02	1.67E+01	-4.35E+00	1.72E+01	-14.6
4.64E+02	1.70E+01	-4.63E+00	1.76E+01	-15.2
3.81E+02	1.74E+01	-4.98E+00	1.81E+01	-16
3.17E+02	1.78E+01	-5.37E+00	1.86E+01	-16.8
2.59E+02	1.82E+01	-5.90E+00	1.92E+01	-17.9
2.15E+02	1.86E+01	-6.47E+00	1.97E+01	-19.1
1.76E+02	1.91E+01	-7.21E+00	2.04E+01	-20.7
1.47E+02	1.95E+01	-8.02E+00	2.11E+01	-22.3
1.22E+02	2.00E+01	-8.99E+00	2.19E+01	-24.2
9.77E+01	2.05E+01	-1.04E+01	2.30E+01	-26.9
8.25E+01	2.12E+01	-1.15E+01	2.41E+01	-28.5
6.81E+01	2.18E+01	-1.33E+01	2.55E+01	-31.5
5.62E+01	2.26E+01	-1.62E+01	2.78E+01	-35.6
4.64E+01	2.31E+01	-1.81E+01	2.93E+01	-38
3.83E+01	2.39E+01	-2.12E+01	3.20E+01	-41.5
3.16E+01	2.48E+01	-2.48E+01	3.51E+01	-45
2.61E+01	2.59E+01	-2.92E+01	3.90E+01	-48.4
2.15E+01	2.72E+01	-3.44E+01	4.39E+01	-51.7
1.78E+01	2.88E+01	-4.06E+01	4.97E+01	-54.6
1.47E+01	3.07E+01	-4.80E+01	5.69E+01	-57.4
1.21E+01	3.30E+01	-5.67E+01	6.56E+01	-59.8
1.00E+01	3.58E+01	-6.71E+01	7.60E+01	-61.9
8.25E+00	3.94E+01	-7.93E+01	8.86E+01	-63.6
6.81E+00	4.38E+01	-9.36E+01	1.03E+02	-64.9
5.62E+00	4.94E+01	-1.10E+02	1.21E+02	-65.9
4.64E+00	5.64E+01	-1.30E+02	1.42E+02	-66.6
3.83E+00	6.53E+01	-1.53E+02	1.67E+02	-66.9
3.16E+00	7.66E+01	-1.80E+02	1.96E+02	-67
2.61E+00	9.08E+01	-2.10E+02	2.29E+02	-66.6
2.15E+00	1.09E+02	-2.47E+02	2.70E+02	-66.1
1.78E+00	1.32E+02	-2.85E+02	3.14E+02	-65.2
1.47E+00	1.60E+02	-3.37E+02	3.74E+02	-64.6
1.21E+00	1.96E+02	-3.85E+02	4.32E+02	-63
1.00E+00	2.40E+02	-4.37E+02	4.98E+02	-61.2
