# Supplementary material for: Hydrothermal synthesis of hierarchical microstructure tungsten oxide/carbon nanocomposite for supercapacitor application
Source: Sci Rep. 2023 Dec 8;13:21732. doi: 10.1038/s41598-023-48958-w (PMC10709354; doi:10.1038/s41598-023-48958-w)
Supplement: Supplementary file 1 — Supplementary Information 1. [file 41598_2023_48958_MOESM1_ESM.zip › Raw Data/6 Electrochemistry/Electrochemical Impedance Spectroscopy/2 WO3-C.csv]

Aug. 1	2023 18:44:10
A.C. Impedance
File: c:\users\nsb 111 lab\desktop\shanna\08-01-23_calcined_cu_koh\e3\impedance\e3_eis_before_3.csv
Data Source: Experiment
Instrument Model: CHI760E
Header:
Note:
Init E (V) = 0
High Frequency (Hz) = 1e+5
Low Frequency (Hz) = 1
Imp SF
Amplitude (V) = 0.005
Quiet Time (sec) = 2
Freq/Hz	Z'/ohm	Z"/ohm	Z/ohm	Phase/deg
9.995e+4	1.501e+0	-1.306e+0	1.990e+0	-41.0
8.252e+4	1.574e+0	-1.563e+0	2.218e+0	-44.8
6.812e+4	1.678e+0	-1.866e+0	2.509e+0	-48.0
5.625e+4	1.827e+0	-2.218e+0	2.873e+0	-50.5
4.644e+4	2.044e+0	-2.622e+0	3.324e+0	-52.1
3.833e+4	2.330e+0	-3.068e+0	3.852e+0	-52.8
3.164e+4	2.729e+0	-3.549e+0	4.477e+0	-52.4
2.612e+4	3.246e+0	-4.037e+0	5.180e+0	-51.2
2.153e+4	3.903e+0	-4.503e+0	5.958e+0	-49.1
1.777e+4	4.685e+0	-4.882e+0	6.766e+0	-46.2
1.470e+4	5.550e+0	-5.143e+0	7.567e+0	-42.8
1.211e+4	6.478e+0	-5.253e+0	8.340e+0	-39.0
1.001e+4	7.378e+0	-5.216e+0	9.036e+0	-35.3
8.252e+3	8.345e+0	-5.047e+0	9.753e+0	-31.2
6.812e+3	9.084e+0	-4.803e+0	1.028e+1	-27.9
5.625e+3	9.710e+0	-4.522e+0	1.071e+1	-25.0
4.643e+3	1.023e+1	-4.246e+0	1.107e+1	-22.5
3.833e+3	1.066e+1	-4.006e+0	1.139e+1	-20.6
3.164e+3	1.103e+1	-3.823e+0	1.168e+1	-19.1
2.612e+3	1.136e+1	-3.699e+0	1.194e+1	-18.0
2.153e+3	1.166e+1	-3.643e+0	1.221e+1	-17.4
1.777e+3	1.195e+1	-3.661e+0	1.250e+1	-17.0
1.470e+3	1.224e+1	-3.736e+0	1.279e+1	-17.0
1.211e+3	1.255e+1	-3.885e+0	1.313e+1	-17.2
1.001e+3	1.287e+1	-4.091e+0	1.350e+1	-17.6
8.252e+2	1.321e+1	-4.274e+0	1.388e+1	-17.9
6.836e+2	1.359e+1	-4.617e+0	1.435e+1	-18.8
5.615e+2	1.404e+1	-5.041e+0	1.492e+1	-19.7
4.639e+2	1.454e+1	-5.518e+0	1.555e+1	-20.8
3.809e+2	1.513e+1	-6.078e+0	1.631e+1	-21.9
3.174e+2	1.576e+1	-6.652e+0	1.711e+1	-22.9
2.588e+2	1.658e+1	-7.342e+0	1.813e+1	-23.9
2.148e+2	1.743e+1	-8.009e+0	1.918e+1	-24.7
1.758e+2	1.846e+1	-8.750e+0	2.043e+1	-25.4
1.465e+2	1.951e+1	-9.424e+0	2.167e+1	-25.8
1.221e+2	2.063e+1	-1.010e+1	2.297e+1	-26.1
9.766e+1	2.209e+1	-1.091e+1	2.464e+1	-26.3
8.254e+1	2.345e+1	-1.131e+1	2.604e+1	-25.8
6.813e+1	2.483e+1	-1.207e+1	2.761e+1	-25.9
5.623e+1	2.663e+1	-1.309e+1	2.967e+1	-26.2
4.642e+1	2.768e+1	-1.371e+1	3.089e+1	-26.3
3.831e+1	2.922e+1	-1.467e+1	3.269e+1	-26.7
3.162e+1	3.077e+1	-1.573e+1	3.456e+1	-27.1
2.610e+1	3.243e+1	-1.695e+1	3.660e+1	-27.6
2.154e+1	3.422e+1	-1.836e+1	3.883e+1	-28.2
1.778e+1	3.614e+1	-1.998e+1	4.130e+1	-28.9
1.468e+1	3.829e+1	-2.178e+1	4.405e+1	-29.6
1.212e+1	4.061e+1	-2.391e+1	4.713e+1	-30.5
1.000e+1	4.318e+1	-2.630e+1	5.056e+1	-31.3
8.254e+0	4.609e+1	-2.905e+1	5.448e+1	-32.2
6.813e+0	4.930e+1	-3.207e+1	5.882e+1	-33.0
5.623e+0	5.292e+1	-3.548e+1	6.371e+1	-33.8
4.642e+0	5.704e+1	-3.927e+1	6.925e+1	-34.5
3.831e+0	6.179e+1	-4.350e+1	7.557e+1	-35.1
3.162e+0	6.731e+1	-4.828e+1	8.284e+1	-35.6
2.610e+0	7.298e+1	-5.299e+1	9.019e+1	-36.0
2.154e+0	8.041e+1	-5.902e+1	9.975e+1	-36.3
1.778e+0	8.744e+1	-6.441e+1	1.086e+2	-36.4
1.468e+0	9.928e+1	-7.325e+1	1.234e+2	-36.4
1.212e+0	1.080e+2	-7.911e+1	1.339e+2	-36.2
1.000e+0	1.179e+2	-8.488e+1	1.453e+2	-35.7
