# Supplementary material for: Hydrothermal synthesis of hierarchical microstructure tungsten oxide/carbon nanocomposite for supercapacitor application
Source: Sci Rep. 2023 Dec 8;13:21732. doi: 10.1038/s41598-023-48958-w (PMC10709354; doi:10.1038/s41598-023-48958-w)
Supplement: Supplementary file 1 — Supplementary Information 1. [file 41598_2023_48958_MOESM1_ESM.zip › Raw Data/6 Electrochemistry/Electrochemical Impedance Spectroscopy/4 WO3-C_24h.csv]

Aug. 3	2023 14:55:43
A.C. Impedance
File: c:\users\nsb 111 lab\desktop\shanna\08-01-23_calcined_cu_koh\e3\impedance\e3_eis_before_stab_8_24h.csv
Data Source: Experiment
Instrument Model: CHI760E
Header:
Note:
Init E (V) = 0
High Frequency (Hz) = 1e+5
Low Frequency (Hz) = 1
Imp SF
Amplitude (V) = 0.005
Quiet Time (sec) = 2
Freq/Hz	Z'/ohm	Z"/ohm	Z/ohm	Phase/deg
1.00E+05	1.49E+00	-1.11E+00	1.86E+00	-36.8
8.25E+04	1.54E+00	-1.33E+00	2.03E+00	-41
6.81E+04	1.60E+00	-1.60E+00	2.26E+00	-44.9
5.63E+04	1.70E+00	-1.91E+00	2.55E+00	-48.4
4.64E+04	1.83E+00	-2.28E+00	2.92E+00	-51.2
3.83E+04	2.02E+00	-2.70E+00	3.37E+00	-53.3
3.16E+04	2.28E+00	-3.19E+00	3.92E+00	-54.5
2.61E+04	2.63E+00	-3.73E+00	4.57E+00	-54.8
2.15E+04	3.12E+00	-4.32E+00	5.32E+00	-54.2
1.78E+04	3.74E+00	-4.90E+00	6.16E+00	-52.6
1.47E+04	4.51E+00	-5.44E+00	7.07E+00	-50.3
1.21E+04	5.44E+00	-5.90E+00	8.03E+00	-47.3
1.00E+04	6.46E+00	-6.22E+00	8.97E+00	-43.9
8.25E+03	7.67E+00	-6.41E+00	1.00E+01	-39.9
6.81E+03	8.73E+00	-6.41E+00	1.08E+01	-36.3
5.63E+03	9.72E+00	-6.28E+00	1.16E+01	-32.8
4.64E+03	1.06E+01	-6.06E+00	1.22E+01	-29.7
3.83E+03	1.14E+01	-5.81E+00	1.28E+01	-27.1
3.16E+03	1.20E+01	-5.57E+00	1.33E+01	-24.9
2.61E+03	1.26E+01	-5.37E+00	1.37E+01	-23.1
2.15E+03	1.31E+01	-5.24E+00	1.41E+01	-21.9
1.78E+03	1.35E+01	-5.20E+00	1.45E+01	-21
1.47E+03	1.39E+01	-5.24E+00	1.49E+01	-20.7
1.21E+03	1.43E+01	-5.38E+00	1.53E+01	-20.6
1.00E+03	1.47E+01	-5.62E+00	1.57E+01	-21
8.25E+02	1.51E+01	-5.88E+00	1.62E+01	-21.3
6.84E+02	1.55E+01	-6.35E+00	1.67E+01	-22.3
5.62E+02	1.59E+01	-6.97E+00	1.74E+01	-23.6
4.64E+02	1.64E+01	-7.71E+00	1.81E+01	-25.2
3.81E+02	1.70E+01	-8.62E+00	1.90E+01	-26.9
3.17E+02	1.76E+01	-9.62E+00	2.00E+01	-28.7
2.59E+02	1.83E+01	-1.09E+01	2.13E+01	-30.8
2.15E+02	1.90E+01	-1.23E+01	2.27E+01	-32.9
1.76E+02	2.00E+01	-1.40E+01	2.44E+01	-35.1
1.47E+02	2.09E+01	-1.59E+01	2.62E+01	-37.2
1.22E+02	2.19E+01	-1.79E+01	2.83E+01	-39.3
9.77E+01	2.33E+01	-2.09E+01	3.13E+01	-41.9
8.25E+01	2.49E+01	-2.33E+01	3.41E+01	-43.2
6.81E+01	2.64E+01	-2.69E+01	3.77E+01	-45.5
5.62E+01	2.86E+01	-3.22E+01	4.31E+01	-48.4
4.64E+01	3.02E+01	-3.56E+01	4.67E+01	-49.7
3.83E+01	3.26E+01	-4.12E+01	5.25E+01	-51.7
3.16E+01	3.53E+01	-4.76E+01	5.93E+01	-53.4
2.61E+01	3.86E+01	-5.50E+01	6.72E+01	-55
2.15E+01	4.24E+01	-6.37E+01	7.65E+01	-56.3
1.78E+01	4.70E+01	-7.36E+01	8.74E+01	-57.4
1.47E+01	5.26E+01	-8.51E+01	1.00E+02	-58.3
1.21E+01	5.92E+01	-9.84E+01	1.15E+02	-59
1.00E+01	6.72E+01	-1.13E+02	1.32E+02	-59.3
8.25E+00	7.69E+01	-1.30E+02	1.51E+02	-59.5
6.81E+00	8.85E+01	-1.50E+02	1.74E+02	-59.4
5.62E+00	1.03E+02	-1.71E+02	2.00E+02	-59.1
4.64E+00	1.19E+02	-1.95E+02	2.29E+02	-58.6
3.83E+00	1.40E+02	-2.22E+02	2.62E+02	-57.8
3.16E+00	1.64E+02	-2.52E+02	3.00E+02	-57
2.61E+00	1.91E+02	-2.82E+02	3.41E+02	-55.9
2.15E+00	2.25E+02	-3.19E+02	3.90E+02	-54.8
1.78E+00	2.63E+02	-3.53E+02	4.40E+02	-53.4
1.47E+00	3.11E+02	-4.03E+02	5.09E+02	-52.3
1.21E+00	3.61E+02	-4.40E+02	5.69E+02	-50.6
1.00E+00	4.16E+02	-4.76E+02	6.32E+02	-48.8
