# Supplementary material for: Hydrothermal synthesis of hierarchical microstructure tungsten oxide/carbon nanocomposite for supercapacitor application
Source: Sci Rep. 2023 Dec 8;13:21732. doi: 10.1038/s41598-023-48958-w (PMC10709354; doi:10.1038/s41598-023-48958-w)
Supplement: Supplementary file 1 — Supplementary Information 1. [file 41598_2023_48958_MOESM1_ESM.zip › Raw Data/6 Electrochemistry/Electrochemical Impedance Spectroscopy/5 WO3-C_after 1000 cycles.csv]

Aug. 3	2023 14:46:46
A.C. Impedance
File: c:\users\nsb 111 lab\desktop\shanna\08-01-23_calcined_cu_koh\e3\impedance\e3_eis_after_10_1000cycles.csv
Data Source: Experiment
Instrument Model: CHI760E
Header:
Note:
Init E (V) = 0
High Frequency (Hz) = 1e+5
Low Frequency (Hz) = 1
Imp SF
Amplitude (V) = 0.005
Quiet Time (sec) = 2
Freq/Hz	Z'/ohm	Z"/ohm	Z/ohm	Phase/deg
1.00E+05	1.46E+00	-1.13E+00	1.85E+00	-37.6
8.25E+04	1.51E+00	-1.35E+00	2.03E+00	-41.7
6.81E+04	1.58E+00	-1.61E+00	2.26E+00	-45.5
5.63E+04	1.68E+00	-1.92E+00	2.55E+00	-48.9
4.64E+04	1.82E+00	-2.29E+00	2.93E+00	-51.5
3.83E+04	2.01E+00	-2.72E+00	3.38E+00	-53.6
3.16E+04	2.27E+00	-3.21E+00	3.93E+00	-54.7
2.61E+04	2.64E+00	-3.75E+00	4.58E+00	-54.9
2.15E+04	3.13E+00	-4.34E+00	5.35E+00	-54.2
1.78E+04	3.77E+00	-4.94E+00	6.21E+00	-52.6
1.47E+04	4.57E+00	-5.50E+00	7.15E+00	-50.3
1.21E+04	5.55E+00	-5.96E+00	8.15E+00	-47
1.00E+04	6.65E+00	-6.27E+00	9.14E+00	-43.3
8.25E+03	7.99E+00	-6.42E+00	1.02E+01	-38.8
6.81E+03	9.18E+00	-6.31E+00	1.11E+01	-34.5
5.63E+03	1.03E+01	-6.01E+00	1.19E+01	-30.3
4.64E+03	1.13E+01	-5.55E+00	1.26E+01	-26.2
3.83E+03	1.21E+01	-5.01E+00	1.31E+01	-22.6
3.16E+03	1.27E+01	-4.44E+00	1.35E+01	-19.3
2.61E+03	1.32E+01	-3.89E+00	1.37E+01	-16.5
2.15E+03	1.36E+01	-3.38E+00	1.40E+01	-14
1.78E+03	1.38E+01	-2.94E+00	1.41E+01	-12
1.47E+03	1.40E+01	-2.56E+00	1.43E+01	-10.3
1.21E+03	1.42E+01	-2.24E+00	1.44E+01	-9
1.00E+03	1.43E+01	-1.98E+00	1.45E+01	-7.9
8.25E+02	1.44E+01	-1.68E+00	1.45E+01	-6.7
6.84E+02	1.45E+01	-1.54E+00	1.46E+01	-6.1
5.62E+02	1.46E+01	-1.44E+00	1.47E+01	-5.6
4.64E+02	1.47E+01	-1.37E+00	1.47E+01	-5.3
3.81E+02	1.48E+01	-1.33E+00	1.48E+01	-5.2
3.17E+02	1.48E+01	-1.32E+00	1.49E+01	-5.1
2.59E+02	1.49E+01	-1.34E+00	1.50E+01	-5.1
2.15E+02	1.50E+01	-1.38E+00	1.51E+01	-5.3
1.76E+02	1.51E+01	-1.45E+00	1.52E+01	-5.5
1.47E+02	1.52E+01	-1.53E+00	1.53E+01	-5.8
1.22E+02	1.53E+01	-1.64E+00	1.54E+01	-6.1
9.77E+01	1.55E+01	-1.79E+00	1.56E+01	-6.6
8.25E+01	1.57E+01	-1.77E+00	1.58E+01	-6.5
6.81E+01	1.58E+01	-1.99E+00	1.59E+01	-7.2
5.62E+01	1.60E+01	-2.32E+00	1.62E+01	-8.2
4.64E+01	1.61E+01	-2.52E+00	1.63E+01	-8.9
3.83E+01	1.63E+01	-2.86E+00	1.65E+01	-9.9
3.16E+01	1.65E+01	-3.24E+00	1.68E+01	-11.1
2.61E+01	1.67E+01	-3.68E+00	1.71E+01	-12.4
2.15E+01	1.70E+01	-4.19E+00	1.75E+01	-13.9
1.78E+01	1.72E+01	-4.79E+00	1.79E+01	-15.6
1.47E+01	1.75E+01	-5.50E+00	1.84E+01	-17.4
1.21E+01	1.79E+01	-6.34E+00	1.89E+01	-19.6
1.00E+01	1.82E+01	-7.28E+00	1.96E+01	-21.8
8.25E+00	1.87E+01	-8.47E+00	2.05E+01	-24.4
6.81E+00	1.91E+01	-9.90E+00	2.15E+01	-27.4
5.62E+00	1.96E+01	-1.16E+01	2.28E+01	-30.6
4.64E+00	2.02E+01	-1.36E+01	2.43E+01	-34.1
3.83E+00	2.08E+01	-1.61E+01	2.63E+01	-37.8
3.16E+00	2.16E+01	-1.93E+01	2.89E+01	-41.8
2.61E+00	2.21E+01	-2.26E+01	3.17E+01	-45.7
2.15E+00	2.31E+01	-2.75E+01	3.59E+01	-50
1.78E+00	2.37E+01	-3.24E+01	4.01E+01	-53.8
1.47E+00	2.51E+01	-4.17E+01	4.86E+01	-59
1.21E+00	2.55E+01	-4.84E+01	5.47E+01	-62.2
1.00E+00	2.63E+01	-5.65E+01	6.23E+01	-65.1
