# Supplementary material for: Hydrothermal synthesis of hierarchical microstructure tungsten oxide/carbon nanocomposite for supercapacitor application
Source: Sci Rep. 2023 Dec 8;13:21732. doi: 10.1038/s41598-023-48958-w (PMC10709354; doi:10.1038/s41598-023-48958-w)
Supplement: Supplementary file 1 — Supplementary Information 1. [file 41598_2023_48958_MOESM1_ESM.zip › Raw Data/6 Electrochemistry/Electrochemical Impedance Spectroscopy/1 WO3.csv]

Aug. 4	2023 14:05:14
A.C. Impedance
File: c:\users\nsb 111 lab\desktop\shanna\08-01-23_calcined_cu_koh\e1\impedance\e1_eis_before_5.csv
Data Source: Experiment
Instrument Model: CHI760E
Header:
Note:
Init E (V) = 0
High Frequency (Hz) = 1e+5
Low Frequency (Hz) = 1
Imp SF
Amplitude (V) = 0.005
Quiet Time (sec) = 2
Freq/Hz	Z'/ohm	Z"/ohm	Z/ohm	Phase/deg
9.995e+4	1.560e+0	-7.300e-1	1.722e+0	-25.1
8.252e+4	1.585e+0	-8.691e-1	1.807e+0	-28.7
6.812e+4	1.619e+0	-1.041e+0	1.925e+0	-32.7
5.625e+4	1.660e+0	-1.245e+0	2.074e+0	-36.9
4.644e+4	1.724e+0	-1.489e+0	2.278e+0	-40.8
3.833e+4	1.803e+0	-1.775e+0	2.530e+0	-44.6
3.164e+4	1.919e+0	-2.117e+0	2.858e+0	-47.8
2.612e+4	2.079e+0	-2.517e+0	3.265e+0	-50.4
2.153e+4	2.305e+0	-2.982e+0	3.769e+0	-52.3
1.777e+4	2.617e+0	-3.501e+0	4.371e+0	-53.2
1.470e+4	3.034e+0	-4.067e+0	5.074e+0	-53.3
1.211e+4	3.592e+0	-4.664e+0	5.887e+0	-52.4
1.001e+4	4.287e+0	-5.242e+0	6.772e+0	-50.7
8.252e+3	5.238e+0	-5.795e+0	7.811e+0	-47.9
6.812e+3	6.234e+0	-6.214e+0	8.802e+0	-44.9
5.625e+3	7.313e+0	-6.478e+0	9.770e+0	-41.5
4.643e+3	8.416e+0	-6.574e+0	1.068e+1	-38.0
3.833e+3	9.476e+0	-6.517e+0	1.150e+1	-34.5
3.164e+3	1.043e+1	-6.337e+0	1.221e+1	-31.3
2.612e+3	1.127e+1	-6.100e+0	1.282e+1	-28.4
2.153e+3	1.199e+1	-5.852e+0	1.334e+1	-26.0
1.777e+3	1.260e+1	-5.652e+0	1.381e+1	-24.2
1.470e+3	1.313e+1	-5.511e+0	1.424e+1	-22.8
1.211e+3	1.360e+1	-5.451e+0	1.465e+1	-21.8
1.001e+3	1.402e+1	-5.485e+0	1.506e+1	-21.4
8.252e+2	1.442e+1	-5.522e+0	1.544e+1	-21.0
6.836e+2	1.481e+1	-5.770e+0	1.589e+1	-21.3
5.615e+2	1.522e+1	-6.141e+0	1.641e+1	-22.0
4.639e+2	1.563e+1	-6.619e+0	1.697e+1	-23.0
3.809e+2	1.607e+1	-7.247e+0	1.763e+1	-24.3
3.174e+2	1.649e+1	-7.965e+0	1.832e+1	-25.8
2.588e+2	1.700e+1	-8.943e+0	1.921e+1	-27.7
2.148e+2	1.750e+1	-1.003e+1	2.017e+1	-29.8
1.758e+2	1.808e+1	-1.144e+1	2.139e+1	-32.3
1.465e+2	1.865e+1	-1.297e+1	2.271e+1	-34.8
1.221e+2	1.927e+1	-1.479e+1	2.429e+1	-37.5
9.766e+1	2.010e+1	-1.744e+1	2.661e+1	-41.0
8.254e+1	2.110e+1	-1.968e+1	2.885e+1	-43.0
6.813e+1	2.204e+1	-2.301e+1	3.186e+1	-46.2
5.623e+1	2.340e+1	-2.816e+1	3.661e+1	-50.3
4.642e+1	2.433e+1	-3.156e+1	3.984e+1	-52.4
3.831e+1	2.592e+1	-3.710e+1	4.526e+1	-55.1
3.162e+1	2.773e+1	-4.357e+1	5.165e+1	-57.5
2.610e+1	2.995e+1	-5.127e+1	5.938e+1	-59.7
2.154e+1	3.267e+1	-6.035e+1	6.863e+1	-61.6
1.778e+1	3.608e+1	-7.101e+1	7.965e+1	-63.1
1.468e+1	4.033e+1	-8.352e+1	9.275e+1	-64.2
1.212e+1	4.569e+1	-9.808e+1	1.082e+2	-65.0
1.000e+1	5.232e+1	-1.151e+2	1.264e+2	-65.6
8.254e+0	6.074e+1	-1.347e+2	1.478e+2	-65.7
6.813e+0	7.141e+1	-1.572e+2	1.727e+2	-65.6
5.623e+0	8.487e+1	-1.830e+2	2.018e+2	-65.1
4.642e+0	1.025e+2	-2.123e+2	2.358e+2	-64.2
3.831e+0	1.236e+2	-2.450e+2	2.744e+2	-63.2
3.162e+0	1.497e+2	-2.816e+2	3.189e+2	-62.0
2.610e+0	1.825e+2	-3.195e+2	3.679e+2	-60.3
2.154e+0	2.228e+2	-3.633e+2	4.262e+2	-58.5
1.778e+0	2.704e+2	-4.045e+2	4.865e+2	-56.2
1.468e+0	3.303e+2	-4.571e+2	5.640e+2	-54.2
1.212e+0	3.960e+2	-4.947e+2	6.336e+2	-51.3
1.000e+0	4.689e+2	-5.290e+2	7.069e+2	-48.4
