# Supplementary material for: Hydrothermal synthesis of hierarchical microstructure tungsten oxide/carbon nanocomposite for supercapacitor application
Source: Sci Rep. 2023 Dec 8;13:21732. doi: 10.1038/s41598-023-48958-w (PMC10709354; doi:10.1038/s41598-023-48958-w)
Supplement: Supplementary file 1 — Supplementary Information 1. [file 41598_2023_48958_MOESM1_ESM.zip › Raw Data/6 Electrochemistry/Cyclic Voltammetry/WO3-C at diff. scan rates/1 WO3-C Scan Rate 20.csv]

July 19	2023 18:03:52
Cyclic Voltammetry
File: c:\users\nsb 111 lab\desktop\shanna\07-18-23_calcined_cu_koh\cyclic voltammetry\e3\1 e3 scan rate 0.02.csv
Data Source: Experiment
Instrument Model: CHI760E
Header:
Note:
Init E (V) = -0.9
High E (V) = 0.9
Low E (V) = -0.9
Init P/N = P
Scan Rate (V/s) = 0.02
Segment = 4
Sample Interval (V) = 0.001
Quiet Time (sec) = 2
Sensitivity (A/V) = 0.01
Segment 1:
Ep = -0.337V
ip = 2.656e-3A
Ah = 1.087e-2C
Segment 2:
Ep = -0.593V
ip = -2.691e-3A
Ah = -7.188e-3C
Ep = -0.859V
ip = -1.636e-3A
Ah = -5.084e-3C
Segment 3:
Ep = -0.345V
ip = 2.427e-3A
Ah = 8.890e-3C
Ep = -0.073V
ip = 4.699e-3A
Ah = 2.130e-2C
Segment 4:
Ep = -0.591V
ip = -2.209e-3A
Ah = -5.514e-3C
Ep = -0.862V
ip = -1.341e-3A
Ah = -3.838e-3C
Potential/V	Current/A	Time/s
Segment 1:
-0.900	-5.096e-3	5.000e-2
-0.899	-5.019e-3	1.000e-1
-0.898	-4.946e-3	1.500e-1
-0.897	-4.875e-3	2.000e-1
-0.896	-4.805e-3	2.500e-1
-0.895	-4.736e-3	3.000e-1
-0.894	-4.670e-3	3.500e-1
-0.893	-4.606e-3	4.000e-1
-0.892	-4.543e-3	4.500e-1
-0.891	-4.483e-3	5.000e-1
-0.890	-4.425e-3	5.500e-1
-0.889	-4.368e-3	6.000e-1
-0.888	-4.314e-3	6.500e-1
-0.887	-4.260e-3	7.000e-1
-0.886	-4.208e-3	7.500e-1
-0.885	-4.158e-3	8.000e-1
-0.884	-4.109e-3	8.500e-1
-0.883	-4.062e-3	9.000e-1
-0.882	-4.015e-3	9.500e-1
-0.881	-3.969e-3	1.000e+0
-0.880	-3.925e-3	1.050e+0
-0.879	-3.883e-3	1.100e+0
-0.878	-3.841e-3	1.150e+0
-0.877	-3.801e-3	1.200e+0
-0.876	-3.761e-3	1.250e+0
-0.875	-3.723e-3	1.300e+0
-0.874	-3.686e-3	1.350e+0
-0.873	-3.650e-3	1.400e+0
-0.872	-3.614e-3	1.450e+0
-0.871	-3.579e-3	1.500e+0
-0.870	-3.546e-3	1.550e+0
-0.869	-3.513e-3	1.600e+0
-0.868	-3.481e-3	1.650e+0
-0.867	-3.449e-3	1.700e+0
-0.866	-3.419e-3	1.750e+0
-0.865	-3.389e-3	1.800e+0
-0.864	-3.375e-3	1.850e+0
-0.863	-3.335e-3	1.900e+0
-0.862	-3.306e-3	1.950e+0
-0.861	-3.279e-3	2.000e+0
-0.860	-3.251e-3	2.050e+0
-0.859	-3.225e-3	2.100e+0
-0.858	-3.198e-3	2.150e+0
-0.857	-3.172e-3	2.200e+0
-0.856	-3.147e-3	2.250e+0
-0.855	-3.123e-3	2.300e+0
-0.854	-3.099e-3	2.350e+0
-0.853	-3.076e-3	2.400e+0
-0.852	-3.053e-3	2.450e+0
-0.851	-3.031e-3	2.500e+0
-0.850	-3.009e-3	2.550e+0
-0.849	-2.987e-3	2.600e+0
-0.848	-2.966e-3	2.650e+0
-0.847	-2.946e-3	2.700e+0
-0.846	-2.925e-3	2.750e+0
-0.845	-2.906e-3	2.800e+0
-0.844	-2.885e-3	2.850e+0
-0.843	-2.866e-3	2.900e+0
-0.842	-2.847e-3	2.950e+0
-0.841	-2.829e-3	3.000e+0
-0.840	-2.811e-3	3.050e+0
-0.839	-2.792e-3	3.100e+0
-0.838	-2.776e-3	3.150e+0
-0.837	-2.759e-3	3.200e+0
-0.836	-2.741e-3	3.250e+0
-0.835	-2.725e-3	3.300e+0
-0.834	-2.708e-3	3.350e+0
-0.833	-2.692e-3	3.400e+0
-0.832	-2.676e-3	3.450e+0
-0.831	-2.660e-3	3.500e+0
-0.830	-2.644e-3	3.550e+0
-0.829	-2.629e-3	3.600e+0
-0.828	-2.613e-3	3.650e+0
-0.827	-2.598e-3	3.700e+0
-0.826	-2.584e-3	3.750e+0
-0.825	-2.569e-3	3.800e+0
-0.824	-2.555e-3	3.850e+0
-0.823	-2.541e-3	3.900e+0
-0.822	-2.527e-3	3.950e+0
-0.821	-2.513e-3	4.000e+0
-0.820	-2.499e-3	4.050e+0
-0.819	-2.485e-3	4.100e+0
-0.818	-2.473e-3	4.150e+0
-0.817	-2.459e-3	4.200e+0
-0.816	-2.447e-3	4.250e+0
-0.815	-2.434e-3	4.300e+0
-0.814	-2.422e-3	4.350e+0
-0.813	-2.409e-3	4.400e+0
-0.812	-2.396e-3	4.450e+0
-0.811	-2.385e-3	4.500e+0
-0.810	-2.373e-3	4.550e+0
-0.809	-2.361e-3	4.600e+0
-0.808	-2.350e-3	4.650e+0
-0.807	-2.338e-3	4.700e+0
-0.806	-2.327e-3	4.750e+0
-0.805	-2.316e-3	4.800e+0
-0.804	-2.305e-3	4.850e+0
-0.803	-2.294e-3	4.900e+0
-0.802	-2.283e-3	4.950e+0
-0.801	-2.273e-3	5.000e+0
-0.800	-2.263e-3	5.050e+0
-0.799	-2.253e-3	5.100e+0
-0.798	-2.243e-3	5.150e+0
-0.797	-2.233e-3	5.200e+0
-0.796	-2.223e-3	5.250e+0
-0.795	-2.213e-3	5.300e+0
-0.794	-2.204e-3	5.350e+0
-0.793	-2.194e-3	5.400e+0
-0.792	-2.185e-3	5.450e+0
-0.791	-2.176e-3	5.500e+0
-0.790	-2.167e-3	5.550e+0
-0.789	-2.158e-3	5.600e+0
-0.788	-2.149e-3	5.650e+0
-0.787	-2.141e-3	5.700e+0
-0.786	-2.132e-3	5.750e+0
-0.785	-2.123e-3	5.800e+0
-0.784	-2.115e-3	5.850e+0
-0.783	-2.107e-3	5.900e+0
-0.782	-2.099e-3	5.950e+0
-0.781	-2.091e-3	6.000e+0
-0.780	-2.083e-3	6.050e+0
-0.779	-2.075e-3	6.100e+0
-0.778	-2.067e-3	6.150e+0
-0.777	-2.059e-3	6.200e+0
-0.776	-2.052e-3	6.250e+0
-0.775	-2.044e-3	6.300e+0
-0.774	-2.037e-3	6.350e+0
-0.773	-2.030e-3	6.400e+0
-0.772	-2.022e-3	6.450e+0
-0.771	-2.015e-3	6.500e+0
-0.770	-2.008e-3	6.550e+0
-0.769	-2.001e-3	6.600e+0
-0.768	-1.995e-3	6.650e+0
-0.767	-1.988e-3	6.700e+0
-0.766	-1.981e-3	6.750e+0
-0.765	-1.974e-3	6.800e+0
-0.764	-1.968e-3	6.850e+0
-0.763	-1.962e-3	6.900e+0
-0.762	-1.955e-3	6.950e+0
-0.761	-1.949e-3	7.000e+0
-0.760	-1.943e-3	7.050e+0
-0.759	-1.937e-3	7.100e+0
-0.758	-1.931e-3	7.150e+0
-0.757	-1.925e-3	7.200e+0
-0.756	-1.919e-3	7.250e+0
-0.755	-1.913e-3	7.300e+0
-0.754	-1.907e-3	7.350e+0
-0.753	-1.902e-3	7.400e+0
-0.752	-1.896e-3	7.450e+0
-0.751	-1.890e-3	7.500e+0
-0.750	-1.885e-3	7.550e+0
-0.749	-1.880e-3	7.600e+0
-0.748	-1.874e-3	7.650e+0
-0.747	-1.869e-3	7.700e+0
-0.746	-1.864e-3	7.750e+0
-0.745	-1.859e-3	7.800e+0
-0.744	-1.854e-3	7.850e+0
-0.743	-1.849e-3	7.900e+0
-0.742	-1.844e-3	7.950e+0
-0.741	-1.839e-3	8.000e+0
-0.740	-1.834e-3	8.050e+0
-0.739	-1.829e-3	8.100e+0
-0.738	-1.824e-3	8.150e+0
-0.737	-1.820e-3	8.200e+0
-0.736	-1.815e-3	8.250e+0
-0.735	-1.810e-3	8.300e+0
-0.734	-1.806e-3	8.350e+0
-0.733	-1.802e-3	8.400e+0
-0.732	-1.797e-3	8.450e+0
-0.731	-1.793e-3	8.500e+0
-0.730	-1.789e-3	8.550e+0
-0.729	-1.784e-3	8.600e+0
-0.728	-1.780e-3	8.650e+0
-0.727	-1.776e-3	8.700e+0
-0.726	-1.772e-3	8.750e+0
-0.725	-1.768e-3	8.800e+0
-0.724	-1.764e-3	8.850e+0
-0.723	-1.760e-3	8.900e+0
-0.722	-1.756e-3	8.950e+0
-0.721	-1.752e-3	9.000e+0
-0.720	-1.748e-3	9.050e+0
-0.719	-1.744e-3	9.100e+0
-0.718	-1.740e-3	9.150e+0
-0.717	-1.736e-3	9.200e+0
-0.716	-1.733e-3	9.250e+0
-0.715	-1.729e-3	9.300e+0
-0.714	-1.725e-3	9.350e+0
-0.713	-1.722e-3	9.400e+0
-0.712	-1.718e-3	9.450e+0
-0.711	-1.715e-3	9.500e+0
-0.710	-1.711e-3	9.550e+0
-0.709	-1.708e-3	9.600e+0
-0.708	-1.704e-3	9.650e+0
-0.707	-1.701e-3	9.700e+0
-0.706	-1.697e-3	9.750e+0
-0.705	-1.694e-3	9.800e+0
-0.704	-1.690e-3	9.850e+0
-0.703	-1.687e-3	9.900e+0
-0.702	-1.683e-3	9.950e+0
-0.701	-1.680e-3	1.000e+1
-0.700	-1.677e-3	1.005e+1
-0.699	-1.673e-3	1.010e+1
-0.698	-1.670e-3	1.015e+1
-0.697	-1.667e-3	1.020e+1
-0.696	-1.664e-3	1.025e+1
-0.695	-1.660e-3	1.030e+1
-0.694	-1.657e-3	1.035e+1
-0.693	-1.654e-3	1.040e+1
-0.692	-1.651e-3	1.045e+1
-0.691	-1.648e-3	1.050e+1
-0.690	-1.645e-3	1.055e+1
-0.689	-1.642e-3	1.060e+1
-0.688	-1.639e-3	1.065e+1
-0.687	-1.635e-3	1.070e+1
-0.686	-1.632e-3	1.075e+1
-0.685	-1.629e-3	1.080e+1
-0.684	-1.626e-3	1.085e+1
-0.683	-1.623e-3	1.090e+1
-0.682	-1.620e-3	1.095e+1
-0.681	-1.617e-3	1.100e+1
-0.680	-1.614e-3	1.105e+1
-0.679	-1.610e-3	1.110e+1
-0.678	-1.607e-3	1.115e+1
-0.677	-1.604e-3	1.120e+1
-0.676	-1.601e-3	1.125e+1
-0.675	-1.598e-3	1.130e+1
-0.674	-1.595e-3	1.135e+1
-0.673	-1.592e-3	1.140e+1
-0.672	-1.589e-3	1.145e+1
-0.671	-1.586e-3	1.150e+1
-0.670	-1.584e-3	1.155e+1
-0.669	-1.581e-3	1.160e+1
-0.668	-1.577e-3	1.165e+1
-0.667	-1.575e-3	1.170e+1
-0.666	-1.571e-3	1.175e+1
-0.665	-1.568e-3	1.180e+1
-0.664	-1.566e-3	1.185e+1
-0.663	-1.563e-3	1.190e+1
-0.662	-1.560e-3	1.195e+1
-0.661	-1.557e-3	1.200e+1
-0.660	-1.554e-3	1.205e+1
-0.659	-1.551e-3	1.210e+1
-0.658	-1.548e-3	1.215e+1
-0.657	-1.545e-3	1.220e+1
-0.656	-1.542e-3	1.225e+1
-0.655	-1.539e-3	1.230e+1
-0.654	-1.536e-3	1.235e+1
-0.653	-1.533e-3	1.240e+1
-0.652	-1.530e-3	1.245e+1
-0.651	-1.527e-3	1.250e+1
-0.650	-1.524e-3	1.255e+1
-0.649	-1.521e-3	1.260e+1
-0.648	-1.518e-3	1.265e+1
-0.647	-1.514e-3	1.270e+1
-0.646	-1.511e-3	1.275e+1
-0.645	-1.508e-3	1.280e+1
-0.644	-1.505e-3	1.285e+1
-0.643	-1.502e-3	1.290e+1
-0.642	-1.499e-3	1.295e+1
-0.641	-1.496e-3	1.300e+1
-0.640	-1.493e-3	1.305e+1
-0.639	-1.490e-3	1.310e+1
-0.638	-1.487e-3	1.315e+1
-0.637	-1.484e-3	1.320e+1
-0.636	-1.480e-3	1.325e+1
-0.635	-1.477e-3	1.330e+1
-0.634	-1.474e-3	1.335e+1
-0.633	-1.471e-3	1.340e+1
-0.632	-1.468e-3	1.345e+1
-0.631	-1.464e-3	1.350e+1
-0.630	-1.461e-3	1.355e+1
-0.629	-1.458e-3	1.360e+1
-0.628	-1.454e-3	1.365e+1
-0.627	-1.451e-3	1.370e+1
-0.626	-1.448e-3	1.375e+1
-0.625	-1.444e-3	1.380e+1
-0.624	-1.441e-3	1.385e+1
-0.623	-1.438e-3	1.390e+1
-0.622	-1.434e-3	1.395e+1
-0.621	-1.431e-3	1.400e+1
-0.620	-1.427e-3	1.405e+1
-0.619	-1.424e-3	1.410e+1
-0.618	-1.421e-3	1.415e+1
-0.617	-1.417e-3	1.420e+1
-0.616	-1.414e-3	1.425e+1
-0.615	-1.410e-3	1.430e+1
-0.614	-1.406e-3	1.435e+1
-0.613	-1.402e-3	1.440e+1
-0.612	-1.399e-3	1.445e+1
-0.611	-1.395e-3	1.450e+1
-0.610	-1.391e-3	1.455e+1
-0.609	-1.387e-3	1.460e+1
-0.608	-1.384e-3	1.465e+1
-0.607	-1.380e-3	1.470e+1
-0.606	-1.376e-3	1.475e+1
-0.605	-1.372e-3	1.480e+1
-0.604	-1.368e-3	1.485e+1
-0.603	-1.364e-3	1.490e+1
-0.602	-1.360e-3	1.495e+1
-0.601	-1.356e-3	1.500e+1
-0.600	-1.352e-3	1.505e+1
-0.599	-1.348e-3	1.510e+1
-0.598	-1.344e-3	1.515e+1
-0.597	-1.340e-3	1.520e+1
-0.596	-1.336e-3	1.525e+1
-0.595	-1.331e-3	1.530e+1
-0.594	-1.327e-3	1.535e+1
-0.593	-1.323e-3	1.540e+1
-0.592	-1.319e-3	1.545e+1
-0.591	-1.314e-3	1.550e+1
-0.590	-1.310e-3	1.555e+1
-0.589	-1.305e-3	1.560e+1
-0.588	-1.301e-3	1.565e+1
-0.587	-1.297e-3	1.570e+1
-0.586	-1.292e-3	1.575e+1
-0.585	-1.287e-3	1.580e+1
-0.584	-1.283e-3	1.585e+1
-0.583	-1.279e-3	1.590e+1
-0.582	-1.274e-3	1.595e+1
-0.581	-1.270e-3	1.600e+1
-0.580	-1.265e-3	1.605e+1
-0.579	-1.260e-3	1.610e+1
-0.578	-1.255e-3	1.615e+1
-0.577	-1.250e-3	1.620e+1
-0.576	-1.246e-3	1.625e+1
-0.575	-1.241e-3	1.630e+1
-0.574	-1.236e-3	1.635e+1
-0.573	-1.231e-3	1.640e+1
-0.572	-1.226e-3	1.645e+1
-0.571	-1.221e-3	1.650e+1
-0.570	-1.216e-3	1.655e+1
-0.569	-1.211e-3	1.660e+1
-0.568	-1.207e-3	1.665e+1
-0.567	-1.202e-3	1.670e+1
-0.566	-1.197e-3	1.675e+1
-0.565	-1.192e-3	1.680e+1
-0.564	-1.187e-3	1.685e+1
-0.563	-1.182e-3	1.690e+1
-0.562	-1.176e-3	1.695e+1
-0.561	-1.171e-3	1.700e+1
-0.560	-1.166e-3	1.705e+1
-0.559	-1.160e-3	1.710e+1
-0.558	-1.154e-3	1.715e+1
-0.557	-1.149e-3	1.720e+1
-0.556	-1.143e-3	1.725e+1
-0.555	-1.138e-3	1.730e+1
-0.554	-1.132e-3	1.735e+1
-0.553	-1.127e-3	1.740e+1
-0.552	-1.121e-3	1.745e+1
-0.551	-1.115e-3	1.750e+1
-0.550	-1.110e-3	1.755e+1
-0.549	-1.104e-3	1.760e+1
-0.548	-1.098e-3	1.765e+1
-0.547	-1.093e-3	1.770e+1
-0.546	-1.087e-3	1.775e+1
-0.545	-1.081e-3	1.780e+1
-0.544	-1.075e-3	1.785e+1
-0.543	-1.069e-3	1.790e+1
-0.542	-1.063e-3	1.795e+1
-0.541	-1.057e-3	1.800e+1
-0.540	-1.050e-3	1.805e+1
-0.539	-1.045e-3	1.810e+1
-0.538	-1.038e-3	1.815e+1
-0.537	-1.032e-3	1.820e+1
-0.536	-1.026e-3	1.825e+1
-0.535	-1.020e-3	1.830e+1
-0.534	-1.014e-3	1.835e+1
-0.533	-1.008e-3	1.840e+1
-0.532	-1.001e-3	1.845e+1
-0.531	-9.951e-4	1.850e+1
-0.530	-9.888e-4	1.855e+1
-0.529	-9.822e-4	1.860e+1
-0.528	-9.761e-4	1.865e+1
-0.527	-9.696e-4	1.870e+1
-0.526	-9.630e-4	1.875e+1
-0.525	-9.566e-4	1.880e+1
-0.524	-9.498e-4	1.885e+1
-0.523	-9.433e-4	1.890e+1
-0.522	-9.368e-4	1.895e+1
-0.521	-9.301e-4	1.900e+1
-0.520	-9.235e-4	1.905e+1
-0.519	-9.165e-4	1.910e+1
-0.518	-9.098e-4	1.915e+1
-0.517	-9.032e-4	1.920e+1
-0.516	-8.959e-4	1.925e+1
-0.515	-8.894e-4	1.930e+1
-0.514	-8.826e-4	1.935e+1
-0.513	-8.752e-4	1.940e+1
-0.512	-8.680e-4	1.945e+1
-0.511	-8.610e-4	1.950e+1
-0.510	-8.537e-4	1.955e+1
-0.509	-8.465e-4	1.960e+1
-0.508	-8.391e-4	1.965e+1
-0.507	-8.317e-4	1.970e+1
-0.506	-8.235e-4	1.975e+1
-0.505	-8.156e-4	1.980e+1
-0.504	-8.083e-4	1.985e+1
-0.503	-8.006e-4	1.990e+1
-0.502	-7.929e-4	1.995e+1
-0.501	-7.852e-4	2.000e+1
-0.500	-7.769e-4	2.005e+1
-0.499	-7.691e-4	2.010e+1
-0.498	-7.607e-4	2.015e+1
-0.497	-7.522e-4	2.020e+1
-0.496	-7.442e-4	2.025e+1
-0.495	-7.357e-4	2.030e+1
-0.494	-7.269e-4	2.035e+1
-0.493	-7.182e-4	2.040e+1
-0.492	-7.090e-4	2.045e+1
-0.491	-7.000e-4	2.050e+1
-0.490	-6.912e-4	2.055e+1
-0.489	-6.816e-4	2.060e+1
-0.488	-6.723e-4	2.065e+1
-0.487	-6.623e-4	2.070e+1
-0.486	-6.525e-4	2.075e+1
-0.485	-6.425e-4	2.080e+1
-0.484	-6.321e-4	2.085e+1
-0.483	-6.219e-4	2.090e+1
-0.482	-6.109e-4	2.095e+1
-0.481	-6.000e-4	2.100e+1
-0.480	-5.892e-4	2.105e+1
-0.479	-5.776e-4	2.110e+1
-0.478	-5.665e-4	2.115e+1
-0.477	-5.547e-4	2.120e+1
-0.476	-5.426e-4	2.125e+1
-0.475	-5.305e-4	2.130e+1
-0.474	-5.181e-4	2.135e+1
-0.473	-5.052e-4	2.140e+1
-0.472	-4.923e-4	2.145e+1
-0.471	-4.789e-4	2.150e+1
-0.470	-4.654e-4	2.155e+1
-0.469	-4.515e-4	2.160e+1
-0.468	-4.371e-4	2.165e+1
-0.467	-4.229e-4	2.170e+1
-0.466	-4.080e-4	2.175e+1
-0.465	-3.930e-4	2.180e+1
-0.464	-3.780e-4	2.185e+1
-0.463	-3.620e-4	2.190e+1
-0.462	-3.462e-4	2.195e+1
-0.461	-3.300e-4	2.200e+1
-0.460	-3.132e-4	2.205e+1
-0.459	-2.964e-4	2.210e+1
-0.458	-2.792e-4	2.215e+1
-0.457	-2.615e-4	2.220e+1
-0.456	-2.439e-4	2.225e+1
-0.455	-2.257e-4	2.230e+1
-0.454	-2.070e-4	2.235e+1
-0.453	-1.883e-4	2.240e+1
-0.452	-1.688e-4	2.245e+1
-0.451	-1.496e-4	2.250e+1
-0.450	-1.294e-4	2.255e+1
-0.449	-1.092e-4	2.260e+1
-0.448	-8.889e-5	2.265e+1
-0.447	-6.763e-5	2.270e+1
-0.446	-4.606e-5	2.275e+1
-0.445	-2.389e-5	2.280e+1
-0.444	-1.967e-6	2.285e+1
-0.443	2.009e-5	2.290e+1
-0.442	4.266e-5	2.295e+1
-0.441	6.571e-5	2.300e+1
-0.440	8.845e-5	2.305e+1
-0.439	1.122e-4	2.310e+1
-0.438	1.359e-4	2.315e+1
-0.437	1.597e-4	2.320e+1
-0.436	1.840e-4	2.325e+1
-0.435	2.080e-4	2.330e+1
-0.434	2.327e-4	2.335e+1
-0.433	2.578e-4	2.340e+1
-0.432	2.827e-4	2.345e+1
-0.431	3.080e-4	2.350e+1
-0.430	3.340e-4	2.355e+1
-0.429	3.594e-4	2.360e+1
-0.428	3.841e-4	2.365e+1
-0.427	4.104e-4	2.370e+1
-0.426	4.369e-4	2.375e+1
-0.425	4.637e-4	2.380e+1
-0.424	4.904e-4	2.385e+1
-0.423	5.179e-4	2.390e+1
-0.422	5.451e-4	2.395e+1
-0.421	5.726e-4	2.400e+1
-0.420	6.004e-4	2.405e+1
-0.419	6.278e-4	2.410e+1
-0.418	6.560e-4	2.415e+1
-0.417	6.839e-4	2.420e+1
-0.416	7.122e-4	2.425e+1
-0.415	7.412e-4	2.430e+1
-0.414	7.704e-4	2.435e+1
-0.413	7.988e-4	2.440e+1
-0.412	8.278e-4	2.445e+1
-0.411	8.564e-4	2.450e+1
-0.410	8.858e-4	2.455e+1
-0.409	9.155e-4	2.460e+1
-0.408	9.443e-4	2.465e+1
-0.407	9.735e-4	2.470e+1
-0.406	1.003e-3	2.475e+1
-0.405	1.032e-3	2.480e+1
-0.404	1.061e-3	2.485e+1
-0.403	1.090e-3	2.490e+1
-0.402	1.120e-3	2.495e+1
-0.401	1.149e-3	2.500e+1
-0.400	1.178e-3	2.505e+1
-0.399	1.207e-3	2.510e+1
-0.398	1.236e-3	2.515e+1
-0.397	1.265e-3	2.520e+1
-0.396	1.294e-3	2.525e+1
-0.395	1.323e-3	2.530e+1
-0.394	1.351e-3	2.535e+1
-0.393	1.380e-3	2.540e+1
-0.392	1.408e-3	2.545e+1
-0.391	1.437e-3	2.550e+1
-0.390	1.464e-3	2.555e+1
-0.389	1.492e-3	2.560e+1
-0.388	1.520e-3	2.565e+1
-0.387	1.548e-3	2.570e+1
-0.386	1.576e-3	2.575e+1
-0.385	1.603e-3	2.580e+1
-0.384	1.630e-3	2.585e+1
-0.383	1.657e-3	2.590e+1
-0.382	1.683e-3	2.595e+1
-0.381	1.709e-3	2.600e+1
-0.380	1.735e-3	2.605e+1
-0.379	1.760e-3	2.610e+1
-0.378	1.785e-3	2.615e+1
-0.377	1.811e-3	2.620e+1
-0.376	1.835e-3	2.625e+1
-0.375	1.860e-3	2.630e+1
-0.374	1.883e-3	2.635e+1
-0.373	1.907e-3	2.640e+1
-0.372	1.930e-3	2.645e+1
-0.371	1.952e-3	2.650e+1
-0.370	1.975e-3	2.655e+1
-0.369	1.998e-3	2.660e+1
-0.368	2.020e-3	2.665e+1
-0.367	2.042e-3	2.670e+1
-0.366	2.063e-3	2.675e+1
-0.365	2.084e-3	2.680e+1
-0.364	2.106e-3	2.685e+1
-0.363	2.126e-3	2.690e+1
-0.362	2.146e-3	2.695e+1
-0.361	2.166e-3	2.700e+1
-0.360	2.185e-3	2.705e+1
-0.359	2.205e-3	2.710e+1
-0.358	2.223e-3	2.715e+1
-0.357	2.242e-3	2.720e+1
-0.356	2.260e-3	2.725e+1
-0.355	2.277e-3	2.730e+1
-0.354	2.294e-3	2.735e+1
-0.353	2.311e-3	2.740e+1
-0.352	2.328e-3	2.745e+1
-0.351	2.343e-3	2.750e+1
-0.350	2.358e-3	2.755e+1
-0.349	2.372e-3	2.760e+1
-0.348	2.385e-3	2.765e+1
-0.347	2.397e-3	2.770e+1
-0.346	2.409e-3	2.775e+1
-0.345	2.420e-3	2.780e+1
-0.344	2.429e-3	2.785e+1
-0.343	2.438e-3	2.790e+1
-0.342	2.445e-3	2.795e+1
-0.341	2.451e-3	2.800e+1
-0.340	2.456e-3	2.805e+1
-0.339	2.459e-3	2.810e+1
-0.338	2.461e-3	2.815e+1
-0.337	2.461e-3	2.820e+1
-0.336	2.460e-3	2.825e+1
-0.335	2.456e-3	2.830e+1
-0.334	2.451e-3	2.835e+1
-0.333	2.444e-3	2.840e+1
-0.332	2.434e-3	2.845e+1
-0.331	2.422e-3	2.850e+1
-0.330	2.407e-3	2.855e+1
-0.329	2.391e-3	2.860e+1
-0.328	2.371e-3	2.865e+1
-0.327	2.350e-3	2.870e+1
-0.326	2.325e-3	2.875e+1
-0.325	2.298e-3	2.880e+1
-0.324	2.269e-3	2.885e+1
-0.323	2.237e-3	2.890e+1
-0.322	2.203e-3	2.895e+1
-0.321	2.167e-3	2.900e+1
-0.320	2.129e-3	2.905e+1
-0.319	2.090e-3	2.910e+1
-0.318	2.049e-3	2.915e+1
-0.317	2.007e-3	2.920e+1
-0.316	1.964e-3	2.925e+1
-0.315	1.922e-3	2.930e+1
-0.314	1.878e-3	2.935e+1
-0.313	1.835e-3	2.940e+1
-0.312	1.790e-3	2.945e+1
-0.311	1.747e-3	2.950e+1
-0.310	1.703e-3	2.955e+1
-0.309	1.660e-3	2.960e+1
-0.308	1.619e-3	2.965e+1
-0.307	1.578e-3	2.970e+1
-0.306	1.538e-3	2.975e+1
-0.305	1.498e-3	2.980e+1
-0.304	1.459e-3	2.985e+1
-0.303	1.422e-3	2.990e+1
-0.302	1.386e-3	2.995e+1
-0.301	1.351e-3	3.000e+1
-0.300	1.317e-3	3.005e+1
-0.299	1.284e-3	3.010e+1
-0.298	1.252e-3	3.015e+1
-0.297	1.221e-3	3.020e+1
-0.296	1.191e-3	3.025e+1
-0.295	1.162e-3	3.030e+1
-0.294	1.134e-3	3.035e+1
-0.293	1.108e-3	3.040e+1
-0.292	1.082e-3	3.045e+1
-0.291	1.058e-3	3.050e+1
-0.290	1.035e-3	3.055e+1
-0.289	1.013e-3	3.060e+1
-0.288	9.923e-4	3.065e+1
-0.287	9.729e-4	3.070e+1
-0.286	9.545e-4	3.075e+1
-0.285	9.373e-4	3.080e+1
-0.284	9.214e-4	3.085e+1
-0.283	9.066e-4	3.090e+1
-0.282	8.927e-4	3.095e+1
-0.281	8.804e-4	3.100e+1
-0.280	8.687e-4	3.105e+1
-0.279	8.578e-4	3.110e+1
-0.278	8.480e-4	3.115e+1
-0.277	8.389e-4	3.120e+1
-0.276	8.309e-4	3.125e+1
-0.275	8.235e-4	3.130e+1
-0.274	8.169e-4	3.135e+1
-0.273	8.110e-4	3.140e+1
-0.272	8.053e-4	3.145e+1
-0.271	8.005e-4	3.150e+1
-0.270	7.963e-4	3.155e+1
-0.269	7.926e-4	3.160e+1
-0.268	7.896e-4	3.165e+1
-0.267	7.868e-4	3.170e+1
-0.266	7.847e-4	3.175e+1
-0.265	7.832e-4	3.180e+1
-0.264	7.818e-4	3.185e+1
-0.263	7.811e-4	3.190e+1
-0.262	7.808e-4	3.195e+1
-0.261	7.807e-4	3.200e+1
-0.260	7.811e-4	3.205e+1
-0.259	7.816e-4	3.210e+1
-0.258	7.827e-4	3.215e+1
-0.257	7.842e-4	3.220e+1
-0.256	7.860e-4	3.225e+1
-0.255	7.882e-4	3.230e+1
-0.254	7.908e-4	3.235e+1
-0.253	7.935e-4	3.240e+1
-0.252	7.968e-4	3.245e+1
-0.251	8.003e-4	3.250e+1
-0.250	8.040e-4	3.255e+1
-0.249	8.084e-4	3.260e+1
-0.248	8.126e-4	3.265e+1
-0.247	8.174e-4	3.270e+1
-0.246	8.225e-4	3.275e+1
-0.245	8.278e-4	3.280e+1
-0.244	8.335e-4	3.285e+1
-0.243	8.394e-4	3.290e+1
-0.242	8.459e-4	3.295e+1
-0.241	8.526e-4	3.300e+1
-0.240	8.591e-4	3.305e+1
-0.239	8.666e-4	3.310e+1
-0.238	8.743e-4	3.315e+1
-0.237	8.819e-4	3.320e+1
-0.236	8.902e-4	3.325e+1
-0.235	8.986e-4	3.330e+1
-0.234	9.074e-4	3.335e+1
-0.233	9.167e-4	3.340e+1
-0.232	9.260e-4	3.345e+1
-0.231	9.359e-4	3.350e+1
-0.230	9.462e-4	3.355e+1
-0.229	9.568e-4	3.360e+1
-0.228	9.678e-4	3.365e+1
-0.227	9.787e-4	3.370e+1
-0.226	9.904e-4	3.375e+1
-0.225	1.003e-3	3.380e+1
-0.224	1.015e-3	3.385e+1
-0.223	1.028e-3	3.390e+1
-0.222	1.041e-3	3.395e+1
-0.221	1.054e-3	3.400e+1
-0.220	1.068e-3	3.405e+1
-0.219	1.083e-3	3.410e+1
-0.218	1.098e-3	3.415e+1
-0.217	1.113e-3	3.420e+1
-0.216	1.129e-3	3.425e+1
-0.215	1.145e-3	3.430e+1
-0.214	1.162e-3	3.435e+1
-0.213	1.179e-3	3.440e+1
-0.212	1.197e-3	3.445e+1
-0.211	1.215e-3	3.450e+1
-0.210	1.233e-3	3.455e+1
-0.209	1.252e-3	3.460e+1
-0.208	1.272e-3	3.465e+1
-0.207	1.292e-3	3.470e+1
-0.206	1.312e-3	3.475e+1
-0.205	1.334e-3	3.480e+1
-0.204	1.356e-3	3.485e+1
-0.203	1.377e-3	3.490e+1
-0.202	1.400e-3	3.495e+1
-0.201	1.423e-3	3.500e+1
-0.200	1.446e-3	3.505e+1
-0.199	1.471e-3	3.510e+1
-0.198	1.496e-3	3.515e+1
-0.197	1.521e-3	3.520e+1
-0.196	1.548e-3	3.525e+1
-0.195	1.574e-3	3.530e+1
-0.194	1.600e-3	3.535e+1
-0.193	1.628e-3	3.540e+1
-0.192	1.655e-3	3.545e+1
-0.191	1.683e-3	3.550e+1
-0.190	1.712e-3	3.555e+1
-0.189	1.741e-3	3.560e+1
-0.188	1.770e-3	3.565e+1
-0.187	1.800e-3	3.570e+1
-0.186	1.831e-3	3.575e+1
-0.185	1.862e-3	3.580e+1
-0.184	1.893e-3	3.585e+1
-0.183	1.925e-3	3.590e+1
-0.182	1.955e-3	3.595e+1
-0.181	1.988e-3	3.600e+1
-0.180	2.021e-3	3.605e+1
-0.179	2.054e-3	3.610e+1
-0.178	2.088e-3	3.615e+1
-0.177	2.122e-3	3.620e+1
-0.176	2.156e-3	3.625e+1
-0.175	2.191e-3	3.630e+1
-0.174	2.226e-3	3.635e+1
-0.173	2.262e-3	3.640e+1
-0.172	2.298e-3	3.645e+1
-0.171	2.335e-3	3.650e+1
-0.170	2.371e-3	3.655e+1
-0.169	2.408e-3	3.660e+1
-0.168	2.444e-3	3.665e+1
-0.167	2.482e-3	3.670e+1
-0.166	2.519e-3	3.675e+1
-0.165	2.556e-3	3.680e+1
-0.164	2.594e-3	3.685e+1
-0.163	2.632e-3	3.690e+1
-0.162	2.670e-3	3.695e+1
-0.161	2.708e-3	3.700e+1
-0.160	2.746e-3	3.705e+1
-0.159	2.785e-3	3.710e+1
-0.158	2.823e-3	3.715e+1
-0.157	2.862e-3	3.720e+1
-0.156	2.901e-3	3.725e+1
-0.155	2.939e-3	3.730e+1
-0.154	2.978e-3	3.735e+1
-0.153	3.017e-3	3.740e+1
-0.152	3.056e-3	3.745e+1
-0.151	3.096e-3	3.750e+1
-0.150	3.135e-3	3.755e+1
-0.149	3.174e-3	3.760e+1
-0.148	3.213e-3	3.765e+1
-0.147	3.252e-3	3.770e+1
-0.146	3.291e-3	3.775e+1
-0.145	3.329e-3	3.780e+1
-0.144	3.367e-3	3.785e+1
-0.143	3.406e-3	3.790e+1
-0.142	3.444e-3	3.795e+1
-0.141	3.482e-3	3.800e+1
-0.140	3.519e-3	3.805e+1
-0.139	3.556e-3	3.810e+1
-0.138	3.594e-3	3.815e+1
-0.137	3.631e-3	3.820e+1
-0.136	3.668e-3	3.825e+1
-0.135	3.705e-3	3.830e+1
-0.134	3.741e-3	3.835e+1
-0.133	3.778e-3	3.840e+1
-0.132	3.814e-3	3.845e+1
-0.131	3.849e-3	3.850e+1
-0.130	3.885e-3	3.855e+1
-0.129	3.921e-3	3.860e+1
-0.128	3.955e-3	3.865e+1
-0.127	3.990e-3	3.870e+1
-0.126	4.024e-3	3.875e+1
-0.125	4.058e-3	3.880e+1
-0.124	4.091e-3	3.885e+1
-0.123	4.123e-3	3.890e+1
-0.122	4.155e-3	3.895e+1
-0.121	4.188e-3	3.900e+1
-0.120	4.219e-3	3.905e+1
-0.119	4.250e-3	3.910e+1
-0.118	4.281e-3	3.915e+1
-0.117	4.311e-3	3.920e+1
-0.116	4.341e-3	3.925e+1
-0.115	4.370e-3	3.930e+1
-0.114	4.399e-3	3.935e+1
-0.113	4.427e-3	3.940e+1
-0.112	4.455e-3	3.945e+1
-0.111	4.482e-3	3.950e+1
-0.110	4.508e-3	3.955e+1
-0.109	4.534e-3	3.960e+1
-0.108	4.560e-3	3.965e+1
-0.107	4.584e-3	3.970e+1
-0.106	4.608e-3	3.975e+1
-0.105	4.631e-3	3.980e+1
-0.104	4.654e-3	3.985e+1
-0.103	4.676e-3	3.990e+1
-0.102	4.699e-3	3.995e+1
-0.101	4.719e-3	4.000e+1
-0.100	4.739e-3	4.005e+1
-0.099	4.757e-3	4.010e+1
-0.098	4.775e-3	4.015e+1
-0.097	4.793e-3	4.020e+1
-0.096	4.810e-3	4.025e+1
-0.095	4.826e-3	4.030e+1
-0.094	4.841e-3	4.035e+1
-0.093	4.855e-3	4.040e+1
-0.092	4.868e-3	4.045e+1
-0.091	4.880e-3	4.050e+1
-0.090	4.892e-3	4.055e+1
-0.089	4.903e-3	4.060e+1
-0.088	4.913e-3	4.065e+1
-0.087	4.923e-3	4.070e+1
-0.086	4.932e-3	4.075e+1
-0.085	4.940e-3	4.080e+1
-0.084	4.947e-3	4.085e+1
-0.083	4.953e-3	4.090e+1
-0.082	4.959e-3	4.095e+1
-0.081	4.965e-3	4.100e+1
-0.080	4.969e-3	4.105e+1
-0.079	4.973e-3	4.110e+1
-0.078	4.976e-3	4.115e+1
-0.077	4.979e-3	4.120e+1
-0.076	4.981e-3	4.125e+1
-0.075	4.983e-3	4.130e+1
-0.074	4.985e-3	4.135e+1
-0.073	4.986e-3	4.140e+1
-0.072	4.986e-3	4.145e+1
-0.071	4.987e-3	4.150e+1
-0.070	4.987e-3	4.155e+1
-0.069	4.987e-3	4.160e+1
-0.068	4.987e-3	4.165e+1
-0.067	4.986e-3	4.170e+1
-0.066	4.986e-3	4.175e+1
-0.065	4.986e-3	4.180e+1
-0.064	4.985e-3	4.185e+1
-0.063	4.984e-3	4.190e+1
-0.062	4.984e-3	4.195e+1
-0.061	4.983e-3	4.200e+1
-0.060	4.983e-3	4.205e+1
-0.059	4.983e-3	4.210e+1
-0.058	4.983e-3	4.215e+1
-0.057	4.984e-3	4.220e+1
-0.056	4.984e-3	4.225e+1
-0.055	4.985e-3	4.230e+1
-0.054	4.986e-3	4.235e+1
-0.053	4.986e-3	4.240e+1
-0.052	4.988e-3	4.245e+1
-0.051	4.989e-3	4.250e+1
-0.050	4.992e-3	4.255e+1
-0.049	4.994e-3	4.260e+1
-0.048	4.996e-3	4.265e+1
-0.047	4.999e-3	4.270e+1
-0.046	5.002e-3	4.275e+1
-0.045	5.005e-3	4.280e+1
-0.044	5.009e-3	4.285e+1
-0.043	5.012e-3	4.290e+1
-0.042	5.015e-3	4.295e+1
-0.041	5.019e-3	4.300e+1
-0.040	5.023e-3	4.305e+1
-0.039	5.028e-3	4.310e+1
-0.038	5.032e-3	4.315e+1
-0.037	5.036e-3	4.320e+1
-0.036	5.040e-3	4.325e+1
-0.035	5.044e-3	4.330e+1
-0.034	5.048e-3	4.335e+1
-0.033	5.053e-3	4.340e+1
-0.032	5.057e-3	4.345e+1
-0.031	5.061e-3	4.350e+1
-0.030	5.065e-3	4.355e+1
-0.029	5.068e-3	4.360e+1
-0.028	5.072e-3	4.365e+1
-0.027	5.075e-3	4.370e+1
-0.026	5.078e-3	4.375e+1
-0.025	5.081e-3	4.380e+1
-0.024	5.083e-3	4.385e+1
-0.023	5.085e-3	4.390e+1
-0.022	5.086e-3	4.395e+1
-0.021	5.086e-3	4.400e+1
-0.020	5.087e-3	4.405e+1
-0.019	5.087e-3	4.410e+1
-0.018	5.086e-3	4.415e+1
-0.017	5.085e-3	4.420e+1
-0.016	5.083e-3	4.425e+1
-0.015	5.081e-3	4.430e+1
-0.014	5.077e-3	4.435e+1
-0.013	5.073e-3	4.440e+1
-0.012	5.068e-3	4.445e+1
-0.011	5.062e-3	4.450e+1
-0.010	5.055e-3	4.455e+1
-0.009	5.047e-3	4.460e+1
-0.008	5.039e-3	4.465e+1
-0.007	5.030e-3	4.470e+1
-0.006	5.019e-3	4.475e+1
-0.005	5.009e-3	4.480e+1
-0.004	4.997e-3	4.485e+1
-0.003	4.985e-3	4.490e+1
-0.002	4.972e-3	4.495e+1
-0.001	4.958e-3	4.500e+1
-0.000	4.945e-3	4.505e+1
0.001	4.931e-3	4.510e+1
0.002	4.916e-3	4.515e+1
0.003	4.901e-3	4.520e+1
0.004	4.886e-3	4.525e+1
0.005	4.871e-3	4.530e+1
0.006	4.856e-3	4.535e+1
0.007	4.842e-3	4.540e+1
0.008	4.828e-3	4.545e+1
0.009	4.815e-3	4.550e+1
0.010	4.803e-3	4.555e+1
0.011	4.791e-3	4.560e+1
0.012	4.781e-3	4.565e+1
0.013	4.770e-3	4.570e+1
0.014	4.762e-3	4.575e+1
0.015	4.754e-3	4.580e+1
0.016	4.747e-3	4.585e+1
0.017	4.741e-3	4.590e+1
0.018	4.736e-3	4.595e+1
0.019	4.732e-3	4.600e+1
0.020	4.729e-3	4.605e+1
0.021	4.726e-3	4.610e+1
0.022	4.724e-3	4.615e+1
0.023	4.722e-3	4.620e+1
0.024	4.721e-3	4.625e+1
0.025	4.721e-3	4.630e+1
0.026	4.721e-3	4.635e+1
0.027	4.722e-3	4.640e+1
0.028	4.722e-3	4.645e+1
0.029	4.723e-3	4.650e+1
0.030	4.724e-3	4.655e+1
0.031	4.726e-3	4.660e+1
0.032	4.727e-3	4.665e+1
0.033	4.729e-3	4.670e+1
0.034	4.731e-3	4.675e+1
0.035	4.733e-3	4.680e+1
0.036	4.735e-3	4.685e+1
0.037	4.737e-3	4.690e+1
0.038	4.739e-3	4.695e+1
0.039	4.742e-3	4.700e+1
0.040	4.744e-3	4.705e+1
0.041	4.747e-3	4.710e+1
0.042	4.749e-3	4.715e+1
0.043	4.752e-3	4.720e+1
0.044	4.755e-3	4.725e+1
0.045	4.757e-3	4.730e+1
0.046	4.760e-3	4.735e+1
0.047	4.763e-3	4.740e+1
0.048	4.766e-3	4.745e+1
0.049	4.769e-3	4.750e+1
0.050	4.772e-3	4.755e+1
0.051	4.775e-3	4.760e+1
0.052	4.778e-3	4.765e+1
0.053	4.781e-3	4.770e+1
0.054	4.784e-3	4.775e+1
0.055	4.788e-3	4.780e+1
0.056	4.791e-3	4.785e+1
0.057	4.794e-3	4.790e+1
0.058	4.798e-3	4.795e+1
0.059	4.801e-3	4.800e+1
0.060	4.805e-3	4.805e+1
0.061	4.808e-3	4.810e+1
0.062	4.812e-3	4.815e+1
0.063	4.815e-3	4.820e+1
0.064	4.819e-3	4.825e+1
0.065	4.823e-3	4.830e+1
0.066	4.827e-3	4.835e+1
0.067	4.831e-3	4.840e+1
0.068	4.835e-3	4.845e+1
0.069	4.839e-3	4.850e+1
0.070	4.844e-3	4.855e+1
0.071	4.848e-3	4.860e+1
0.072	4.853e-3	4.865e+1
0.073	4.857e-3	4.870e+1
0.074	4.862e-3	4.875e+1
0.075	4.867e-3	4.880e+1
0.076	4.872e-3	4.885e+1
0.077	4.876e-3	4.890e+1
0.078	4.881e-3	4.895e+1
0.079	4.887e-3	4.900e+1
0.080	4.892e-3	4.905e+1
0.081	4.898e-3	4.910e+1
0.082	4.903e-3	4.915e+1
0.083	4.909e-3	4.920e+1
0.084	4.915e-3	4.925e+1
0.085	4.921e-3	4.930e+1
0.086	4.926e-3	4.935e+1
0.087	4.933e-3	4.940e+1
0.088	4.938e-3	4.945e+1
0.089	4.945e-3	4.950e+1
0.090	4.951e-3	4.955e+1
0.091	4.958e-3	4.960e+1
0.092	4.965e-3	4.965e+1
0.093	4.971e-3	4.970e+1
0.094	4.978e-3	4.975e+1
0.095	4.985e-3	4.980e+1
0.096	4.992e-3	4.985e+1
0.097	4.999e-3	4.990e+1
0.098	5.006e-3	4.995e+1
0.099	5.013e-3	5.000e+1
0.100	5.021e-3	5.005e+1
0.101	5.028e-3	5.010e+1
0.102	5.036e-3	5.015e+1
0.103	5.044e-3	5.020e+1
0.104	5.052e-3	5.025e+1
0.105	5.060e-3	5.030e+1
0.106	5.069e-3	5.035e+1
0.107	5.077e-3	5.040e+1
0.108	5.085e-3	5.045e+1
0.109	5.092e-3	5.050e+1
0.110	5.100e-3	5.055e+1
0.111	5.109e-3	5.060e+1
0.112	5.118e-3	5.065e+1
0.113	5.127e-3	5.070e+1
0.114	5.136e-3	5.075e+1
0.115	5.145e-3	5.080e+1
0.116	5.154e-3	5.085e+1
0.117	5.163e-3	5.090e+1
0.118	5.173e-3	5.095e+1
0.119	5.182e-3	5.100e+1
0.120	5.192e-3	5.105e+1
0.121	5.202e-3	5.110e+1
0.122	5.211e-3	5.115e+1
0.123	5.221e-3	5.120e+1
0.124	5.231e-3	5.125e+1
0.125	5.241e-3	5.130e+1
0.126	5.251e-3	5.135e+1
0.127	5.262e-3	5.140e+1
0.128	5.272e-3	5.145e+1
0.129	5.282e-3	5.150e+1
0.130	5.293e-3	5.155e+1
0.131	5.303e-3	5.160e+1
0.132	5.315e-3	5.165e+1
0.133	5.325e-3	5.170e+1
0.134	5.336e-3	5.175e+1
0.135	5.347e-3	5.180e+1
0.136	5.358e-3	5.185e+1
0.137	5.370e-3	5.190e+1
0.138	5.380e-3	5.195e+1
0.139	5.392e-3	5.200e+1
0.140	5.404e-3	5.205e+1
0.141	5.415e-3	5.210e+1
0.142	5.426e-3	5.215e+1
0.143	5.438e-3	5.220e+1
0.144	5.450e-3	5.225e+1
0.145	5.462e-3	5.230e+1
0.146	5.474e-3	5.235e+1
0.147	5.486e-3	5.240e+1
0.148	5.499e-3	5.245e+1
0.149	5.510e-3	5.250e+1
0.150	5.523e-3	5.255e+1
0.151	5.535e-3	5.260e+1
0.152	5.547e-3	5.265e+1
0.153	5.559e-3	5.270e+1
0.154	5.572e-3	5.275e+1
0.155	5.584e-3	5.280e+1
0.156	5.597e-3	5.285e+1
0.157	5.608e-3	5.290e+1
0.158	5.621e-3	5.295e+1
0.159	5.634e-3	5.300e+1
0.160	5.646e-3	5.305e+1
0.161	5.659e-3	5.310e+1
0.162	5.672e-3	5.315e+1
0.163	5.685e-3	5.320e+1
0.164	5.698e-3	5.325e+1
0.165	5.710e-3	5.330e+1
0.166	5.723e-3	5.335e+1
0.167	5.736e-3	5.340e+1
0.168	5.749e-3	5.345e+1
0.169	5.762e-3	5.350e+1
0.170	5.775e-3	5.355e+1
0.171	5.788e-3	5.360e+1
0.172	5.801e-3	5.365e+1
0.173	5.814e-3	5.370e+1
0.174	5.828e-3	5.375e+1
0.175	5.841e-3	5.380e+1
0.176	5.854e-3	5.385e+1
0.177	5.867e-3	5.390e+1
0.178	5.880e-3	5.395e+1
0.179	5.893e-3	5.400e+1
0.180	5.906e-3	5.405e+1
0.181	5.920e-3	5.410e+1
0.182	5.933e-3	5.415e+1
0.183	5.946e-3	5.420e+1
0.184	5.960e-3	5.425e+1
0.185	5.973e-3	5.430e+1
0.186	5.986e-3	5.435e+1
0.187	6.000e-3	5.440e+1
0.188	6.013e-3	5.445e+1
0.189	6.026e-3	5.450e+1
0.190	6.039e-3	5.455e+1
0.191	6.053e-3	5.460e+1
0.192	6.066e-3	5.465e+1
0.193	6.079e-3	5.470e+1
0.194	6.093e-3	5.475e+1
0.195	6.106e-3	5.480e+1
0.196	6.120e-3	5.485e+1
0.197	6.133e-3	5.490e+1
0.198	6.146e-3	5.495e+1
0.199	6.160e-3	5.500e+1
0.200	6.172e-3	5.505e+1
0.201	6.186e-3	5.510e+1
0.202	6.199e-3	5.515e+1
0.203	6.212e-3	5.520e+1
0.204	6.226e-3	5.525e+1
0.205	6.240e-3	5.530e+1
0.206	6.253e-3	5.535e+1
0.207	6.267e-3	5.540e+1
0.208	6.280e-3	5.545e+1
0.209	6.294e-3	5.550e+1
0.210	6.307e-3	5.555e+1
0.211	6.320e-3	5.560e+1
0.212	6.333e-3	5.565e+1
0.213	6.346e-3	5.570e+1
0.214	6.360e-3	5.575e+1
0.215	6.373e-3	5.580e+1
0.216	6.386e-3	5.585e+1
0.217	6.399e-3	5.590e+1
0.218	6.412e-3	5.595e+1
0.219	6.425e-3	5.600e+1
0.220	6.438e-3	5.605e+1
0.221	6.451e-3	5.610e+1
0.222	6.464e-3	5.615e+1
0.223	6.477e-3	5.620e+1
0.224	6.489e-3	5.625e+1
0.225	6.502e-3	5.630e+1
0.226	6.515e-3	5.635e+1
0.227	6.528e-3	5.640e+1
0.228	6.541e-3	5.645e+1
0.229	6.553e-3	5.650e+1
0.230	6.567e-3	5.655e+1
0.231	6.579e-3	5.660e+1
0.232	6.591e-3	5.665e+1
0.233	6.604e-3	5.670e+1
0.234	6.617e-3	5.675e+1
0.235	6.630e-3	5.680e+1
0.236	6.642e-3	5.685e+1
0.237	6.654e-3	5.690e+1
0.238	6.665e-3	5.695e+1
0.239	6.677e-3	5.700e+1
0.240	6.689e-3	5.705e+1
0.241	6.702e-3	5.710e+1
0.242	6.714e-3	5.715e+1
0.243	6.726e-3	5.720e+1
0.244	6.739e-3	5.725e+1
0.245	6.751e-3	5.730e+1
0.246	6.763e-3	5.735e+1
0.247	6.775e-3	5.740e+1
0.248	6.787e-3	5.745e+1
0.249	6.799e-3	5.750e+1
0.250	6.811e-3	5.755e+1
0.251	6.823e-3	5.760e+1
0.252	6.835e-3	5.765e+1
0.253	6.847e-3	5.770e+1
0.254	6.859e-3	5.775e+1
0.255	6.871e-3	5.780e+1
0.256	6.882e-3	5.785e+1
0.257	6.894e-3	5.790e+1
0.258	6.906e-3	5.795e+1
0.259	6.917e-3	5.800e+1
0.260	6.930e-3	5.805e+1
0.261	6.941e-3	5.810e+1
0.262	6.953e-3	5.815e+1
0.263	6.964e-3	5.820e+1
0.264	6.976e-3	5.825e+1
0.265	6.988e-3	5.830e+1
0.266	6.999e-3	5.835e+1
0.267	7.010e-3	5.840e+1
0.268	7.022e-3	5.845e+1
0.269	7.033e-3	5.850e+1
0.270	7.046e-3	5.855e+1
0.271	7.057e-3	5.860e+1
0.272	7.068e-3	5.865e+1
0.273	7.080e-3	5.870e+1
0.274	7.091e-3	5.875e+1
0.275	7.103e-3	5.880e+1
0.276	7.114e-3	5.885e+1
0.277	7.125e-3	5.890e+1
0.278	7.136e-3	5.895e+1
0.279	7.147e-3	5.900e+1
0.280	7.159e-3	5.905e+1
0.281	7.170e-3	5.910e+1
0.282	7.181e-3	5.915e+1
0.283	7.192e-3	5.920e+1
0.284	7.204e-3	5.925e+1
0.285	7.214e-3	5.930e+1
0.286	7.226e-3	5.935e+1
0.287	7.237e-3	5.940e+1
0.288	7.248e-3	5.945e+1
0.289	7.259e-3	5.950e+1
0.290	7.270e-3	5.955e+1
0.291	7.281e-3	5.960e+1
0.292	7.293e-3	5.965e+1
0.293	7.303e-3	5.970e+1
0.294	7.315e-3	5.975e+1
0.295	7.326e-3	5.980e+1
0.296	7.337e-3	5.985e+1
0.297	7.348e-3	5.990e+1
0.298	7.359e-3	5.995e+1
0.299	7.370e-3	6.000e+1
0.300	7.382e-3	6.005e+1
0.301	7.393e-3	6.010e+1
0.302	7.404e-3	6.015e+1
0.303	7.415e-3	6.020e+1
0.304	7.426e-3	6.025e+1
0.305	7.437e-3	6.030e+1
0.306	7.448e-3	6.035e+1
0.307	7.460e-3	6.040e+1
0.308	7.471e-3	6.045e+1
0.309	7.482e-3	6.050e+1
0.310	7.493e-3	6.055e+1
0.311	7.504e-3	6.060e+1
0.312	7.515e-3	6.065e+1
0.313	7.526e-3	6.070e+1
0.314	7.538e-3	6.075e+1
0.315	7.549e-3	6.080e+1
0.316	7.560e-3	6.085e+1
0.317	7.571e-3	6.090e+1
0.318	7.582e-3	6.095e+1
0.319	7.594e-3	6.100e+1
0.320	7.604e-3	6.105e+1
0.321	7.616e-3	6.110e+1
0.322	7.627e-3	6.115e+1
0.323	7.638e-3	6.120e+1
0.324	7.649e-3	6.125e+1
0.325	7.661e-3	6.130e+1
0.326	7.672e-3	6.135e+1
0.327	7.683e-3	6.140e+1
0.328	7.694e-3	6.145e+1
0.329	7.706e-3	6.150e+1
0.330	7.717e-3	6.155e+1
0.331	7.729e-3	6.160e+1
0.332	7.741e-3	6.165e+1
0.333	7.753e-3	6.170e+1
0.334	7.763e-3	6.175e+1
0.335	7.775e-3	6.180e+1
0.336	7.786e-3	6.185e+1
0.337	7.797e-3	6.190e+1
0.338	7.809e-3	6.195e+1
0.339	7.821e-3	6.200e+1
0.340	7.834e-3	6.205e+1
0.341	7.845e-3	6.210e+1
0.342	7.857e-3	6.215e+1
0.343	7.868e-3	6.220e+1
0.344	7.879e-3	6.225e+1
0.345	7.891e-3	6.230e+1
0.346	7.902e-3	6.235e+1
0.347	7.914e-3	6.240e+1
0.348	7.926e-3	6.245e+1
0.349	7.937e-3	6.250e+1
0.350	7.949e-3	6.255e+1
0.351	7.961e-3	6.260e+1
0.352	7.972e-3	6.265e+1
0.353	7.984e-3	6.270e+1
0.354	7.996e-3	6.275e+1
0.355	8.007e-3	6.280e+1
0.356	8.019e-3	6.285e+1
0.357	8.030e-3	6.290e+1
0.358	8.042e-3	6.295e+1
0.359	8.055e-3	6.300e+1
0.360	8.066e-3	6.305e+1
0.361	8.078e-3	6.310e+1
0.362	8.090e-3	6.315e+1
0.363	8.102e-3	6.320e+1
0.364	8.114e-3	6.325e+1
0.365	8.125e-3	6.330e+1
0.366	8.137e-3	6.335e+1
0.367	8.150e-3	6.340e+1
0.368	8.161e-3	6.345e+1
0.369	8.173e-3	6.350e+1
0.370	8.185e-3	6.355e+1
0.371	8.197e-3	6.360e+1
0.372	8.209e-3	6.365e+1
0.373	8.220e-3	6.370e+1
0.374	8.231e-3	6.375e+1
0.375	8.243e-3	6.380e+1
0.376	8.255e-3	6.385e+1
0.377	8.267e-3	6.390e+1
0.378	8.279e-3	6.395e+1
0.379	8.291e-3	6.400e+1
0.380	8.303e-3	6.405e+1
0.381	8.315e-3	6.410e+1
0.382	8.327e-3	6.415e+1
0.383	8.339e-3	6.420e+1
0.384	8.350e-3	6.425e+1
0.385	8.362e-3	6.430e+1
0.386	8.375e-3	6.435e+1
0.387	8.387e-3	6.440e+1
0.388	8.399e-3	6.445e+1
0.389	8.410e-3	6.450e+1
0.390	8.423e-3	6.455e+1
0.391	8.435e-3	6.460e+1
0.392	8.447e-3	6.465e+1
0.393	8.459e-3	6.470e+1
0.394	8.471e-3	6.475e+1
0.395	8.483e-3	6.480e+1
0.396	8.495e-3	6.485e+1
0.397	8.507e-3	6.490e+1
0.398	8.519e-3	6.495e+1
0.399	8.531e-3	6.500e+1
0.400	8.542e-3	6.505e+1
0.401	8.555e-3	6.510e+1
0.402	8.566e-3	6.515e+1
0.403	8.578e-3	6.520e+1
0.404	8.591e-3	6.525e+1
0.405	8.602e-3	6.530e+1
0.406	8.614e-3	6.535e+1
0.407	8.627e-3	6.540e+1
0.408	8.639e-3	6.545e+1
0.409	8.651e-3	6.550e+1
0.410	8.664e-3	6.555e+1
0.411	8.677e-3	6.560e+1
0.412	8.689e-3	6.565e+1
0.413	8.700e-3	6.570e+1
0.414	8.711e-3	6.575e+1
0.415	8.723e-3	6.580e+1
0.416	8.735e-3	6.585e+1
0.417	8.747e-3	6.590e+1
0.418	8.758e-3	6.595e+1
0.419	8.770e-3	6.600e+1
0.420	8.781e-3	6.605e+1
0.421	8.792e-3	6.610e+1
0.422	8.804e-3	6.615e+1
0.423	8.815e-3	6.620e+1
0.424	8.826e-3	6.625e+1
0.425	8.838e-3	6.630e+1
0.426	8.849e-3	6.635e+1
0.427	8.861e-3	6.640e+1
0.428	8.872e-3	6.645e+1
0.429	8.883e-3	6.650e+1
0.430	8.895e-3	6.655e+1
0.431	8.907e-3	6.660e+1
0.432	8.917e-3	6.665e+1
0.433	8.929e-3	6.670e+1
0.434	8.939e-3	6.675e+1
0.435	8.950e-3	6.680e+1
0.436	8.961e-3	6.685e+1
0.437	8.972e-3	6.690e+1
0.438	8.983e-3	6.695e+1
0.439	8.994e-3	6.700e+1
0.440	9.004e-3	6.705e+1
0.441	9.015e-3	6.710e+1
0.442	9.026e-3	6.715e+1
0.443	9.037e-3	6.720e+1
0.444	9.047e-3	6.725e+1
0.445	9.057e-3	6.730e+1
0.446	9.067e-3	6.735e+1
0.447	9.078e-3	6.740e+1
0.448	9.088e-3	6.745e+1
0.449	9.098e-3	6.750e+1
0.450	9.108e-3	6.755e+1
0.451	9.118e-3	6.760e+1
0.452	9.128e-3	6.765e+1
0.453	9.137e-3	6.770e+1
0.454	9.148e-3	6.775e+1
0.455	9.158e-3	6.780e+1
0.456	9.167e-3	6.785e+1
0.457	9.177e-3	6.790e+1
0.458	9.186e-3	6.795e+1
0.459	9.198e-3	6.800e+1
0.460	9.207e-3	6.805e+1
0.461	9.215e-3	6.810e+1
0.462	9.225e-3	6.815e+1
0.463	9.235e-3	6.820e+1
0.464	9.243e-3	6.825e+1
0.465	9.252e-3	6.830e+1
0.466	9.260e-3	6.835e+1
0.467	9.269e-3	6.840e+1
0.468	9.279e-3	6.845e+1
0.469	9.287e-3	6.850e+1
0.470	9.296e-3	6.855e+1
0.471	9.305e-3	6.860e+1
0.472	9.313e-3	6.865e+1
0.473	9.322e-3	6.870e+1
0.474	9.330e-3	6.875e+1
0.475	9.338e-3	6.880e+1
0.476	9.346e-3	6.885e+1
0.477	9.354e-3	6.890e+1
0.478	9.362e-3	6.895e+1
0.479	9.370e-3	6.900e+1
0.480	9.378e-3	6.905e+1
0.481	9.386e-3	6.910e+1
0.482	9.394e-3	6.915e+1
0.483	9.401e-3	6.920e+1
0.484	9.410e-3	6.925e+1
0.485	9.417e-3	6.930e+1
0.486	9.425e-3	6.935e+1
0.487	9.432e-3	6.940e+1
0.488	9.439e-3	6.945e+1
0.489	9.446e-3	6.950e+1
0.490	9.453e-3	6.955e+1
0.491	9.459e-3	6.960e+1
0.492	9.466e-3	6.965e+1
0.493	9.473e-3	6.970e+1
0.494	9.480e-3	6.975e+1
0.495	9.486e-3	6.980e+1
0.496	9.493e-3	6.985e+1
0.497	9.499e-3	6.990e+1
0.498	9.505e-3	6.995e+1
0.499	9.512e-3	7.000e+1
0.500	9.518e-3	7.005e+1
0.501	9.523e-3	7.010e+1
0.502	9.529e-3	7.015e+1
0.503	9.536e-3	7.020e+1
0.504	9.542e-3	7.025e+1
0.505	9.548e-3	7.030e+1
0.506	9.553e-3	7.035e+1
0.507	9.558e-3	7.040e+1
0.508	9.564e-3	7.045e+1
0.509	9.568e-3	7.050e+1
0.510	9.574e-3	7.055e+1
0.511	9.579e-3	7.060e+1
0.512	9.584e-3	7.065e+1
0.513	9.590e-3	7.070e+1
0.514	9.595e-3	7.075e+1
0.515	9.599e-3	7.080e+1
0.516	9.604e-3	7.085e+1
0.517	9.608e-3	7.090e+1
0.518	9.613e-3	7.095e+1
0.519	9.618e-3	7.100e+1
0.520	9.622e-3	7.105e+1
0.521	9.626e-3	7.110e+1
0.522	9.630e-3	7.115e+1
0.523	9.636e-3	7.120e+1
0.524	9.640e-3	7.125e+1
0.525	9.643e-3	7.130e+1
0.526	9.647e-3	7.135e+1
0.527	9.651e-3	7.140e+1
0.528	9.654e-3	7.145e+1
0.529	9.658e-3	7.150e+1
0.530	9.662e-3	7.155e+1
0.531	9.665e-3	7.160e+1
0.532	9.669e-3	7.165e+1
0.533	9.672e-3	7.170e+1
0.534	9.676e-3	7.175e+1
0.535	9.679e-3	7.180e+1
0.536	9.681e-3	7.185e+1
0.537	9.684e-3	7.190e+1
0.538	9.687e-3	7.195e+1
0.539	9.690e-3	7.200e+1
0.540	9.693e-3	7.205e+1
0.541	9.696e-3	7.210e+1
0.542	9.699e-3	7.215e+1
0.543	9.702e-3	7.220e+1
0.544	9.705e-3	7.225e+1
0.545	9.708e-3	7.230e+1
0.546	9.710e-3	7.235e+1
0.547	9.713e-3	7.240e+1
0.548	9.715e-3	7.245e+1
0.549	9.717e-3	7.250e+1
0.550	9.720e-3	7.255e+1
0.551	9.722e-3	7.260e+1
0.552	9.724e-3	7.265e+1
0.553	9.726e-3	7.270e+1
0.554	9.729e-3	7.275e+1
0.555	9.731e-3	7.280e+1
0.556	9.733e-3	7.285e+1
0.557	9.735e-3	7.290e+1
0.558	9.737e-3	7.295e+1
0.559	9.739e-3	7.300e+1
0.560	9.741e-3	7.305e+1
0.561	9.742e-3	7.310e+1
0.562	9.745e-3	7.315e+1
0.563	9.746e-3	7.320e+1
0.564	9.748e-3	7.325e+1
0.565	9.750e-3	7.330e+1
0.566	9.753e-3	7.335e+1
0.567	9.754e-3	7.340e+1
0.568	9.756e-3	7.345e+1
0.569	9.758e-3	7.350e+1
0.570	9.759e-3	7.355e+1
0.571	9.761e-3	7.360e+1
0.572	9.763e-3	7.365e+1
0.573	9.764e-3	7.370e+1
0.574	9.766e-3	7.375e+1
0.575	9.768e-3	7.380e+1
0.576	9.769e-3	7.385e+1
0.577	9.770e-3	7.390e+1
0.578	9.771e-3	7.395e+1
0.579	9.773e-3	7.400e+1
0.580	9.774e-3	7.405e+1
0.581	9.775e-3	7.410e+1
0.582	9.777e-3	7.415e+1
0.583	9.779e-3	7.420e+1
0.584	9.780e-3	7.425e+1
0.585	9.782e-3	7.430e+1
0.586	9.783e-3	7.435e+1
0.587	9.784e-3	7.440e+1
0.588	9.786e-3	7.445e+1
0.589	9.787e-3	7.450e+1
0.590	9.788e-3	7.455e+1
0.591	9.790e-3	7.460e+1
0.592	9.791e-3	7.465e+1
0.593	9.792e-3	7.470e+1
0.594	9.793e-3	7.475e+1
0.595	9.795e-3	7.480e+1
0.596	9.796e-3	7.485e+1
0.597	9.797e-3	7.490e+1
0.598	9.799e-3	7.495e+1
0.599	9.800e-3	7.500e+1
0.600	9.801e-3	7.505e+1
0.601	9.803e-3	7.510e+1
0.602	9.803e-3	7.515e+1
0.603	9.805e-3	7.520e+1
0.604	9.806e-3	7.525e+1
0.605	9.807e-3	7.530e+1
0.606	9.808e-3	7.535e+1
0.607	9.809e-3	7.540e+1
0.608	9.811e-3	7.545e+1
0.609	9.815e-3	7.550e+1
0.610	9.815e-3	7.555e+1
0.611	9.816e-3	7.560e+1
0.612	9.818e-3	7.565e+1
0.613	9.818e-3	7.570e+1
0.614	9.821e-3	7.575e+1
0.615	9.822e-3	7.580e+1
0.616	9.823e-3	7.585e+1
0.617	9.825e-3	7.590e+1
0.618	9.826e-3	7.595e+1
0.619	9.827e-3	7.600e+1
0.620	9.829e-3	7.605e+1
0.621	9.830e-3	7.610e+1
0.622	9.832e-3	7.615e+1
0.623	9.834e-3	7.620e+1
0.624	9.834e-3	7.625e+1
0.625	9.837e-3	7.630e+1
0.626	9.838e-3	7.635e+1
0.627	9.839e-3	7.640e+1
0.628	9.840e-3	7.645e+1
0.629	9.842e-3	7.650e+1
0.630	9.844e-3	7.655e+1
0.631	9.845e-3	7.660e+1
0.632	9.847e-3	7.665e+1
0.633	9.849e-3	7.670e+1
0.634	9.851e-3	7.675e+1
0.635	9.852e-3	7.680e+1
0.636	9.854e-3	7.685e+1
0.637	9.855e-3	7.690e+1
0.638	9.857e-3	7.695e+1
0.639	9.859e-3	7.700e+1
0.640	9.861e-3	7.705e+1
0.641	9.863e-3	7.710e+1
0.642	9.865e-3	7.715e+1
0.643	9.867e-3	7.720e+1
0.644	9.869e-3	7.725e+1
0.645	9.871e-3	7.730e+1
0.646	9.873e-3	7.735e+1
0.647	9.876e-3	7.740e+1
0.648	9.878e-3	7.745e+1
0.649	9.880e-3	7.750e+1
0.650	9.882e-3	7.755e+1
0.651	9.885e-3	7.760e+1
0.652	9.887e-3	7.765e+1
0.653	9.891e-3	7.770e+1
0.654	9.893e-3	7.775e+1
0.655	9.896e-3	7.780e+1
0.656	9.898e-3	7.785e+1
0.657	9.901e-3	7.790e+1
0.658	9.904e-3	7.795e+1
0.659	9.907e-3	7.800e+1
0.660	9.910e-3	7.805e+1
0.661	9.912e-3	7.810e+1
0.662	9.915e-3	7.815e+1
0.663	9.918e-3	7.820e+1
0.664	9.921e-3	7.825e+1
0.665	9.925e-3	7.830e+1
0.666	9.928e-3	7.835e+1
0.667	9.932e-3	7.840e+1
0.668	9.935e-3	7.845e+1
0.669	9.939e-3	7.850e+1
0.670	9.943e-3	7.855e+1
0.671	9.947e-3	7.860e+1
0.672	9.952e-3	7.865e+1
0.673	9.956e-3	7.870e+1
0.674	9.960e-3	7.875e+1
0.675	9.964e-3	7.880e+1
0.676	9.969e-3	7.885e+1
0.677	9.973e-3	7.890e+1
0.678	9.978e-3	7.895e+1
0.679	9.982e-3	7.900e+1
0.680	9.987e-3	7.905e+1
0.681	9.992e-3	7.910e+1
0.682	9.998e-3	7.915e+1
0.683	1.000e-2	7.920e+1
0.684	1.001e-2	7.925e+1
0.685	1.001e-2	7.930e+1
0.686	1.002e-2	7.935e+1
0.687	1.003e-2	7.940e+1
0.688	1.003e-2	7.945e+1
0.689	1.004e-2	7.950e+1
0.690	1.004e-2	7.955e+1
0.691	1.005e-2	7.960e+1
0.692	1.006e-2	7.965e+1
0.693	1.006e-2	7.970e+1
0.694	1.007e-2	7.975e+1
0.695	1.008e-2	7.980e+1
0.696	1.008e-2	7.985e+1
0.697	1.009e-2	7.990e+1
0.698	1.010e-2	7.995e+1
0.699	1.011e-2	8.000e+1
0.700	1.012e-2	8.005e+1
0.701	1.012e-2	8.010e+1
0.702	1.013e-2	8.015e+1
0.703	1.014e-2	8.020e+1
0.704	1.015e-2	8.025e+1
0.705	1.016e-2	8.030e+1
0.706	1.017e-2	8.035e+1
0.707	1.018e-2	8.040e+1
0.708	1.019e-2	8.045e+1
0.709	1.020e-2	8.050e+1
0.710	1.021e-2	8.055e+1
0.711	1.022e-2	8.060e+1
0.712	1.023e-2	8.065e+1
0.713	1.024e-2	8.070e+1
0.714	1.025e-2	8.075e+1
0.715	1.026e-2	8.080e+1
0.716	1.027e-2	8.085e+1
0.717	1.028e-2	8.090e+1
0.718	1.029e-2	8.095e+1
0.719	1.030e-2	8.100e+1
0.720	1.032e-2	8.105e+1
0.721	1.033e-2	8.110e+1
0.722	1.034e-2	8.115e+1
0.723	1.035e-2	8.120e+1
0.724	1.037e-2	8.125e+1
0.725	1.038e-2	8.130e+1
0.726	1.039e-2	8.135e+1
0.727	1.041e-2	8.140e+1
0.728	1.042e-2	8.145e+1
0.729	1.043e-2	8.150e+1
0.730	1.045e-2	8.155e+1
0.731	1.046e-2	8.160e+1
0.732	1.048e-2	8.165e+1
0.733	1.049e-2	8.170e+1
0.734	1.051e-2	8.175e+1
0.735	1.052e-2	8.180e+1
0.736	1.054e-2	8.185e+1
0.737	1.056e-2	8.190e+1
0.738	1.057e-2	8.195e+1
0.739	1.059e-2	8.200e+1
0.740	1.061e-2	8.205e+1
0.741	1.062e-2	8.210e+1
0.742	1.064e-2	8.215e+1
0.743	1.066e-2	8.220e+1
0.744	1.068e-2	8.225e+1
0.745	1.070e-2	8.230e+1
0.746	1.072e-2	8.235e+1
0.747	1.074e-2	8.240e+1
0.748	1.076e-2	8.245e+1
0.749	1.078e-2	8.250e+1
0.750	1.080e-2	8.255e+1
0.751	1.082e-2	8.260e+1
0.752	1.084e-2	8.265e+1
0.753	1.086e-2	8.270e+1
0.754	1.088e-2	8.275e+1
0.755	1.090e-2	8.280e+1
0.756	1.092e-2	8.285e+1
0.757	1.095e-2	8.290e+1
0.758	1.097e-2	8.295e+1
0.759	1.099e-2	8.300e+1
0.760	1.102e-2	8.305e+1
0.761	1.104e-2	8.310e+1
0.762	1.107e-2	8.315e+1
0.763	1.109e-2	8.320e+1
0.764	1.111e-2	8.325e+1
0.765	1.114e-2	8.330e+1
0.766	1.116e-2	8.335e+1
0.767	1.119e-2	8.340e+1
0.768	1.122e-2	8.345e+1
0.769	1.124e-2	8.350e+1
0.770	1.127e-2	8.355e+1
0.771	1.130e-2	8.360e+1
0.772	1.132e-2	8.365e+1
0.773	1.135e-2	8.370e+1
0.774	1.138e-2	8.375e+1
0.775	1.141e-2	8.380e+1
0.776	1.143e-2	8.385e+1
0.777	1.146e-2	8.390e+1
0.778	1.149e-2	8.395e+1
0.779	1.152e-2	8.400e+1
0.780	1.155e-2	8.405e+1
0.781	1.158e-2	8.410e+1
0.782	1.161e-2	8.415e+1
0.783	1.164e-2	8.420e+1
0.784	1.167e-2	8.425e+1
0.785	1.171e-2	8.430e+1
0.786	1.174e-2	8.435e+1
0.787	1.177e-2	8.440e+1
0.788	1.180e-2	8.445e+1
0.789	1.184e-2	8.450e+1
0.790	1.187e-2	8.455e+1
0.791	1.190e-2	8.460e+1
0.792	1.194e-2	8.465e+1
0.793	1.197e-2	8.470e+1
0.794	1.200e-2	8.475e+1
0.795	1.204e-2	8.480e+1
0.796	1.207e-2	8.485e+1
0.797	1.211e-2	8.490e+1
0.798	1.214e-2	8.495e+1
0.799	1.218e-2	8.500e+1
0.800	1.221e-2	8.505e+1
0.801	1.225e-2	8.510e+1
0.802	1.229e-2	8.515e+1
0.803	1.232e-2	8.520e+1
0.804	1.236e-2	8.525e+1
0.805	1.240e-2	8.530e+1
0.806	1.244e-2	8.535e+1
0.807	1.247e-2	8.540e+1
0.808	1.251e-2	8.545e+1
0.809	1.255e-2	8.550e+1
0.810	1.259e-2	8.555e+1
0.811	1.263e-2	8.560e+1
0.812	1.267e-2	8.565e+1
0.813	1.271e-2	8.570e+1
0.814	1.275e-2	8.575e+1
0.815	1.279e-2	8.580e+1
0.816	1.283e-2	8.585e+1
0.817	1.287e-2	8.590e+1
0.818	1.291e-2	8.595e+1
0.819	1.295e-2	8.600e+1
0.820	1.299e-2	8.605e+1
0.821	1.303e-2	8.610e+1
0.822	1.307e-2	8.615e+1
0.823	1.312e-2	8.620e+1
0.824	1.316e-2	8.625e+1
0.825	1.320e-2	8.630e+1
0.826	1.324e-2	8.635e+1
0.827	1.329e-2	8.640e+1
0.828	1.333e-2	8.645e+1
0.829	1.337e-2	8.650e+1
0.830	1.342e-2	8.655e+1
0.831	1.346e-2	8.660e+1
0.832	1.350e-2	8.665e+1
0.833	1.355e-2	8.670e+1
0.834	1.359e-2	8.675e+1
0.835	1.364e-2	8.680e+1
0.836	1.368e-2	8.685e+1
0.837	1.373e-2	8.690e+1
0.838	1.377e-2	8.695e+1
0.839	1.382e-2	8.700e+1
0.840	1.387e-2	8.705e+1
0.841	1.391e-2	8.710e+1
0.842	1.396e-2	8.715e+1
0.843	1.401e-2	8.720e+1
0.844	1.405e-2	8.725e+1
0.845	1.410e-2	8.730e+1
0.846	1.415e-2	8.735e+1
0.847	1.420e-2	8.740e+1
0.848	1.424e-2	8.745e+1
0.849	1.429e-2	8.750e+1
0.850	1.434e-2	8.755e+1
0.851	1.439e-2	8.760e+1
0.852	1.444e-2	8.765e+1
0.853	1.449e-2	8.770e+1
0.854	1.453e-2	8.775e+1
0.855	1.458e-2	8.780e+1
0.856	1.463e-2	8.785e+1
0.857	1.468e-2	8.790e+1
0.858	1.473e-2	8.795e+1
0.859	1.478e-2	8.800e+1
0.860	1.483e-2	8.805e+1
0.861	1.488e-2	8.810e+1
0.862	1.493e-2	8.815e+1
0.863	1.499e-2	8.820e+1
0.864	1.504e-2	8.825e+1
0.865	1.509e-2	8.830e+1
0.866	1.514e-2	8.835e+1
0.867	1.519e-2	8.840e+1
0.868	1.524e-2	8.845e+1
0.869	1.529e-2	8.850e+1
0.870	1.535e-2	8.855e+1
0.871	1.540e-2	8.860e+1
0.872	1.545e-2	8.865e+1
0.873	1.550e-2	8.870e+1
0.874	1.556e-2	8.875e+1
0.875	1.561e-2	8.880e+1
0.876	1.566e-2	8.885e+1
0.877	1.572e-2	8.890e+1
0.878	1.577e-2	8.895e+1
0.879	1.583e-2	8.900e+1
0.880	1.588e-2	8.905e+1
0.881	1.593e-2	8.910e+1
0.882	1.599e-2	8.915e+1
0.883	1.604e-2	8.920e+1
0.884	1.610e-2	8.925e+1
0.885	1.615e-2	8.930e+1
0.886	1.621e-2	8.935e+1
0.887	1.626e-2	8.940e+1
0.888	1.631e-2	8.945e+1
0.889	1.637e-2	8.950e+1
0.890	1.643e-2	8.955e+1
0.891	1.648e-2	8.960e+1
0.892	1.654e-2	8.965e+1
0.893	1.660e-2	8.970e+1
0.894	1.665e-2	8.975e+1
0.895	1.671e-2	8.980e+1
0.896	1.677e-2	8.985e+1
0.897	1.682e-2	8.990e+1
0.898	1.688e-2	8.995e+1
0.899	1.694e-2	9.000e+1
Segment 2:
0.900	1.694e-2	9.005e+1
0.899	1.682e-2	9.010e+1
0.898	1.671e-2	9.015e+1
0.897	1.661e-2	9.020e+1
0.896	1.650e-2	9.025e+1
0.895	1.640e-2	9.030e+1
0.894	1.630e-2	9.035e+1
0.893	1.621e-2	9.040e+1
0.892	1.611e-2	9.045e+1
0.891	1.602e-2	9.050e+1
0.890	1.593e-2	9.055e+1
0.889	1.584e-2	9.060e+1
0.888	1.575e-2	9.065e+1
0.887	1.566e-2	9.070e+1
0.886	1.557e-2	9.075e+1
0.885	1.548e-2	9.080e+1
0.884	1.539e-2	9.085e+1
0.883	1.530e-2	9.090e+1
0.882	1.522e-2	9.095e+1
0.881	1.513e-2	9.100e+1
0.880	1.504e-2	9.105e+1
0.879	1.496e-2	9.110e+1
0.878	1.487e-2	9.115e+1
0.877	1.479e-2	9.120e+1
0.876	1.470e-2	9.125e+1
0.875	1.462e-2	9.130e+1
0.874	1.454e-2	9.135e+1
0.873	1.446e-2	9.140e+1
0.872	1.437e-2	9.145e+1
0.871	1.429e-2	9.150e+1
0.870	1.421e-2	9.155e+1
0.869	1.413e-2	9.160e+1
0.868	1.405e-2	9.165e+1
0.867	1.397e-2	9.170e+1
0.866	1.389e-2	9.175e+1
0.865	1.381e-2	9.180e+1
0.864	1.373e-2	9.185e+1
0.863	1.365e-2	9.190e+1
0.862	1.357e-2	9.195e+1
0.861	1.349e-2	9.200e+1
0.860	1.341e-2	9.205e+1
0.859	1.334e-2	9.210e+1
0.858	1.326e-2	9.215e+1
0.857	1.318e-2	9.220e+1
0.856	1.310e-2	9.225e+1
0.855	1.303e-2	9.230e+1
0.854	1.295e-2	9.235e+1
0.853	1.288e-2	9.240e+1
0.852	1.280e-2	9.245e+1
0.851	1.273e-2	9.250e+1
0.850	1.265e-2	9.255e+1
0.849	1.258e-2	9.260e+1
0.848	1.250e-2	9.265e+1
0.847	1.243e-2	9.270e+1
0.846	1.236e-2	9.275e+1
0.845	1.229e-2	9.280e+1
0.844	1.221e-2	9.285e+1
0.843	1.214e-2	9.290e+1
0.842	1.207e-2	9.295e+1
0.841	1.200e-2	9.300e+1
0.840	1.192e-2	9.305e+1
0.839	1.185e-2	9.310e+1
0.838	1.178e-2	9.315e+1
0.837	1.171e-2	9.320e+1
0.836	1.164e-2	9.325e+1
0.835	1.157e-2	9.330e+1
0.834	1.150e-2	9.335e+1
0.833	1.143e-2	9.340e+1
0.832	1.136e-2	9.345e+1
0.831	1.130e-2	9.350e+1
0.830	1.123e-2	9.355e+1
0.829	1.116e-2	9.360e+1
0.828	1.109e-2	9.365e+1
0.827	1.102e-2	9.370e+1
0.826	1.096e-2	9.375e+1
0.825	1.089e-2	9.380e+1
0.824	1.082e-2	9.385e+1
0.823	1.076e-2	9.390e+1
0.822	1.069e-2	9.395e+1
0.821	1.062e-2	9.400e+1
0.820	1.056e-2	9.405e+1
0.819	1.049e-2	9.410e+1
0.818	1.042e-2	9.415e+1
0.817	1.036e-2	9.420e+1
0.816	1.030e-2	9.425e+1
0.815	1.023e-2	9.430e+1
0.814	1.017e-2	9.435e+1
0.813	1.010e-2	9.440e+1
0.812	1.004e-2	9.445e+1
0.811	9.977e-3	9.450e+1
0.810	9.915e-3	9.455e+1
0.809	9.853e-3	9.460e+1
0.808	9.792e-3	9.465e+1
0.807	9.730e-3	9.470e+1
0.806	9.668e-3	9.475e+1
0.805	9.607e-3	9.480e+1
0.804	9.546e-3	9.485e+1
0.803	9.486e-3	9.490e+1
0.802	9.425e-3	9.495e+1
0.801	9.363e-3	9.500e+1
0.800	9.304e-3	9.505e+1
0.799	9.244e-3	9.510e+1
0.798	9.185e-3	9.515e+1
0.797	9.126e-3	9.520e+1
0.796	9.066e-3	9.525e+1
0.795	9.008e-3	9.530e+1
0.794	8.949e-3	9.535e+1
0.793	8.891e-3	9.540e+1
0.792	8.834e-3	9.545e+1
0.791	8.776e-3	9.550e+1
0.790	8.719e-3	9.555e+1
0.789	8.661e-3	9.560e+1
0.788	8.604e-3	9.565e+1
0.787	8.548e-3	9.570e+1
0.786	8.491e-3	9.575e+1
0.785	8.435e-3	9.580e+1
0.784	8.379e-3	9.585e+1
0.783	8.323e-3	9.590e+1
0.782	8.269e-3	9.595e+1
0.781	8.215e-3	9.600e+1
0.780	8.161e-3	9.605e+1
0.779	8.107e-3	9.610e+1
0.778	8.052e-3	9.615e+1
0.777	7.999e-3	9.620e+1
0.776	7.945e-3	9.625e+1
0.775	7.891e-3	9.630e+1
0.774	7.838e-3	9.635e+1
0.773	7.784e-3	9.640e+1
0.772	7.731e-3	9.645e+1
0.771	7.679e-3	9.650e+1
0.770	7.626e-3	9.655e+1
0.769	7.575e-3	9.660e+1
0.768	7.523e-3	9.665e+1
0.767	7.471e-3	9.670e+1
0.766	7.420e-3	9.675e+1
0.765	7.368e-3	9.680e+1
0.764	7.318e-3	9.685e+1
0.763	7.267e-3	9.690e+1
0.762	7.217e-3	9.695e+1
0.761	7.167e-3	9.700e+1
0.760	7.117e-3	9.705e+1
0.759	7.067e-3	9.710e+1
0.758	7.017e-3	9.715e+1
0.757	6.967e-3	9.720e+1
0.756	6.918e-3	9.725e+1
0.755	6.870e-3	9.730e+1
0.754	6.822e-3	9.735e+1
0.753	6.773e-3	9.740e+1
0.752	6.724e-3	9.745e+1
0.751	6.676e-3	9.750e+1
0.750	6.631e-3	9.755e+1
0.749	6.583e-3	9.760e+1
0.748	6.535e-3	9.765e+1
0.747	6.488e-3	9.770e+1
0.746	6.441e-3	9.775e+1
0.745	6.395e-3	9.780e+1
[truncated: 5,246 more rows]
