# Supplementary material for: Hydrothermal synthesis of hierarchical microstructure tungsten oxide/carbon nanocomposite for supercapacitor application
Source: Sci Rep. 2023 Dec 8;13:21732. doi: 10.1038/s41598-023-48958-w (PMC10709354; doi:10.1038/s41598-023-48958-w)
Supplement: Supplementary file 1 — Supplementary Information 1. [file 41598_2023_48958_MOESM1_ESM.zip › Raw Data/6 Electrochemistry/Cyclic Voltammetry/WO3-C at diff. scan rates/6 WO3-C Scan Rate 150.csv]

July 19	2023 18:25:52
Cyclic Voltammetry
File: c:\users\nsb 111 lab\desktop\shanna\07-18-23_calcined_cu_koh\cyclic voltammetry\e3\6 e3 scan rate 0.15.csv
Data Source: Experiment
Instrument Model: CHI760E
Header:
Note:
Init E (V) = -0.9
High E (V) = 0.9
Low E (V) = -0.9
Init P/N = P
Scan Rate (V/s) = 0.15
Segment = 4
Sample Interval (V) = 0.001
Quiet Time (sec) = 2
Sensitivity (A/V) = 0.01
Segment 1:
Ep = -0.292V
ip = 3.589e-3A
Ah = 2.169e-3C
Segment 2:
Ep = -0.700V
ip = -6.114e-3A
Ah = -4.164e-3C
Segment 3:
Segment 4:
Ep = -0.705V
ip = -6.236e-3A
Ah = -4.123e-3C
Potential/V	Current/A	Time/s
Segment 1:
-0.900	-3.753e-3	6.667e-3
-0.899	-3.706e-3	1.333e-2
-0.898	-3.669e-3	2.000e-2
-0.897	-3.634e-3	2.667e-2
-0.896	-3.600e-3	3.333e-2
-0.895	-3.565e-3	4.000e-2
-0.894	-3.530e-3	4.667e-2
-0.893	-3.496e-3	5.333e-2
-0.892	-3.462e-3	6.000e-2
-0.891	-3.429e-3	6.667e-2
-0.890	-3.394e-3	7.333e-2
-0.889	-3.360e-3	8.000e-2
-0.888	-3.325e-3	8.667e-2
-0.887	-3.291e-3	9.333e-2
-0.886	-3.259e-3	1.000e-1
-0.885	-3.225e-3	1.067e-1
-0.884	-3.192e-3	1.133e-1
-0.883	-3.160e-3	1.200e-1
-0.882	-3.128e-3	1.267e-1
-0.881	-3.097e-3	1.333e-1
-0.880	-3.066e-3	1.400e-1
-0.879	-3.035e-3	1.467e-1
-0.878	-3.003e-3	1.533e-1
-0.877	-2.973e-3	1.600e-1
-0.876	-2.943e-3	1.667e-1
-0.875	-2.914e-3	1.733e-1
-0.874	-2.886e-3	1.800e-1
-0.873	-2.857e-3	1.867e-1
-0.872	-2.830e-3	1.933e-1
-0.871	-2.802e-3	2.000e-1
-0.870	-2.776e-3	2.067e-1
-0.869	-2.751e-3	2.133e-1
-0.868	-2.724e-3	2.200e-1
-0.867	-2.699e-3	2.267e-1
-0.866	-2.674e-3	2.333e-1
-0.865	-2.648e-3	2.400e-1
-0.864	-2.625e-3	2.467e-1
-0.863	-2.600e-3	2.533e-1
-0.862	-2.577e-3	2.600e-1
-0.861	-2.555e-3	2.667e-1
-0.860	-2.532e-3	2.733e-1
-0.859	-2.510e-3	2.800e-1
-0.858	-2.489e-3	2.867e-1
-0.857	-2.468e-3	2.933e-1
-0.856	-2.448e-3	3.000e-1
-0.855	-2.427e-3	3.067e-1
-0.854	-2.408e-3	3.133e-1
-0.853	-2.388e-3	3.200e-1
-0.852	-2.368e-3	3.267e-1
-0.851	-2.351e-3	3.333e-1
-0.850	-2.332e-3	3.400e-1
-0.849	-2.315e-3	3.467e-1
-0.848	-2.298e-3	3.533e-1
-0.847	-2.282e-3	3.600e-1
-0.846	-2.266e-3	3.667e-1
-0.845	-2.250e-3	3.733e-1
-0.844	-2.235e-3	3.800e-1
-0.843	-2.220e-3	3.867e-1
-0.842	-2.205e-3	3.933e-1
-0.841	-2.192e-3	4.000e-1
-0.840	-2.177e-3	4.067e-1
-0.839	-2.164e-3	4.133e-1
-0.838	-2.150e-3	4.200e-1
-0.837	-2.137e-3	4.267e-1
-0.836	-2.124e-3	4.333e-1
-0.835	-2.111e-3	4.400e-1
-0.834	-2.099e-3	4.467e-1
-0.833	-2.086e-3	4.533e-1
-0.832	-2.075e-3	4.600e-1
-0.831	-2.063e-3	4.667e-1
-0.830	-2.051e-3	4.733e-1
-0.829	-2.041e-3	4.800e-1
-0.828	-2.029e-3	4.867e-1
-0.827	-2.018e-3	4.933e-1
-0.826	-2.007e-3	5.000e-1
-0.825	-1.995e-3	5.067e-1
-0.824	-1.986e-3	5.133e-1
-0.823	-1.975e-3	5.200e-1
-0.822	-1.965e-3	5.267e-1
-0.821	-1.956e-3	5.333e-1
-0.820	-1.945e-3	5.400e-1
-0.819	-1.935e-3	5.467e-1
-0.818	-1.926e-3	5.533e-1
-0.817	-1.916e-3	5.600e-1
-0.816	-1.908e-3	5.667e-1
-0.815	-1.898e-3	5.733e-1
-0.814	-1.889e-3	5.800e-1
-0.813	-1.880e-3	5.867e-1
-0.812	-1.871e-3	5.933e-1
-0.811	-1.863e-3	6.000e-1
-0.810	-1.854e-3	6.067e-1
-0.809	-1.846e-3	6.133e-1
-0.808	-1.838e-3	6.200e-1
-0.807	-1.829e-3	6.267e-1
-0.806	-1.822e-3	6.333e-1
-0.805	-1.813e-3	6.400e-1
-0.804	-1.805e-3	6.467e-1
-0.803	-1.798e-3	6.533e-1
-0.802	-1.790e-3	6.600e-1
-0.801	-1.783e-3	6.667e-1
-0.800	-1.775e-3	6.733e-1
-0.799	-1.768e-3	6.800e-1
-0.798	-1.760e-3	6.867e-1
-0.797	-1.753e-3	6.933e-1
-0.796	-1.746e-3	7.000e-1
-0.795	-1.739e-3	7.067e-1
-0.794	-1.732e-3	7.133e-1
-0.793	-1.725e-3	7.200e-1
-0.792	-1.718e-3	7.267e-1
-0.791	-1.712e-3	7.333e-1
-0.790	-1.705e-3	7.400e-1
-0.789	-1.699e-3	7.467e-1
-0.788	-1.692e-3	7.533e-1
-0.787	-1.686e-3	7.600e-1
-0.786	-1.680e-3	7.667e-1
-0.785	-1.673e-3	7.733e-1
-0.784	-1.668e-3	7.800e-1
-0.783	-1.662e-3	7.867e-1
-0.782	-1.656e-3	7.933e-1
-0.781	-1.650e-3	8.000e-1
-0.780	-1.644e-3	8.067e-1
-0.779	-1.639e-3	8.133e-1
-0.778	-1.633e-3	8.200e-1
-0.777	-1.627e-3	8.267e-1
-0.776	-1.622e-3	8.333e-1
-0.775	-1.616e-3	8.400e-1
-0.774	-1.611e-3	8.467e-1
-0.773	-1.605e-3	8.533e-1
-0.772	-1.599e-3	8.600e-1
-0.771	-1.595e-3	8.667e-1
-0.770	-1.589e-3	8.733e-1
-0.769	-1.585e-3	8.800e-1
-0.768	-1.580e-3	8.867e-1
-0.767	-1.574e-3	8.933e-1
-0.766	-1.570e-3	9.000e-1
-0.765	-1.565e-3	9.067e-1
-0.764	-1.560e-3	9.133e-1
-0.763	-1.555e-3	9.200e-1
-0.762	-1.550e-3	9.267e-1
-0.761	-1.546e-3	9.333e-1
-0.760	-1.541e-3	9.400e-1
-0.759	-1.537e-3	9.467e-1
-0.758	-1.532e-3	9.533e-1
-0.757	-1.528e-3	9.600e-1
-0.756	-1.524e-3	9.667e-1
-0.755	-1.519e-3	9.733e-1
-0.754	-1.516e-3	9.800e-1
-0.753	-1.511e-3	9.867e-1
-0.752	-1.507e-3	9.933e-1
-0.751	-1.503e-3	1.000e+0
-0.750	-1.498e-3	1.007e+0
-0.749	-1.495e-3	1.013e+0
-0.748	-1.491e-3	1.020e+0
-0.747	-1.486e-3	1.027e+0
-0.746	-1.483e-3	1.033e+0
-0.745	-1.478e-3	1.040e+0
-0.744	-1.475e-3	1.047e+0
-0.743	-1.471e-3	1.053e+0
-0.742	-1.467e-3	1.060e+0
-0.741	-1.464e-3	1.067e+0
-0.740	-1.459e-3	1.073e+0
-0.739	-1.456e-3	1.080e+0
-0.738	-1.452e-3	1.087e+0
-0.737	-1.449e-3	1.093e+0
-0.736	-1.446e-3	1.100e+0
-0.735	-1.442e-3	1.107e+0
-0.734	-1.439e-3	1.113e+0
-0.733	-1.435e-3	1.120e+0
-0.732	-1.431e-3	1.127e+0
-0.731	-1.429e-3	1.133e+0
-0.730	-1.424e-3	1.140e+0
-0.729	-1.422e-3	1.147e+0
-0.728	-1.418e-3	1.153e+0
-0.727	-1.414e-3	1.160e+0
-0.726	-1.412e-3	1.167e+0
-0.725	-1.408e-3	1.173e+0
-0.724	-1.404e-3	1.180e+0
-0.723	-1.402e-3	1.187e+0
-0.722	-1.398e-3	1.193e+0
-0.721	-1.395e-3	1.200e+0
-0.720	-1.392e-3	1.207e+0
-0.719	-1.389e-3	1.213e+0
-0.718	-1.385e-3	1.220e+0
-0.717	-1.381e-3	1.227e+0
-0.716	-1.379e-3	1.233e+0
-0.715	-1.375e-3	1.240e+0
-0.714	-1.373e-3	1.247e+0
-0.713	-1.369e-3	1.253e+0
-0.712	-1.366e-3	1.260e+0
-0.711	-1.364e-3	1.267e+0
-0.710	-1.360e-3	1.273e+0
-0.709	-1.358e-3	1.280e+0
-0.708	-1.355e-3	1.287e+0
-0.707	-1.352e-3	1.293e+0
-0.706	-1.349e-3	1.300e+0
-0.705	-1.345e-3	1.307e+0
-0.704	-1.343e-3	1.313e+0
-0.703	-1.339e-3	1.320e+0
-0.702	-1.336e-3	1.327e+0
-0.701	-1.334e-3	1.333e+0
-0.700	-1.330e-3	1.340e+0
-0.699	-1.328e-3	1.347e+0
-0.698	-1.325e-3	1.353e+0
-0.697	-1.322e-3	1.360e+0
-0.696	-1.320e-3	1.367e+0
-0.695	-1.316e-3	1.373e+0
-0.694	-1.313e-3	1.380e+0
-0.693	-1.310e-3	1.387e+0
-0.692	-1.307e-3	1.393e+0
-0.691	-1.304e-3	1.400e+0
-0.690	-1.300e-3	1.407e+0
-0.689	-1.298e-3	1.413e+0
-0.688	-1.295e-3	1.420e+0
-0.687	-1.291e-3	1.427e+0
-0.686	-1.288e-3	1.433e+0
-0.685	-1.285e-3	1.440e+0
-0.684	-1.282e-3	1.447e+0
-0.683	-1.280e-3	1.453e+0
-0.682	-1.277e-3	1.460e+0
-0.681	-1.273e-3	1.467e+0
-0.680	-1.270e-3	1.473e+0
-0.679	-1.267e-3	1.480e+0
-0.678	-1.264e-3	1.487e+0
-0.677	-1.261e-3	1.493e+0
-0.676	-1.258e-3	1.500e+0
-0.675	-1.255e-3	1.507e+0
-0.674	-1.252e-3	1.513e+0
-0.673	-1.248e-3	1.520e+0
-0.672	-1.245e-3	1.527e+0
-0.671	-1.242e-3	1.533e+0
-0.670	-1.238e-3	1.540e+0
-0.669	-1.236e-3	1.547e+0
-0.668	-1.232e-3	1.553e+0
-0.667	-1.229e-3	1.560e+0
-0.666	-1.226e-3	1.567e+0
-0.665	-1.222e-3	1.573e+0
-0.664	-1.220e-3	1.580e+0
-0.663	-1.216e-3	1.587e+0
-0.662	-1.213e-3	1.593e+0
-0.661	-1.211e-3	1.600e+0
-0.660	-1.207e-3	1.607e+0
-0.659	-1.205e-3	1.613e+0
-0.658	-1.201e-3	1.620e+0
-0.657	-1.198e-3	1.627e+0
-0.656	-1.195e-3	1.633e+0
-0.655	-1.191e-3	1.640e+0
-0.654	-1.188e-3	1.647e+0
-0.653	-1.184e-3	1.653e+0
-0.652	-1.180e-3	1.660e+0
-0.651	-1.177e-3	1.667e+0
-0.650	-1.173e-3	1.673e+0
-0.649	-1.170e-3	1.680e+0
-0.648	-1.166e-3	1.687e+0
-0.647	-1.162e-3	1.693e+0
-0.646	-1.158e-3	1.700e+0
-0.645	-1.154e-3	1.707e+0
-0.644	-1.151e-3	1.713e+0
-0.643	-1.147e-3	1.720e+0
-0.642	-1.143e-3	1.727e+0
-0.641	-1.139e-3	1.733e+0
-0.640	-1.135e-3	1.740e+0
-0.639	-1.132e-3	1.747e+0
-0.638	-1.127e-3	1.753e+0
-0.637	-1.124e-3	1.760e+0
-0.636	-1.120e-3	1.767e+0
-0.635	-1.115e-3	1.773e+0
-0.634	-1.111e-3	1.780e+0
-0.633	-1.107e-3	1.787e+0
-0.632	-1.102e-3	1.793e+0
-0.631	-1.099e-3	1.800e+0
-0.630	-1.094e-3	1.807e+0
-0.629	-1.090e-3	1.813e+0
-0.628	-1.085e-3	1.820e+0
-0.627	-1.081e-3	1.827e+0
-0.626	-1.076e-3	1.833e+0
-0.625	-1.071e-3	1.840e+0
-0.624	-1.067e-3	1.847e+0
-0.623	-1.062e-3	1.853e+0
-0.622	-1.057e-3	1.860e+0
-0.621	-1.052e-3	1.867e+0
-0.620	-1.046e-3	1.873e+0
-0.619	-1.042e-3	1.880e+0
-0.618	-1.037e-3	1.887e+0
-0.617	-1.031e-3	1.893e+0
-0.616	-1.027e-3	1.900e+0
-0.615	-1.020e-3	1.907e+0
-0.614	-1.015e-3	1.913e+0
-0.613	-1.010e-3	1.920e+0
-0.612	-1.004e-3	1.927e+0
-0.611	-9.992e-4	1.933e+0
-0.610	-9.927e-4	1.940e+0
-0.609	-9.869e-4	1.947e+0
-0.608	-9.810e-4	1.953e+0
-0.607	-9.744e-4	1.960e+0
-0.606	-9.690e-4	1.967e+0
-0.605	-9.623e-4	1.973e+0
-0.604	-9.565e-4	1.980e+0
-0.603	-9.504e-4	1.987e+0
-0.602	-9.438e-4	1.993e+0
-0.601	-9.380e-4	2.000e+0
-0.600	-9.317e-4	2.007e+0
-0.599	-9.257e-4	2.013e+0
-0.598	-9.193e-4	2.020e+0
-0.597	-9.138e-4	2.027e+0
-0.596	-9.080e-4	2.033e+0
-0.595	-9.014e-4	2.040e+0
-0.594	-8.962e-4	2.047e+0
-0.593	-8.901e-4	2.053e+0
-0.592	-8.845e-4	2.060e+0
-0.591	-8.793e-4	2.067e+0
-0.590	-8.727e-4	2.073e+0
-0.589	-8.679e-4	2.080e+0
-0.588	-8.622e-4	2.087e+0
-0.587	-8.564e-4	2.093e+0
-0.586	-8.514e-4	2.100e+0
-0.585	-8.454e-4	2.107e+0
-0.584	-8.405e-4	2.113e+0
-0.583	-8.350e-4	2.120e+0
-0.582	-8.293e-4	2.127e+0
-0.581	-8.243e-4	2.133e+0
-0.580	-8.184e-4	2.140e+0
-0.579	-8.139e-4	2.147e+0
-0.578	-8.086e-4	2.153e+0
-0.577	-8.031e-4	2.160e+0
-0.576	-7.991e-4	2.167e+0
-0.575	-7.933e-4	2.173e+0
-0.574	-7.891e-4	2.180e+0
-0.573	-7.844e-4	2.187e+0
-0.572	-7.793e-4	2.193e+0
-0.571	-7.752e-4	2.200e+0
-0.570	-7.694e-4	2.207e+0
-0.569	-7.654e-4	2.213e+0
-0.568	-7.607e-4	2.220e+0
-0.567	-7.555e-4	2.227e+0
-0.566	-7.518e-4	2.233e+0
-0.565	-7.465e-4	2.240e+0
-0.564	-7.420e-4	2.247e+0
-0.563	-7.380e-4	2.253e+0
-0.562	-7.331e-4	2.260e+0
-0.561	-7.286e-4	2.267e+0
-0.560	-7.239e-4	2.273e+0
-0.559	-7.199e-4	2.280e+0
-0.558	-7.149e-4	2.287e+0
-0.557	-7.103e-4	2.293e+0
-0.556	-7.061e-4	2.300e+0
-0.555	-7.012e-4	2.307e+0
-0.554	-6.975e-4	2.313e+0
-0.553	-6.929e-4	2.320e+0
-0.552	-6.888e-4	2.327e+0
-0.551	-6.846e-4	2.333e+0
-0.550	-6.795e-4	2.340e+0
-0.549	-6.757e-4	2.347e+0
-0.548	-6.711e-4	2.353e+0
-0.547	-6.669e-4	2.360e+0
-0.546	-6.628e-4	2.367e+0
-0.545	-6.574e-4	2.373e+0
-0.544	-6.537e-4	2.380e+0
-0.543	-6.492e-4	2.387e+0
-0.542	-6.444e-4	2.393e+0
-0.541	-6.409e-4	2.400e+0
-0.540	-6.358e-4	2.407e+0
-0.539	-6.321e-4	2.413e+0
-0.538	-6.276e-4	2.420e+0
-0.537	-6.228e-4	2.427e+0
-0.536	-6.192e-4	2.433e+0
-0.535	-6.139e-4	2.440e+0
-0.534	-6.103e-4	2.447e+0
-0.533	-6.057e-4	2.453e+0
-0.532	-6.009e-4	2.460e+0
-0.531	-5.970e-4	2.467e+0
-0.530	-5.919e-4	2.473e+0
-0.529	-5.878e-4	2.480e+0
-0.528	-5.834e-4	2.487e+0
-0.527	-5.783e-4	2.493e+0
-0.526	-5.745e-4	2.500e+0
-0.525	-5.696e-4	2.507e+0
-0.524	-5.654e-4	2.513e+0
-0.523	-5.606e-4	2.520e+0
-0.522	-5.555e-4	2.527e+0
-0.521	-5.517e-4	2.533e+0
-0.520	-5.466e-4	2.540e+0
-0.519	-5.421e-4	2.547e+0
-0.518	-5.371e-4	2.553e+0
-0.517	-5.320e-4	2.560e+0
-0.516	-5.273e-4	2.567e+0
-0.515	-5.220e-4	2.573e+0
-0.514	-5.174e-4	2.580e+0
-0.513	-5.123e-4	2.587e+0
-0.512	-5.067e-4	2.593e+0
-0.511	-5.020e-4	2.600e+0
-0.510	-4.962e-4	2.607e+0
-0.509	-4.916e-4	2.613e+0
-0.508	-4.857e-4	2.620e+0
-0.507	-4.808e-4	2.627e+0
-0.506	-4.758e-4	2.633e+0
-0.505	-4.692e-4	2.640e+0
-0.504	-4.646e-4	2.647e+0
-0.503	-4.584e-4	2.653e+0
-0.502	-4.525e-4	2.660e+0
-0.501	-4.476e-4	2.667e+0
-0.500	-4.407e-4	2.673e+0
-0.499	-4.355e-4	2.680e+0
-0.498	-4.292e-4	2.687e+0
-0.497	-4.227e-4	2.693e+0
-0.496	-4.174e-4	2.700e+0
-0.495	-4.102e-4	2.707e+0
-0.494	-4.039e-4	2.713e+0
-0.493	-3.975e-4	2.720e+0
-0.492	-3.901e-4	2.727e+0
-0.491	-3.839e-4	2.733e+0
-0.490	-3.764e-4	2.740e+0
-0.489	-3.698e-4	2.747e+0
-0.488	-3.627e-4	2.753e+0
-0.487	-3.551e-4	2.760e+0
-0.486	-3.483e-4	2.767e+0
-0.485	-3.399e-4	2.773e+0
-0.484	-3.325e-4	2.780e+0
-0.483	-3.247e-4	2.787e+0
-0.482	-3.164e-4	2.793e+0
-0.481	-3.089e-4	2.800e+0
-0.480	-2.997e-4	2.807e+0
-0.479	-2.917e-4	2.813e+0
-0.478	-2.829e-4	2.820e+0
-0.477	-2.741e-4	2.827e+0
-0.476	-2.657e-4	2.833e+0
-0.475	-2.561e-4	2.840e+0
-0.474	-2.472e-4	2.847e+0
-0.473	-2.380e-4	2.853e+0
-0.472	-2.281e-4	2.860e+0
-0.471	-2.187e-4	2.867e+0
-0.470	-2.080e-4	2.873e+0
-0.469	-1.982e-4	2.880e+0
-0.468	-1.877e-4	2.887e+0
-0.467	-1.770e-4	2.893e+0
-0.466	-1.664e-4	2.900e+0
-0.465	-1.548e-4	2.907e+0
-0.464	-1.443e-4	2.913e+0
-0.463	-1.326e-4	2.920e+0
-0.462	-1.207e-4	2.927e+0
-0.461	-1.092e-4	2.933e+0
-0.460	-9.628e-5	2.940e+0
-0.459	-8.436e-5	2.947e+0
-0.458	-7.156e-5	2.953e+0
-0.457	-5.822e-5	2.960e+0
-0.456	-4.552e-5	2.967e+0
-0.455	-3.053e-5	2.973e+0
-0.454	-1.707e-5	2.980e+0
-0.453	-3.318e-6	2.987e+0
-0.452	1.172e-5	2.993e+0
-0.451	2.507e-5	3.000e+0
-0.450	4.058e-5	3.007e+0
-0.449	5.566e-5	3.013e+0
-0.448	7.053e-5	3.020e+0
-0.447	8.655e-5	3.027e+0
-0.446	1.023e-4	3.033e+0
-0.445	1.187e-4	3.040e+0
-0.444	1.353e-4	3.047e+0
-0.443	1.517e-4	3.053e+0
-0.442	1.691e-4	3.060e+0
-0.441	1.861e-4	3.067e+0
-0.440	2.039e-4	3.073e+0
-0.439	2.216e-4	3.080e+0
-0.438	2.398e-4	3.087e+0
-0.437	2.587e-4	3.093e+0
-0.436	2.772e-4	3.100e+0
-0.435	2.963e-4	3.107e+0
-0.434	3.153e-4	3.113e+0
-0.433	3.355e-4	3.120e+0
-0.432	3.557e-4	3.127e+0
-0.431	3.739e-4	3.133e+0
-0.430	3.950e-4	3.140e+0
-0.429	4.158e-4	3.147e+0
-0.428	4.370e-4	3.153e+0
-0.427	4.587e-4	3.160e+0
-0.426	4.799e-4	3.167e+0
-0.425	5.028e-4	3.173e+0
-0.424	5.246e-4	3.180e+0
-0.423	5.474e-4	3.187e+0
-0.422	5.707e-4	3.193e+0
-0.421	5.934e-4	3.200e+0
-0.420	6.178e-4	3.207e+0
-0.419	6.411e-4	3.213e+0
-0.418	6.653e-4	3.220e+0
-0.417	6.904e-4	3.227e+0
-0.416	7.148e-4	3.233e+0
-0.415	7.410e-4	3.240e+0
-0.414	7.667e-4	3.247e+0
-0.413	7.923e-4	3.253e+0
-0.412	8.189e-4	3.260e+0
-0.411	8.441e-4	3.267e+0
-0.410	8.726e-4	3.273e+0
-0.409	8.996e-4	3.280e+0
-0.408	9.263e-4	3.287e+0
-0.407	9.544e-4	3.293e+0
-0.406	9.810e-4	3.300e+0
-0.405	1.010e-3	3.307e+0
-0.404	1.038e-3	3.313e+0
-0.403	1.066e-3	3.320e+0
-0.402	1.096e-3	3.327e+0
-0.401	1.124e-3	3.333e+0
-0.400	1.154e-3	3.340e+0
-0.399	1.183e-3	3.347e+0
-0.398	1.213e-3	3.353e+0
-0.397	1.244e-3	3.360e+0
-0.396	1.274e-3	3.367e+0
-0.395	1.305e-3	3.373e+0
-0.394	1.336e-3	3.380e+0
-0.393	1.367e-3	3.387e+0
-0.392	1.398e-3	3.393e+0
-0.391	1.430e-3	3.400e+0
-0.390	1.463e-3	3.407e+0
-0.389	1.495e-3	3.413e+0
-0.388	1.528e-3	3.420e+0
-0.387	1.561e-3	3.427e+0
-0.386	1.594e-3	3.433e+0
-0.385	1.628e-3	3.440e+0
-0.384	1.661e-3	3.447e+0
-0.383	1.695e-3	3.453e+0
-0.382	1.729e-3	3.460e+0
-0.381	1.762e-3	3.467e+0
-0.380	1.797e-3	3.473e+0
-0.379	1.831e-3	3.480e+0
-0.378	1.866e-3	3.487e+0
-0.377	1.901e-3	3.493e+0
-0.376	1.934e-3	3.500e+0
-0.375	1.969e-3	3.507e+0
-0.374	2.004e-3	3.513e+0
-0.373	2.039e-3	3.520e+0
-0.372	2.075e-3	3.527e+0
-0.371	2.109e-3	3.533e+0
-0.370	2.146e-3	3.540e+0
-0.369	2.181e-3	3.547e+0
-0.368	2.216e-3	3.553e+0
-0.367	2.253e-3	3.560e+0
-0.366	2.288e-3	3.567e+0
-0.365	2.325e-3	3.573e+0
-0.364	2.361e-3	3.580e+0
-0.363	2.396e-3	3.587e+0
-0.362	2.432e-3	3.593e+0
-0.361	2.467e-3	3.600e+0
-0.360	2.503e-3	3.607e+0
-0.359	2.538e-3	3.613e+0
-0.358	2.573e-3	3.620e+0
-0.357	2.609e-3	3.627e+0
-0.356	2.643e-3	3.633e+0
-0.355	2.678e-3	3.640e+0
-0.354	2.713e-3	3.647e+0
-0.353	2.748e-3	3.653e+0
-0.352	2.782e-3	3.660e+0
-0.351	2.816e-3	3.667e+0
-0.350	2.850e-3	3.673e+0
-0.349	2.883e-3	3.680e+0
-0.348	2.917e-3	3.687e+0
-0.347	2.950e-3	3.693e+0
-0.346	2.982e-3	3.700e+0
-0.345	3.015e-3	3.707e+0
-0.344	3.046e-3	3.713e+0
-0.343	3.078e-3	3.720e+0
-0.342	3.110e-3	3.727e+0
-0.341	3.141e-3	3.733e+0
-0.340	3.173e-3	3.740e+0
-0.339	3.203e-3	3.747e+0
-0.338	3.233e-3	3.753e+0
-0.337	3.263e-3	3.760e+0
-0.336	3.291e-3	3.767e+0
-0.335	3.321e-3	3.773e+0
-0.334	3.349e-3	3.780e+0
-0.333	3.376e-3	3.787e+0
-0.332	3.405e-3	3.793e+0
-0.331	3.431e-3	3.800e+0
-0.330	3.458e-3	3.807e+0
-0.329	3.484e-3	3.813e+0
-0.328	3.509e-3	3.820e+0
-0.327	3.534e-3	3.827e+0
-0.326	3.558e-3	3.833e+0
-0.325	3.583e-3	3.840e+0
-0.324	3.607e-3	3.847e+0
-0.323	3.630e-3	3.853e+0
-0.322	3.654e-3	3.860e+0
-0.321	3.676e-3	3.867e+0
-0.320	3.698e-3	3.873e+0
-0.319	3.720e-3	3.880e+0
-0.318	3.741e-3	3.887e+0
-0.317	3.762e-3	3.893e+0
-0.316	3.781e-3	3.900e+0
-0.315	3.800e-3	3.907e+0
-0.314	3.819e-3	3.913e+0
-0.313	3.836e-3	3.920e+0
-0.312	3.854e-3	3.927e+0
-0.311	3.871e-3	3.933e+0
-0.310	3.888e-3	3.940e+0
-0.309	3.904e-3	3.947e+0
-0.308	3.919e-3	3.953e+0
-0.307	3.933e-3	3.960e+0
-0.306	3.947e-3	3.967e+0
-0.305	3.960e-3	3.973e+0
-0.304	3.971e-3	3.980e+0
-0.303	3.982e-3	3.987e+0
-0.302	3.993e-3	3.993e+0
-0.301	4.001e-3	4.000e+0
-0.300	4.011e-3	4.007e+0
-0.299	4.018e-3	4.013e+0
-0.298	4.024e-3	4.020e+0
-0.297	4.030e-3	4.027e+0
-0.296	4.034e-3	4.033e+0
-0.295	4.039e-3	4.040e+0
-0.294	4.041e-3	4.047e+0
-0.293	4.042e-3	4.053e+0
-0.292	4.043e-3	4.060e+0
-0.291	4.042e-3	4.067e+0
-0.290	4.041e-3	4.073e+0
-0.289	4.038e-3	4.080e+0
-0.288	4.034e-3	4.087e+0
-0.287	4.030e-3	4.093e+0
-0.286	4.024e-3	4.100e+0
-0.285	4.018e-3	4.107e+0
-0.284	4.009e-3	4.113e+0
-0.283	4.001e-3	4.120e+0
-0.282	3.991e-3	4.127e+0
-0.281	3.980e-3	4.133e+0
-0.280	3.969e-3	4.140e+0
-0.279	3.957e-3	4.147e+0
-0.278	3.944e-3	4.153e+0
-0.277	3.931e-3	4.160e+0
-0.276	3.916e-3	4.167e+0
-0.275	3.902e-3	4.173e+0
-0.274	3.886e-3	4.180e+0
-0.273	3.870e-3	4.187e+0
-0.272	3.854e-3	4.193e+0
-0.271	3.837e-3	4.200e+0
-0.270	3.822e-3	4.207e+0
-0.269	3.805e-3	4.213e+0
-0.268	3.789e-3	4.220e+0
-0.267	3.772e-3	4.227e+0
-0.266	3.755e-3	4.233e+0
-0.265	3.740e-3	4.240e+0
-0.264	3.723e-3	4.247e+0
-0.263	3.708e-3	4.253e+0
-0.262	3.693e-3	4.260e+0
-0.261	3.677e-3	4.267e+0
-0.260	3.663e-3	4.273e+0
-0.259	3.648e-3	4.280e+0
-0.258	3.634e-3	4.287e+0
-0.257	3.621e-3	4.293e+0
-0.256	3.607e-3	4.300e+0
-0.255	3.595e-3	4.307e+0
-0.254	3.582e-3	4.313e+0
-0.253	3.570e-3	4.320e+0
-0.252	3.559e-3	4.327e+0
-0.251	3.547e-3	4.333e+0
-0.250	3.537e-3	4.340e+0
-0.249	3.527e-3	4.347e+0
-0.248	3.517e-3	4.353e+0
-0.247	3.509e-3	4.360e+0
-0.246	3.501e-3	4.367e+0
-0.245	3.493e-3	4.373e+0
-0.244	3.485e-3	4.380e+0
-0.243	3.478e-3	4.387e+0
-0.242	3.471e-3	4.393e+0
-0.241	3.464e-3	4.400e+0
-0.240	3.459e-3	4.407e+0
-0.239	3.453e-3	4.413e+0
-0.238	3.448e-3	4.420e+0
-0.237	3.444e-3	4.427e+0
-0.236	3.439e-3	4.433e+0
-0.235	3.436e-3	4.440e+0
-0.234	3.433e-3	4.447e+0
-0.233	3.430e-3	4.453e+0
-0.232	3.428e-3	4.460e+0
-0.231	3.425e-3	4.467e+0
-0.230	3.424e-3	4.473e+0
-0.229	3.423e-3	4.480e+0
-0.228	3.422e-3	4.487e+0
-0.227	3.422e-3	4.493e+0
-0.226	3.422e-3	4.500e+0
-0.225	3.424e-3	4.507e+0
-0.224	3.424e-3	4.513e+0
-0.223	3.426e-3	4.520e+0
-0.222	3.429e-3	4.527e+0
-0.221	3.431e-3	4.533e+0
-0.220	3.435e-3	4.540e+0
-0.219	3.437e-3	4.547e+0
-0.218	3.441e-3	4.553e+0
-0.217	3.446e-3	4.560e+0
-0.216	3.451e-3	4.567e+0
-0.215	3.457e-3	4.573e+0
-0.214	3.462e-3	4.580e+0
-0.213	3.469e-3	4.587e+0
-0.212	3.477e-3	4.593e+0
-0.211	3.483e-3	4.600e+0
-0.210	3.492e-3	4.607e+0
-0.209	3.500e-3	4.613e+0
-0.208	3.508e-3	4.620e+0
-0.207	3.517e-3	4.627e+0
-0.206	3.526e-3	4.633e+0
-0.205	3.538e-3	4.640e+0
-0.204	3.549e-3	4.647e+0
-0.203	3.560e-3	4.653e+0
-0.202	3.572e-3	4.660e+0
-0.201	3.584e-3	4.667e+0
-0.200	3.597e-3	4.673e+0
-0.199	3.610e-3	4.680e+0
-0.198	3.624e-3	4.687e+0
-0.197	3.639e-3	4.693e+0
-0.196	3.654e-3	4.700e+0
-0.195	3.669e-3	4.707e+0
-0.194	3.685e-3	4.713e+0
-0.193	3.701e-3	4.720e+0
-0.192	3.718e-3	4.727e+0
-0.191	3.735e-3	4.733e+0
-0.190	3.754e-3	4.740e+0
-0.189	3.772e-3	4.747e+0
-0.188	3.790e-3	4.753e+0
-0.187	3.810e-3	4.760e+0
-0.186	3.830e-3	4.767e+0
-0.185	3.851e-3	4.773e+0
-0.184	3.872e-3	4.780e+0
-0.183	3.894e-3	4.787e+0
-0.182	3.917e-3	4.793e+0
-0.181	3.938e-3	4.800e+0
-0.180	3.962e-3	4.807e+0
-0.179	3.985e-3	4.813e+0
-0.178	4.009e-3	4.820e+0
-0.177	4.034e-3	4.827e+0
-0.176	4.058e-3	4.833e+0
-0.175	4.085e-3	4.840e+0
-0.174	4.110e-3	4.847e+0
-0.173	4.137e-3	4.853e+0
-0.172	4.164e-3	4.860e+0
-0.171	4.191e-3	4.867e+0
-0.170	4.220e-3	4.873e+0
-0.169	4.248e-3	4.880e+0
-0.168	4.277e-3	4.887e+0
-0.167	4.307e-3	4.893e+0
-0.166	4.336e-3	4.900e+0
-0.165	4.367e-3	4.907e+0
-0.164	4.398e-3	4.913e+0
-0.163	4.429e-3	4.920e+0
-0.162	4.461e-3	4.927e+0
-0.161	4.493e-3	4.933e+0
-0.160	4.526e-3	4.940e+0
-0.159	4.560e-3	4.947e+0
-0.158	4.593e-3	4.953e+0
-0.157	4.627e-3	4.960e+0
-0.156	4.661e-3	4.967e+0
-0.155	4.698e-3	4.973e+0
-0.154	4.733e-3	4.980e+0
-0.153	4.769e-3	4.987e+0
-0.152	4.805e-3	4.993e+0
-0.151	4.841e-3	5.000e+0
-0.150	4.878e-3	5.007e+0
-0.149	4.915e-3	5.013e+0
-0.148	4.952e-3	5.020e+0
-0.147	4.991e-3	5.027e+0
-0.146	5.028e-3	5.033e+0
-0.145	5.067e-3	5.040e+0
-0.144	5.104e-3	5.047e+0
-0.143	5.143e-3	5.053e+0
-0.142	5.183e-3	5.060e+0
-0.141	5.222e-3	5.067e+0
-0.140	5.262e-3	5.073e+0
-0.139	5.302e-3	5.080e+0
-0.138	5.342e-3	5.087e+0
-0.137	5.383e-3	5.093e+0
-0.136	5.423e-3	5.100e+0
-0.135	5.465e-3	5.107e+0
-0.134	5.507e-3	5.113e+0
-0.133	5.548e-3	5.120e+0
-0.132	5.590e-3	5.127e+0
-0.131	5.631e-3	5.133e+0
-0.130	5.674e-3	5.140e+0
-0.129	5.715e-3	5.147e+0
-0.128	5.757e-3	5.153e+0
-0.127	5.800e-3	5.160e+0
-0.126	5.842e-3	5.167e+0
-0.125	5.884e-3	5.173e+0
-0.124	5.927e-3	5.180e+0
-0.123	5.969e-3	5.187e+0
-0.122	6.013e-3	5.193e+0
-0.121	6.055e-3	5.200e+0
-0.120	6.098e-3	5.207e+0
-0.119	6.140e-3	5.213e+0
-0.118	6.183e-3	5.220e+0
-0.117	6.226e-3	5.227e+0
-0.116	6.269e-3	5.233e+0
-0.115	6.312e-3	5.240e+0
-0.114	6.355e-3	5.247e+0
-0.113	6.398e-3	5.253e+0
-0.112	6.440e-3	5.260e+0
-0.111	6.482e-3	5.267e+0
-0.110	6.525e-3	5.273e+0
-0.109	6.567e-3	5.280e+0
-0.108	6.610e-3	5.287e+0
-0.107	6.652e-3	5.293e+0
-0.106	6.691e-3	5.300e+0
-0.105	6.734e-3	5.307e+0
-0.104	6.775e-3	5.313e+0
-0.103	6.817e-3	5.320e+0
-0.102	6.859e-3	5.327e+0
-0.101	6.900e-3	5.333e+0
-0.100	6.942e-3	5.340e+0
-0.099	6.982e-3	5.347e+0
-0.098	7.022e-3	5.353e+0
-0.097	7.065e-3	5.360e+0
-0.096	7.104e-3	5.367e+0
-0.095	7.145e-3	5.373e+0
-0.094	7.185e-3	5.380e+0
-0.093	7.224e-3	5.387e+0
-0.092	7.264e-3	5.393e+0
-0.091	7.302e-3	5.400e+0
-0.090	7.341e-3	5.407e+0
-0.089	7.380e-3	5.413e+0
-0.088	7.417e-3	5.420e+0
-0.087	7.456e-3	5.427e+0
-0.086	7.493e-3	5.433e+0
-0.085	7.531e-3	5.440e+0
-0.084	7.568e-3	5.447e+0
-0.083	7.604e-3	5.453e+0
-0.082	7.641e-3	5.460e+0
-0.081	7.676e-3	5.467e+0
-0.080	7.712e-3	5.473e+0
-0.079	7.747e-3	5.480e+0
-0.078	7.782e-3	5.487e+0
-0.077	7.817e-3	5.493e+0
-0.076	7.852e-3	5.500e+0
-0.075	7.886e-3	5.507e+0
-0.074	7.919e-3	5.513e+0
-0.073	7.952e-3	5.520e+0
-0.072	7.985e-3	5.527e+0
-0.071	8.017e-3	5.533e+0
-0.070	8.050e-3	5.540e+0
-0.069	8.081e-3	5.547e+0
-0.068	8.112e-3	5.553e+0
-0.067	8.143e-3	5.560e+0
-0.066	8.172e-3	5.567e+0
-0.065	8.203e-3	5.573e+0
-0.064	8.231e-3	5.580e+0
-0.063	8.259e-3	5.587e+0
-0.062	8.288e-3	5.593e+0
-0.061	8.316e-3	5.600e+0
-0.060	8.345e-3	5.607e+0
-0.059	8.372e-3	5.613e+0
-0.058	8.399e-3	5.620e+0
-0.057	8.426e-3	5.627e+0
-0.056	8.452e-3	5.633e+0
-0.055	8.478e-3	5.640e+0
-0.054	8.503e-3	5.647e+0
-0.053	8.528e-3	5.653e+0
-0.052	8.554e-3	5.660e+0
-0.051	8.577e-3	5.667e+0
-0.050	8.602e-3	5.673e+0
-0.049	8.626e-3	5.680e+0
-0.048	8.648e-3	5.687e+0
-0.047	8.672e-3	5.693e+0
-0.046	8.693e-3	5.700e+0
-0.045	8.716e-3	5.707e+0
-0.044	8.737e-3	5.713e+0
-0.043	8.757e-3	5.720e+0
-0.042	8.779e-3	5.727e+0
-0.041	8.798e-3	5.733e+0
-0.040	8.818e-3	5.740e+0
-0.039	8.837e-3	5.747e+0
-0.038	8.855e-3	5.753e+0
-0.037	8.874e-3	5.760e+0
-0.036	8.892e-3	5.767e+0
-0.035	8.910e-3	5.773e+0
-0.034	8.927e-3	5.780e+0
-0.033	8.944e-3	5.787e+0
-0.032	8.961e-3	5.793e+0
-0.031	8.976e-3	5.800e+0
-0.030	8.993e-3	5.807e+0
-0.029	9.007e-3	5.813e+0
-0.028	9.022e-3	5.820e+0
-0.027	9.036e-3	5.827e+0
-0.026	9.050e-3	5.833e+0
-0.025	9.064e-3	5.840e+0
-0.024	9.077e-3	5.847e+0
-0.023	9.090e-3	5.853e+0
-0.022	9.103e-3	5.860e+0
-0.021	9.114e-3	5.867e+0
-0.020	9.127e-3	5.873e+0
-0.019	9.138e-3	5.880e+0
-0.018	9.149e-3	5.887e+0
-0.017	9.160e-3	5.893e+0
-0.016	9.169e-3	5.900e+0
-0.015	9.181e-3	5.907e+0
-0.014	9.190e-3	5.913e+0
-0.013	9.199e-3	5.920e+0
-0.012	9.208e-3	5.927e+0
-0.011	9.216e-3	5.933e+0
-0.010	9.225e-3	5.940e+0
-0.009	9.233e-3	5.947e+0
-0.008	9.240e-3	5.953e+0
-0.007	9.249e-3	5.960e+0
-0.006	9.255e-3	5.967e+0
-0.005	9.263e-3	5.973e+0
-0.004	9.269e-3	5.980e+0
-0.003	9.275e-3	5.987e+0
-0.002	9.282e-3	5.993e+0
-0.001	9.287e-3	6.000e+0
-0.000	9.295e-3	6.007e+0
0.001	9.300e-3	6.013e+0
0.002	9.306e-3	6.020e+0
0.003	9.311e-3	6.027e+0
0.004	9.315e-3	6.033e+0
0.005	9.320e-3	6.040e+0
0.006	9.324e-3	6.047e+0
0.007	9.329e-3	6.053e+0
0.008	9.333e-3	6.060e+0
0.009	9.336e-3	6.067e+0
0.010	9.341e-3	6.073e+0
0.011	9.344e-3	6.080e+0
0.012	9.348e-3	6.087e+0
0.013	9.351e-3	6.093e+0
0.014	9.354e-3	6.100e+0
0.015	9.358e-3	6.107e+0
0.016	9.360e-3	6.113e+0
0.017	9.363e-3	6.120e+0
0.018	9.367e-3	6.127e+0
0.019	9.369e-3	6.133e+0
0.020	9.373e-3	6.140e+0
0.021	9.375e-3	6.147e+0
0.022	9.378e-3	6.153e+0
0.023	9.381e-3	6.160e+0
0.024	9.383e-3	6.167e+0
0.025	9.386e-3	6.173e+0
0.026	9.388e-3	6.180e+0
0.027	9.391e-3	6.187e+0
0.028	9.395e-3	6.193e+0
0.029	9.397e-3	6.200e+0
0.030	9.400e-3	6.207e+0
0.031	9.403e-3	6.213e+0
0.032	9.406e-3	6.220e+0
0.033	9.410e-3	6.227e+0
0.034	9.413e-3	6.233e+0
0.035	9.416e-3	6.240e+0
0.036	9.420e-3	6.247e+0
0.037	9.423e-3	6.253e+0
0.038	9.427e-3	6.260e+0
0.039	9.430e-3	6.267e+0
0.040	9.433e-3	6.273e+0
0.041	9.437e-3	6.280e+0
0.042	9.440e-3	6.287e+0
0.043	9.444e-3	6.293e+0
0.044	9.447e-3	6.300e+0
0.045	9.452e-3	6.307e+0
0.046	9.456e-3	6.313e+0
0.047	9.460e-3	6.320e+0
0.048	9.465e-3	6.327e+0
0.049	9.468e-3	6.333e+0
0.050	9.473e-3	6.340e+0
0.051	9.477e-3	6.347e+0
0.052	9.482e-3	6.353e+0
0.053	9.487e-3	6.360e+0
0.054	9.491e-3	6.367e+0
0.055	9.496e-3	6.373e+0
0.056	9.501e-3	6.380e+0
0.057	9.507e-3	6.387e+0
0.058	9.512e-3	6.393e+0
0.059	9.516e-3	6.400e+0
0.060	9.522e-3	6.407e+0
0.061	9.526e-3	6.413e+0
0.062	9.532e-3	6.420e+0
0.063	9.537e-3	6.427e+0
0.064	9.542e-3	6.433e+0
0.065	9.548e-3	6.440e+0
0.066	9.553e-3	6.447e+0
0.067	9.558e-3	6.453e+0
0.068	9.564e-3	6.460e+0
0.069	9.569e-3	6.467e+0
0.070	9.575e-3	6.473e+0
0.071	9.581e-3	6.480e+0
0.072	9.586e-3	6.487e+0
0.073	9.593e-3	6.493e+0
0.074	9.597e-3	6.500e+0
0.075	9.603e-3	6.507e+0
0.076	9.609e-3	6.513e+0
0.077	9.614e-3	6.520e+0
0.078	9.620e-3	6.527e+0
0.079	9.626e-3	6.533e+0
0.080	9.632e-3	6.540e+0
0.081	9.638e-3	6.547e+0
0.082	9.644e-3	6.553e+0
0.083	9.650e-3	6.560e+0
0.084	9.656e-3	6.567e+0
0.085	9.662e-3	6.573e+0
0.086	9.668e-3	6.580e+0
0.087	9.674e-3	6.587e+0
0.088	9.680e-3	6.593e+0
0.089	9.685e-3	6.600e+0
0.090	9.692e-3	6.607e+0
0.091	9.698e-3	6.613e+0
0.092	9.704e-3	6.620e+0
0.093	9.710e-3	6.627e+0
0.094	9.716e-3	6.633e+0
0.095	9.723e-3	6.640e+0
0.096	9.729e-3	6.647e+0
0.097	9.735e-3	6.653e+0
0.098	9.742e-3	6.660e+0
0.099	9.748e-3	6.667e+0
0.100	9.755e-3	6.673e+0
0.101	9.761e-3	6.680e+0
0.102	9.768e-3	6.687e+0
0.103	9.776e-3	6.693e+0
0.104	9.782e-3	6.700e+0
0.105	9.790e-3	6.707e+0
0.106	9.796e-3	6.713e+0
0.107	9.803e-3	6.720e+0
0.108	9.809e-3	6.727e+0
0.109	9.816e-3	6.733e+0
0.110	9.823e-3	6.740e+0
0.111	9.831e-3	6.747e+0
0.112	9.838e-3	6.753e+0
0.113	9.846e-3	6.760e+0
0.114	9.853e-3	6.767e+0
0.115	9.861e-3	6.773e+0
0.116	9.869e-3	6.780e+0
0.117	9.877e-3	6.787e+0
0.118	9.885e-3	6.793e+0
0.119	9.893e-3	6.800e+0
0.120	9.902e-3	6.807e+0
0.121	9.910e-3	6.813e+0
0.122	9.918e-3	6.820e+0
0.123	9.928e-3	6.827e+0
0.124	9.936e-3	6.833e+0
0.125	9.946e-3	6.840e+0
0.126	9.954e-3	6.847e+0
0.127	9.963e-3	6.853e+0
0.128	9.973e-3	6.860e+0
0.129	9.982e-3	6.867e+0
0.130	9.992e-3	6.873e+0
0.131	1.000e-2	6.880e+0
0.132	1.001e-2	6.887e+0
0.133	1.002e-2	6.893e+0
0.134	1.003e-2	6.900e+0
0.135	1.004e-2	6.907e+0
0.136	1.005e-2	6.913e+0
0.137	1.006e-2	6.920e+0
0.138	1.007e-2	6.927e+0
0.139	1.008e-2	6.933e+0
0.140	1.009e-2	6.940e+0
0.141	1.011e-2	6.947e+0
0.142	1.012e-2	6.953e+0
0.143	1.013e-2	6.960e+0
0.144	1.014e-2	6.967e+0
0.145	1.015e-2	6.973e+0
0.146	1.016e-2	6.980e+0
0.147	1.017e-2	6.987e+0
0.148	1.019e-2	6.993e+0
0.149	1.020e-2	7.000e+0
0.150	1.021e-2	7.007e+0
0.151	1.022e-2	7.013e+0
0.152	1.024e-2	7.020e+0
0.153	1.025e-2	7.027e+0
0.154	1.026e-2	7.033e+0
0.155	1.027e-2	7.040e+0
0.156	1.029e-2	7.047e+0
0.157	1.030e-2	7.053e+0
0.158	1.031e-2	7.060e+0
0.159	1.033e-2	7.067e+0
0.160	1.034e-2	7.073e+0
0.161	1.035e-2	7.080e+0
0.162	1.037e-2	7.087e+0
0.163	1.038e-2	7.093e+0
0.164	1.040e-2	7.100e+0
0.165	1.041e-2	7.107e+0
0.166	1.042e-2	7.113e+0
0.167	1.044e-2	7.120e+0
0.168	1.045e-2	7.127e+0
0.169	1.047e-2	7.133e+0
0.170	1.048e-2	7.140e+0
0.171	1.050e-2	7.147e+0
0.172	1.051e-2	7.153e+0
0.173	1.053e-2	7.160e+0
0.174	1.054e-2	7.167e+0
0.175	1.056e-2	7.173e+0
0.176	1.057e-2	7.180e+0
0.177	1.059e-2	7.187e+0
0.178	1.060e-2	7.193e+0
0.179	1.062e-2	7.200e+0
0.180	1.064e-2	7.207e+0
0.181	1.065e-2	7.213e+0
0.182	1.067e-2	7.220e+0
0.183	1.068e-2	7.227e+0
0.184	1.070e-2	7.233e+0
0.185	1.072e-2	7.240e+0
0.186	1.073e-2	7.247e+0
0.187	1.075e-2	7.253e+0
0.188	1.077e-2	7.260e+0
0.189	1.079e-2	7.267e+0
0.190	1.080e-2	7.273e+0
0.191	1.082e-2	7.280e+0
0.192	1.084e-2	7.287e+0
0.193	1.086e-2	7.293e+0
0.194	1.087e-2	7.300e+0
0.195	1.089e-2	7.307e+0
0.196	1.091e-2	7.313e+0
0.197	1.093e-2	7.320e+0
0.198	1.095e-2	7.327e+0
0.199	1.096e-2	7.333e+0
0.200	1.098e-2	7.340e+0
0.201	1.100e-2	7.347e+0
0.202	1.102e-2	7.353e+0
0.203	1.104e-2	7.360e+0
0.204	1.106e-2	7.367e+0
0.205	1.108e-2	7.373e+0
0.206	1.110e-2	7.380e+0
0.207	1.112e-2	7.387e+0
0.208	1.114e-2	7.393e+0
0.209	1.116e-2	7.400e+0
0.210	1.118e-2	7.407e+0
0.211	1.120e-2	7.413e+0
0.212	1.122e-2	7.420e+0
0.213	1.124e-2	7.427e+0
0.214	1.126e-2	7.433e+0
0.215	1.128e-2	7.440e+0
0.216	1.130e-2	7.447e+0
0.217	1.132e-2	7.453e+0
0.218	1.134e-2	7.460e+0
0.219	1.136e-2	7.467e+0
0.220	1.138e-2	7.473e+0
0.221	1.140e-2	7.480e+0
0.222	1.142e-2	7.487e+0
0.223	1.145e-2	7.493e+0
0.224	1.147e-2	7.500e+0
0.225	1.149e-2	7.507e+0
0.226	1.151e-2	7.513e+0
0.227	1.153e-2	7.520e+0
0.228	1.156e-2	7.527e+0
0.229	1.158e-2	7.533e+0
0.230	1.160e-2	7.540e+0
0.231	1.162e-2	7.547e+0
0.232	1.164e-2	7.553e+0
0.233	1.167e-2	7.560e+0
0.234	1.169e-2	7.567e+0
0.235	1.171e-2	7.573e+0
0.236	1.173e-2	7.580e+0
0.237	1.176e-2	7.587e+0
0.238	1.178e-2	7.593e+0
0.239	1.180e-2	7.600e+0
0.240	1.183e-2	7.607e+0
0.241	1.185e-2	7.613e+0
0.242	1.187e-2	7.620e+0
0.243	1.190e-2	7.627e+0
0.244	1.192e-2	7.633e+0
0.245	1.195e-2	7.640e+0
0.246	1.197e-2	7.647e+0
0.247	1.199e-2	7.653e+0
0.248	1.202e-2	7.660e+0
0.249	1.204e-2	7.667e+0
0.250	1.207e-2	7.673e+0
0.251	1.209e-2	7.680e+0
0.252	1.212e-2	7.687e+0
0.253	1.214e-2	7.693e+0
0.254	1.216e-2	7.700e+0
0.255	1.219e-2	7.707e+0
0.256	1.221e-2	7.713e+0
0.257	1.224e-2	7.720e+0
0.258	1.227e-2	7.727e+0
0.259	1.229e-2	7.733e+0
0.260	1.232e-2	7.740e+0
0.261	1.234e-2	7.747e+0
0.262	1.237e-2	7.753e+0
0.263	1.239e-2	7.760e+0
0.264	1.242e-2	7.767e+0
0.265	1.244e-2	7.773e+0
0.266	1.247e-2	7.780e+0
0.267	1.249e-2	7.787e+0
0.268	1.252e-2	7.793e+0
0.269	1.255e-2	7.800e+0
0.270	1.257e-2	7.807e+0
0.271	1.260e-2	7.813e+0
0.272	1.263e-2	7.820e+0
0.273	1.265e-2	7.827e+0
0.274	1.268e-2	7.833e+0
0.275	1.271e-2	7.840e+0
0.276	1.273e-2	7.847e+0
0.277	1.276e-2	7.853e+0
0.278	1.279e-2	7.860e+0
0.279	1.281e-2	7.867e+0
0.280	1.284e-2	7.873e+0
0.281	1.287e-2	7.880e+0
0.282	1.289e-2	7.887e+0
0.283	1.292e-2	7.893e+0
0.284	1.295e-2	7.900e+0
0.285	1.297e-2	7.907e+0
0.286	1.300e-2	7.913e+0
0.287	1.303e-2	7.920e+0
0.288	1.306e-2	7.927e+0
0.289	1.308e-2	7.933e+0
0.290	1.311e-2	7.940e+0
0.291	1.314e-2	7.947e+0
0.292	1.317e-2	7.953e+0
0.293	1.319e-2	7.960e+0
0.294	1.322e-2	7.967e+0
0.295	1.325e-2	7.973e+0
0.296	1.328e-2	7.980e+0
0.297	1.331e-2	7.987e+0
0.298	1.334e-2	7.993e+0
0.299	1.336e-2	8.000e+0
0.300	1.339e-2	8.007e+0
0.301	1.342e-2	8.013e+0
0.302	1.345e-2	8.020e+0
0.303	1.348e-2	8.027e+0
0.304	1.351e-2	8.033e+0
0.305	1.354e-2	8.040e+0
0.306	1.357e-2	8.047e+0
0.307	1.360e-2	8.053e+0
0.308	1.363e-2	8.060e+0
0.309	1.365e-2	8.067e+0
0.310	1.368e-2	8.073e+0
0.311	1.371e-2	8.080e+0
0.312	1.374e-2	8.087e+0
0.313	1.377e-2	8.093e+0
0.314	1.380e-2	8.100e+0
0.315	1.383e-2	8.107e+0
0.316	1.386e-2	8.113e+0
0.317	1.389e-2	8.120e+0
0.318	1.392e-2	8.127e+0
0.319	1.395e-2	8.133e+0
0.320	1.398e-2	8.140e+0
0.321	1.401e-2	8.147e+0
0.322	1.404e-2	8.153e+0
0.323	1.407e-2	8.160e+0
0.324	1.410e-2	8.167e+0
0.325	1.413e-2	8.173e+0
0.326	1.416e-2	8.180e+0
0.327	1.419e-2	8.187e+0
0.328	1.422e-2	8.193e+0
0.329	1.425e-2	8.200e+0
0.330	1.428e-2	8.207e+0
0.331	1.431e-2	8.213e+0
0.332	1.434e-2	8.220e+0
0.333	1.437e-2	8.227e+0
0.334	1.440e-2	8.233e+0
0.335	1.443e-2	8.240e+0
0.336	1.446e-2	8.247e+0
0.337	1.449e-2	8.253e+0
0.338	1.452e-2	8.260e+0
0.339	1.455e-2	8.267e+0
0.340	1.459e-2	8.273e+0
0.341	1.462e-2	8.280e+0
0.342	1.465e-2	8.287e+0
0.343	1.468e-2	8.293e+0
0.344	1.471e-2	8.300e+0
0.345	1.474e-2	8.307e+0
0.346	1.477e-2	8.313e+0
0.347	1.480e-2	8.320e+0
0.348	1.484e-2	8.327e+0
0.349	1.487e-2	8.333e+0
0.350	1.490e-2	8.340e+0
0.351	1.493e-2	8.347e+0
0.352	1.496e-2	8.353e+0
0.353	1.500e-2	8.360e+0
0.354	1.503e-2	8.367e+0
0.355	1.506e-2	8.373e+0
0.356	1.509e-2	8.380e+0
0.357	1.512e-2	8.387e+0
0.358	1.515e-2	8.393e+0
0.359	1.518e-2	8.400e+0
0.360	1.522e-2	8.407e+0
0.361	1.525e-2	8.413e+0
0.362	1.528e-2	8.420e+0
0.363	1.531e-2	8.427e+0
0.364	1.535e-2	8.433e+0
0.365	1.538e-2	8.440e+0
0.366	1.541e-2	8.447e+0
0.367	1.544e-2	8.453e+0
0.368	1.548e-2	8.460e+0
0.369	1.551e-2	8.467e+0
0.370	1.554e-2	8.473e+0
0.371	1.557e-2	8.480e+0
0.372	1.561e-2	8.487e+0
0.373	1.564e-2	8.493e+0
0.374	1.567e-2	8.500e+0
0.375	1.570e-2	8.507e+0
0.376	1.574e-2	8.513e+0
0.377	1.577e-2	8.520e+0
0.378	1.580e-2	8.527e+0
0.379	1.584e-2	8.533e+0
0.380	1.587e-2	8.540e+0
0.381	1.590e-2	8.547e+0
0.382	1.593e-2	8.553e+0
0.383	1.597e-2	8.560e+0
0.384	1.600e-2	8.567e+0
0.385	1.603e-2	8.573e+0
0.386	1.607e-2	8.580e+0
0.387	1.610e-2	8.587e+0
0.388	1.613e-2	8.593e+0
0.389	1.617e-2	8.600e+0
0.390	1.620e-2	8.607e+0
0.391	1.623e-2	8.613e+0
0.392	1.627e-2	8.620e+0
0.393	1.630e-2	8.627e+0
0.394	1.633e-2	8.633e+0
0.395	1.637e-2	8.640e+0
0.396	1.640e-2	8.647e+0
0.397	1.643e-2	8.653e+0
0.398	1.647e-2	8.660e+0
0.399	1.650e-2	8.667e+0
0.400	1.654e-2	8.673e+0
0.401	1.657e-2	8.680e+0
0.402	1.660e-2	8.687e+0
0.403	1.664e-2	8.693e+0
0.404	1.667e-2	8.700e+0
0.405	1.671e-2	8.707e+0
0.406	1.674e-2	8.713e+0
0.407	1.677e-2	8.720e+0
0.408	1.681e-2	8.727e+0
0.409	1.684e-2	8.733e+0
0.410	1.688e-2	8.740e+0
0.411	1.691e-2	8.747e+0
0.412	1.695e-2	8.753e+0
0.413	1.698e-2	8.760e+0
0.414	1.702e-2	8.767e+0
0.415	1.705e-2	8.773e+0
0.416	1.709e-2	8.780e+0
0.417	1.712e-2	8.787e+0
0.418	1.716e-2	8.793e+0
0.419	1.719e-2	8.800e+0
0.420	1.723e-2	8.807e+0
0.421	1.726e-2	8.813e+0
0.422	1.730e-2	8.820e+0
0.423	1.733e-2	8.827e+0
0.424	1.736e-2	8.833e+0
0.425	1.740e-2	8.840e+0
0.426	1.743e-2	8.847e+0
0.427	1.747e-2	8.853e+0
0.428	1.750e-2	8.860e+0
0.429	1.754e-2	8.867e+0
0.430	1.757e-2	8.873e+0
0.431	1.761e-2	8.880e+0
0.432	1.764e-2	8.887e+0
0.433	1.768e-2	8.893e+0
0.434	1.771e-2	8.900e+0
0.435	1.775e-2	8.907e+0
0.436	1.778e-2	8.913e+0
0.437	1.782e-2	8.920e+0
0.438	1.785e-2	8.927e+0
0.439	1.789e-2	8.933e+0
0.440	1.792e-2	8.940e+0
0.441	1.796e-2	8.947e+0
0.442	1.799e-2	8.953e+0
0.443	1.803e-2	8.960e+0
0.444	1.806e-2	8.967e+0
0.445	1.810e-2	8.973e+0
0.446	1.814e-2	8.980e+0
0.447	1.817e-2	8.987e+0
0.448	1.821e-2	8.993e+0
0.449	1.824e-2	9.000e+0
0.450	1.828e-2	9.007e+0
0.451	1.831e-2	9.013e+0
0.452	1.835e-2	9.020e+0
0.453	1.838e-2	9.027e+0
0.454	1.842e-2	9.033e+0
0.455	1.846e-2	9.040e+0
0.456	1.849e-2	9.047e+0
0.457	1.853e-2	9.053e+0
0.458	1.856e-2	9.060e+0
0.459	1.860e-2	9.067e+0
0.460	1.863e-2	9.073e+0
0.461	1.867e-2	9.080e+0
0.462	1.871e-2	9.087e+0
0.463	1.874e-2	9.093e+0
0.464	1.878e-2	9.100e+0
0.465	1.881e-2	9.107e+0
0.466	1.885e-2	9.113e+0
0.467	1.889e-2	9.120e+0
0.468	1.892e-2	9.127e+0
0.469	1.896e-2	9.133e+0
0.470	1.900e-2	9.140e+0
0.471	1.903e-2	9.147e+0
0.472	1.907e-2	9.153e+0
0.473	1.911e-2	9.160e+0
0.474	1.914e-2	9.167e+0
0.475	1.918e-2	9.173e+0
0.476	1.921e-2	9.180e+0
0.477	1.925e-2	9.187e+0
0.478	1.928e-2	9.193e+0
0.479	1.932e-2	9.200e+0
0.480	1.936e-2	9.207e+0
0.481	1.939e-2	9.213e+0
0.482	1.943e-2	9.220e+0
0.483	1.947e-2	9.227e+0
0.484	1.950e-2	9.233e+0
0.485	1.954e-2	9.240e+0
0.486	1.957e-2	9.247e+0
0.487	1.961e-2	9.253e+0
0.488	1.965e-2	9.260e+0
0.489	1.969e-2	9.267e+0
0.490	1.972e-2	9.273e+0
0.491	1.976e-2	9.280e+0
0.492	1.980e-2	9.287e+0
0.493	1.983e-2	9.293e+0
0.494	1.987e-2	9.300e+0
0.495	1.991e-2	9.307e+0
0.496	1.994e-2	9.313e+0
0.497	1.998e-2	9.320e+0
0.498	2.002e-2	9.327e+0
0.499	2.005e-2	9.333e+0
0.500	2.009e-2	9.340e+0
0.501	2.013e-2	9.347e+0
0.502	2.016e-2	9.353e+0
0.503	2.020e-2	9.360e+0
0.504	2.023e-2	9.367e+0
0.505	2.027e-2	9.373e+0
0.506	2.031e-2	9.380e+0
0.507	2.034e-2	9.387e+0
0.508	2.038e-2	9.393e+0
0.509	2.042e-2	9.400e+0
0.510	2.046e-2	9.407e+0
0.511	2.049e-2	9.413e+0
0.512	2.053e-2	9.420e+0
0.513	2.057e-2	9.427e+0
0.514	2.060e-2	9.433e+0
0.515	2.064e-2	9.440e+0
0.516	2.068e-2	9.447e+0
0.517	2.071e-2	9.453e+0
0.518	2.075e-2	9.460e+0
0.519	2.079e-2	9.467e+0
0.520	2.082e-2	9.473e+0
0.521	2.086e-2	9.480e+0
0.522	2.090e-2	9.487e+0
0.523	2.094e-2	9.493e+0
0.524	2.097e-2	9.500e+0
0.525	2.101e-2	9.507e+0
0.526	2.105e-2	9.513e+0
0.527	2.108e-2	9.520e+0
0.528	2.112e-2	9.527e+0
0.529	2.116e-2	9.533e+0
0.530	2.120e-2	9.540e+0
0.531	2.123e-2	9.547e+0
0.532	2.127e-2	9.553e+0
0.533	2.131e-2	9.560e+0
0.534	2.134e-2	9.567e+0
0.535	2.138e-2	9.573e+0
0.536	2.142e-2	9.580e+0
0.537	2.145e-2	9.587e+0
0.538	2.149e-2	9.593e+0
0.539	2.153e-2	9.600e+0
0.540	2.157e-2	9.607e+0
0.541	2.160e-2	9.613e+0
0.542	2.164e-2	9.620e+0
0.543	2.168e-2	9.627e+0
0.544	2.172e-2	9.633e+0
0.545	2.176e-2	9.640e+0
0.546	2.179e-2	9.647e+0
0.547	2.183e-2	9.653e+0
0.548	2.187e-2	9.660e+0
0.549	2.190e-2	9.667e+0
0.550	2.194e-2	9.673e+0
0.551	2.198e-2	9.680e+0
0.552	2.202e-2	9.687e+0
0.553	2.205e-2	9.693e+0
0.554	2.209e-2	9.700e+0
0.555	2.213e-2	9.707e+0
0.556	2.216e-2	9.713e+0
0.557	2.220e-2	9.720e+0
0.558	2.224e-2	9.727e+0
0.559	2.228e-2	9.733e+0
0.560	2.231e-2	9.740e+0
0.561	2.235e-2	9.747e+0
0.562	2.239e-2	9.753e+0
0.563	2.242e-2	9.760e+0
0.564	2.246e-2	9.767e+0
0.565	2.250e-2	9.773e+0
0.566	2.253e-2	9.780e+0
0.567	2.257e-2	9.787e+0
0.568	2.261e-2	9.793e+0
0.569	2.265e-2	9.800e+0
0.570	2.268e-2	9.807e+0
0.571	2.272e-2	9.813e+0
0.572	2.276e-2	9.820e+0
0.573	2.280e-2	9.827e+0
0.574	2.283e-2	9.833e+0
0.575	2.287e-2	9.840e+0
0.576	2.291e-2	9.847e+0
0.577	2.295e-2	9.853e+0
0.578	2.298e-2	9.860e+0
0.579	2.302e-2	9.867e+0
0.580	2.306e-2	9.873e+0
0.581	2.309e-2	9.880e+0
0.582	2.313e-2	9.887e+0
0.583	2.317e-2	9.893e+0
0.584	2.321e-2	9.900e+0
0.585	2.324e-2	9.907e+0
0.586	2.328e-2	9.913e+0
0.587	2.332e-2	9.920e+0
0.588	2.336e-2	9.927e+0
0.589	2.339e-2	9.933e+0
0.590	2.343e-2	9.940e+0
0.591	2.347e-2	9.947e+0
0.592	2.350e-2	9.953e+0
0.593	2.354e-2	9.960e+0
0.594	2.358e-2	9.967e+0
0.595	2.362e-2	9.973e+0
0.596	2.366e-2	9.980e+0
0.597	2.369e-2	9.987e+0
0.598	2.373e-2	9.993e+0
0.599	2.377e-2	1.000e+1
0.600	2.381e-2	1.001e+1
0.601	2.384e-2	1.001e+1
0.602	2.388e-2	1.002e+1
0.603	2.392e-2	1.003e+1
0.604	2.395e-2	1.003e+1
0.605	2.399e-2	1.004e+1
0.606	2.403e-2	1.005e+1
0.607	2.406e-2	1.005e+1
0.608	2.410e-2	1.006e+1
0.609	2.414e-2	1.007e+1
0.610	2.418e-2	1.007e+1
0.611	2.421e-2	1.008e+1
0.612	2.425e-2	1.009e+1
0.613	2.429e-2	1.009e+1
0.614	2.433e-2	1.010e+1
0.615	2.437e-2	1.011e+1
0.616	2.440e-2	1.011e+1
0.617	2.444e-2	1.012e+1
0.618	2.448e-2	1.013e+1
0.619	2.451e-2	1.013e+1
0.620	2.455e-2	1.014e+1
0.621	2.459e-2	1.015e+1
0.622	2.463e-2	1.015e+1
0.623	2.466e-2	1.016e+1
0.624	2.470e-2	1.017e+1
0.625	2.474e-2	1.017e+1
0.626	2.478e-2	1.018e+1
0.627	2.481e-2	1.019e+1
0.628	2.485e-2	1.019e+1
0.629	2.489e-2	1.020e+1
0.630	2.493e-2	1.021e+1
0.631	2.497e-2	1.021e+1
0.632	2.500e-2	1.022e+1
0.633	2.504e-2	1.023e+1
0.634	2.508e-2	1.023e+1
0.635	2.512e-2	1.024e+1
0.636	2.516e-2	1.025e+1
0.637	2.519e-2	1.025e+1
0.638	2.523e-2	1.026e+1
0.639	2.527e-2	1.027e+1
0.640	2.530e-2	1.027e+1
0.641	2.534e-2	1.028e+1
0.642	2.538e-2	1.029e+1
0.643	2.542e-2	1.029e+1
0.644	2.545e-2	1.030e+1
0.645	2.549e-2	1.031e+1
0.646	2.553e-2	1.031e+1
0.647	2.556e-2	1.032e+1
0.648	2.560e-2	1.033e+1
0.649	2.564e-2	1.033e+1
0.650	2.568e-2	1.034e+1
0.651	2.571e-2	1.035e+1
0.652	2.575e-2	1.035e+1
0.653	2.579e-2	1.036e+1
0.654	2.583e-2	1.037e+1
0.655	2.587e-2	1.037e+1
0.656	2.590e-2	1.038e+1
0.657	2.594e-2	1.039e+1
0.658	2.598e-2	1.039e+1
0.659	2.602e-2	1.040e+1
0.660	2.606e-2	1.041e+1
0.661	2.609e-2	1.041e+1
0.662	2.613e-2	1.042e+1
0.663	2.617e-2	1.043e+1
0.664	2.620e-2	1.043e+1
0.665	2.624e-2	1.044e+1
0.666	2.628e-2	1.045e+1
0.667	2.632e-2	1.045e+1
0.668	2.636e-2	1.046e+1
0.669	2.639e-2	1.047e+1
0.670	2.643e-2	1.047e+1
0.671	2.647e-2	1.048e+1
0.672	2.651e-2	1.049e+1
0.673	2.655e-2	1.049e+1
0.674	2.658e-2	1.050e+1
0.675	2.662e-2	1.051e+1
0.676	2.666e-2	1.051e+1
0.677	2.670e-2	1.052e+1
0.678	2.674e-2	1.053e+1
0.679	2.678e-2	1.053e+1
0.680	2.681e-2	1.054e+1
0.681	2.685e-2	1.055e+1
0.682	2.689e-2	1.055e+1
0.683	2.693e-2	1.056e+1
0.684	2.697e-2	1.057e+1
0.685	2.701e-2	1.057e+1
0.686	2.704e-2	1.058e+1
0.687	2.708e-2	1.059e+1
0.688	2.712e-2	1.059e+1
0.689	2.716e-2	1.060e+1
0.690	2.720e-2	1.061e+1
0.691	2.723e-2	1.061e+1
0.692	2.728e-2	1.062e+1
0.693	2.732e-2	1.063e+1
0.694	2.735e-2	1.063e+1
0.695	2.739e-2	1.064e+1
0.696	2.743e-2	1.065e+1
0.697	2.747e-2	1.065e+1
0.698	2.751e-2	1.066e+1
0.699	2.755e-2	1.067e+1
0.700	2.759e-2	1.067e+1
0.701	2.762e-2	1.068e+1
0.702	2.766e-2	1.069e+1
0.703	2.770e-2	1.069e+1
0.704	2.774e-2	1.070e+1
0.705	2.778e-2	1.071e+1
0.706	2.782e-2	1.071e+1
0.707	2.785e-2	1.072e+1
0.708	2.789e-2	1.073e+1
0.709	2.793e-2	1.073e+1
0.710	2.797e-2	1.074e+1
0.711	2.801e-2	1.075e+1
0.712	2.805e-2	1.075e+1
0.713	2.809e-2	1.076e+1
0.714	2.813e-2	1.077e+1
0.715	2.817e-2	1.077e+1
0.716	2.821e-2	1.078e+1
0.717	2.824e-2	1.079e+1
0.718	2.829e-2	1.079e+1
0.719	2.832e-2	1.080e+1
0.720	2.836e-2	1.081e+1
0.721	2.840e-2	1.081e+1
0.722	2.844e-2	1.082e+1
0.723	2.848e-2	1.083e+1
0.724	2.852e-2	1.083e+1
0.725	2.856e-2	1.084e+1
0.726	2.860e-2	1.085e+1
0.727	2.864e-2	1.085e+1
0.728	2.868e-2	1.086e+1
0.729	2.871e-2	1.087e+1
0.730	2.875e-2	1.087e+1
0.731	2.879e-2	1.088e+1
0.732	2.883e-2	1.089e+1
0.733	2.887e-2	1.089e+1
0.734	2.891e-2	1.090e+1
0.735	2.895e-2	1.091e+1
0.736	2.899e-2	1.091e+1
0.737	2.903e-2	1.092e+1
0.738	2.907e-2	1.093e+1
0.739	2.911e-2	1.093e+1
0.740	2.915e-2	1.094e+1
0.741	2.919e-2	1.095e+1
0.742	2.923e-2	1.095e+1
0.743	2.927e-2	1.096e+1
0.744	2.931e-2	1.097e+1
0.745	2.935e-2	1.097e+1
0.746	2.939e-2	1.098e+1
0.747	2.943e-2	1.099e+1
0.748	2.947e-2	1.099e+1
0.749	2.951e-2	1.100e+1
0.750	2.955e-2	1.101e+1
0.751	2.959e-2	1.101e+1
0.752	2.962e-2	1.102e+1
0.753	2.966e-2	1.103e+1
0.754	2.970e-2	1.103e+1
0.755	2.974e-2	1.104e+1
0.756	2.978e-2	1.105e+1
0.757	2.982e-2	1.105e+1
0.758	2.986e-2	1.106e+1
0.759	2.990e-2	1.107e+1
0.760	2.994e-2	1.107e+1
0.761	2.998e-2	1.108e+1
0.762	3.002e-2	1.109e+1
0.763	3.006e-2	1.109e+1
0.764	3.010e-2	1.110e+1
0.765	3.014e-2	1.111e+1
0.766	3.018e-2	1.111e+1
0.767	3.022e-2	1.112e+1
0.768	3.026e-2	1.113e+1
0.769	3.030e-2	1.113e+1
0.770	3.034e-2	1.114e+1
0.771	3.038e-2	1.115e+1
0.772	3.042e-2	1.115e+1
0.773	3.046e-2	1.116e+1
0.774	3.049e-2	1.117e+1
0.775	3.054e-2	1.117e+1
0.776	3.057e-2	1.118e+1
0.777	3.061e-2	1.119e+1
0.778	3.066e-2	1.119e+1
0.779	3.069e-2	1.120e+1
0.780	3.073e-2	1.121e+1
0.781	3.077e-2	1.121e+1
0.782	3.081e-2	1.122e+1
0.783	3.085e-2	1.123e+1
0.784	3.089e-2	1.123e+1
0.785	3.093e-2	1.124e+1
0.786	3.097e-2	1.125e+1
0.787	3.101e-2	1.125e+1
0.788	3.105e-2	1.126e+1
0.789	3.109e-2	1.127e+1
0.790	3.113e-2	1.127e+1
0.791	3.117e-2	1.128e+1
0.792	3.121e-2	1.129e+1
0.793	3.125e-2	1.129e+1
0.794	3.129e-2	1.130e+1
0.795	3.133e-2	1.131e+1
0.796	3.137e-2	1.131e+1
0.797	3.141e-2	1.132e+1
0.798	3.145e-2	1.133e+1
0.799	3.149e-2	1.133e+1
0.800	3.153e-2	1.134e+1
0.801	3.157e-2	1.135e+1
0.802	3.161e-2	1.135e+1
0.803	3.165e-2	1.136e+1
0.804	3.169e-2	1.137e+1
0.805	3.173e-2	1.137e+1
0.806	3.177e-2	1.138e+1
0.807	3.181e-2	1.139e+1
0.808	3.185e-2	1.139e+1
0.809	3.189e-2	1.140e+1
0.810	3.193e-2	1.141e+1
0.811	3.197e-2	1.141e+1
0.812	3.201e-2	1.142e+1
0.813	3.205e-2	1.143e+1
0.814	3.209e-2	1.143e+1
0.815	3.213e-2	1.144e+1
0.816	3.217e-2	1.145e+1
0.817	3.221e-2	1.145e+1
0.818	3.225e-2	1.146e+1
0.819	3.229e-2	1.147e+1
0.820	3.233e-2	1.147e+1
0.821	3.237e-2	1.148e+1
0.822	3.241e-2	1.149e+1
0.823	3.246e-2	1.149e+1
0.824	3.250e-2	1.150e+1
0.825	3.254e-2	1.151e+1
0.826	3.257e-2	1.151e+1
0.827	3.261e-2	1.152e+1
0.828	3.265e-2	1.153e+1
0.829	3.269e-2	1.153e+1
0.830	3.273e-2	1.154e+1
0.831	3.277e-2	1.155e+1
0.832	3.281e-2	1.155e+1
0.833	3.285e-2	1.156e+1
0.834	3.289e-2	1.157e+1
0.835	3.293e-2	1.157e+1
0.836	3.297e-2	1.158e+1
0.837	3.301e-2	1.159e+1
0.838	3.305e-2	1.159e+1
0.839	3.309e-2	1.160e+1
0.840	3.313e-2	1.161e+1
0.841	3.317e-2	1.161e+1
0.842	3.321e-2	1.162e+1
0.843	3.325e-2	1.163e+1
0.844	3.328e-2	1.163e+1
0.845	3.332e-2	1.164e+1
0.846	3.336e-2	1.165e+1
0.847	3.340e-2	1.165e+1
0.848	3.344e-2	1.166e+1
0.849	3.348e-2	1.167e+1
0.850	3.352e-2	1.167e+1
0.851	3.356e-2	1.168e+1
0.852	3.360e-2	1.169e+1
0.853	3.364e-2	1.169e+1
0.854	3.368e-2	1.170e+1
0.855	3.372e-2	1.171e+1
0.856	3.376e-2	1.171e+1
0.857	3.380e-2	1.172e+1
0.858	3.384e-2	1.173e+1
0.859	3.387e-2	1.173e+1
0.860	3.391e-2	1.174e+1
0.861	3.395e-2	1.175e+1
0.862	3.399e-2	1.175e+1
0.863	3.403e-2	1.176e+1
0.864	3.407e-2	1.177e+1
0.865	3.411e-2	1.177e+1
0.866	3.415e-2	1.178e+1
0.867	3.419e-2	1.179e+1
0.868	3.423e-2	1.179e+1
0.869	3.427e-2	1.180e+1
0.870	3.431e-2	1.181e+1
0.871	3.435e-2	1.181e+1
0.872	3.439e-2	1.182e+1
0.873	3.443e-2	1.183e+1
0.874	3.447e-2	1.183e+1
0.875	3.451e-2	1.184e+1
0.876	3.455e-2	1.185e+1
0.877	3.459e-2	1.185e+1
0.878	3.463e-2	1.186e+1
0.879	3.467e-2	1.187e+1
0.880	3.470e-2	1.187e+1
0.881	3.474e-2	1.188e+1
0.882	3.479e-2	1.189e+1
0.883	3.483e-2	1.189e+1
0.884	3.487e-2	1.190e+1
0.885	3.490e-2	1.191e+1
0.886	3.494e-2	1.191e+1
0.887	3.498e-2	1.192e+1
0.888	3.502e-2	1.193e+1
0.889	3.506e-2	1.193e+1
0.890	3.510e-2	1.194e+1
0.891	3.513e-2	1.195e+1
0.892	3.517e-2	1.195e+1
0.893	3.521e-2	1.196e+1
0.894	3.525e-2	1.197e+1
0.895	3.529e-2	1.197e+1
0.896	3.533e-2	1.198e+1
0.897	3.537e-2	1.199e+1
0.898	3.541e-2	1.199e+1
0.899	3.544e-2	1.200e+1
Segment 2:
0.900	3.542e-2	1.201e+1
0.899	3.525e-2	1.201e+1
0.898	3.509e-2	1.202e+1
0.897	3.493e-2	1.203e+1
0.896	3.477e-2	1.203e+1
0.895	3.461e-2	1.204e+1
0.894	3.445e-2	1.205e+1
0.893	3.430e-2	1.205e+1
0.892	3.414e-2	1.206e+1
0.891	3.399e-2	1.207e+1
0.890	3.384e-2	1.207e+1
0.889	3.369e-2	1.208e+1
0.888	3.353e-2	1.209e+1
0.887	3.339e-2	1.209e+1
0.886	3.324e-2	1.210e+1
0.885	3.309e-2	1.211e+1
0.884	3.294e-2	1.211e+1
0.883	3.280e-2	1.212e+1
0.882	3.266e-2	1.213e+1
0.881	3.251e-2	1.213e+1
0.880	3.237e-2	1.214e+1
0.879	3.223e-2	1.215e+1
0.878	3.208e-2	1.215e+1
0.877	3.194e-2	1.216e+1
0.876	3.180e-2	1.217e+1
0.875	3.166e-2	1.217e+1
0.874	3.153e-2	1.218e+1
0.873	3.139e-2	1.219e+1
0.872	3.125e-2	1.219e+1
0.871	3.112e-2	1.220e+1
0.870	3.098e-2	1.221e+1
0.869	3.085e-2	1.221e+1
0.868	3.071e-2	1.222e+1
0.867	3.058e-2	1.223e+1
0.866	3.044e-2	1.223e+1
0.865	3.031e-2	1.224e+1
0.864	3.018e-2	1.225e+1
0.863	3.004e-2	1.225e+1
0.862	2.991e-2	1.226e+1
0.861	2.978e-2	1.227e+1
0.860	2.965e-2	1.227e+1
0.859	2.952e-2	1.228e+1
0.858	2.939e-2	1.229e+1
0.857	2.926e-2	1.229e+1
0.856	2.913e-2	1.230e+1
0.855	2.900e-2	1.231e+1
0.854	2.888e-2	1.231e+1
0.853	2.875e-2	1.232e+1
0.852	2.862e-2	1.233e+1
0.851	2.850e-2	1.233e+1
0.850	2.837e-2	1.234e+1
0.849	2.825e-2	1.235e+1
0.848	2.812e-2	1.235e+1
0.847	2.800e-2	1.236e+1
0.846	2.787e-2	1.237e+1
0.845	2.775e-2	1.237e+1
0.844	2.762e-2	1.238e+1
0.843	2.750e-2	1.239e+1
0.842	2.738e-2	1.239e+1
0.841	2.726e-2	1.240e+1
0.840	2.713e-2	1.241e+1
0.839	2.701e-2	1.241e+1
0.838	2.689e-2	1.242e+1
0.837	2.677e-2	1.243e+1
0.836	2.665e-2	1.243e+1
0.835	2.653e-2	1.244e+1
0.834	2.641e-2	1.245e+1
0.833	2.629e-2	1.245e+1
0.832	2.618e-2	1.246e+1
0.831	2.606e-2	1.247e+1
0.830	2.594e-2	1.247e+1
0.829	2.582e-2	1.248e+1
0.828	2.570e-2	1.249e+1
0.827	2.559e-2	1.249e+1
0.826	2.547e-2	1.250e+1
0.825	2.536e-2	1.251e+1
0.824	2.524e-2	1.251e+1
0.823	2.512e-2	1.252e+1
0.822	2.501e-2	1.253e+1
0.821	2.489e-2	1.253e+1
0.820	2.478e-2	1.254e+1
0.819	2.467e-2	1.255e+1
0.818	2.455e-2	1.255e+1
0.817	2.444e-2	1.256e+1
0.816	2.433e-2	1.257e+1
0.815	2.421e-2	1.257e+1
0.814	2.410e-2	1.258e+1
0.813	2.399e-2	1.259e+1
0.812	2.388e-2	1.259e+1
0.811	2.377e-2	1.260e+1
0.810	2.366e-2	1.261e+1
0.809	2.355e-2	1.261e+1
0.808	2.343e-2	1.262e+1
0.807	2.333e-2	1.263e+1
0.806	2.322e-2	1.263e+1
0.805	2.311e-2	1.264e+1
0.804	2.300e-2	1.265e+1
0.803	2.289e-2	1.265e+1
0.802	2.278e-2	1.266e+1
0.801	2.267e-2	1.267e+1
0.800	2.256e-2	1.267e+1
0.799	2.246e-2	1.268e+1
0.798	2.235e-2	1.269e+1
0.797	2.224e-2	1.269e+1
0.796	2.214e-2	1.270e+1
0.795	2.203e-2	1.271e+1
0.794	2.192e-2	1.271e+1
0.793	2.182e-2	1.272e+1
0.792	2.171e-2	1.273e+1
0.791	2.161e-2	1.273e+1
0.790	2.151e-2	1.274e+1
0.789	2.140e-2	1.275e+1
0.788	2.130e-2	1.275e+1
0.787	2.119e-2	1.276e+1
0.786	2.109e-2	1.277e+1
0.785	2.099e-2	1.277e+1
0.784	2.088e-2	1.278e+1
0.783	2.078e-2	1.279e+1
0.782	2.068e-2	1.279e+1
0.781	2.058e-2	1.280e+1
0.780	2.047e-2	1.281e+1
0.779	2.037e-2	1.281e+1
0.778	2.027e-2	1.282e+1
0.777	2.017e-2	1.283e+1
0.776	2.007e-2	1.283e+1
0.775	1.997e-2	1.284e+1
0.774	1.987e-2	1.285e+1
0.773	1.977e-2	1.285e+1
0.772	1.967e-2	1.286e+1
0.771	1.957e-2	1.287e+1
0.770	1.947e-2	1.287e+1
0.769	1.937e-2	1.288e+1
0.768	1.927e-2	1.289e+1
0.767	1.917e-2	1.289e+1
0.766	1.907e-2	1.290e+1
0.765	1.898e-2	1.291e+1
0.764	1.888e-2	1.291e+1
0.763	1.878e-2	1.292e+1
0.762	1.868e-2	1.293e+1
0.761	1.858e-2	1.293e+1
0.760	1.849e-2	1.294e+1
0.759	1.839e-2	1.295e+1
0.758	1.829e-2	1.295e+1
0.757	1.820e-2	1.296e+1
0.756	1.810e-2	1.297e+1
0.755	1.801e-2	1.297e+1
0.754	1.791e-2	1.298e+1
0.753	1.781e-2	1.299e+1
0.752	1.772e-2	1.299e+1
0.751	1.763e-2	1.300e+1
0.750	1.753e-2	1.301e+1
0.749	1.744e-2	1.301e+1
0.748	1.734e-2	1.302e+1
0.747	1.725e-2	1.303e+1
0.746	1.715e-2	1.303e+1
0.745	1.706e-2	1.304e+1
0.744	1.697e-2	1.305e+1
0.743	1.688e-2	1.305e+1
0.742	1.678e-2	1.306e+1
0.741	1.669e-2	1.307e+1
0.740	1.660e-2	1.307e+1
0.739	1.651e-2	1.308e+1
0.738	1.641e-2	1.309e+1
0.737	1.632e-2	1.309e+1
0.736	1.623e-2	1.310e+1
0.735	1.614e-2	1.311e+1
0.734	1.605e-2	1.311e+1
0.733	1.596e-2	1.312e+1
[truncated: 5,234 more rows]
