# Supplementary material for: Hydrothermal synthesis of hierarchical microstructure tungsten oxide/carbon nanocomposite for supercapacitor application
Source: Sci Rep. 2023 Dec 8;13:21732. doi: 10.1038/s41598-023-48958-w (PMC10709354; doi:10.1038/s41598-023-48958-w)
Supplement: Supplementary file 1 — Supplementary Information 1. [file 41598_2023_48958_MOESM1_ESM.zip › Raw Data/6 Electrochemistry/Cyclic Voltammetry/WO3-C at diff. scan rates/4 WO3-C Scan Rate 80.csv]

July 19	2023 18:21:40
Cyclic Voltammetry
File: c:\users\nsb 111 lab\desktop\shanna\07-18-23_calcined_cu_koh\cyclic voltammetry\e3\4 e3 scan rate 0.08.csv
Data Source: Experiment
Instrument Model: CHI760E
Header:
Note:
Init E (V) = -0.9
High E (V) = 0.9
Low E (V) = -0.9
Init P/N = P
Scan Rate (V/s) = 0.08
Segment = 4
Sample Interval (V) = 0.001
Quiet Time (sec) = 2
Sensitivity (A/V) = 0.01
Segment 1:
Ep = -0.319V
ip = 2.571e-3A
Ah = 2.694e-3C
Segment 2:
Ep = -0.661V
ip = -4.429e-3A
Ah = -4.547e-3C
Segment 3:
Ep = -0.335V
ip = 1.744e-3A
Ah = 1.881e-3C
Segment 4:
Ep = -0.662V
ip = -4.424e-3A
Ah = -4.577e-3C
Potential/V	Current/A	Time/s
Segment 1:
-0.900	-5.324e-3	1.250e-2
-0.899	-5.263e-3	2.500e-2
-0.898	-5.207e-3	3.750e-2
-0.897	-5.152e-3	5.000e-2
-0.896	-5.098e-3	6.250e-2
-0.895	-5.044e-3	7.500e-2
-0.894	-4.989e-3	8.750e-2
-0.893	-4.936e-3	1.000e-1
-0.892	-4.884e-3	1.125e-1
-0.891	-4.832e-3	1.250e-1
-0.890	-4.782e-3	1.375e-1
-0.889	-4.730e-3	1.500e-1
-0.888	-4.681e-3	1.625e-1
-0.887	-4.631e-3	1.750e-1
-0.886	-4.582e-3	1.875e-1
-0.885	-4.535e-3	2.000e-1
-0.884	-4.487e-3	2.125e-1
-0.883	-4.441e-3	2.250e-1
-0.882	-4.395e-3	2.375e-1
-0.881	-4.350e-3	2.500e-1
-0.880	-4.307e-3	2.625e-1
-0.879	-4.264e-3	2.750e-1
-0.878	-4.221e-3	2.875e-1
-0.877	-4.177e-3	3.000e-1
-0.876	-4.134e-3	3.125e-1
-0.875	-4.093e-3	3.250e-1
-0.874	-4.053e-3	3.375e-1
-0.873	-4.012e-3	3.500e-1
-0.872	-3.971e-3	3.625e-1
-0.871	-3.931e-3	3.750e-1
-0.870	-3.892e-3	3.875e-1
-0.869	-3.854e-3	4.000e-1
-0.868	-3.816e-3	4.125e-1
-0.867	-3.780e-3	4.250e-1
-0.866	-3.744e-3	4.375e-1
-0.865	-3.708e-3	4.500e-1
-0.864	-3.673e-3	4.625e-1
-0.863	-3.639e-3	4.750e-1
-0.862	-3.605e-3	4.875e-1
-0.861	-3.572e-3	5.000e-1
-0.860	-3.538e-3	5.125e-1
-0.859	-3.506e-3	5.250e-1
-0.858	-3.475e-3	5.375e-1
-0.857	-3.445e-3	5.500e-1
-0.856	-3.414e-3	5.625e-1
-0.855	-3.384e-3	5.750e-1
-0.854	-3.354e-3	5.875e-1
-0.853	-3.324e-3	6.000e-1
-0.852	-3.295e-3	6.125e-1
-0.851	-3.267e-3	6.250e-1
-0.850	-3.239e-3	6.375e-1
-0.849	-3.211e-3	6.500e-1
-0.848	-3.184e-3	6.625e-1
-0.847	-3.157e-3	6.750e-1
-0.846	-3.132e-3	6.875e-1
-0.845	-3.105e-3	7.000e-1
-0.844	-3.079e-3	7.125e-1
-0.843	-3.055e-3	7.250e-1
-0.842	-3.031e-3	7.375e-1
-0.841	-3.007e-3	7.500e-1
-0.840	-2.984e-3	7.625e-1
-0.839	-2.960e-3	7.750e-1
-0.838	-2.937e-3	7.875e-1
-0.837	-2.915e-3	8.000e-1
-0.836	-2.893e-3	8.125e-1
-0.835	-2.872e-3	8.250e-1
-0.834	-2.851e-3	8.375e-1
-0.833	-2.830e-3	8.500e-1
-0.832	-2.809e-3	8.625e-1
-0.831	-2.790e-3	8.750e-1
-0.830	-2.772e-3	8.875e-1
-0.829	-2.752e-3	9.000e-1
-0.828	-2.733e-3	9.125e-1
-0.827	-2.715e-3	9.250e-1
-0.826	-2.697e-3	9.375e-1
-0.825	-2.678e-3	9.500e-1
-0.824	-2.661e-3	9.625e-1
-0.823	-2.643e-3	9.750e-1
-0.822	-2.626e-3	9.875e-1
-0.821	-2.610e-3	1.000e+0
-0.820	-2.593e-3	1.012e+0
-0.819	-2.576e-3	1.025e+0
-0.818	-2.560e-3	1.037e+0
-0.817	-2.545e-3	1.050e+0
-0.816	-2.530e-3	1.062e+0
-0.815	-2.515e-3	1.075e+0
-0.814	-2.500e-3	1.087e+0
-0.813	-2.485e-3	1.100e+0
-0.812	-2.470e-3	1.112e+0
-0.811	-2.456e-3	1.125e+0
-0.810	-2.442e-3	1.137e+0
-0.809	-2.428e-3	1.150e+0
-0.808	-2.415e-3	1.162e+0
-0.807	-2.401e-3	1.175e+0
-0.806	-2.387e-3	1.188e+0
-0.805	-2.375e-3	1.200e+0
-0.804	-2.362e-3	1.213e+0
-0.803	-2.350e-3	1.225e+0
-0.802	-2.337e-3	1.238e+0
-0.801	-2.325e-3	1.250e+0
-0.800	-2.313e-3	1.263e+0
-0.799	-2.301e-3	1.275e+0
-0.798	-2.289e-3	1.288e+0
-0.797	-2.278e-3	1.300e+0
-0.796	-2.267e-3	1.313e+0
-0.795	-2.257e-3	1.325e+0
-0.794	-2.245e-3	1.338e+0
-0.793	-2.234e-3	1.350e+0
-0.792	-2.224e-3	1.363e+0
-0.791	-2.214e-3	1.375e+0
-0.790	-2.203e-3	1.388e+0
-0.789	-2.193e-3	1.400e+0
-0.788	-2.183e-3	1.413e+0
-0.787	-2.173e-3	1.425e+0
-0.786	-2.164e-3	1.438e+0
-0.785	-2.153e-3	1.450e+0
-0.784	-2.145e-3	1.463e+0
-0.783	-2.135e-3	1.475e+0
-0.782	-2.126e-3	1.488e+0
-0.781	-2.117e-3	1.500e+0
-0.780	-2.108e-3	1.513e+0
-0.779	-2.099e-3	1.525e+0
-0.778	-2.091e-3	1.538e+0
-0.777	-2.082e-3	1.550e+0
-0.776	-2.073e-3	1.563e+0
-0.775	-2.065e-3	1.575e+0
-0.774	-2.057e-3	1.588e+0
-0.773	-2.049e-3	1.600e+0
-0.772	-2.040e-3	1.613e+0
-0.771	-2.033e-3	1.625e+0
-0.770	-2.025e-3	1.638e+0
-0.769	-2.017e-3	1.650e+0
-0.768	-2.010e-3	1.663e+0
-0.767	-2.002e-3	1.675e+0
-0.766	-1.995e-3	1.688e+0
-0.765	-1.987e-3	1.700e+0
-0.764	-1.980e-3	1.713e+0
-0.763	-1.973e-3	1.725e+0
-0.762	-1.966e-3	1.738e+0
-0.761	-1.958e-3	1.750e+0
-0.760	-1.952e-3	1.763e+0
-0.759	-1.945e-3	1.775e+0
-0.758	-1.938e-3	1.788e+0
-0.757	-1.931e-3	1.800e+0
-0.756	-1.925e-3	1.813e+0
-0.755	-1.918e-3	1.825e+0
-0.754	-1.912e-3	1.838e+0
-0.753	-1.905e-3	1.850e+0
-0.752	-1.899e-3	1.863e+0
-0.751	-1.893e-3	1.875e+0
-0.750	-1.887e-3	1.888e+0
-0.749	-1.881e-3	1.900e+0
-0.748	-1.874e-3	1.913e+0
-0.747	-1.869e-3	1.925e+0
-0.746	-1.863e-3	1.938e+0
-0.745	-1.857e-3	1.950e+0
-0.744	-1.851e-3	1.963e+0
-0.743	-1.845e-3	1.975e+0
-0.742	-1.840e-3	1.988e+0
-0.741	-1.834e-3	2.000e+0
-0.740	-1.828e-3	2.013e+0
-0.739	-1.823e-3	2.025e+0
-0.738	-1.818e-3	2.038e+0
-0.737	-1.812e-3	2.050e+0
-0.736	-1.807e-3	2.063e+0
-0.735	-1.801e-3	2.075e+0
-0.734	-1.796e-3	2.088e+0
-0.733	-1.791e-3	2.100e+0
-0.732	-1.785e-3	2.113e+0
-0.731	-1.780e-3	2.125e+0
-0.730	-1.775e-3	2.138e+0
-0.729	-1.770e-3	2.150e+0
-0.728	-1.765e-3	2.163e+0
-0.727	-1.760e-3	2.175e+0
-0.726	-1.755e-3	2.188e+0
-0.725	-1.750e-3	2.200e+0
-0.724	-1.745e-3	2.213e+0
-0.723	-1.740e-3	2.225e+0
-0.722	-1.735e-3	2.238e+0
-0.721	-1.730e-3	2.250e+0
-0.720	-1.726e-3	2.263e+0
-0.719	-1.721e-3	2.275e+0
-0.718	-1.716e-3	2.288e+0
-0.717	-1.711e-3	2.300e+0
-0.716	-1.706e-3	2.313e+0
-0.715	-1.702e-3	2.325e+0
-0.714	-1.697e-3	2.338e+0
-0.713	-1.692e-3	2.350e+0
-0.712	-1.688e-3	2.363e+0
-0.711	-1.684e-3	2.375e+0
-0.710	-1.679e-3	2.388e+0
-0.709	-1.675e-3	2.400e+0
-0.708	-1.670e-3	2.413e+0
-0.707	-1.666e-3	2.425e+0
-0.706	-1.662e-3	2.438e+0
-0.705	-1.657e-3	2.450e+0
-0.704	-1.653e-3	2.463e+0
-0.703	-1.649e-3	2.475e+0
-0.702	-1.644e-3	2.488e+0
-0.701	-1.640e-3	2.500e+0
-0.700	-1.636e-3	2.513e+0
-0.699	-1.632e-3	2.525e+0
-0.698	-1.628e-3	2.538e+0
-0.697	-1.623e-3	2.550e+0
-0.696	-1.619e-3	2.563e+0
-0.695	-1.615e-3	2.575e+0
-0.694	-1.610e-3	2.588e+0
-0.693	-1.606e-3	2.600e+0
-0.692	-1.601e-3	2.613e+0
-0.691	-1.598e-3	2.625e+0
-0.690	-1.593e-3	2.638e+0
-0.689	-1.589e-3	2.650e+0
-0.688	-1.585e-3	2.663e+0
-0.687	-1.581e-3	2.675e+0
-0.686	-1.577e-3	2.688e+0
-0.685	-1.573e-3	2.700e+0
-0.684	-1.569e-3	2.713e+0
-0.683	-1.565e-3	2.725e+0
-0.682	-1.562e-3	2.738e+0
-0.681	-1.557e-3	2.750e+0
-0.680	-1.554e-3	2.763e+0
-0.679	-1.550e-3	2.775e+0
-0.678	-1.546e-3	2.788e+0
-0.677	-1.542e-3	2.800e+0
-0.676	-1.538e-3	2.813e+0
-0.675	-1.534e-3	2.825e+0
-0.674	-1.530e-3	2.838e+0
-0.673	-1.526e-3	2.850e+0
-0.672	-1.522e-3	2.863e+0
-0.671	-1.519e-3	2.875e+0
-0.670	-1.515e-3	2.888e+0
-0.669	-1.511e-3	2.900e+0
-0.668	-1.507e-3	2.913e+0
-0.667	-1.503e-3	2.925e+0
-0.666	-1.500e-3	2.938e+0
-0.665	-1.496e-3	2.950e+0
-0.664	-1.492e-3	2.963e+0
-0.663	-1.488e-3	2.975e+0
-0.662	-1.484e-3	2.988e+0
-0.661	-1.480e-3	3.000e+0
-0.660	-1.476e-3	3.013e+0
-0.659	-1.473e-3	3.025e+0
-0.658	-1.469e-3	3.038e+0
-0.657	-1.465e-3	3.050e+0
-0.656	-1.462e-3	3.063e+0
-0.655	-1.458e-3	3.075e+0
-0.654	-1.454e-3	3.088e+0
-0.653	-1.450e-3	3.100e+0
-0.652	-1.446e-3	3.113e+0
-0.651	-1.442e-3	3.125e+0
-0.650	-1.439e-3	3.138e+0
-0.649	-1.434e-3	3.150e+0
-0.648	-1.431e-3	3.163e+0
-0.647	-1.427e-3	3.175e+0
-0.646	-1.423e-3	3.188e+0
-0.645	-1.420e-3	3.200e+0
-0.644	-1.416e-3	3.213e+0
-0.643	-1.412e-3	3.225e+0
-0.642	-1.408e-3	3.238e+0
-0.641	-1.404e-3	3.250e+0
-0.640	-1.400e-3	3.263e+0
-0.639	-1.397e-3	3.275e+0
-0.638	-1.393e-3	3.288e+0
-0.637	-1.389e-3	3.300e+0
-0.636	-1.385e-3	3.313e+0
-0.635	-1.381e-3	3.325e+0
-0.634	-1.377e-3	3.338e+0
-0.633	-1.373e-3	3.350e+0
-0.632	-1.370e-3	3.363e+0
-0.631	-1.366e-3	3.375e+0
-0.630	-1.362e-3	3.388e+0
-0.629	-1.358e-3	3.400e+0
-0.628	-1.354e-3	3.413e+0
-0.627	-1.351e-3	3.425e+0
-0.626	-1.347e-3	3.438e+0
-0.625	-1.342e-3	3.450e+0
-0.624	-1.339e-3	3.463e+0
-0.623	-1.335e-3	3.475e+0
-0.622	-1.331e-3	3.488e+0
-0.621	-1.327e-3	3.500e+0
-0.620	-1.323e-3	3.513e+0
-0.619	-1.319e-3	3.525e+0
-0.618	-1.315e-3	3.538e+0
-0.617	-1.310e-3	3.550e+0
-0.616	-1.307e-3	3.563e+0
-0.615	-1.302e-3	3.575e+0
-0.614	-1.297e-3	3.588e+0
-0.613	-1.292e-3	3.600e+0
-0.612	-1.288e-3	3.613e+0
-0.611	-1.284e-3	3.625e+0
-0.610	-1.279e-3	3.638e+0
-0.609	-1.274e-3	3.650e+0
-0.608	-1.270e-3	3.663e+0
-0.607	-1.265e-3	3.675e+0
-0.606	-1.260e-3	3.688e+0
-0.605	-1.255e-3	3.700e+0
-0.604	-1.250e-3	3.713e+0
-0.603	-1.246e-3	3.725e+0
-0.602	-1.241e-3	3.738e+0
-0.601	-1.236e-3	3.750e+0
-0.600	-1.231e-3	3.763e+0
-0.599	-1.226e-3	3.775e+0
-0.598	-1.222e-3	3.788e+0
-0.597	-1.217e-3	3.800e+0
-0.596	-1.213e-3	3.813e+0
-0.595	-1.209e-3	3.825e+0
-0.594	-1.205e-3	3.838e+0
-0.593	-1.200e-3	3.850e+0
-0.592	-1.196e-3	3.863e+0
-0.591	-1.192e-3	3.875e+0
-0.590	-1.187e-3	3.888e+0
-0.589	-1.183e-3	3.900e+0
-0.588	-1.179e-3	3.913e+0
-0.587	-1.175e-3	3.925e+0
-0.586	-1.171e-3	3.938e+0
-0.585	-1.166e-3	3.950e+0
-0.584	-1.163e-3	3.963e+0
-0.583	-1.158e-3	3.975e+0
-0.582	-1.154e-3	3.988e+0
-0.581	-1.150e-3	4.000e+0
-0.580	-1.146e-3	4.013e+0
-0.579	-1.143e-3	4.025e+0
-0.578	-1.139e-3	4.038e+0
-0.577	-1.135e-3	4.050e+0
-0.576	-1.131e-3	4.063e+0
-0.575	-1.128e-3	4.075e+0
-0.574	-1.124e-3	4.088e+0
-0.573	-1.120e-3	4.100e+0
-0.572	-1.116e-3	4.113e+0
-0.571	-1.113e-3	4.125e+0
-0.570	-1.109e-3	4.138e+0
-0.569	-1.105e-3	4.150e+0
-0.568	-1.102e-3	4.163e+0
-0.567	-1.098e-3	4.175e+0
-0.566	-1.095e-3	4.188e+0
-0.565	-1.091e-3	4.200e+0
-0.564	-1.087e-3	4.213e+0
-0.563	-1.084e-3	4.225e+0
-0.562	-1.081e-3	4.238e+0
-0.561	-1.077e-3	4.250e+0
-0.560	-1.073e-3	4.263e+0
-0.559	-1.070e-3	4.275e+0
-0.558	-1.066e-3	4.288e+0
-0.557	-1.063e-3	4.300e+0
-0.556	-1.059e-3	4.313e+0
-0.555	-1.056e-3	4.325e+0
-0.554	-1.052e-3	4.338e+0
-0.553	-1.048e-3	4.350e+0
-0.552	-1.045e-3	4.363e+0
-0.551	-1.041e-3	4.375e+0
-0.550	-1.038e-3	4.388e+0
-0.549	-1.034e-3	4.400e+0
-0.548	-1.031e-3	4.413e+0
-0.547	-1.027e-3	4.425e+0
-0.546	-1.024e-3	4.438e+0
-0.545	-1.020e-3	4.450e+0
-0.544	-1.016e-3	4.463e+0
-0.543	-1.012e-3	4.475e+0
-0.542	-1.009e-3	4.488e+0
-0.541	-1.005e-3	4.500e+0
-0.540	-1.001e-3	4.513e+0
-0.539	-9.978e-4	4.525e+0
-0.538	-9.942e-4	4.538e+0
-0.537	-9.899e-4	4.550e+0
-0.536	-9.862e-4	4.563e+0
-0.535	-9.823e-4	4.575e+0
-0.534	-9.784e-4	4.588e+0
-0.533	-9.742e-4	4.600e+0
-0.532	-9.700e-4	4.613e+0
-0.531	-9.664e-4	4.625e+0
-0.530	-9.625e-4	4.638e+0
-0.529	-9.578e-4	4.650e+0
-0.528	-9.542e-4	4.663e+0
-0.527	-9.500e-4	4.675e+0
-0.526	-9.456e-4	4.688e+0
-0.525	-9.414e-4	4.700e+0
-0.524	-9.370e-4	4.712e+0
-0.523	-9.331e-4	4.725e+0
-0.522	-9.287e-4	4.737e+0
-0.521	-9.239e-4	4.750e+0
-0.520	-9.198e-4	4.762e+0
-0.519	-9.153e-4	4.775e+0
-0.518	-9.108e-4	4.787e+0
-0.517	-9.062e-4	4.800e+0
-0.516	-9.013e-4	4.812e+0
-0.515	-8.970e-4	4.825e+0
-0.514	-8.923e-4	4.837e+0
-0.513	-8.871e-4	4.850e+0
-0.512	-8.820e-4	4.862e+0
-0.511	-8.772e-4	4.875e+0
-0.510	-8.722e-4	4.887e+0
-0.509	-8.671e-4	4.900e+0
-0.508	-8.618e-4	4.912e+0
-0.507	-8.570e-4	4.925e+0
-0.506	-8.514e-4	4.937e+0
-0.505	-8.456e-4	4.950e+0
-0.504	-8.406e-4	4.962e+0
-0.503	-8.350e-4	4.975e+0
-0.502	-8.290e-4	4.987e+0
-0.501	-8.227e-4	5.000e+0
-0.500	-8.164e-4	5.012e+0
-0.499	-8.111e-4	5.025e+0
-0.498	-8.049e-4	5.037e+0
-0.497	-7.982e-4	5.050e+0
-0.496	-7.923e-4	5.062e+0
-0.495	-7.860e-4	5.075e+0
-0.494	-7.795e-4	5.087e+0
-0.493	-7.728e-4	5.100e+0
-0.492	-7.659e-4	5.112e+0
-0.491	-7.593e-4	5.125e+0
-0.490	-7.523e-4	5.137e+0
-0.489	-7.448e-4	5.150e+0
-0.488	-7.379e-4	5.162e+0
-0.487	-7.304e-4	5.175e+0
-0.486	-7.229e-4	5.187e+0
-0.485	-7.151e-4	5.200e+0
-0.484	-7.069e-4	5.212e+0
-0.483	-6.995e-4	5.225e+0
-0.482	-6.915e-4	5.237e+0
-0.481	-6.828e-4	5.250e+0
-0.480	-6.743e-4	5.262e+0
-0.479	-6.661e-4	5.275e+0
-0.478	-6.569e-4	5.287e+0
-0.477	-6.482e-4	5.300e+0
-0.476	-6.388e-4	5.312e+0
-0.475	-6.299e-4	5.325e+0
-0.474	-6.205e-4	5.337e+0
-0.473	-6.103e-4	5.350e+0
-0.472	-6.007e-4	5.362e+0
-0.471	-5.908e-4	5.375e+0
-0.470	-5.807e-4	5.387e+0
-0.469	-5.703e-4	5.400e+0
-0.468	-5.596e-4	5.412e+0
-0.467	-5.491e-4	5.425e+0
-0.466	-5.382e-4	5.437e+0
-0.465	-5.265e-4	5.450e+0
-0.464	-5.155e-4	5.462e+0
-0.463	-5.040e-4	5.475e+0
-0.462	-4.925e-4	5.487e+0
-0.461	-4.802e-4	5.500e+0
-0.460	-4.679e-4	5.512e+0
-0.459	-4.556e-4	5.525e+0
-0.458	-4.430e-4	5.537e+0
-0.457	-4.298e-4	5.550e+0
-0.456	-4.170e-4	5.562e+0
-0.455	-4.037e-4	5.575e+0
-0.454	-3.902e-4	5.587e+0
-0.453	-3.763e-4	5.600e+0
-0.452	-3.619e-4	5.612e+0
-0.451	-3.484e-4	5.625e+0
-0.450	-3.338e-4	5.637e+0
-0.449	-3.187e-4	5.650e+0
-0.448	-3.040e-4	5.662e+0
-0.447	-2.888e-4	5.675e+0
-0.446	-2.733e-4	5.687e+0
-0.445	-2.576e-4	5.700e+0
-0.444	-2.414e-4	5.712e+0
-0.443	-2.259e-4	5.725e+0
-0.442	-2.090e-4	5.737e+0
-0.441	-1.919e-4	5.750e+0
-0.440	-1.750e-4	5.762e+0
-0.439	-1.578e-4	5.775e+0
-0.438	-1.402e-4	5.787e+0
-0.437	-1.221e-4	5.800e+0
-0.436	-1.037e-4	5.812e+0
-0.435	-8.566e-5	5.825e+0
-0.434	-6.683e-5	5.837e+0
-0.433	-4.722e-5	5.850e+0
-0.432	-2.725e-5	5.862e+0
-0.431	-7.593e-6	5.875e+0
-0.430	1.231e-5	5.887e+0
-0.429	3.271e-5	5.900e+0
-0.428	5.338e-5	5.912e+0
-0.427	7.375e-5	5.925e+0
-0.426	9.479e-5	5.937e+0
-0.425	1.163e-4	5.950e+0
-0.424	1.381e-4	5.962e+0
-0.423	1.598e-4	5.975e+0
-0.422	1.818e-4	5.987e+0
-0.421	2.043e-4	6.000e+0
-0.420	2.275e-4	6.012e+0
-0.419	2.498e-4	6.025e+0
-0.418	2.733e-4	6.037e+0
-0.417	2.969e-4	6.050e+0
-0.416	3.209e-4	6.062e+0
-0.415	3.451e-4	6.075e+0
-0.414	3.679e-4	6.087e+0
-0.413	3.919e-4	6.100e+0
-0.412	4.171e-4	6.112e+0
-0.411	4.417e-4	6.125e+0
-0.410	4.681e-4	6.137e+0
-0.409	4.947e-4	6.150e+0
-0.408	5.205e-4	6.162e+0
-0.407	5.464e-4	6.175e+0
-0.406	5.725e-4	6.187e+0
-0.405	5.994e-4	6.200e+0
-0.404	6.265e-4	6.212e+0
-0.403	6.531e-4	6.225e+0
-0.402	6.807e-4	6.237e+0
-0.401	7.084e-4	6.250e+0
-0.400	7.359e-4	6.262e+0
-0.399	7.645e-4	6.275e+0
-0.398	7.924e-4	6.287e+0
-0.397	8.207e-4	6.300e+0
-0.396	8.492e-4	6.312e+0
-0.395	8.772e-4	6.325e+0
-0.394	9.054e-4	6.337e+0
-0.393	9.343e-4	6.350e+0
-0.392	9.627e-4	6.362e+0
-0.391	9.916e-4	6.375e+0
-0.390	1.020e-3	6.387e+0
-0.389	1.049e-3	6.400e+0
-0.388	1.078e-3	6.412e+0
-0.387	1.107e-3	6.425e+0
-0.386	1.135e-3	6.437e+0
-0.385	1.165e-3	6.450e+0
-0.384	1.193e-3	6.462e+0
-0.383	1.221e-3	6.475e+0
-0.382	1.250e-3	6.487e+0
-0.381	1.278e-3	6.500e+0
-0.380	1.307e-3	6.512e+0
-0.379	1.334e-3	6.525e+0
-0.378	1.362e-3	6.537e+0
-0.377	1.390e-3	6.550e+0
-0.376	1.418e-3	6.562e+0
-0.375	1.445e-3	6.575e+0
-0.374	1.472e-3	6.587e+0
-0.373	1.498e-3	6.600e+0
-0.372	1.525e-3	6.612e+0
-0.371	1.552e-3	6.625e+0
-0.370	1.578e-3	6.637e+0
-0.369	1.603e-3	6.650e+0
-0.368	1.628e-3	6.662e+0
-0.367	1.653e-3	6.675e+0
-0.366	1.678e-3	6.687e+0
-0.365	1.702e-3	6.700e+0
-0.364	1.726e-3	6.712e+0
-0.363	1.749e-3	6.725e+0
-0.362	1.772e-3	6.737e+0
-0.361	1.795e-3	6.750e+0
-0.360	1.818e-3	6.762e+0
-0.359	1.840e-3	6.775e+0
-0.358	1.861e-3	6.787e+0
-0.357	1.883e-3	6.800e+0
-0.356	1.904e-3	6.812e+0
-0.355	1.924e-3	6.825e+0
-0.354	1.943e-3	6.837e+0
-0.353	1.963e-3	6.850e+0
-0.352	1.982e-3	6.862e+0
-0.351	2.002e-3	6.875e+0
-0.350	2.020e-3	6.887e+0
-0.349	2.039e-3	6.900e+0
-0.348	2.057e-3	6.912e+0
-0.347	2.074e-3	6.925e+0
-0.346	2.091e-3	6.937e+0
-0.345	2.108e-3	6.950e+0
-0.344	2.124e-3	6.962e+0
-0.343	2.141e-3	6.975e+0
-0.342	2.156e-3	6.987e+0
-0.341	2.171e-3	7.000e+0
-0.340	2.186e-3	7.012e+0
-0.339	2.200e-3	7.025e+0
-0.338	2.214e-3	7.037e+0
-0.337	2.228e-3	7.050e+0
-0.336	2.240e-3	7.062e+0
-0.335	2.252e-3	7.075e+0
-0.334	2.264e-3	7.087e+0
-0.333	2.275e-3	7.100e+0
-0.332	2.286e-3	7.112e+0
-0.331	2.296e-3	7.125e+0
-0.330	2.306e-3	7.137e+0
-0.329	2.315e-3	7.150e+0
-0.328	2.324e-3	7.162e+0
-0.327	2.332e-3	7.175e+0
-0.326	2.339e-3	7.187e+0
-0.325	2.345e-3	7.200e+0
-0.324	2.350e-3	7.212e+0
-0.323	2.353e-3	7.225e+0
-0.322	2.357e-3	7.237e+0
-0.321	2.359e-3	7.250e+0
-0.320	2.361e-3	7.262e+0
-0.319	2.361e-3	7.275e+0
-0.318	2.361e-3	7.287e+0
-0.317	2.359e-3	7.300e+0
-0.316	2.357e-3	7.312e+0
-0.315	2.353e-3	7.325e+0
-0.314	2.348e-3	7.337e+0
-0.313	2.342e-3	7.350e+0
-0.312	2.335e-3	7.362e+0
-0.311	2.326e-3	7.375e+0
-0.310	2.316e-3	7.387e+0
-0.309	2.305e-3	7.400e+0
-0.308	2.293e-3	7.412e+0
-0.307	2.280e-3	7.425e+0
-0.306	2.265e-3	7.437e+0
-0.305	2.250e-3	7.450e+0
-0.304	2.233e-3	7.462e+0
-0.303	2.215e-3	7.475e+0
-0.302	2.196e-3	7.487e+0
-0.301	2.177e-3	7.500e+0
-0.300	2.156e-3	7.512e+0
-0.299	2.135e-3	7.525e+0
-0.298	2.114e-3	7.537e+0
-0.297	2.092e-3	7.550e+0
-0.296	2.070e-3	7.562e+0
-0.295	2.047e-3	7.575e+0
-0.294	2.025e-3	7.587e+0
-0.293	2.002e-3	7.600e+0
-0.292	1.980e-3	7.612e+0
-0.291	1.958e-3	7.625e+0
-0.290	1.937e-3	7.637e+0
-0.289	1.917e-3	7.650e+0
-0.288	1.896e-3	7.662e+0
-0.287	1.876e-3	7.675e+0
-0.286	1.856e-3	7.687e+0
-0.285	1.837e-3	7.700e+0
-0.284	1.819e-3	7.712e+0
-0.283	1.801e-3	7.725e+0
-0.282	1.783e-3	7.737e+0
-0.281	1.767e-3	7.750e+0
-0.280	1.751e-3	7.762e+0
-0.279	1.736e-3	7.775e+0
-0.278	1.721e-3	7.787e+0
-0.277	1.708e-3	7.800e+0
-0.276	1.694e-3	7.812e+0
-0.275	1.681e-3	7.825e+0
-0.274	1.669e-3	7.837e+0
-0.273	1.658e-3	7.850e+0
-0.272	1.647e-3	7.862e+0
-0.271	1.637e-3	7.875e+0
-0.270	1.627e-3	7.887e+0
-0.269	1.618e-3	7.900e+0
-0.268	1.610e-3	7.912e+0
-0.267	1.602e-3	7.925e+0
-0.266	1.595e-3	7.937e+0
-0.265	1.588e-3	7.950e+0
-0.264	1.581e-3	7.962e+0
-0.263	1.576e-3	7.975e+0
-0.262	1.570e-3	7.987e+0
-0.261	1.566e-3	8.000e+0
-0.260	1.562e-3	8.012e+0
-0.259	1.558e-3	8.025e+0
-0.258	1.555e-3	8.037e+0
-0.257	1.553e-3	8.050e+0
-0.256	1.550e-3	8.062e+0
-0.255	1.548e-3	8.075e+0
-0.254	1.547e-3	8.087e+0
-0.253	1.546e-3	8.100e+0
-0.252	1.546e-3	8.112e+0
-0.251	1.546e-3	8.125e+0
-0.250	1.546e-3	8.137e+0
-0.249	1.548e-3	8.150e+0
-0.248	1.549e-3	8.162e+0
-0.247	1.550e-3	8.175e+0
-0.246	1.552e-3	8.187e+0
-0.245	1.555e-3	8.200e+0
-0.244	1.558e-3	8.212e+0
-0.243	1.561e-3	8.225e+0
-0.242	1.564e-3	8.237e+0
-0.241	1.569e-3	8.250e+0
-0.240	1.573e-3	8.262e+0
-0.239	1.578e-3	8.275e+0
-0.238	1.583e-3	8.287e+0
-0.237	1.589e-3	8.300e+0
-0.236	1.595e-3	8.312e+0
-0.235	1.601e-3	8.325e+0
-0.234	1.608e-3	8.337e+0
-0.233	1.615e-3	8.350e+0
-0.232	1.622e-3	8.362e+0
-0.231	1.630e-3	8.375e+0
-0.230	1.638e-3	8.387e+0
-0.229	1.647e-3	8.400e+0
-0.228	1.656e-3	8.412e+0
-0.227	1.664e-3	8.425e+0
-0.226	1.674e-3	8.437e+0
-0.225	1.684e-3	8.450e+0
-0.224	1.695e-3	8.462e+0
-0.223	1.706e-3	8.475e+0
-0.222	1.717e-3	8.487e+0
-0.221	1.728e-3	8.500e+0
-0.220	1.740e-3	8.512e+0
-0.219	1.752e-3	8.525e+0
-0.218	1.764e-3	8.537e+0
-0.217	1.778e-3	8.550e+0
-0.216	1.791e-3	8.562e+0
-0.215	1.805e-3	8.575e+0
-0.214	1.819e-3	8.587e+0
-0.213	1.833e-3	8.600e+0
-0.212	1.849e-3	8.612e+0
-0.211	1.864e-3	8.625e+0
-0.210	1.879e-3	8.637e+0
-0.209	1.896e-3	8.650e+0
-0.208	1.912e-3	8.662e+0
-0.207	1.929e-3	8.675e+0
-0.206	1.945e-3	8.687e+0
-0.205	1.963e-3	8.700e+0
-0.204	1.981e-3	8.712e+0
-0.203	2.000e-3	8.725e+0
-0.202	2.019e-3	8.737e+0
-0.201	2.039e-3	8.750e+0
-0.200	2.058e-3	8.762e+0
-0.199	2.079e-3	8.775e+0
-0.198	2.100e-3	8.787e+0
-0.197	2.121e-3	8.800e+0
-0.196	2.143e-3	8.812e+0
-0.195	2.165e-3	8.825e+0
-0.194	2.188e-3	8.837e+0
-0.193	2.211e-3	8.850e+0
-0.192	2.235e-3	8.862e+0
-0.191	2.259e-3	8.875e+0
-0.190	2.283e-3	8.887e+0
-0.189	2.308e-3	8.900e+0
-0.188	2.335e-3	8.912e+0
-0.187	2.360e-3	8.925e+0
-0.186	2.387e-3	8.937e+0
-0.185	2.414e-3	8.950e+0
-0.184	2.441e-3	8.962e+0
-0.183	2.469e-3	8.975e+0
-0.182	2.497e-3	8.987e+0
-0.181	2.525e-3	9.000e+0
-0.180	2.554e-3	9.012e+0
-0.179	2.583e-3	9.025e+0
-0.178	2.613e-3	9.037e+0
-0.177	2.644e-3	9.050e+0
-0.176	2.674e-3	9.062e+0
-0.175	2.706e-3	9.075e+0
-0.174	2.737e-3	9.087e+0
-0.173	2.770e-3	9.100e+0
-0.172	2.802e-3	9.112e+0
-0.171	2.835e-3	9.125e+0
-0.170	2.868e-3	9.137e+0
-0.169	2.902e-3	9.150e+0
-0.168	2.936e-3	9.162e+0
-0.167	2.970e-3	9.175e+0
-0.166	3.005e-3	9.187e+0
-0.165	3.040e-3	9.200e+0
-0.164	3.076e-3	9.212e+0
-0.163	3.112e-3	9.225e+0
-0.162	3.149e-3	9.237e+0
-0.161	3.185e-3	9.250e+0
-0.160	3.222e-3	9.262e+0
-0.159	3.259e-3	9.275e+0
-0.158	3.297e-3	9.287e+0
-0.157	3.334e-3	9.300e+0
-0.156	3.373e-3	9.312e+0
-0.155	3.411e-3	9.325e+0
-0.154	3.449e-3	9.337e+0
-0.153	3.488e-3	9.350e+0
-0.152	3.526e-3	9.362e+0
-0.151	3.565e-3	9.375e+0
-0.150	3.604e-3	9.387e+0
-0.149	3.644e-3	9.400e+0
-0.148	3.684e-3	9.412e+0
-0.147	3.724e-3	9.425e+0
-0.146	3.764e-3	9.437e+0
-0.145	3.805e-3	9.450e+0
-0.144	3.845e-3	9.462e+0
-0.143	3.887e-3	9.475e+0
-0.142	3.928e-3	9.487e+0
-0.141	3.969e-3	9.500e+0
-0.140	4.010e-3	9.512e+0
-0.139	4.051e-3	9.525e+0
-0.138	4.092e-3	9.537e+0
-0.137	4.134e-3	9.550e+0
-0.136	4.175e-3	9.562e+0
-0.135	4.217e-3	9.575e+0
-0.134	4.258e-3	9.587e+0
-0.133	4.300e-3	9.600e+0
-0.132	4.342e-3	9.612e+0
-0.131	4.382e-3	9.625e+0
-0.130	4.424e-3	9.637e+0
-0.129	4.466e-3	9.650e+0
-0.128	4.507e-3	9.662e+0
-0.127	4.548e-3	9.675e+0
-0.126	4.589e-3	9.687e+0
-0.125	4.630e-3	9.700e+0
-0.124	4.672e-3	9.712e+0
-0.123	4.713e-3	9.725e+0
-0.122	4.754e-3	9.737e+0
-0.121	4.795e-3	9.750e+0
-0.120	4.835e-3	9.762e+0
-0.119	4.876e-3	9.775e+0
-0.118	4.915e-3	9.787e+0
-0.117	4.956e-3	9.800e+0
-0.116	4.996e-3	9.812e+0
-0.115	5.035e-3	9.825e+0
-0.114	5.074e-3	9.837e+0
-0.113	5.112e-3	9.850e+0
-0.112	5.151e-3	9.862e+0
-0.111	5.189e-3	9.875e+0
-0.110	5.227e-3	9.887e+0
-0.109	5.266e-3	9.900e+0
-0.108	5.304e-3	9.912e+0
-0.107	5.341e-3	9.925e+0
-0.106	5.378e-3	9.937e+0
-0.105	5.415e-3	9.950e+0
-0.104	5.452e-3	9.962e+0
-0.103	5.490e-3	9.975e+0
-0.102	5.526e-3	9.987e+0
-0.101	5.562e-3	1.000e+1
-0.100	5.597e-3	1.001e+1
-0.099	5.631e-3	1.002e+1
-0.098	5.666e-3	1.004e+1
-0.097	5.701e-3	1.005e+1
-0.096	5.734e-3	1.006e+1
-0.095	5.768e-3	1.007e+1
-0.094	5.800e-3	1.009e+1
-0.093	5.833e-3	1.010e+1
-0.092	5.865e-3	1.011e+1
-0.091	5.897e-3	1.012e+1
-0.090	5.928e-3	1.014e+1
-0.089	5.959e-3	1.015e+1
-0.088	5.989e-3	1.016e+1
-0.087	6.020e-3	1.017e+1
-0.086	6.049e-3	1.019e+1
-0.085	6.078e-3	1.020e+1
-0.084	6.107e-3	1.021e+1
-0.083	6.135e-3	1.022e+1
-0.082	6.163e-3	1.024e+1
-0.081	6.191e-3	1.025e+1
-0.080	6.217e-3	1.026e+1
-0.079	6.244e-3	1.027e+1
-0.078	6.271e-3	1.029e+1
-0.077	6.297e-3	1.030e+1
-0.076	6.322e-3	1.031e+1
-0.075	6.346e-3	1.032e+1
-0.074	6.371e-3	1.034e+1
-0.073	6.394e-3	1.035e+1
-0.072	6.417e-3	1.036e+1
-0.071	6.440e-3	1.037e+1
-0.070	6.463e-3	1.039e+1
-0.069	6.485e-3	1.040e+1
-0.068	6.506e-3	1.041e+1
-0.067	6.527e-3	1.042e+1
-0.066	6.547e-3	1.044e+1
-0.065	6.568e-3	1.045e+1
-0.064	6.586e-3	1.046e+1
-0.063	6.606e-3	1.047e+1
-0.062	6.624e-3	1.049e+1
-0.061	6.642e-3	1.050e+1
-0.060	6.659e-3	1.051e+1
-0.059	6.674e-3	1.052e+1
-0.058	6.691e-3	1.054e+1
-0.057	6.708e-3	1.055e+1
-0.056	6.723e-3	1.056e+1
-0.055	6.738e-3	1.057e+1
-0.054	6.753e-3	1.059e+1
-0.053	6.767e-3	1.060e+1
-0.052	6.780e-3	1.061e+1
-0.051	6.793e-3	1.062e+1
-0.050	6.806e-3	1.064e+1
-0.049	6.819e-3	1.065e+1
-0.048	6.830e-3	1.066e+1
-0.047	6.842e-3	1.067e+1
-0.046	6.852e-3	1.069e+1
-0.045	6.863e-3	1.070e+1
-0.044	6.873e-3	1.071e+1
-0.043	6.883e-3	1.072e+1
-0.042	6.892e-3	1.074e+1
-0.041	6.900e-3	1.075e+1
-0.040	6.908e-3	1.076e+1
-0.039	6.916e-3	1.077e+1
-0.038	6.924e-3	1.079e+1
-0.037	6.931e-3	1.080e+1
-0.036	6.938e-3	1.081e+1
-0.035	6.944e-3	1.082e+1
-0.034	6.950e-3	1.084e+1
-0.033	6.956e-3	1.085e+1
-0.032	6.961e-3	1.086e+1
-0.031	6.966e-3	1.087e+1
-0.030	6.971e-3	1.089e+1
-0.029	6.976e-3	1.090e+1
-0.028	6.980e-3	1.091e+1
-0.027	6.983e-3	1.092e+1
-0.026	6.987e-3	1.094e+1
-0.025	6.990e-3	1.095e+1
-0.024	6.993e-3	1.096e+1
-0.023	6.996e-3	1.097e+1
-0.022	6.999e-3	1.099e+1
-0.021	7.002e-3	1.100e+1
-0.020	7.005e-3	1.101e+1
-0.019	7.007e-3	1.102e+1
-0.018	7.009e-3	1.104e+1
-0.017	7.011e-3	1.105e+1
-0.016	7.013e-3	1.106e+1
-0.015	7.015e-3	1.107e+1
-0.014	7.016e-3	1.109e+1
-0.013	7.018e-3	1.110e+1
-0.012	7.020e-3	1.111e+1
-0.011	7.021e-3	1.112e+1
-0.010	7.023e-3	1.114e+1
-0.009	7.025e-3	1.115e+1
-0.008	7.026e-3	1.116e+1
-0.007	7.028e-3	1.117e+1
-0.006	7.029e-3	1.119e+1
-0.005	7.031e-3	1.120e+1
-0.004	7.033e-3	1.121e+1
-0.003	7.034e-3	1.122e+1
-0.002	7.036e-3	1.124e+1
-0.001	7.039e-3	1.125e+1
-0.000	7.042e-3	1.126e+1
0.001	7.044e-3	1.127e+1
0.002	7.046e-3	1.129e+1
0.003	7.049e-3	1.130e+1
0.004	7.051e-3	1.131e+1
0.005	7.052e-3	1.132e+1
0.006	7.055e-3	1.134e+1
0.007	7.057e-3	1.135e+1
0.008	7.059e-3	1.136e+1
0.009	7.062e-3	1.137e+1
0.010	7.064e-3	1.139e+1
0.011	7.066e-3	1.140e+1
0.012	7.069e-3	1.141e+1
0.013	7.071e-3	1.142e+1
0.014	7.073e-3	1.144e+1
0.015	7.076e-3	1.145e+1
0.016	7.078e-3	1.146e+1
0.017	7.081e-3	1.147e+1
0.018	7.084e-3	1.149e+1
0.019	7.086e-3	1.150e+1
0.020	7.089e-3	1.151e+1
0.021	7.091e-3	1.152e+1
0.022	7.094e-3	1.154e+1
0.023	7.097e-3	1.155e+1
0.024	7.099e-3	1.156e+1
0.025	7.102e-3	1.157e+1
0.026	7.105e-3	1.159e+1
0.027	7.107e-3	1.160e+1
0.028	7.110e-3	1.161e+1
0.029	7.112e-3	1.162e+1
0.030	7.114e-3	1.164e+1
0.031	7.117e-3	1.165e+1
0.032	7.119e-3	1.166e+1
0.033	7.121e-3	1.167e+1
0.034	7.123e-3	1.169e+1
0.035	7.126e-3	1.170e+1
0.036	7.128e-3	1.171e+1
0.037	7.130e-3	1.172e+1
0.038	7.132e-3	1.174e+1
0.039	7.134e-3	1.175e+1
0.040	7.136e-3	1.176e+1
0.041	7.138e-3	1.177e+1
0.042	7.139e-3	1.179e+1
0.043	7.141e-3	1.180e+1
0.044	7.143e-3	1.181e+1
0.045	7.145e-3	1.182e+1
0.046	7.146e-3	1.184e+1
0.047	7.148e-3	1.185e+1
0.048	7.150e-3	1.186e+1
0.049	7.151e-3	1.187e+1
0.050	7.152e-3	1.189e+1
0.051	7.154e-3	1.190e+1
0.052	7.156e-3	1.191e+1
0.053	7.157e-3	1.192e+1
0.054	7.158e-3	1.194e+1
0.055	7.160e-3	1.195e+1
0.056	7.161e-3	1.196e+1
0.057	7.163e-3	1.197e+1
0.058	7.164e-3	1.199e+1
0.059	7.166e-3	1.200e+1
0.060	7.167e-3	1.201e+1
0.061	7.168e-3	1.202e+1
0.062	7.170e-3	1.204e+1
0.063	7.172e-3	1.205e+1
0.064	7.173e-3	1.206e+1
0.065	7.175e-3	1.207e+1
0.066	7.177e-3	1.209e+1
0.067	7.178e-3	1.210e+1
0.068	7.181e-3	1.211e+1
0.069	7.182e-3	1.212e+1
0.070	7.184e-3	1.214e+1
0.071	7.187e-3	1.215e+1
0.072	7.190e-3	1.216e+1
0.073	7.192e-3	1.217e+1
0.074	7.194e-3	1.219e+1
0.075	7.197e-3	1.220e+1
0.076	7.200e-3	1.221e+1
0.077	7.202e-3	1.222e+1
0.078	7.206e-3	1.224e+1
0.079	7.209e-3	1.225e+1
0.080	7.213e-3	1.226e+1
0.081	7.216e-3	1.227e+1
0.082	7.220e-3	1.229e+1
0.083	7.224e-3	1.230e+1
0.084	7.229e-3	1.231e+1
0.085	7.232e-3	1.232e+1
0.086	7.237e-3	1.234e+1
0.087	7.241e-3	1.235e+1
0.088	7.246e-3	1.236e+1
0.089	7.250e-3	1.237e+1
0.090	7.255e-3	1.239e+1
0.091	7.260e-3	1.240e+1
0.092	7.265e-3	1.241e+1
0.093	7.270e-3	1.242e+1
0.094	7.276e-3	1.244e+1
0.095	7.282e-3	1.245e+1
0.096	7.287e-3	1.246e+1
0.097	7.293e-3	1.247e+1
0.098	7.299e-3	1.249e+1
0.099	7.305e-3	1.250e+1
0.100	7.311e-3	1.251e+1
0.101	7.317e-3	1.252e+1
0.102	7.324e-3	1.254e+1
0.103	7.331e-3	1.255e+1
0.104	7.337e-3	1.256e+1
0.105	7.344e-3	1.257e+1
0.106	7.351e-3	1.259e+1
0.107	7.358e-3	1.260e+1
0.108	7.365e-3	1.261e+1
0.109	7.372e-3	1.262e+1
0.110	7.380e-3	1.264e+1
0.111	7.387e-3	1.265e+1
0.112	7.394e-3	1.266e+1
0.113	7.402e-3	1.267e+1
0.114	7.410e-3	1.269e+1
0.115	7.418e-3	1.270e+1
0.116	7.426e-3	1.271e+1
0.117	7.434e-3	1.272e+1
0.118	7.443e-3	1.274e+1
0.119	7.452e-3	1.275e+1
0.120	7.460e-3	1.276e+1
0.121	7.469e-3	1.277e+1
0.122	7.478e-3	1.279e+1
0.123	7.488e-3	1.280e+1
0.124	7.497e-3	1.281e+1
0.125	7.505e-3	1.282e+1
0.126	7.515e-3	1.284e+1
0.127	7.524e-3	1.285e+1
0.128	7.534e-3	1.286e+1
0.129	7.544e-3	1.287e+1
0.130	7.553e-3	1.289e+1
0.131	7.563e-3	1.290e+1
0.132	7.574e-3	1.291e+1
0.133	7.583e-3	1.292e+1
0.134	7.594e-3	1.294e+1
0.135	7.605e-3	1.295e+1
0.136	7.615e-3	1.296e+1
0.137	7.626e-3	1.297e+1
0.138	7.636e-3	1.299e+1
0.139	7.647e-3	1.300e+1
0.140	7.659e-3	1.301e+1
0.141	7.669e-3	1.302e+1
0.142	7.681e-3	1.304e+1
0.143	7.693e-3	1.305e+1
0.144	7.704e-3	1.306e+1
0.145	7.716e-3	1.307e+1
0.146	7.729e-3	1.309e+1
0.147	7.741e-3	1.310e+1
0.148	7.753e-3	1.311e+1
0.149	7.765e-3	1.312e+1
0.150	7.778e-3	1.314e+1
0.151	7.790e-3	1.315e+1
0.152	7.803e-3	1.316e+1
0.153	7.815e-3	1.317e+1
0.154	7.829e-3	1.319e+1
0.155	7.843e-3	1.320e+1
0.156	7.856e-3	1.321e+1
0.157	7.869e-3	1.322e+1
0.158	7.882e-3	1.324e+1
0.159	7.896e-3	1.325e+1
0.160	7.909e-3	1.326e+1
0.161	7.923e-3	1.327e+1
0.162	7.937e-3	1.329e+1
0.163	7.951e-3	1.330e+1
0.164	7.966e-3	1.331e+1
0.165	7.979e-3	1.332e+1
0.166	7.994e-3	1.334e+1
0.167	8.009e-3	1.335e+1
0.168	8.023e-3	1.336e+1
0.169	8.038e-3	1.337e+1
0.170	8.053e-3	1.339e+1
0.171	8.068e-3	1.340e+1
0.172	8.083e-3	1.341e+1
0.173	8.098e-3	1.342e+1
0.174	8.114e-3	1.344e+1
0.175	8.130e-3	1.345e+1
0.176	8.145e-3	1.346e+1
0.177	8.160e-3	1.347e+1
0.178	8.176e-3	1.349e+1
0.179	8.192e-3	1.350e+1
0.180	8.208e-3	1.351e+1
0.181	8.223e-3	1.352e+1
0.182	8.239e-3	1.354e+1
0.183	8.255e-3	1.355e+1
0.184	8.271e-3	1.356e+1
0.185	8.288e-3	1.357e+1
0.186	8.305e-3	1.359e+1
0.187	8.322e-3	1.360e+1
0.188	8.339e-3	1.361e+1
0.189	8.355e-3	1.362e+1
0.190	8.372e-3	1.364e+1
0.191	8.390e-3	1.365e+1
0.192	8.407e-3	1.366e+1
0.193	8.424e-3	1.367e+1
0.194	8.442e-3	1.369e+1
0.195	8.460e-3	1.370e+1
0.196	8.477e-3	1.371e+1
0.197	8.495e-3	1.372e+1
0.198	8.513e-3	1.374e+1
0.199	8.531e-3	1.375e+1
0.200	8.549e-3	1.376e+1
0.201	8.567e-3	1.377e+1
0.202	8.585e-3	1.379e+1
0.203	8.604e-3	1.380e+1
0.204	8.623e-3	1.381e+1
0.205	8.642e-3	1.382e+1
0.206	8.661e-3	1.384e+1
0.207	8.680e-3	1.385e+1
0.208	8.699e-3	1.386e+1
0.209	8.718e-3	1.387e+1
0.210	8.738e-3	1.389e+1
0.211	8.757e-3	1.390e+1
0.212	8.777e-3	1.391e+1
0.213	8.795e-3	1.392e+1
0.214	8.814e-3	1.394e+1
0.215	8.834e-3	1.395e+1
0.216	8.853e-3	1.396e+1
0.217	8.872e-3	1.397e+1
0.218	8.891e-3	1.399e+1
0.219	8.912e-3	1.400e+1
0.220	8.932e-3	1.401e+1
0.221	8.951e-3	1.402e+1
0.222	8.971e-3	1.404e+1
0.223	8.992e-3	1.405e+1
0.224	9.012e-3	1.406e+1
0.225	9.033e-3	1.407e+1
0.226	9.053e-3	1.409e+1
0.227	9.073e-3	1.410e+1
0.228	9.094e-3	1.411e+1
0.229	9.114e-3	1.412e+1
0.230	9.135e-3	1.414e+1
0.231	9.156e-3	1.415e+1
0.232	9.177e-3	1.416e+1
0.233	9.198e-3	1.417e+1
0.234	9.219e-3	1.419e+1
0.235	9.240e-3	1.420e+1
0.236	9.261e-3	1.421e+1
0.237	9.282e-3	1.422e+1
0.238	9.304e-3	1.424e+1
0.239	9.325e-3	1.425e+1
0.240	9.346e-3	1.426e+1
0.241	9.368e-3	1.427e+1
0.242	9.389e-3	1.429e+1
0.243	9.412e-3	1.430e+1
0.244	9.434e-3	1.431e+1
0.245	9.455e-3	1.432e+1
0.246	9.477e-3	1.434e+1
0.247	9.499e-3	1.435e+1
0.248	9.521e-3	1.436e+1
0.249	9.543e-3	1.437e+1
0.250	9.565e-3	1.439e+1
0.251	9.588e-3	1.440e+1
0.252	9.611e-3	1.441e+1
0.253	9.632e-3	1.442e+1
0.254	9.655e-3	1.444e+1
0.255	9.678e-3	1.445e+1
0.256	9.700e-3	1.446e+1
0.257	9.723e-3	1.447e+1
0.258	9.745e-3	1.449e+1
0.259	9.768e-3	1.450e+1
0.260	9.791e-3	1.451e+1
0.261	9.812e-3	1.452e+1
0.262	9.835e-3	1.454e+1
0.263	9.859e-3	1.455e+1
0.264	9.881e-3	1.456e+1
0.265	9.905e-3	1.457e+1
0.266	9.927e-3	1.459e+1
0.267	9.951e-3	1.460e+1
0.268	9.974e-3	1.461e+1
0.269	9.997e-3	1.462e+1
0.270	1.002e-2	1.464e+1
0.271	1.004e-2	1.465e+1
0.272	1.007e-2	1.466e+1
0.273	1.009e-2	1.467e+1
0.274	1.011e-2	1.469e+1
0.275	1.014e-2	1.470e+1
0.276	1.016e-2	1.471e+1
0.277	1.019e-2	1.472e+1
0.278	1.021e-2	1.474e+1
0.279	1.024e-2	1.475e+1
0.280	1.026e-2	1.476e+1
0.281	1.028e-2	1.477e+1
0.282	1.031e-2	1.479e+1
0.283	1.033e-2	1.480e+1
0.284	1.036e-2	1.481e+1
0.285	1.038e-2	1.482e+1
0.286	1.040e-2	1.484e+1
0.287	1.043e-2	1.485e+1
0.288	1.045e-2	1.486e+1
0.289	1.048e-2	1.487e+1
0.290	1.050e-2	1.489e+1
0.291	1.053e-2	1.490e+1
0.292	1.055e-2	1.491e+1
0.293	1.058e-2	1.492e+1
0.294	1.060e-2	1.494e+1
0.295	1.063e-2	1.495e+1
0.296	1.065e-2	1.496e+1
0.297	1.067e-2	1.497e+1
0.298	1.070e-2	1.499e+1
0.299	1.072e-2	1.500e+1
0.300	1.075e-2	1.501e+1
0.301	1.077e-2	1.502e+1
0.302	1.080e-2	1.504e+1
0.303	1.082e-2	1.505e+1
0.304	1.085e-2	1.506e+1
0.305	1.087e-2	1.507e+1
0.306	1.090e-2	1.509e+1
0.307	1.092e-2	1.510e+1
0.308	1.095e-2	1.511e+1
0.309	1.097e-2	1.512e+1
0.310	1.100e-2	1.514e+1
0.311	1.102e-2	1.515e+1
0.312	1.105e-2	1.516e+1
0.313	1.107e-2	1.517e+1
0.314	1.110e-2	1.519e+1
0.315	1.112e-2	1.520e+1
0.316	1.115e-2	1.521e+1
0.317	1.117e-2	1.522e+1
0.318	1.120e-2	1.524e+1
0.319	1.123e-2	1.525e+1
0.320	1.125e-2	1.526e+1
0.321	1.128e-2	1.527e+1
0.322	1.130e-2	1.529e+1
0.323	1.133e-2	1.530e+1
0.324	1.135e-2	1.531e+1
0.325	1.138e-2	1.532e+1
0.326	1.140e-2	1.534e+1
0.327	1.143e-2	1.535e+1
0.328	1.145e-2	1.536e+1
0.329	1.148e-2	1.537e+1
0.330	1.150e-2	1.539e+1
0.331	1.153e-2	1.540e+1
0.332	1.156e-2	1.541e+1
0.333	1.158e-2	1.542e+1
0.334	1.161e-2	1.544e+1
0.335	1.163e-2	1.545e+1
0.336	1.166e-2	1.546e+1
0.337	1.168e-2	1.547e+1
0.338	1.171e-2	1.549e+1
0.339	1.173e-2	1.550e+1
0.340	1.176e-2	1.551e+1
0.341	1.179e-2	1.552e+1
0.342	1.181e-2	1.554e+1
0.343	1.184e-2	1.555e+1
0.344	1.186e-2	1.556e+1
0.345	1.189e-2	1.557e+1
0.346	1.191e-2	1.559e+1
0.347	1.194e-2	1.560e+1
0.348	1.197e-2	1.561e+1
0.349	1.199e-2	1.562e+1
0.350	1.202e-2	1.564e+1
0.351	1.204e-2	1.565e+1
0.352	1.207e-2	1.566e+1
0.353	1.209e-2	1.567e+1
0.354	1.212e-2	1.569e+1
0.355	1.215e-2	1.570e+1
0.356	1.217e-2	1.571e+1
0.357	1.220e-2	1.572e+1
0.358	1.222e-2	1.574e+1
0.359	1.225e-2	1.575e+1
0.360	1.228e-2	1.576e+1
0.361	1.230e-2	1.577e+1
0.362	1.233e-2	1.579e+1
0.363	1.235e-2	1.580e+1
0.364	1.238e-2	1.581e+1
0.365	1.241e-2	1.582e+1
0.366	1.243e-2	1.584e+1
0.367	1.246e-2	1.585e+1
0.368	1.248e-2	1.586e+1
0.369	1.251e-2	1.587e+1
0.370	1.254e-2	1.589e+1
0.371	1.256e-2	1.590e+1
0.372	1.259e-2	1.591e+1
0.373	1.262e-2	1.592e+1
0.374	1.264e-2	1.594e+1
0.375	1.267e-2	1.595e+1
0.376	1.270e-2	1.596e+1
0.377	1.272e-2	1.597e+1
0.378	1.275e-2	1.599e+1
0.379	1.277e-2	1.600e+1
0.380	1.280e-2	1.601e+1
0.381	1.283e-2	1.602e+1
0.382	1.285e-2	1.604e+1
0.383	1.288e-2	1.605e+1
0.384	1.291e-2	1.606e+1
0.385	1.293e-2	1.607e+1
0.386	1.296e-2	1.609e+1
0.387	1.299e-2	1.610e+1
0.388	1.301e-2	1.611e+1
0.389	1.304e-2	1.612e+1
0.390	1.306e-2	1.614e+1
0.391	1.309e-2	1.615e+1
0.392	1.312e-2	1.616e+1
0.393	1.314e-2	1.617e+1
0.394	1.317e-2	1.619e+1
0.395	1.320e-2	1.620e+1
0.396	1.322e-2	1.621e+1
0.397	1.325e-2	1.622e+1
0.398	1.328e-2	1.624e+1
0.399	1.330e-2	1.625e+1
0.400	1.333e-2	1.626e+1
0.401	1.336e-2	1.627e+1
0.402	1.338e-2	1.629e+1
0.403	1.341e-2	1.630e+1
0.404	1.344e-2	1.631e+1
0.405	1.346e-2	1.632e+1
0.406	1.349e-2	1.634e+1
0.407	1.352e-2	1.635e+1
0.408	1.354e-2	1.636e+1
0.409	1.357e-2	1.637e+1
0.410	1.360e-2	1.639e+1
0.411	1.363e-2	1.640e+1
0.412	1.365e-2	1.641e+1
0.413	1.368e-2	1.642e+1
0.414	1.371e-2	1.644e+1
0.415	1.374e-2	1.645e+1
0.416	1.376e-2	1.646e+1
0.417	1.379e-2	1.647e+1
0.418	1.382e-2	1.649e+1
0.419	1.384e-2	1.650e+1
0.420	1.387e-2	1.651e+1
0.421	1.390e-2	1.652e+1
0.422	1.392e-2	1.654e+1
0.423	1.395e-2	1.655e+1
0.424	1.398e-2	1.656e+1
0.425	1.401e-2	1.657e+1
0.426	1.403e-2	1.659e+1
0.427	1.406e-2	1.660e+1
0.428	1.409e-2	1.661e+1
0.429	1.411e-2	1.662e+1
0.430	1.414e-2	1.664e+1
0.431	1.417e-2	1.665e+1
0.432	1.420e-2	1.666e+1
0.433	1.422e-2	1.667e+1
0.434	1.425e-2	1.669e+1
0.435	1.428e-2	1.670e+1
0.436	1.431e-2	1.671e+1
0.437	1.433e-2	1.672e+1
0.438	1.436e-2	1.674e+1
0.439	1.439e-2	1.675e+1
0.440	1.442e-2	1.676e+1
0.441	1.444e-2	1.677e+1
0.442	1.447e-2	1.679e+1
0.443	1.450e-2	1.680e+1
0.444	1.452e-2	1.681e+1
0.445	1.455e-2	1.682e+1
0.446	1.458e-2	1.684e+1
0.447	1.461e-2	1.685e+1
0.448	1.463e-2	1.686e+1
0.449	1.466e-2	1.687e+1
0.450	1.469e-2	1.689e+1
0.451	1.472e-2	1.690e+1
0.452	1.475e-2	1.691e+1
0.453	1.477e-2	1.692e+1
0.454	1.480e-2	1.694e+1
0.455	1.483e-2	1.695e+1
0.456	1.486e-2	1.696e+1
0.457	1.488e-2	1.697e+1
0.458	1.491e-2	1.699e+1
0.459	1.494e-2	1.700e+1
0.460	1.497e-2	1.701e+1
0.461	1.500e-2	1.702e+1
0.462	1.502e-2	1.704e+1
0.463	1.505e-2	1.705e+1
0.464	1.508e-2	1.706e+1
0.465	1.511e-2	1.707e+1
0.466	1.514e-2	1.709e+1
0.467	1.517e-2	1.710e+1
0.468	1.519e-2	1.711e+1
0.469	1.522e-2	1.712e+1
0.470	1.525e-2	1.714e+1
0.471	1.528e-2	1.715e+1
0.472	1.531e-2	1.716e+1
0.473	1.533e-2	1.717e+1
0.474	1.536e-2	1.719e+1
0.475	1.539e-2	1.720e+1
0.476	1.542e-2	1.721e+1
0.477	1.545e-2	1.722e+1
0.478	1.548e-2	1.724e+1
0.479	1.550e-2	1.725e+1
0.480	1.553e-2	1.726e+1
0.481	1.556e-2	1.727e+1
0.482	1.559e-2	1.729e+1
0.483	1.562e-2	1.730e+1
0.484	1.565e-2	1.731e+1
0.485	1.568e-2	1.732e+1
0.486	1.570e-2	1.734e+1
0.487	1.573e-2	1.735e+1
0.488	1.576e-2	1.736e+1
0.489	1.579e-2	1.737e+1
0.490	1.582e-2	1.739e+1
0.491	1.585e-2	1.740e+1
0.492	1.588e-2	1.741e+1
0.493	1.590e-2	1.742e+1
0.494	1.593e-2	1.744e+1
0.495	1.596e-2	1.745e+1
0.496	1.599e-2	1.746e+1
0.497	1.602e-2	1.747e+1
0.498	1.605e-2	1.749e+1
0.499	1.608e-2	1.750e+1
0.500	1.610e-2	1.751e+1
0.501	1.613e-2	1.752e+1
0.502	1.616e-2	1.754e+1
0.503	1.619e-2	1.755e+1
0.504	1.622e-2	1.756e+1
0.505	1.625e-2	1.757e+1
0.506	1.628e-2	1.759e+1
0.507	1.631e-2	1.760e+1
0.508	1.634e-2	1.761e+1
0.509	1.636e-2	1.762e+1
0.510	1.639e-2	1.764e+1
0.511	1.642e-2	1.765e+1
0.512	1.645e-2	1.766e+1
0.513	1.648e-2	1.767e+1
0.514	1.651e-2	1.769e+1
0.515	1.654e-2	1.770e+1
0.516	1.657e-2	1.771e+1
0.517	1.660e-2	1.772e+1
0.518	1.663e-2	1.774e+1
0.519	1.666e-2	1.775e+1
0.520	1.668e-2	1.776e+1
0.521	1.671e-2	1.777e+1
0.522	1.674e-2	1.779e+1
0.523	1.677e-2	1.780e+1
0.524	1.680e-2	1.781e+1
0.525	1.683e-2	1.782e+1
0.526	1.686e-2	1.784e+1
0.527	1.689e-2	1.785e+1
0.528	1.692e-2	1.786e+1
0.529	1.695e-2	1.787e+1
0.530	1.698e-2	1.789e+1
0.531	1.701e-2	1.790e+1
0.532	1.704e-2	1.791e+1
0.533	1.706e-2	1.792e+1
0.534	1.709e-2	1.794e+1
0.535	1.712e-2	1.795e+1
0.536	1.715e-2	1.796e+1
0.537	1.718e-2	1.797e+1
0.538	1.721e-2	1.799e+1
0.539	1.724e-2	1.800e+1
0.540	1.727e-2	1.801e+1
0.541	1.730e-2	1.802e+1
0.542	1.733e-2	1.804e+1
0.543	1.736e-2	1.805e+1
0.544	1.739e-2	1.806e+1
0.545	1.742e-2	1.807e+1
0.546	1.745e-2	1.809e+1
0.547	1.748e-2	1.810e+1
0.548	1.751e-2	1.811e+1
0.549	1.754e-2	1.812e+1
0.550	1.757e-2	1.814e+1
0.551	1.760e-2	1.815e+1
0.552	1.763e-2	1.816e+1
0.553	1.766e-2	1.817e+1
0.554	1.768e-2	1.819e+1
0.555	1.771e-2	1.820e+1
0.556	1.774e-2	1.821e+1
0.557	1.777e-2	1.822e+1
0.558	1.780e-2	1.824e+1
0.559	1.784e-2	1.825e+1
0.560	1.787e-2	1.826e+1
0.561	1.790e-2	1.827e+1
0.562	1.792e-2	1.829e+1
0.563	1.795e-2	1.830e+1
0.564	1.799e-2	1.831e+1
0.565	1.801e-2	1.832e+1
0.566	1.805e-2	1.834e+1
0.567	1.808e-2	1.835e+1
0.568	1.811e-2	1.836e+1
0.569	1.814e-2	1.837e+1
0.570	1.817e-2	1.839e+1
0.571	1.820e-2	1.840e+1
0.572	1.823e-2	1.841e+1
0.573	1.826e-2	1.842e+1
0.574	1.829e-2	1.844e+1
0.575	1.832e-2	1.845e+1
0.576	1.835e-2	1.846e+1
0.577	1.838e-2	1.847e+1
0.578	1.841e-2	1.849e+1
0.579	1.844e-2	1.850e+1
0.580	1.847e-2	1.851e+1
0.581	1.850e-2	1.852e+1
0.582	1.853e-2	1.854e+1
0.583	1.857e-2	1.855e+1
0.584	1.860e-2	1.856e+1
0.585	1.863e-2	1.857e+1
0.586	1.866e-2	1.859e+1
0.587	1.869e-2	1.860e+1
0.588	1.872e-2	1.861e+1
0.589	1.875e-2	1.862e+1
0.590	1.878e-2	1.864e+1
0.591	1.881e-2	1.865e+1
0.592	1.884e-2	1.866e+1
0.593	1.887e-2	1.867e+1
0.594	1.890e-2	1.869e+1
0.595	1.894e-2	1.870e+1
0.596	1.897e-2	1.871e+1
0.597	1.900e-2	1.872e+1
0.598	1.903e-2	1.874e+1
0.599	1.906e-2	1.875e+1
0.600	1.909e-2	1.876e+1
0.601	1.912e-2	1.877e+1
0.602	1.915e-2	1.879e+1
0.603	1.918e-2	1.880e+1
0.604	1.921e-2	1.881e+1
0.605	1.924e-2	1.882e+1
0.606	1.927e-2	1.884e+1
0.607	1.931e-2	1.885e+1
0.608	1.934e-2	1.886e+1
0.609	1.937e-2	1.888e+1
0.610	1.940e-2	1.889e+1
0.611	1.943e-2	1.890e+1
0.612	1.947e-2	1.891e+1
0.613	1.950e-2	1.893e+1
0.614	1.953e-2	1.894e+1
0.615	1.956e-2	1.895e+1
0.616	1.960e-2	1.896e+1
0.617	1.963e-2	1.898e+1
0.618	1.966e-2	1.899e+1
0.619	1.969e-2	1.900e+1
0.620	1.972e-2	1.901e+1
0.621	1.976e-2	1.903e+1
0.622	1.979e-2	1.904e+1
0.623	1.982e-2	1.905e+1
0.624	1.985e-2	1.906e+1
0.625	1.988e-2	1.908e+1
0.626	1.992e-2	1.909e+1
0.627	1.995e-2	1.910e+1
0.628	1.998e-2	1.911e+1
0.629	2.001e-2	1.913e+1
0.630	2.004e-2	1.914e+1
0.631	2.008e-2	1.915e+1
0.632	2.011e-2	1.916e+1
0.633	2.014e-2	1.918e+1
0.634	2.017e-2	1.919e+1
0.635	2.021e-2	1.920e+1
0.636	2.024e-2	1.921e+1
0.637	2.027e-2	1.923e+1
0.638	2.030e-2	1.924e+1
0.639	2.034e-2	1.925e+1
0.640	2.037e-2	1.926e+1
0.641	2.040e-2	1.928e+1
0.642	2.044e-2	1.929e+1
0.643	2.047e-2	1.930e+1
0.644	2.050e-2	1.931e+1
0.645	2.053e-2	1.933e+1
0.646	2.057e-2	1.934e+1
0.647	2.060e-2	1.935e+1
0.648	2.063e-2	1.936e+1
0.649	2.067e-2	1.938e+1
0.650	2.070e-2	1.939e+1
0.651	2.073e-2	1.940e+1
0.652	2.076e-2	1.941e+1
0.653	2.080e-2	1.943e+1
0.654	2.083e-2	1.944e+1
0.655	2.086e-2	1.945e+1
0.656	2.089e-2	1.946e+1
0.657	2.093e-2	1.948e+1
0.658	2.096e-2	1.949e+1
0.659	2.099e-2	1.950e+1
0.660	2.103e-2	1.951e+1
0.661	2.106e-2	1.953e+1
0.662	2.109e-2	1.954e+1
0.663	2.113e-2	1.955e+1
0.664	2.116e-2	1.956e+1
0.665	2.119e-2	1.958e+1
0.666	2.123e-2	1.959e+1
0.667	2.126e-2	1.960e+1
0.668	2.130e-2	1.961e+1
0.669	2.133e-2	1.963e+1
0.670	2.136e-2	1.964e+1
0.671	2.140e-2	1.965e+1
0.672	2.143e-2	1.966e+1
0.673	2.146e-2	1.968e+1
0.674	2.150e-2	1.969e+1
0.675	2.153e-2	1.970e+1
0.676	2.156e-2	1.971e+1
0.677	2.160e-2	1.973e+1
0.678	2.163e-2	1.974e+1
0.679	2.166e-2	1.975e+1
0.680	2.170e-2	1.976e+1
0.681	2.173e-2	1.978e+1
0.682	2.176e-2	1.979e+1
0.683	2.180e-2	1.980e+1
0.684	2.183e-2	1.981e+1
0.685	2.187e-2	1.983e+1
0.686	2.190e-2	1.984e+1
0.687	2.193e-2	1.985e+1
0.688	2.197e-2	1.986e+1
0.689	2.200e-2	1.988e+1
0.690	2.204e-2	1.989e+1
0.691	2.207e-2	1.990e+1
0.692	2.210e-2	1.991e+1
0.693	2.214e-2	1.993e+1
0.694	2.217e-2	1.994e+1
0.695	2.220e-2	1.995e+1
0.696	2.224e-2	1.996e+1
0.697	2.227e-2	1.998e+1
0.698	2.231e-2	1.999e+1
0.699	2.234e-2	2.000e+1
0.700	2.237e-2	2.001e+1
0.701	2.241e-2	2.003e+1
0.702	2.244e-2	2.004e+1
0.703	2.247e-2	2.005e+1
0.704	2.251e-2	2.006e+1
0.705	2.254e-2	2.008e+1
0.706	2.257e-2	2.009e+1
0.707	2.261e-2	2.010e+1
0.708	2.264e-2	2.011e+1
0.709	2.267e-2	2.013e+1
0.710	2.271e-2	2.014e+1
0.711	2.274e-2	2.015e+1
0.712	2.278e-2	2.016e+1
0.713	2.281e-2	2.018e+1
0.714	2.284e-2	2.019e+1
0.715	2.288e-2	2.020e+1
0.716	2.291e-2	2.021e+1
0.717	2.295e-2	2.023e+1
0.718	2.298e-2	2.024e+1
0.719	2.301e-2	2.025e+1
0.720	2.305e-2	2.026e+1
0.721	2.308e-2	2.028e+1
0.722	2.311e-2	2.029e+1
0.723	2.315e-2	2.030e+1
0.724	2.318e-2	2.031e+1
0.725	2.322e-2	2.033e+1
0.726	2.325e-2	2.034e+1
0.727	2.328e-2	2.035e+1
0.728	2.332e-2	2.036e+1
0.729	2.335e-2	2.038e+1
0.730	2.338e-2	2.039e+1
0.731	2.342e-2	2.040e+1
0.732	2.345e-2	2.041e+1
0.733	2.348e-2	2.043e+1
0.734	2.352e-2	2.044e+1
0.735	2.355e-2	2.045e+1
0.736	2.358e-2	2.046e+1
0.737	2.362e-2	2.048e+1
0.738	2.365e-2	2.049e+1
0.739	2.368e-2	2.050e+1
0.740	2.372e-2	2.051e+1
0.741	2.375e-2	2.053e+1
0.742	2.378e-2	2.054e+1
0.743	2.382e-2	2.055e+1
0.744	2.385e-2	2.056e+1
0.745	2.388e-2	2.058e+1
0.746	2.392e-2	2.059e+1
0.747	2.395e-2	2.060e+1
0.748	2.399e-2	2.061e+1
0.749	2.402e-2	2.063e+1
0.750	2.405e-2	2.064e+1
0.751	2.408e-2	2.065e+1
0.752	2.411e-2	2.066e+1
0.753	2.415e-2	2.068e+1
0.754	2.418e-2	2.069e+1
0.755	2.421e-2	2.070e+1
0.756	2.425e-2	2.071e+1
0.757	2.428e-2	2.073e+1
0.758	2.431e-2	2.074e+1
0.759	2.435e-2	2.075e+1
0.760	2.438e-2	2.076e+1
0.761	2.441e-2	2.078e+1
0.762	2.445e-2	2.079e+1
0.763	2.448e-2	2.080e+1
0.764	2.451e-2	2.081e+1
0.765	2.454e-2	2.083e+1
0.766	2.458e-2	2.084e+1
0.767	2.461e-2	2.085e+1
0.768	2.464e-2	2.086e+1
0.769	2.467e-2	2.088e+1
0.770	2.471e-2	2.089e+1
0.771	2.475e-2	2.090e+1
0.772	2.478e-2	2.091e+1
0.773	2.481e-2	2.093e+1
0.774	2.484e-2	2.094e+1
0.775	2.488e-2	2.095e+1
0.776	2.491e-2	2.096e+1
0.777	2.494e-2	2.098e+1
0.778	2.497e-2	2.099e+1
0.779	2.501e-2	2.100e+1
0.780	2.504e-2	2.101e+1
0.781	2.507e-2	2.103e+1
0.782	2.510e-2	2.104e+1
0.783	2.514e-2	2.105e+1
0.784	2.517e-2	2.106e+1
0.785	2.520e-2	2.108e+1
0.786	2.523e-2	2.109e+1
0.787	2.527e-2	2.110e+1
0.788	2.530e-2	2.111e+1
0.789	2.533e-2	2.113e+1
0.790	2.536e-2	2.114e+1
0.791	2.540e-2	2.115e+1
0.792	2.543e-2	2.116e+1
0.793	2.546e-2	2.118e+1
0.794	2.549e-2	2.119e+1
0.795	2.553e-2	2.120e+1
0.796	2.556e-2	2.121e+1
0.797	2.559e-2	2.123e+1
0.798	2.562e-2	2.124e+1
0.799	2.565e-2	2.125e+1
0.800	2.569e-2	2.126e+1
0.801	2.572e-2	2.128e+1
0.802	2.575e-2	2.129e+1
0.803	2.578e-2	2.130e+1
0.804	2.581e-2	2.131e+1
0.805	2.585e-2	2.133e+1
0.806	2.588e-2	2.134e+1
0.807	2.591e-2	2.135e+1
0.808	2.594e-2	2.136e+1
0.809	2.598e-2	2.138e+1
0.810	2.601e-2	2.139e+1
0.811	2.604e-2	2.140e+1
0.812	2.607e-2	2.141e+1
0.813	2.610e-2	2.143e+1
0.814	2.614e-2	2.144e+1
0.815	2.617e-2	2.145e+1
0.816	2.620e-2	2.146e+1
0.817	2.623e-2	2.148e+1
0.818	2.627e-2	2.149e+1
0.819	2.630e-2	2.150e+1
0.820	2.633e-2	2.151e+1
0.821	2.637e-2	2.153e+1
0.822	2.640e-2	2.154e+1
0.823	2.643e-2	2.155e+1
0.824	2.646e-2	2.156e+1
0.825	2.649e-2	2.158e+1
0.826	2.653e-2	2.159e+1
0.827	2.656e-2	2.160e+1
0.828	2.659e-2	2.161e+1
0.829	2.662e-2	2.163e+1
0.830	2.665e-2	2.164e+1
0.831	2.669e-2	2.165e+1
0.832	2.672e-2	2.166e+1
0.833	2.675e-2	2.168e+1
0.834	2.678e-2	2.169e+1
0.835	2.682e-2	2.170e+1
0.836	2.685e-2	2.171e+1
0.837	2.689e-2	2.173e+1
0.838	2.692e-2	2.174e+1
0.839	2.695e-2	2.175e+1
0.840	2.698e-2	2.176e+1
0.841	2.702e-2	2.178e+1
0.842	2.705e-2	2.179e+1
0.843	2.708e-2	2.180e+1
0.844	2.711e-2	2.181e+1
0.845	2.714e-2	2.183e+1
0.846	2.718e-2	2.184e+1
0.847	2.721e-2	2.185e+1
0.848	2.724e-2	2.186e+1
0.849	2.727e-2	2.188e+1
0.850	2.730e-2	2.189e+1
0.851	2.734e-2	2.190e+1
0.852	2.737e-2	2.191e+1
0.853	2.740e-2	2.193e+1
0.854	2.744e-2	2.194e+1
0.855	2.747e-2	2.195e+1
0.856	2.750e-2	2.196e+1
0.857	2.754e-2	2.198e+1
0.858	2.757e-2	2.199e+1
0.859	2.760e-2	2.200e+1
0.860	2.763e-2	2.201e+1
0.861	2.767e-2	2.203e+1
0.862	2.770e-2	2.204e+1
0.863	2.773e-2	2.205e+1
0.864	2.777e-2	2.206e+1
0.865	2.780e-2	2.208e+1
0.866	2.784e-2	2.209e+1
0.867	2.787e-2	2.210e+1
0.868	2.790e-2	2.211e+1
0.869	2.793e-2	2.213e+1
0.870	2.797e-2	2.214e+1
0.871	2.800e-2	2.215e+1
0.872	2.804e-2	2.216e+1
0.873	2.807e-2	2.218e+1
0.874	2.810e-2	2.219e+1
0.875	2.813e-2	2.220e+1
0.876	2.817e-2	2.221e+1
0.877	2.820e-2	2.223e+1
0.878	2.824e-2	2.224e+1
0.879	2.827e-2	2.225e+1
0.880	2.830e-2	2.226e+1
0.881	2.834e-2	2.228e+1
0.882	2.837e-2	2.229e+1
0.883	2.841e-2	2.230e+1
0.884	2.844e-2	2.231e+1
0.885	2.848e-2	2.233e+1
0.886	2.851e-2	2.234e+1
0.887	2.855e-2	2.235e+1
0.888	2.858e-2	2.236e+1
0.889	2.862e-2	2.238e+1
0.890	2.865e-2	2.239e+1
0.891	2.869e-2	2.240e+1
0.892	2.872e-2	2.241e+1
0.893	2.876e-2	2.243e+1
0.894	2.879e-2	2.244e+1
0.895	2.883e-2	2.245e+1
0.896	2.886e-2	2.246e+1
0.897	2.890e-2	2.248e+1
0.898	2.893e-2	2.249e+1
0.899	2.897e-2	2.250e+1
Segment 2:
0.900	2.894e-2	2.251e+1
0.899	2.878e-2	2.253e+1
0.898	2.862e-2	2.254e+1
0.897	2.846e-2	2.255e+1
0.896	2.830e-2	2.256e+1
0.895	2.815e-2	2.258e+1
0.894	2.800e-2	2.259e+1
0.893	2.785e-2	2.260e+1
0.892	2.770e-2	2.261e+1
0.891	2.756e-2	2.263e+1
0.890	2.741e-2	2.264e+1
0.889	2.727e-2	2.265e+1
0.888	2.713e-2	2.266e+1
0.887	2.699e-2	2.268e+1
0.886	2.685e-2	2.269e+1
0.885	2.671e-2	2.270e+1
0.884	2.658e-2	2.271e+1
0.883	2.644e-2	2.273e+1
0.882	2.631e-2	2.274e+1
0.881	2.618e-2	2.275e+1
0.880	2.605e-2	2.276e+1
0.879	2.591e-2	2.278e+1
0.878	2.578e-2	2.279e+1
0.877	2.566e-2	2.280e+1
0.876	2.553e-2	2.281e+1
0.875	2.540e-2	2.283e+1
0.874	2.527e-2	2.284e+1
0.873	2.515e-2	2.285e+1
0.872	2.502e-2	2.286e+1
0.871	2.490e-2	2.288e+1
0.870	2.478e-2	2.289e+1
0.869	2.465e-2	2.290e+1
0.868	2.453e-2	2.291e+1
0.867	2.441e-2	2.293e+1
0.866	2.429e-2	2.294e+1
0.865	2.417e-2	2.295e+1
0.864	2.405e-2	2.296e+1
0.863	2.393e-2	2.298e+1
0.862	2.382e-2	2.299e+1
0.861	2.370e-2	2.300e+1
0.860	2.358e-2	2.301e+1
0.859	2.347e-2	2.303e+1
0.858	2.335e-2	2.304e+1
0.857	2.324e-2	2.305e+1
0.856	2.312e-2	2.306e+1
0.855	2.301e-2	2.308e+1
0.854	2.290e-2	2.309e+1
0.853	2.278e-2	2.310e+1
0.852	2.267e-2	2.311e+1
0.851	2.256e-2	2.313e+1
0.850	2.245e-2	2.314e+1
0.849	2.234e-2	2.315e+1
0.848	2.223e-2	2.316e+1
0.847	2.212e-2	2.318e+1
0.846	2.201e-2	2.319e+1
0.845	2.190e-2	2.320e+1
0.844	2.179e-2	2.321e+1
0.843	2.168e-2	2.323e+1
0.842	2.158e-2	2.324e+1
0.841	2.147e-2	2.325e+1
0.840	2.136e-2	2.326e+1
0.839	2.126e-2	2.328e+1
0.838	2.115e-2	2.329e+1
0.837	2.105e-2	2.330e+1
0.836	2.094e-2	2.331e+1
0.835	2.084e-2	2.333e+1
0.834	2.073e-2	2.334e+1
0.833	2.063e-2	2.335e+1
0.832	2.053e-2	2.336e+1
0.831	2.043e-2	2.338e+1
0.830	2.032e-2	2.339e+1
0.829	2.022e-2	2.340e+1
0.828	2.012e-2	2.341e+1
0.827	2.002e-2	2.343e+1
0.826	1.992e-2	2.344e+1
0.825	1.982e-2	2.345e+1
0.824	1.972e-2	2.346e+1
0.823	1.962e-2	2.348e+1
0.822	1.952e-2	2.349e+1
0.821	1.942e-2	2.350e+1
0.820	1.932e-2	2.351e+1
0.819	1.922e-2	2.353e+1
0.818	1.913e-2	2.354e+1
0.817	1.903e-2	2.355e+1
0.816	1.893e-2	2.356e+1
0.815	1.884e-2	2.358e+1
0.814	1.874e-2	2.359e+1
0.813	1.864e-2	2.360e+1
0.812	1.855e-2	2.361e+1
0.811	1.845e-2	2.363e+1
0.810	1.836e-2	2.364e+1
0.809	1.826e-2	2.365e+1
0.808	1.817e-2	2.366e+1
0.807	1.807e-2	2.368e+1
0.806	1.798e-2	2.369e+1
0.805	1.789e-2	2.370e+1
0.804	1.779e-2	2.371e+1
0.803	1.770e-2	2.373e+1
0.802	1.761e-2	2.374e+1
0.801	1.752e-2	2.375e+1
0.800	1.743e-2	2.376e+1
0.799	1.734e-2	2.378e+1
0.798	1.725e-2	2.379e+1
0.797	1.716e-2	2.380e+1
0.796	1.706e-2	2.381e+1
0.795	1.697e-2	2.383e+1
0.794	1.688e-2	2.384e+1
0.793	1.679e-2	2.385e+1
0.792	1.670e-2	2.386e+1
0.791	1.661e-2	2.388e+1
0.790	1.653e-2	2.389e+1
0.789	1.644e-2	2.390e+1
0.788	1.635e-2	2.391e+1
0.787	1.626e-2	2.393e+1
0.786	1.617e-2	2.394e+1
0.785	1.609e-2	2.395e+1
0.784	1.600e-2	2.396e+1
0.783	1.591e-2	2.398e+1
0.782	1.583e-2	2.399e+1
0.781	1.574e-2	2.400e+1
0.780	1.565e-2	2.401e+1
0.779	1.557e-2	2.403e+1
0.778	1.548e-2	2.404e+1
0.777	1.539e-2	2.405e+1
0.776	1.531e-2	2.406e+1
0.775	1.522e-2	2.408e+1
0.774	1.514e-2	2.409e+1
0.773	1.505e-2	2.410e+1
0.772	1.497e-2	2.411e+1
0.771	1.489e-2	2.413e+1
0.770	1.480e-2	2.414e+1
0.769	1.472e-2	2.415e+1
0.768	1.463e-2	2.416e+1
0.767	1.455e-2	2.418e+1
0.766	1.447e-2	2.419e+1
0.765	1.439e-2	2.420e+1
0.764	1.431e-2	2.421e+1
0.763	1.422e-2	2.423e+1
0.762	1.414e-2	2.424e+1
0.761	1.406e-2	2.425e+1
0.760	1.398e-2	2.426e+1
0.759	1.390e-2	2.428e+1
0.758	1.382e-2	2.429e+1
0.757	1.374e-2	2.430e+1
0.756	1.366e-2	2.431e+1
0.755	1.358e-2	2.433e+1
0.754	1.350e-2	2.434e+1
0.753	1.342e-2	2.435e+1
0.752	1.334e-2	2.436e+1
0.751	1.326e-2	2.438e+1
0.750	1.318e-2	2.439e+1
0.749	1.310e-2	2.440e+1
0.748	1.302e-2	2.441e+1
0.747	1.294e-2	2.443e+1
0.746	1.287e-2	2.444e+1
0.745	1.279e-2	2.445e+1
0.744	1.271e-2	2.446e+1
0.743	1.264e-2	2.448e+1
0.742	1.256e-2	2.449e+1
0.741	1.248e-2	2.450e+1
0.740	1.240e-2	2.451e+1
0.739	1.233e-2	2.453e+1
0.738	1.225e-2	2.454e+1
0.737	1.218e-2	2.455e+1
0.736	1.210e-2	2.456e+1
[truncated: 5,237 more rows]
