# Supplementary material for: Hydrothermal synthesis of hierarchical microstructure tungsten oxide/carbon nanocomposite for supercapacitor application
Source: Sci Rep. 2023 Dec 8;13:21732. doi: 10.1038/s41598-023-48958-w (PMC10709354; doi:10.1038/s41598-023-48958-w)
Supplement: Supplementary file 1 — Supplementary Information 1. [file 41598_2023_48958_MOESM1_ESM.zip › Raw Data/6 Electrochemistry/Cyclic Voltammetry/WO3-C at diff. scan rates/7 WO3-C Scan Rate 200.csv]

July 19	2023 18:27:38
Cyclic Voltammetry
File: c:\users\nsb 111 lab\desktop\shanna\07-18-23_calcined_cu_koh\cyclic voltammetry\e3\7 e3 scan rate 0.2.csv
Data Source: Experiment
Instrument Model: CHI760E
Header:
Note:
Init E (V) = -0.9
High E (V) = 0.9
Low E (V) = -0.9
Init P/N = P
Scan Rate (V/s) = 0.2
Segment = 4
Sample Interval (V) = 0.001
Quiet Time (sec) = 2
Sensitivity (A/V) = 0.01
Segment 1:
Ep = -0.293V
ip = 3.301e-3A
Ah = 1.478e-3C
Segment 2:
Ep = -0.717V
ip = -7.049e-3A
Ah = -3.865e-3C
Segment 3:
Segment 4:
Ep = -0.724V
ip = -7.172e-3A
Ah = -3.729e-3C
Potential/V	Current/A	Time/s
Segment 1:
-0.900	-5.312e-3	5.000e-3
-0.899	-5.257e-3	1.000e-2
-0.898	-5.212e-3	1.500e-2
-0.897	-5.170e-3	2.000e-2
-0.896	-5.129e-3	2.500e-2
-0.895	-5.088e-3	3.000e-2
-0.894	-5.047e-3	3.500e-2
-0.893	-5.007e-3	4.000e-2
-0.892	-4.966e-3	4.500e-2
-0.891	-4.927e-3	5.000e-2
-0.890	-4.887e-3	5.500e-2
-0.889	-4.848e-3	6.000e-2
-0.888	-4.809e-3	6.500e-2
-0.887	-4.769e-3	7.000e-2
-0.886	-4.730e-3	7.500e-2
-0.885	-4.692e-3	8.000e-2
-0.884	-4.652e-3	8.500e-2
-0.883	-4.615e-3	9.000e-2
-0.882	-4.579e-3	9.500e-2
-0.881	-4.542e-3	1.000e-1
-0.880	-4.504e-3	1.050e-1
-0.879	-4.467e-3	1.100e-1
-0.878	-4.430e-3	1.150e-1
-0.877	-4.393e-3	1.200e-1
-0.876	-4.359e-3	1.250e-1
-0.875	-4.325e-3	1.300e-1
-0.874	-4.289e-3	1.350e-1
-0.873	-4.253e-3	1.400e-1
-0.872	-4.219e-3	1.450e-1
-0.871	-4.185e-3	1.500e-1
-0.870	-4.150e-3	1.550e-1
-0.869	-4.117e-3	1.600e-1
-0.868	-4.084e-3	1.650e-1
-0.867	-4.051e-3	1.700e-1
-0.866	-4.019e-3	1.750e-1
-0.865	-3.987e-3	1.800e-1
-0.864	-3.954e-3	1.850e-1
-0.863	-3.922e-3	1.900e-1
-0.862	-3.893e-3	1.950e-1
-0.861	-3.862e-3	2.000e-1
-0.860	-3.832e-3	2.050e-1
-0.859	-3.803e-3	2.100e-1
-0.858	-3.774e-3	2.150e-1
-0.857	-3.744e-3	2.200e-1
-0.856	-3.715e-3	2.250e-1
-0.855	-3.687e-3	2.300e-1
-0.854	-3.659e-3	2.350e-1
-0.853	-3.632e-3	2.400e-1
-0.852	-3.605e-3	2.450e-1
-0.851	-3.578e-3	2.500e-1
-0.850	-3.551e-3	2.550e-1
-0.849	-3.525e-3	2.600e-1
-0.848	-3.500e-3	2.650e-1
-0.847	-3.474e-3	2.700e-1
-0.846	-3.449e-3	2.750e-1
-0.845	-3.425e-3	2.800e-1
-0.844	-3.401e-3	2.850e-1
-0.843	-3.377e-3	2.900e-1
-0.842	-3.355e-3	2.950e-1
-0.841	-3.332e-3	3.000e-1
-0.840	-3.309e-3	3.050e-1
-0.839	-3.287e-3	3.100e-1
-0.838	-3.265e-3	3.150e-1
-0.837	-3.243e-3	3.200e-1
-0.836	-3.221e-3	3.250e-1
-0.835	-3.201e-3	3.300e-1
-0.834	-3.179e-3	3.350e-1
-0.833	-3.158e-3	3.400e-1
-0.832	-3.139e-3	3.450e-1
-0.831	-3.119e-3	3.500e-1
-0.830	-3.099e-3	3.550e-1
-0.829	-3.080e-3	3.600e-1
-0.828	-3.061e-3	3.650e-1
-0.827	-3.042e-3	3.700e-1
-0.826	-3.024e-3	3.750e-1
-0.825	-3.007e-3	3.800e-1
-0.824	-2.988e-3	3.850e-1
-0.823	-2.970e-3	3.900e-1
-0.822	-2.953e-3	3.950e-1
-0.821	-2.936e-3	4.000e-1
-0.820	-2.919e-3	4.050e-1
-0.819	-2.901e-3	4.100e-1
-0.818	-2.885e-3	4.150e-1
-0.817	-2.869e-3	4.200e-1
-0.816	-2.854e-3	4.250e-1
-0.815	-2.839e-3	4.300e-1
-0.814	-2.823e-3	4.350e-1
-0.813	-2.807e-3	4.400e-1
-0.812	-2.793e-3	4.450e-1
-0.811	-2.779e-3	4.500e-1
-0.810	-2.765e-3	4.550e-1
-0.809	-2.751e-3	4.600e-1
-0.808	-2.737e-3	4.650e-1
-0.807	-2.722e-3	4.700e-1
-0.806	-2.709e-3	4.750e-1
-0.805	-2.696e-3	4.800e-1
-0.804	-2.682e-3	4.850e-1
-0.803	-2.670e-3	4.900e-1
-0.802	-2.657e-3	4.950e-1
-0.801	-2.644e-3	5.000e-1
-0.800	-2.630e-3	5.050e-1
-0.799	-2.618e-3	5.100e-1
-0.798	-2.606e-3	5.150e-1
-0.797	-2.593e-3	5.200e-1
-0.796	-2.582e-3	5.250e-1
-0.795	-2.570e-3	5.300e-1
-0.794	-2.558e-3	5.350e-1
-0.793	-2.546e-3	5.400e-1
-0.792	-2.535e-3	5.450e-1
-0.791	-2.523e-3	5.500e-1
-0.790	-2.511e-3	5.550e-1
-0.789	-2.501e-3	5.600e-1
-0.788	-2.489e-3	5.650e-1
-0.787	-2.478e-3	5.700e-1
-0.786	-2.468e-3	5.750e-1
-0.785	-2.458e-3	5.800e-1
-0.784	-2.447e-3	5.850e-1
-0.783	-2.437e-3	5.900e-1
-0.782	-2.427e-3	5.950e-1
-0.781	-2.417e-3	6.000e-1
-0.780	-2.406e-3	6.050e-1
-0.779	-2.396e-3	6.100e-1
-0.778	-2.386e-3	6.150e-1
-0.777	-2.375e-3	6.200e-1
-0.776	-2.367e-3	6.250e-1
-0.775	-2.357e-3	6.300e-1
-0.774	-2.348e-3	6.350e-1
-0.773	-2.338e-3	6.400e-1
-0.772	-2.329e-3	6.450e-1
-0.771	-2.321e-3	6.500e-1
-0.770	-2.312e-3	6.550e-1
-0.769	-2.303e-3	6.600e-1
-0.768	-2.294e-3	6.650e-1
-0.767	-2.285e-3	6.700e-1
-0.766	-2.276e-3	6.750e-1
-0.765	-2.268e-3	6.800e-1
-0.764	-2.259e-3	6.850e-1
-0.763	-2.251e-3	6.900e-1
-0.762	-2.243e-3	6.950e-1
-0.761	-2.235e-3	7.000e-1
-0.760	-2.226e-3	7.050e-1
-0.759	-2.219e-3	7.100e-1
-0.758	-2.211e-3	7.150e-1
-0.757	-2.203e-3	7.200e-1
-0.756	-2.196e-3	7.250e-1
-0.755	-2.189e-3	7.300e-1
-0.754	-2.180e-3	7.350e-1
-0.753	-2.172e-3	7.400e-1
-0.752	-2.165e-3	7.450e-1
-0.751	-2.158e-3	7.500e-1
-0.750	-2.150e-3	7.550e-1
-0.749	-2.143e-3	7.600e-1
-0.748	-2.136e-3	7.650e-1
-0.747	-2.128e-3	7.700e-1
-0.746	-2.121e-3	7.750e-1
-0.745	-2.114e-3	7.800e-1
-0.744	-2.107e-3	7.850e-1
-0.743	-2.100e-3	7.900e-1
-0.742	-2.093e-3	7.950e-1
-0.741	-2.086e-3	8.000e-1
-0.740	-2.079e-3	8.050e-1
-0.739	-2.073e-3	8.100e-1
-0.738	-2.066e-3	8.150e-1
-0.737	-2.059e-3	8.200e-1
-0.736	-2.053e-3	8.250e-1
-0.735	-2.047e-3	8.300e-1
-0.734	-2.039e-3	8.350e-1
-0.733	-2.033e-3	8.400e-1
-0.732	-2.027e-3	8.450e-1
-0.731	-2.021e-3	8.500e-1
-0.730	-2.014e-3	8.550e-1
-0.729	-2.008e-3	8.600e-1
-0.728	-2.002e-3	8.650e-1
-0.727	-1.995e-3	8.700e-1
-0.726	-1.989e-3	8.750e-1
-0.725	-1.984e-3	8.800e-1
-0.724	-1.977e-3	8.850e-1
-0.723	-1.971e-3	8.900e-1
-0.722	-1.965e-3	8.950e-1
-0.721	-1.959e-3	9.000e-1
-0.720	-1.953e-3	9.050e-1
-0.719	-1.947e-3	9.100e-1
-0.718	-1.942e-3	9.150e-1
-0.717	-1.935e-3	9.200e-1
-0.716	-1.929e-3	9.250e-1
-0.715	-1.924e-3	9.300e-1
-0.714	-1.918e-3	9.350e-1
-0.713	-1.912e-3	9.400e-1
-0.712	-1.907e-3	9.450e-1
-0.711	-1.901e-3	9.500e-1
-0.710	-1.895e-3	9.550e-1
-0.709	-1.890e-3	9.600e-1
-0.708	-1.885e-3	9.650e-1
-0.707	-1.879e-3	9.700e-1
-0.706	-1.874e-3	9.750e-1
-0.705	-1.868e-3	9.800e-1
-0.704	-1.863e-3	9.850e-1
-0.703	-1.857e-3	9.900e-1
-0.702	-1.852e-3	9.950e-1
-0.701	-1.846e-3	1.000e+0
-0.700	-1.841e-3	1.005e+0
-0.699	-1.836e-3	1.010e+0
-0.698	-1.831e-3	1.015e+0
-0.697	-1.825e-3	1.020e+0
-0.696	-1.820e-3	1.025e+0
-0.695	-1.815e-3	1.030e+0
-0.694	-1.809e-3	1.035e+0
-0.693	-1.804e-3	1.040e+0
-0.692	-1.799e-3	1.045e+0
-0.691	-1.794e-3	1.050e+0
-0.690	-1.788e-3	1.055e+0
-0.689	-1.783e-3	1.060e+0
-0.688	-1.779e-3	1.065e+0
-0.687	-1.773e-3	1.070e+0
-0.686	-1.767e-3	1.075e+0
-0.685	-1.763e-3	1.080e+0
-0.684	-1.757e-3	1.085e+0
-0.683	-1.752e-3	1.090e+0
-0.682	-1.748e-3	1.095e+0
-0.681	-1.742e-3	1.100e+0
-0.680	-1.737e-3	1.105e+0
-0.679	-1.732e-3	1.110e+0
-0.678	-1.727e-3	1.115e+0
-0.677	-1.721e-3	1.120e+0
-0.676	-1.716e-3	1.125e+0
-0.675	-1.712e-3	1.130e+0
-0.674	-1.706e-3	1.135e+0
-0.673	-1.701e-3	1.140e+0
-0.672	-1.696e-3	1.145e+0
-0.671	-1.691e-3	1.150e+0
-0.670	-1.686e-3	1.155e+0
-0.669	-1.681e-3	1.160e+0
-0.668	-1.676e-3	1.165e+0
-0.667	-1.671e-3	1.170e+0
-0.666	-1.666e-3	1.175e+0
-0.665	-1.661e-3	1.180e+0
-0.664	-1.655e-3	1.185e+0
-0.663	-1.650e-3	1.190e+0
-0.662	-1.645e-3	1.195e+0
-0.661	-1.640e-3	1.200e+0
-0.660	-1.634e-3	1.205e+0
-0.659	-1.630e-3	1.210e+0
-0.658	-1.625e-3	1.215e+0
-0.657	-1.619e-3	1.220e+0
-0.656	-1.614e-3	1.225e+0
-0.655	-1.609e-3	1.230e+0
-0.654	-1.603e-3	1.235e+0
-0.653	-1.598e-3	1.240e+0
-0.652	-1.593e-3	1.245e+0
-0.651	-1.588e-3	1.250e+0
-0.650	-1.582e-3	1.255e+0
-0.649	-1.577e-3	1.260e+0
-0.648	-1.572e-3	1.265e+0
-0.647	-1.566e-3	1.270e+0
-0.646	-1.561e-3	1.275e+0
-0.645	-1.556e-3	1.280e+0
-0.644	-1.550e-3	1.285e+0
-0.643	-1.545e-3	1.290e+0
-0.642	-1.540e-3	1.295e+0
-0.641	-1.534e-3	1.300e+0
-0.640	-1.528e-3	1.305e+0
-0.639	-1.523e-3	1.310e+0
-0.638	-1.518e-3	1.315e+0
-0.637	-1.512e-3	1.320e+0
-0.636	-1.506e-3	1.325e+0
-0.635	-1.501e-3	1.330e+0
-0.634	-1.495e-3	1.335e+0
-0.633	-1.489e-3	1.340e+0
-0.632	-1.485e-3	1.345e+0
-0.631	-1.479e-3	1.350e+0
-0.630	-1.472e-3	1.355e+0
-0.629	-1.467e-3	1.360e+0
-0.628	-1.462e-3	1.365e+0
-0.627	-1.456e-3	1.370e+0
-0.626	-1.450e-3	1.375e+0
-0.625	-1.444e-3	1.380e+0
-0.624	-1.438e-3	1.385e+0
-0.623	-1.431e-3	1.390e+0
-0.622	-1.426e-3	1.395e+0
-0.621	-1.420e-3	1.400e+0
-0.620	-1.413e-3	1.405e+0
-0.619	-1.408e-3	1.410e+0
-0.618	-1.402e-3	1.415e+0
-0.617	-1.395e-3	1.420e+0
-0.616	-1.389e-3	1.425e+0
-0.615	-1.383e-3	1.430e+0
-0.614	-1.375e-3	1.435e+0
-0.613	-1.369e-3	1.440e+0
-0.612	-1.363e-3	1.445e+0
-0.611	-1.356e-3	1.450e+0
-0.610	-1.349e-3	1.455e+0
-0.609	-1.342e-3	1.460e+0
-0.608	-1.335e-3	1.465e+0
-0.607	-1.328e-3	1.470e+0
-0.606	-1.321e-3	1.475e+0
-0.605	-1.314e-3	1.480e+0
-0.604	-1.306e-3	1.485e+0
-0.603	-1.298e-3	1.490e+0
-0.602	-1.291e-3	1.495e+0
-0.601	-1.284e-3	1.500e+0
-0.600	-1.276e-3	1.505e+0
-0.599	-1.269e-3	1.510e+0
-0.598	-1.261e-3	1.515e+0
-0.597	-1.253e-3	1.520e+0
-0.596	-1.245e-3	1.525e+0
-0.595	-1.238e-3	1.530e+0
-0.594	-1.229e-3	1.535e+0
-0.593	-1.221e-3	1.540e+0
-0.592	-1.215e-3	1.545e+0
-0.591	-1.208e-3	1.550e+0
-0.590	-1.201e-3	1.555e+0
-0.589	-1.194e-3	1.560e+0
-0.588	-1.187e-3	1.565e+0
-0.587	-1.179e-3	1.570e+0
-0.586	-1.172e-3	1.575e+0
-0.585	-1.165e-3	1.580e+0
-0.584	-1.158e-3	1.585e+0
-0.583	-1.150e-3	1.590e+0
-0.582	-1.144e-3	1.595e+0
-0.581	-1.137e-3	1.600e+0
-0.580	-1.130e-3	1.605e+0
-0.579	-1.124e-3	1.610e+0
-0.578	-1.118e-3	1.615e+0
-0.577	-1.110e-3	1.620e+0
-0.576	-1.104e-3	1.625e+0
-0.575	-1.098e-3	1.630e+0
-0.574	-1.091e-3	1.635e+0
-0.573	-1.085e-3	1.640e+0
-0.572	-1.079e-3	1.645e+0
-0.571	-1.073e-3	1.650e+0
-0.570	-1.067e-3	1.655e+0
-0.569	-1.061e-3	1.660e+0
-0.568	-1.055e-3	1.665e+0
-0.567	-1.049e-3	1.670e+0
-0.566	-1.043e-3	1.675e+0
-0.565	-1.038e-3	1.680e+0
-0.564	-1.031e-3	1.685e+0
-0.563	-1.026e-3	1.690e+0
-0.562	-1.020e-3	1.695e+0
-0.561	-1.014e-3	1.700e+0
-0.560	-1.008e-3	1.705e+0
-0.559	-1.003e-3	1.710e+0
-0.558	-9.980e-4	1.715e+0
-0.557	-9.917e-4	1.720e+0
-0.556	-9.861e-4	1.725e+0
-0.555	-9.815e-4	1.730e+0
-0.554	-9.751e-4	1.735e+0
-0.553	-9.693e-4	1.740e+0
-0.552	-9.652e-4	1.745e+0
-0.551	-9.592e-4	1.750e+0
-0.550	-9.534e-4	1.755e+0
-0.549	-9.484e-4	1.760e+0
-0.548	-9.431e-4	1.765e+0
-0.547	-9.374e-4	1.770e+0
-0.546	-9.322e-4	1.775e+0
-0.545	-9.272e-4	1.780e+0
-0.544	-9.215e-4	1.785e+0
-0.543	-9.157e-4	1.790e+0
-0.542	-9.111e-4	1.795e+0
-0.541	-9.062e-4	1.800e+0
-0.540	-9.001e-4	1.805e+0
-0.539	-8.953e-4	1.810e+0
-0.538	-8.905e-4	1.815e+0
-0.537	-8.844e-4	1.820e+0
-0.536	-8.795e-4	1.825e+0
-0.535	-8.749e-4	1.830e+0
-0.534	-8.689e-4	1.835e+0
-0.533	-8.638e-4	1.840e+0
-0.532	-8.587e-4	1.845e+0
-0.531	-8.537e-4	1.850e+0
-0.530	-8.477e-4	1.855e+0
-0.529	-8.425e-4	1.860e+0
-0.528	-8.384e-4	1.865e+0
-0.527	-8.316e-4	1.870e+0
-0.526	-8.267e-4	1.875e+0
-0.525	-8.216e-4	1.880e+0
-0.524	-8.156e-4	1.885e+0
-0.523	-8.103e-4	1.890e+0
-0.522	-8.055e-4	1.895e+0
-0.521	-7.999e-4	1.900e+0
-0.520	-7.943e-4	1.905e+0
-0.519	-7.893e-4	1.910e+0
-0.518	-7.843e-4	1.915e+0
-0.517	-7.781e-4	1.920e+0
-0.516	-7.729e-4	1.925e+0
-0.515	-7.682e-4	1.930e+0
-0.514	-7.623e-4	1.935e+0
-0.513	-7.564e-4	1.940e+0
-0.512	-7.510e-4	1.945e+0
-0.511	-7.452e-4	1.950e+0
-0.510	-7.393e-4	1.955e+0
-0.509	-7.341e-4	1.960e+0
-0.508	-7.284e-4	1.965e+0
-0.507	-7.223e-4	1.970e+0
-0.506	-7.165e-4	1.975e+0
-0.505	-7.110e-4	1.980e+0
-0.504	-7.047e-4	1.985e+0
-0.503	-6.983e-4	1.990e+0
-0.502	-6.934e-4	1.995e+0
-0.501	-6.872e-4	2.000e+0
-0.500	-6.800e-4	2.005e+0
-0.499	-6.746e-4	2.010e+0
-0.498	-6.685e-4	2.015e+0
-0.497	-6.611e-4	2.020e+0
-0.496	-6.546e-4	2.025e+0
-0.495	-6.487e-4	2.030e+0
-0.494	-6.414e-4	2.035e+0
-0.493	-6.342e-4	2.040e+0
-0.492	-6.272e-4	2.045e+0
-0.491	-6.204e-4	2.050e+0
-0.490	-6.127e-4	2.055e+0
-0.489	-6.056e-4	2.060e+0
-0.488	-5.988e-4	2.065e+0
-0.487	-5.903e-4	2.070e+0
-0.486	-5.826e-4	2.075e+0
-0.485	-5.751e-4	2.080e+0
-0.484	-5.666e-4	2.085e+0
-0.483	-5.587e-4	2.090e+0
-0.482	-5.505e-4	2.095e+0
-0.481	-5.420e-4	2.100e+0
-0.480	-5.325e-4	2.105e+0
-0.479	-5.239e-4	2.110e+0
-0.478	-5.153e-4	2.115e+0
-0.477	-5.055e-4	2.120e+0
-0.476	-4.963e-4	2.125e+0
-0.475	-4.872e-4	2.130e+0
-0.474	-4.772e-4	2.135e+0
-0.473	-4.669e-4	2.140e+0
-0.472	-4.577e-4	2.145e+0
-0.471	-4.471e-4	2.150e+0
-0.470	-4.362e-4	2.155e+0
-0.469	-4.263e-4	2.160e+0
-0.468	-4.156e-4	2.165e+0
-0.467	-4.040e-4	2.170e+0
-0.466	-3.928e-4	2.175e+0
-0.465	-3.819e-4	2.180e+0
-0.464	-3.702e-4	2.185e+0
-0.463	-3.578e-4	2.190e+0
-0.462	-3.465e-4	2.195e+0
-0.461	-3.346e-4	2.200e+0
-0.460	-3.214e-4	2.205e+0
-0.459	-3.094e-4	2.210e+0
-0.458	-2.969e-4	2.215e+0
-0.457	-2.830e-4	2.220e+0
-0.456	-2.705e-4	2.225e+0
-0.455	-2.573e-4	2.230e+0
-0.454	-2.430e-4	2.235e+0
-0.453	-2.294e-4	2.240e+0
-0.452	-2.158e-4	2.245e+0
-0.451	-2.018e-4	2.250e+0
-0.450	-1.864e-4	2.255e+0
-0.449	-1.723e-4	2.260e+0
-0.448	-1.577e-4	2.265e+0
-0.447	-1.417e-4	2.270e+0
-0.446	-1.266e-4	2.275e+0
-0.445	-1.115e-4	2.280e+0
-0.444	-9.502e-5	2.285e+0
-0.443	-7.871e-5	2.290e+0
-0.442	-6.258e-5	2.295e+0
-0.441	-4.553e-5	2.300e+0
-0.440	-2.728e-5	2.305e+0
-0.439	-1.022e-5	2.310e+0
-0.438	6.495e-6	2.315e+0
-0.437	2.500e-5	2.320e+0
-0.436	4.300e-5	2.325e+0
-0.435	6.038e-5	2.330e+0
-0.434	7.954e-5	2.335e+0
-0.433	9.880e-5	2.340e+0
-0.432	1.170e-4	2.345e+0
-0.431	1.365e-4	2.350e+0
-0.430	1.568e-4	2.355e+0
-0.429	1.760e-4	2.360e+0
-0.428	1.965e-4	2.365e+0
-0.427	2.173e-4	2.370e+0
-0.426	2.382e-4	2.375e+0
-0.425	2.589e-4	2.380e+0
-0.424	2.808e-4	2.385e+0
-0.423	3.027e-4	2.390e+0
-0.422	3.239e-4	2.395e+0
-0.421	3.464e-4	2.400e+0
-0.420	3.687e-4	2.405e+0
-0.419	3.904e-4	2.410e+0
-0.418	4.135e-4	2.415e+0
-0.417	4.380e-4	2.420e+0
-0.416	4.613e-4	2.425e+0
-0.415	4.858e-4	2.430e+0
-0.414	5.108e-4	2.435e+0
-0.413	5.358e-4	2.440e+0
-0.412	5.606e-4	2.445e+0
-0.411	5.857e-4	2.450e+0
-0.410	6.131e-4	2.455e+0
-0.409	6.399e-4	2.460e+0
-0.408	6.659e-4	2.465e+0
-0.407	6.933e-4	2.470e+0
-0.406	7.204e-4	2.475e+0
-0.405	7.479e-4	2.480e+0
-0.404	7.770e-4	2.485e+0
-0.403	8.048e-4	2.490e+0
-0.402	8.332e-4	2.495e+0
-0.401	8.620e-4	2.500e+0
-0.400	8.911e-4	2.505e+0
-0.399	9.202e-4	2.510e+0
-0.398	9.491e-4	2.515e+0
-0.397	9.798e-4	2.520e+0
-0.396	1.010e-3	2.525e+0
-0.395	1.040e-3	2.530e+0
-0.394	1.071e-3	2.535e+0
-0.393	1.102e-3	2.540e+0
-0.392	1.133e-3	2.545e+0
-0.391	1.165e-3	2.550e+0
-0.390	1.198e-3	2.555e+0
-0.389	1.230e-3	2.560e+0
-0.388	1.262e-3	2.565e+0
-0.387	1.295e-3	2.570e+0
-0.386	1.328e-3	2.575e+0
-0.385	1.360e-3	2.580e+0
-0.384	1.394e-3	2.585e+0
-0.383	1.428e-3	2.590e+0
-0.382	1.461e-3	2.595e+0
-0.381	1.495e-3	2.600e+0
-0.380	1.530e-3	2.605e+0
-0.379	1.564e-3	2.610e+0
-0.378	1.599e-3	2.615e+0
-0.377	1.635e-3	2.620e+0
-0.376	1.669e-3	2.625e+0
-0.375	1.704e-3	2.630e+0
-0.374	1.739e-3	2.635e+0
-0.373	1.774e-3	2.640e+0
-0.372	1.810e-3	2.645e+0
-0.371	1.844e-3	2.650e+0
-0.370	1.880e-3	2.655e+0
-0.369	1.916e-3	2.660e+0
-0.368	1.949e-3	2.665e+0
-0.367	1.986e-3	2.670e+0
-0.366	2.021e-3	2.675e+0
-0.365	2.056e-3	2.680e+0
-0.364	2.092e-3	2.685e+0
-0.363	2.127e-3	2.690e+0
-0.362	2.162e-3	2.695e+0
-0.361	2.198e-3	2.700e+0
-0.360	2.234e-3	2.705e+0
-0.359	2.269e-3	2.710e+0
-0.358	2.303e-3	2.715e+0
-0.357	2.340e-3	2.720e+0
-0.356	2.375e-3	2.725e+0
-0.355	2.408e-3	2.730e+0
-0.354	2.443e-3	2.735e+0
-0.353	2.478e-3	2.740e+0
-0.352	2.511e-3	2.745e+0
-0.351	2.545e-3	2.750e+0
-0.350	2.579e-3	2.755e+0
-0.349	2.611e-3	2.760e+0
-0.348	2.644e-3	2.765e+0
-0.347	2.677e-3	2.770e+0
-0.346	2.709e-3	2.775e+0
-0.345	2.741e-3	2.780e+0
-0.344	2.773e-3	2.785e+0
-0.343	2.805e-3	2.790e+0
-0.342	2.835e-3	2.795e+0
-0.341	2.865e-3	2.800e+0
-0.340	2.896e-3	2.805e+0
-0.339	2.925e-3	2.810e+0
-0.338	2.954e-3	2.815e+0
-0.337	2.984e-3	2.820e+0
-0.336	3.012e-3	2.825e+0
-0.335	3.040e-3	2.830e+0
-0.334	3.068e-3	2.835e+0
-0.333	3.096e-3	2.840e+0
-0.332	3.123e-3	2.845e+0
-0.331	3.149e-3	2.850e+0
-0.330	3.176e-3	2.855e+0
-0.329	3.201e-3	2.860e+0
-0.328	3.225e-3	2.865e+0
-0.327	3.251e-3	2.870e+0
-0.326	3.275e-3	2.875e+0
-0.325	3.298e-3	2.880e+0
-0.324	3.321e-3	2.885e+0
-0.323	3.343e-3	2.890e+0
-0.322	3.365e-3	2.895e+0
-0.321	3.386e-3	2.900e+0
-0.320	3.408e-3	2.905e+0
-0.319	3.428e-3	2.910e+0
-0.318	3.447e-3	2.915e+0
-0.317	3.467e-3	2.920e+0
-0.316	3.485e-3	2.925e+0
-0.315	3.502e-3	2.930e+0
-0.314	3.519e-3	2.935e+0
-0.313	3.536e-3	2.940e+0
-0.312	3.551e-3	2.945e+0
-0.311	3.566e-3	2.950e+0
-0.310	3.581e-3	2.955e+0
-0.309	3.595e-3	2.960e+0
-0.308	3.608e-3	2.965e+0
-0.307	3.621e-3	2.970e+0
-0.306	3.633e-3	2.975e+0
-0.305	3.644e-3	2.980e+0
-0.304	3.654e-3	2.985e+0
-0.303	3.663e-3	2.990e+0
-0.302	3.671e-3	2.995e+0
-0.301	3.679e-3	3.000e+0
-0.300	3.687e-3	3.005e+0
-0.299	3.692e-3	3.010e+0
-0.298	3.697e-3	3.015e+0
-0.297	3.702e-3	3.020e+0
-0.296	3.705e-3	3.025e+0
-0.295	3.707e-3	3.030e+0
-0.294	3.708e-3	3.035e+0
-0.293	3.709e-3	3.040e+0
-0.292	3.709e-3	3.045e+0
-0.291	3.707e-3	3.050e+0
-0.290	3.706e-3	3.055e+0
-0.289	3.703e-3	3.060e+0
-0.288	3.699e-3	3.065e+0
-0.287	3.695e-3	3.070e+0
-0.286	3.688e-3	3.075e+0
-0.285	3.681e-3	3.080e+0
-0.284	3.674e-3	3.085e+0
-0.283	3.666e-3	3.090e+0
-0.282	3.657e-3	3.095e+0
-0.281	3.647e-3	3.100e+0
-0.280	3.638e-3	3.105e+0
-0.279	3.628e-3	3.110e+0
-0.278	3.616e-3	3.115e+0
-0.277	3.605e-3	3.120e+0
-0.276	3.593e-3	3.125e+0
-0.275	3.581e-3	3.130e+0
-0.274	3.569e-3	3.135e+0
-0.273	3.556e-3	3.140e+0
-0.272	3.543e-3	3.145e+0
-0.271	3.530e-3	3.150e+0
-0.270	3.517e-3	3.155e+0
-0.269	3.505e-3	3.160e+0
-0.268	3.492e-3	3.165e+0
-0.267	3.479e-3	3.170e+0
-0.266	3.466e-3	3.175e+0
-0.265	3.453e-3	3.180e+0
-0.264	3.440e-3	3.185e+0
-0.263	3.429e-3	3.190e+0
-0.262	3.416e-3	3.195e+0
-0.261	3.404e-3	3.200e+0
-0.260	3.393e-3	3.205e+0
-0.259	3.381e-3	3.210e+0
-0.258	3.370e-3	3.215e+0
-0.257	3.360e-3	3.220e+0
-0.256	3.349e-3	3.225e+0
-0.255	3.339e-3	3.230e+0
-0.254	3.330e-3	3.235e+0
-0.253	3.321e-3	3.240e+0
-0.252	3.312e-3	3.245e+0
-0.251	3.303e-3	3.250e+0
-0.250	3.296e-3	3.255e+0
-0.249	3.289e-3	3.260e+0
-0.248	3.281e-3	3.265e+0
-0.247	3.275e-3	3.270e+0
-0.246	3.269e-3	3.275e+0
-0.245	3.262e-3	3.280e+0
-0.244	3.258e-3	3.285e+0
-0.243	3.253e-3	3.290e+0
-0.242	3.248e-3	3.295e+0
-0.241	3.244e-3	3.300e+0
-0.240	3.241e-3	3.305e+0
-0.239	3.238e-3	3.310e+0
-0.238	3.235e-3	3.315e+0
-0.237	3.234e-3	3.320e+0
-0.236	3.232e-3	3.325e+0
-0.235	3.230e-3	3.330e+0
-0.234	3.230e-3	3.335e+0
-0.233	3.230e-3	3.340e+0
-0.232	3.230e-3	3.345e+0
-0.231	3.231e-3	3.350e+0
-0.230	3.232e-3	3.355e+0
-0.229	3.234e-3	3.360e+0
-0.228	3.236e-3	3.365e+0
-0.227	3.239e-3	3.370e+0
-0.226	3.242e-3	3.375e+0
-0.225	3.245e-3	3.380e+0
-0.224	3.249e-3	3.385e+0
-0.223	3.254e-3	3.390e+0
-0.222	3.259e-3	3.395e+0
-0.221	3.264e-3	3.400e+0
-0.220	3.270e-3	3.405e+0
-0.219	3.276e-3	3.410e+0
-0.218	3.282e-3	3.415e+0
-0.217	3.290e-3	3.420e+0
-0.216	3.298e-3	3.425e+0
-0.215	3.306e-3	3.430e+0
-0.214	3.314e-3	3.435e+0
-0.213	3.323e-3	3.440e+0
-0.212	3.332e-3	3.445e+0
-0.211	3.342e-3	3.450e+0
-0.210	3.353e-3	3.455e+0
-0.209	3.364e-3	3.460e+0
-0.208	3.374e-3	3.465e+0
-0.207	3.387e-3	3.470e+0
-0.206	3.399e-3	3.475e+0
-0.205	3.411e-3	3.480e+0
-0.204	3.425e-3	3.485e+0
-0.203	3.438e-3	3.490e+0
-0.202	3.451e-3	3.495e+0
-0.201	3.465e-3	3.500e+0
-0.200	3.481e-3	3.505e+0
-0.199	3.496e-3	3.510e+0
-0.198	3.510e-3	3.515e+0
-0.197	3.526e-3	3.520e+0
-0.196	3.542e-3	3.525e+0
-0.195	3.558e-3	3.530e+0
-0.194	3.576e-3	3.535e+0
-0.193	3.594e-3	3.540e+0
-0.192	3.612e-3	3.545e+0
-0.191	3.630e-3	3.550e+0
-0.190	3.650e-3	3.555e+0
-0.189	3.669e-3	3.560e+0
-0.188	3.688e-3	3.565e+0
-0.187	3.709e-3	3.570e+0
-0.186	3.730e-3	3.575e+0
-0.185	3.750e-3	3.580e+0
-0.184	3.772e-3	3.585e+0
-0.183	3.795e-3	3.590e+0
-0.182	3.817e-3	3.595e+0
-0.181	3.840e-3	3.600e+0
-0.180	3.864e-3	3.605e+0
-0.179	3.887e-3	3.610e+0
-0.178	3.912e-3	3.615e+0
-0.177	3.938e-3	3.620e+0
-0.176	3.962e-3	3.625e+0
-0.175	3.988e-3	3.630e+0
-0.174	4.014e-3	3.635e+0
-0.173	4.041e-3	3.640e+0
-0.172	4.068e-3	3.645e+0
-0.171	4.094e-3	3.650e+0
-0.170	4.123e-3	3.655e+0
-0.169	4.150e-3	3.660e+0
-0.168	4.178e-3	3.665e+0
-0.167	4.208e-3	3.670e+0
-0.166	4.237e-3	3.675e+0
-0.165	4.267e-3	3.680e+0
-0.164	4.298e-3	3.685e+0
-0.163	4.328e-3	3.690e+0
-0.162	4.359e-3	3.695e+0
-0.161	4.390e-3	3.700e+0
-0.160	4.423e-3	3.705e+0
-0.159	4.455e-3	3.710e+0
-0.158	4.487e-3	3.715e+0
-0.157	4.520e-3	3.720e+0
-0.156	4.554e-3	3.725e+0
-0.155	4.586e-3	3.730e+0
-0.154	4.621e-3	3.735e+0
-0.153	4.656e-3	3.740e+0
-0.152	4.691e-3	3.745e+0
-0.151	4.726e-3	3.750e+0
-0.150	4.762e-3	3.755e+0
-0.149	4.797e-3	3.760e+0
-0.148	4.833e-3	3.765e+0
-0.147	4.870e-3	3.770e+0
-0.146	4.906e-3	3.775e+0
-0.145	4.943e-3	3.780e+0
-0.144	4.980e-3	3.785e+0
-0.143	5.018e-3	3.790e+0
-0.142	5.055e-3	3.795e+0
-0.141	5.091e-3	3.800e+0
-0.140	5.130e-3	3.805e+0
-0.139	5.168e-3	3.810e+0
-0.138	5.206e-3	3.815e+0
-0.137	5.245e-3	3.820e+0
-0.136	5.284e-3	3.825e+0
-0.135	5.323e-3	3.830e+0
-0.134	5.363e-3	3.835e+0
-0.133	5.402e-3	3.840e+0
-0.132	5.442e-3	3.845e+0
-0.131	5.483e-3	3.850e+0
-0.130	5.524e-3	3.855e+0
-0.129	5.563e-3	3.860e+0
-0.128	5.603e-3	3.865e+0
-0.127	5.645e-3	3.870e+0
-0.126	5.685e-3	3.875e+0
-0.125	5.725e-3	3.880e+0
-0.124	5.766e-3	3.885e+0
-0.123	5.807e-3	3.890e+0
-0.122	5.848e-3	3.895e+0
-0.121	5.889e-3	3.900e+0
-0.120	5.930e-3	3.905e+0
-0.119	5.971e-3	3.910e+0
-0.118	6.012e-3	3.915e+0
-0.117	6.053e-3	3.920e+0
-0.116	6.094e-3	3.925e+0
-0.115	6.134e-3	3.930e+0
-0.114	6.176e-3	3.935e+0
-0.113	6.218e-3	3.940e+0
-0.112	6.259e-3	3.945e+0
-0.111	6.300e-3	3.950e+0
-0.110	6.342e-3	3.955e+0
-0.109	6.383e-3	3.960e+0
-0.108	6.423e-3	3.965e+0
-0.107	6.464e-3	3.970e+0
-0.106	6.505e-3	3.975e+0
-0.105	6.545e-3	3.980e+0
-0.104	6.585e-3	3.985e+0
-0.103	6.627e-3	3.990e+0
-0.102	6.665e-3	3.995e+0
-0.101	6.704e-3	4.000e+0
-0.100	6.745e-3	4.005e+0
-0.099	6.784e-3	4.010e+0
-0.098	6.823e-3	4.015e+0
-0.097	6.863e-3	4.020e+0
-0.096	6.902e-3	4.025e+0
-0.095	6.941e-3	4.030e+0
-0.094	6.980e-3	4.035e+0
-0.093	7.019e-3	4.040e+0
-0.092	7.058e-3	4.045e+0
-0.091	7.096e-3	4.050e+0
-0.090	7.134e-3	4.055e+0
-0.089	7.172e-3	4.060e+0
-0.088	7.208e-3	4.065e+0
-0.087	7.247e-3	4.070e+0
-0.086	7.283e-3	4.075e+0
-0.085	7.319e-3	4.080e+0
-0.084	7.356e-3	4.085e+0
-0.083	7.392e-3	4.090e+0
-0.082	7.428e-3	4.095e+0
-0.081	7.463e-3	4.100e+0
-0.080	7.499e-3	4.105e+0
-0.079	7.533e-3	4.110e+0
-0.078	7.567e-3	4.115e+0
-0.077	7.602e-3	4.120e+0
-0.076	7.636e-3	4.125e+0
-0.075	7.669e-3	4.130e+0
-0.074	7.702e-3	4.135e+0
-0.073	7.736e-3	4.140e+0
-0.072	7.767e-3	4.145e+0
-0.071	7.800e-3	4.150e+0
-0.070	7.833e-3	4.155e+0
-0.069	7.865e-3	4.160e+0
-0.068	7.895e-3	4.165e+0
-0.067	7.927e-3	4.170e+0
-0.066	7.957e-3	4.175e+0
-0.065	7.987e-3	4.180e+0
-0.064	8.017e-3	4.185e+0
-0.063	8.046e-3	4.190e+0
-0.062	8.075e-3	4.195e+0
-0.061	8.103e-3	4.200e+0
-0.060	8.133e-3	4.205e+0
-0.059	8.160e-3	4.210e+0
-0.058	8.187e-3	4.215e+0
-0.057	8.215e-3	4.220e+0
-0.056	8.240e-3	4.225e+0
-0.055	8.266e-3	4.230e+0
-0.054	8.293e-3	4.235e+0
-0.053	8.319e-3	4.240e+0
-0.052	8.344e-3	4.245e+0
-0.051	8.369e-3	4.250e+0
-0.050	8.394e-3	4.255e+0
-0.049	8.419e-3	4.260e+0
-0.048	8.442e-3	4.265e+0
-0.047	8.466e-3	4.270e+0
-0.046	8.489e-3	4.275e+0
-0.045	8.511e-3	4.280e+0
-0.044	8.535e-3	4.285e+0
-0.043	8.557e-3	4.290e+0
-0.042	8.579e-3	4.295e+0
-0.041	8.600e-3	4.300e+0
-0.040	8.622e-3	4.305e+0
-0.039	8.643e-3	4.310e+0
-0.038	8.663e-3	4.315e+0
-0.037	8.683e-3	4.320e+0
-0.036	8.703e-3	4.325e+0
-0.035	8.722e-3	4.330e+0
-0.034	8.741e-3	4.335e+0
-0.033	8.760e-3	4.340e+0
-0.032	8.777e-3	4.345e+0
-0.031	8.795e-3	4.350e+0
-0.030	8.813e-3	4.355e+0
-0.029	8.830e-3	4.360e+0
-0.028	8.846e-3	4.365e+0
-0.027	8.863e-3	4.370e+0
-0.026	8.880e-3	4.375e+0
-0.025	8.894e-3	4.380e+0
-0.024	8.910e-3	4.385e+0
-0.023	8.925e-3	4.390e+0
-0.022	8.939e-3	4.395e+0
-0.021	8.954e-3	4.400e+0
-0.020	8.969e-3	4.405e+0
-0.019	8.982e-3	4.410e+0
-0.018	8.995e-3	4.415e+0
-0.017	9.009e-3	4.420e+0
-0.016	9.022e-3	4.425e+0
-0.015	9.033e-3	4.430e+0
-0.014	9.046e-3	4.435e+0
-0.013	9.058e-3	4.440e+0
-0.012	9.069e-3	4.445e+0
-0.011	9.080e-3	4.450e+0
-0.010	9.092e-3	4.455e+0
-0.009	9.102e-3	4.460e+0
-0.008	9.112e-3	4.465e+0
-0.007	9.123e-3	4.470e+0
-0.006	9.133e-3	4.475e+0
-0.005	9.142e-3	4.480e+0
-0.004	9.151e-3	4.485e+0
-0.003	9.161e-3	4.490e+0
-0.002	9.169e-3	4.495e+0
-0.001	9.178e-3	4.500e+0
-0.000	9.188e-3	4.505e+0
0.001	9.197e-3	4.510e+0
0.002	9.204e-3	4.515e+0
0.003	9.212e-3	4.520e+0
0.004	9.220e-3	4.525e+0
0.005	9.227e-3	4.530e+0
0.006	9.234e-3	4.535e+0
0.007	9.242e-3	4.540e+0
0.008	9.248e-3	4.545e+0
0.009	9.255e-3	4.550e+0
0.010	9.262e-3	4.555e+0
0.011	9.268e-3	4.560e+0
0.012	9.274e-3	4.565e+0
0.013	9.280e-3	4.570e+0
0.014	9.287e-3	4.575e+0
0.015	9.293e-3	4.580e+0
0.016	9.298e-3	4.585e+0
0.017	9.305e-3	4.590e+0
0.018	9.310e-3	4.595e+0
0.019	9.316e-3	4.600e+0
0.020	9.323e-3	4.605e+0
0.021	9.328e-3	4.610e+0
0.022	9.333e-3	4.615e+0
0.023	9.339e-3	4.620e+0
0.024	9.345e-3	4.625e+0
0.025	9.350e-3	4.630e+0
0.026	9.356e-3	4.635e+0
0.027	9.362e-3	4.640e+0
0.028	9.368e-3	4.645e+0
0.029	9.374e-3	4.650e+0
0.030	9.380e-3	4.655e+0
0.031	9.386e-3	4.660e+0
0.032	9.392e-3	4.665e+0
0.033	9.399e-3	4.670e+0
0.034	9.406e-3	4.675e+0
0.035	9.411e-3	4.680e+0
0.036	9.418e-3	4.685e+0
0.037	9.425e-3	4.690e+0
0.038	9.431e-3	4.695e+0
0.039	9.437e-3	4.700e+0
0.040	9.444e-3	4.705e+0
0.041	9.450e-3	4.710e+0
0.042	9.456e-3	4.715e+0
0.043	9.464e-3	4.720e+0
0.044	9.471e-3	4.725e+0
0.045	9.477e-3	4.730e+0
0.046	9.485e-3	4.735e+0
0.047	9.492e-3	4.740e+0
0.048	9.499e-3	4.745e+0
0.049	9.506e-3	4.750e+0
0.050	9.514e-3	4.755e+0
0.051	9.521e-3	4.760e+0
0.052	9.529e-3	4.765e+0
0.053	9.537e-3	4.770e+0
0.054	9.545e-3	4.775e+0
0.055	9.552e-3	4.780e+0
0.056	9.560e-3	4.785e+0
0.057	9.568e-3	4.790e+0
0.058	9.576e-3	4.795e+0
0.059	9.584e-3	4.800e+0
0.060	9.593e-3	4.805e+0
0.061	9.600e-3	4.810e+0
0.062	9.608e-3	4.815e+0
0.063	9.617e-3	4.820e+0
0.064	9.625e-3	4.825e+0
0.065	9.633e-3	4.830e+0
0.066	9.642e-3	4.835e+0
0.067	9.651e-3	4.840e+0
0.068	9.659e-3	4.845e+0
0.069	9.667e-3	4.850e+0
0.070	9.677e-3	4.855e+0
0.071	9.685e-3	4.860e+0
0.072	9.693e-3	4.865e+0
0.073	9.703e-3	4.870e+0
0.074	9.712e-3	4.875e+0
0.075	9.720e-3	4.880e+0
0.076	9.729e-3	4.885e+0
0.077	9.738e-3	4.890e+0
0.078	9.747e-3	4.895e+0
0.079	9.756e-3	4.900e+0
0.080	9.765e-3	4.905e+0
0.081	9.774e-3	4.910e+0
0.082	9.782e-3	4.915e+0
0.083	9.792e-3	4.920e+0
0.084	9.801e-3	4.925e+0
0.085	9.809e-3	4.930e+0
0.086	9.818e-3	4.935e+0
0.087	9.827e-3	4.940e+0
0.088	9.835e-3	4.945e+0
0.089	9.845e-3	4.950e+0
0.090	9.854e-3	4.955e+0
0.091	9.863e-3	4.960e+0
0.092	9.872e-3	4.965e+0
0.093	9.882e-3	4.970e+0
0.094	9.891e-3	4.975e+0
0.095	9.900e-3	4.980e+0
0.096	9.909e-3	4.985e+0
0.097	9.919e-3	4.990e+0
0.098	9.928e-3	4.995e+0
0.099	9.937e-3	5.000e+0
0.100	9.947e-3	5.005e+0
0.101	9.956e-3	5.010e+0
0.102	9.965e-3	5.015e+0
0.103	9.976e-3	5.020e+0
0.104	9.985e-3	5.025e+0
0.105	9.995e-3	5.030e+0
0.106	1.000e-2	5.035e+0
0.107	1.001e-2	5.040e+0
0.108	1.002e-2	5.045e+0
0.109	1.003e-2	5.050e+0
0.110	1.004e-2	5.055e+0
0.111	1.005e-2	5.060e+0
0.112	1.006e-2	5.065e+0
0.113	1.007e-2	5.070e+0
0.114	1.008e-2	5.075e+0
0.115	1.009e-2	5.080e+0
0.116	1.010e-2	5.085e+0
0.117	1.011e-2	5.090e+0
0.118	1.012e-2	5.095e+0
0.119	1.013e-2	5.100e+0
0.120	1.014e-2	5.105e+0
0.121	1.015e-2	5.110e+0
0.122	1.016e-2	5.115e+0
0.123	1.018e-2	5.120e+0
0.124	1.019e-2	5.125e+0
0.125	1.020e-2	5.130e+0
0.126	1.021e-2	5.135e+0
0.127	1.022e-2	5.140e+0
0.128	1.023e-2	5.145e+0
0.129	1.024e-2	5.150e+0
0.130	1.025e-2	5.155e+0
0.131	1.026e-2	5.160e+0
0.132	1.028e-2	5.165e+0
0.133	1.029e-2	5.170e+0
0.134	1.030e-2	5.175e+0
0.135	1.031e-2	5.180e+0
0.136	1.032e-2	5.185e+0
0.137	1.033e-2	5.190e+0
0.138	1.035e-2	5.195e+0
0.139	1.036e-2	5.200e+0
0.140	1.037e-2	5.205e+0
0.141	1.038e-2	5.210e+0
0.142	1.039e-2	5.215e+0
0.143	1.041e-2	5.220e+0
0.144	1.042e-2	5.225e+0
0.145	1.043e-2	5.230e+0
0.146	1.044e-2	5.235e+0
0.147	1.046e-2	5.240e+0
0.148	1.047e-2	5.245e+0
0.149	1.048e-2	5.250e+0
0.150	1.050e-2	5.255e+0
0.151	1.051e-2	5.260e+0
0.152	1.052e-2	5.265e+0
0.153	1.054e-2	5.270e+0
0.154	1.055e-2	5.275e+0
0.155	1.057e-2	5.280e+0
0.156	1.058e-2	5.285e+0
0.157	1.059e-2	5.290e+0
0.158	1.061e-2	5.295e+0
0.159	1.062e-2	5.300e+0
0.160	1.064e-2	5.305e+0
0.161	1.065e-2	5.310e+0
0.162	1.067e-2	5.315e+0
0.163	1.068e-2	5.320e+0
0.164	1.070e-2	5.325e+0
0.165	1.071e-2	5.330e+0
0.166	1.073e-2	5.335e+0
0.167	1.074e-2	5.340e+0
0.168	1.076e-2	5.345e+0
0.169	1.077e-2	5.350e+0
0.170	1.079e-2	5.355e+0
0.171	1.080e-2	5.360e+0
0.172	1.082e-2	5.365e+0
0.173	1.084e-2	5.370e+0
0.174	1.085e-2	5.375e+0
0.175	1.087e-2	5.380e+0
0.176	1.088e-2	5.385e+0
0.177	1.090e-2	5.390e+0
0.178	1.092e-2	5.395e+0
0.179	1.093e-2	5.400e+0
0.180	1.095e-2	5.405e+0
0.181	1.097e-2	5.410e+0
0.182	1.099e-2	5.415e+0
0.183	1.100e-2	5.420e+0
0.184	1.102e-2	5.425e+0
0.185	1.104e-2	5.430e+0
0.186	1.106e-2	5.435e+0
0.187	1.108e-2	5.440e+0
0.188	1.109e-2	5.445e+0
0.189	1.111e-2	5.450e+0
0.190	1.113e-2	5.455e+0
0.191	1.115e-2	5.460e+0
0.192	1.117e-2	5.465e+0
0.193	1.118e-2	5.470e+0
0.194	1.120e-2	5.475e+0
0.195	1.122e-2	5.480e+0
0.196	1.124e-2	5.485e+0
0.197	1.126e-2	5.490e+0
0.198	1.128e-2	5.495e+0
0.199	1.130e-2	5.500e+0
0.200	1.132e-2	5.505e+0
0.201	1.134e-2	5.510e+0
0.202	1.136e-2	5.515e+0
0.203	1.138e-2	5.520e+0
0.204	1.140e-2	5.525e+0
0.205	1.142e-2	5.530e+0
0.206	1.144e-2	5.535e+0
0.207	1.146e-2	5.540e+0
0.208	1.148e-2	5.545e+0
0.209	1.150e-2	5.550e+0
0.210	1.152e-2	5.555e+0
0.211	1.154e-2	5.560e+0
0.212	1.156e-2	5.565e+0
0.213	1.159e-2	5.570e+0
0.214	1.161e-2	5.575e+0
0.215	1.163e-2	5.580e+0
0.216	1.165e-2	5.585e+0
0.217	1.167e-2	5.590e+0
0.218	1.169e-2	5.595e+0
0.219	1.172e-2	5.600e+0
0.220	1.174e-2	5.605e+0
0.221	1.176e-2	5.610e+0
0.222	1.178e-2	5.615e+0
0.223	1.181e-2	5.620e+0
0.224	1.183e-2	5.625e+0
0.225	1.185e-2	5.630e+0
0.226	1.188e-2	5.635e+0
0.227	1.190e-2	5.640e+0
0.228	1.192e-2	5.645e+0
0.229	1.194e-2	5.650e+0
0.230	1.197e-2	5.655e+0
0.231	1.199e-2	5.660e+0
0.232	1.202e-2	5.665e+0
0.233	1.204e-2	5.670e+0
0.234	1.206e-2	5.675e+0
0.235	1.209e-2	5.680e+0
0.236	1.211e-2	5.685e+0
0.237	1.214e-2	5.690e+0
0.238	1.216e-2	5.695e+0
0.239	1.219e-2	5.700e+0
0.240	1.221e-2	5.705e+0
0.241	1.224e-2	5.710e+0
0.242	1.226e-2	5.715e+0
0.243	1.229e-2	5.720e+0
0.244	1.231e-2	5.725e+0
0.245	1.234e-2	5.730e+0
0.246	1.236e-2	5.735e+0
0.247	1.239e-2	5.740e+0
0.248	1.241e-2	5.745e+0
0.249	1.244e-2	5.750e+0
0.250	1.247e-2	5.755e+0
0.251	1.249e-2	5.760e+0
0.252	1.252e-2	5.765e+0
0.253	1.254e-2	5.770e+0
0.254	1.257e-2	5.775e+0
0.255	1.260e-2	5.780e+0
0.256	1.262e-2	5.785e+0
0.257	1.265e-2	5.790e+0
0.258	1.268e-2	5.795e+0
0.259	1.270e-2	5.800e+0
0.260	1.273e-2	5.805e+0
0.261	1.276e-2	5.810e+0
0.262	1.279e-2	5.815e+0
0.263	1.281e-2	5.820e+0
0.264	1.284e-2	5.825e+0
0.265	1.287e-2	5.830e+0
0.266	1.290e-2	5.835e+0
0.267	1.293e-2	5.840e+0
0.268	1.295e-2	5.845e+0
0.269	1.298e-2	5.850e+0
0.270	1.301e-2	5.855e+0
0.271	1.304e-2	5.860e+0
0.272	1.306e-2	5.865e+0
0.273	1.309e-2	5.870e+0
0.274	1.312e-2	5.875e+0
0.275	1.315e-2	5.880e+0
0.276	1.318e-2	5.885e+0
0.277	1.321e-2	5.890e+0
0.278	1.324e-2	5.895e+0
0.279	1.326e-2	5.900e+0
0.280	1.329e-2	5.905e+0
0.281	1.332e-2	5.910e+0
0.282	1.335e-2	5.915e+0
0.283	1.338e-2	5.920e+0
0.284	1.341e-2	5.925e+0
0.285	1.344e-2	5.930e+0
0.286	1.347e-2	5.935e+0
0.287	1.350e-2	5.940e+0
0.288	1.353e-2	5.945e+0
0.289	1.356e-2	5.950e+0
0.290	1.359e-2	5.955e+0
0.291	1.362e-2	5.960e+0
0.292	1.365e-2	5.965e+0
0.293	1.368e-2	5.970e+0
0.294	1.371e-2	5.975e+0
0.295	1.374e-2	5.980e+0
0.296	1.377e-2	5.985e+0
0.297	1.381e-2	5.990e+0
0.298	1.384e-2	5.995e+0
0.299	1.387e-2	6.000e+0
0.300	1.390e-2	6.005e+0
0.301	1.393e-2	6.010e+0
0.302	1.396e-2	6.015e+0
0.303	1.399e-2	6.020e+0
0.304	1.402e-2	6.025e+0
0.305	1.406e-2	6.030e+0
0.306	1.409e-2	6.035e+0
0.307	1.412e-2	6.040e+0
0.308	1.415e-2	6.045e+0
0.309	1.418e-2	6.050e+0
0.310	1.422e-2	6.055e+0
0.311	1.425e-2	6.060e+0
0.312	1.428e-2	6.065e+0
0.313	1.431e-2	6.070e+0
0.314	1.434e-2	6.075e+0
0.315	1.438e-2	6.080e+0
0.316	1.441e-2	6.085e+0
0.317	1.444e-2	6.090e+0
0.318	1.447e-2	6.095e+0
0.319	1.451e-2	6.100e+0
0.320	1.454e-2	6.105e+0
0.321	1.457e-2	6.110e+0
0.322	1.460e-2	6.115e+0
0.323	1.464e-2	6.120e+0
0.324	1.467e-2	6.125e+0
0.325	1.470e-2	6.130e+0
0.326	1.474e-2	6.135e+0
0.327	1.477e-2	6.140e+0
0.328	1.480e-2	6.145e+0
0.329	1.483e-2	6.150e+0
0.330	1.487e-2	6.155e+0
0.331	1.490e-2	6.160e+0
0.332	1.494e-2	6.165e+0
0.333	1.497e-2	6.170e+0
0.334	1.500e-2	6.175e+0
0.335	1.504e-2	6.180e+0
0.336	1.507e-2	6.185e+0
0.337	1.511e-2	6.190e+0
0.338	1.514e-2	6.195e+0
0.339	1.517e-2	6.200e+0
0.340	1.521e-2	6.205e+0
0.341	1.524e-2	6.210e+0
0.342	1.528e-2	6.215e+0
0.343	1.531e-2	6.220e+0
0.344	1.535e-2	6.225e+0
0.345	1.538e-2	6.230e+0
0.346	1.541e-2	6.235e+0
0.347	1.545e-2	6.240e+0
0.348	1.548e-2	6.245e+0
0.349	1.552e-2	6.250e+0
0.350	1.555e-2	6.255e+0
0.351	1.559e-2	6.260e+0
0.352	1.562e-2	6.265e+0
0.353	1.566e-2	6.270e+0
0.354	1.569e-2	6.275e+0
0.355	1.573e-2	6.280e+0
0.356	1.576e-2	6.285e+0
0.357	1.580e-2	6.290e+0
0.358	1.583e-2	6.295e+0
0.359	1.587e-2	6.300e+0
0.360	1.591e-2	6.305e+0
0.361	1.594e-2	6.310e+0
0.362	1.598e-2	6.315e+0
0.363	1.601e-2	6.320e+0
0.364	1.605e-2	6.325e+0
0.365	1.608e-2	6.330e+0
0.366	1.612e-2	6.335e+0
0.367	1.615e-2	6.340e+0
0.368	1.619e-2	6.345e+0
0.369	1.622e-2	6.350e+0
0.370	1.626e-2	6.355e+0
0.371	1.630e-2	6.360e+0
0.372	1.633e-2	6.365e+0
0.373	1.637e-2	6.370e+0
0.374	1.641e-2	6.375e+0
0.375	1.644e-2	6.380e+0
0.376	1.648e-2	6.385e+0
0.377	1.652e-2	6.390e+0
0.378	1.655e-2	6.395e+0
0.379	1.659e-2	6.400e+0
0.380	1.663e-2	6.405e+0
0.381	1.666e-2	6.410e+0
0.382	1.670e-2	6.415e+0
0.383	1.674e-2	6.420e+0
0.384	1.677e-2	6.425e+0
0.385	1.681e-2	6.430e+0
0.386	1.685e-2	6.435e+0
0.387	1.688e-2	6.440e+0
0.388	1.692e-2	6.445e+0
0.389	1.696e-2	6.450e+0
0.390	1.699e-2	6.455e+0
0.391	1.703e-2	6.460e+0
0.392	1.707e-2	6.465e+0
0.393	1.711e-2	6.470e+0
0.394	1.714e-2	6.475e+0
0.395	1.718e-2	6.480e+0
0.396	1.722e-2	6.485e+0
0.397	1.726e-2	6.490e+0
0.398	1.729e-2	6.495e+0
0.399	1.733e-2	6.500e+0
0.400	1.737e-2	6.505e+0
0.401	1.741e-2	6.510e+0
0.402	1.744e-2	6.515e+0
0.403	1.748e-2	6.520e+0
0.404	1.752e-2	6.525e+0
0.405	1.756e-2	6.530e+0
0.406	1.759e-2	6.535e+0
0.407	1.763e-2	6.540e+0
0.408	1.767e-2	6.545e+0
0.409	1.771e-2	6.550e+0
0.410	1.775e-2	6.555e+0
0.411	1.779e-2	6.560e+0
0.412	1.782e-2	6.565e+0
0.413	1.786e-2	6.570e+0
0.414	1.790e-2	6.575e+0
0.415	1.794e-2	6.580e+0
0.416	1.798e-2	6.585e+0
0.417	1.802e-2	6.590e+0
0.418	1.806e-2	6.595e+0
0.419	1.809e-2	6.600e+0
0.420	1.813e-2	6.605e+0
0.421	1.817e-2	6.610e+0
0.422	1.821e-2	6.615e+0
0.423	1.825e-2	6.620e+0
0.424	1.829e-2	6.625e+0
0.425	1.832e-2	6.630e+0
0.426	1.836e-2	6.635e+0
0.427	1.840e-2	6.640e+0
0.428	1.844e-2	6.645e+0
0.429	1.848e-2	6.650e+0
0.430	1.852e-2	6.655e+0
0.431	1.856e-2	6.660e+0
0.432	1.860e-2	6.665e+0
0.433	1.864e-2	6.670e+0
0.434	1.868e-2	6.675e+0
0.435	1.871e-2	6.680e+0
0.436	1.875e-2	6.685e+0
0.437	1.879e-2	6.690e+0
0.438	1.883e-2	6.695e+0
0.439	1.887e-2	6.700e+0
0.440	1.891e-2	6.705e+0
0.441	1.895e-2	6.710e+0
0.442	1.899e-2	6.715e+0
0.443	1.903e-2	6.720e+0
0.444	1.907e-2	6.725e+0
0.445	1.911e-2	6.730e+0
0.446	1.915e-2	6.735e+0
0.447	1.919e-2	6.740e+0
0.448	1.923e-2	6.745e+0
0.449	1.927e-2	6.750e+0
0.450	1.931e-2	6.755e+0
0.451	1.935e-2	6.760e+0
0.452	1.939e-2	6.765e+0
0.453	1.943e-2	6.770e+0
0.454	1.947e-2	6.775e+0
0.455	1.950e-2	6.780e+0
0.456	1.954e-2	6.785e+0
0.457	1.959e-2	6.790e+0
0.458	1.962e-2	6.795e+0
0.459	1.966e-2	6.800e+0
0.460	1.971e-2	6.805e+0
0.461	1.975e-2	6.810e+0
0.462	1.978e-2	6.815e+0
0.463	1.983e-2	6.820e+0
0.464	1.987e-2	6.825e+0
0.465	1.991e-2	6.830e+0
0.466	1.995e-2	6.835e+0
0.467	1.999e-2	6.840e+0
0.468	2.003e-2	6.845e+0
0.469	2.007e-2	6.850e+0
0.470	2.011e-2	6.855e+0
0.471	2.015e-2	6.860e+0
0.472	2.019e-2	6.865e+0
0.473	2.023e-2	6.870e+0
0.474	2.027e-2	6.875e+0
0.475	2.031e-2	6.880e+0
0.476	2.035e-2	6.885e+0
0.477	2.039e-2	6.890e+0
0.478	2.044e-2	6.895e+0
0.479	2.048e-2	6.900e+0
0.480	2.052e-2	6.905e+0
0.481	2.056e-2	6.910e+0
0.482	2.060e-2	6.915e+0
0.483	2.064e-2	6.920e+0
0.484	2.068e-2	6.925e+0
0.485	2.072e-2	6.930e+0
0.486	2.076e-2	6.935e+0
0.487	2.080e-2	6.940e+0
0.488	2.084e-2	6.945e+0
0.489	2.088e-2	6.950e+0
0.490	2.092e-2	6.955e+0
0.491	2.096e-2	6.960e+0
0.492	2.100e-2	6.965e+0
0.493	2.105e-2	6.970e+0
0.494	2.109e-2	6.975e+0
0.495	2.113e-2	6.980e+0
0.496	2.117e-2	6.985e+0
0.497	2.121e-2	6.990e+0
0.498	2.125e-2	6.995e+0
0.499	2.129e-2	7.000e+0
0.500	2.134e-2	7.005e+0
0.501	2.138e-2	7.010e+0
0.502	2.142e-2	7.015e+0
0.503	2.146e-2	7.020e+0
0.504	2.150e-2	7.025e+0
0.505	2.154e-2	7.030e+0
0.506	2.158e-2	7.035e+0
0.507	2.163e-2	7.040e+0
0.508	2.167e-2	7.045e+0
0.509	2.171e-2	7.050e+0
0.510	2.175e-2	7.055e+0
0.511	2.179e-2	7.060e+0
0.512	2.183e-2	7.065e+0
0.513	2.188e-2	7.070e+0
0.514	2.192e-2	7.075e+0
0.515	2.196e-2	7.080e+0
0.516	2.200e-2	7.085e+0
0.517	2.204e-2	7.090e+0
0.518	2.208e-2	7.095e+0
0.519	2.213e-2	7.100e+0
0.520	2.217e-2	7.105e+0
0.521	2.221e-2	7.110e+0
0.522	2.225e-2	7.115e+0
0.523	2.229e-2	7.120e+0
0.524	2.233e-2	7.125e+0
0.525	2.237e-2	7.130e+0
0.526	2.241e-2	7.135e+0
0.527	2.246e-2	7.140e+0
0.528	2.250e-2	7.145e+0
0.529	2.254e-2	7.150e+0
0.530	2.258e-2	7.155e+0
0.531	2.262e-2	7.160e+0
0.532	2.267e-2	7.165e+0
0.533	2.271e-2	7.170e+0
0.534	2.275e-2	7.175e+0
0.535	2.280e-2	7.180e+0
0.536	2.284e-2	7.185e+0
0.537	2.288e-2	7.190e+0
0.538	2.292e-2	7.195e+0
0.539	2.296e-2	7.200e+0
0.540	2.301e-2	7.205e+0
0.541	2.305e-2	7.210e+0
0.542	2.309e-2	7.215e+0
0.543	2.314e-2	7.220e+0
0.544	2.318e-2	7.225e+0
0.545	2.322e-2	7.230e+0
0.546	2.326e-2	7.235e+0
0.547	2.330e-2	7.240e+0
0.548	2.335e-2	7.245e+0
0.549	2.339e-2	7.250e+0
0.550	2.343e-2	7.255e+0
0.551	2.347e-2	7.260e+0
0.552	2.351e-2	7.265e+0
0.553	2.356e-2	7.270e+0
0.554	2.360e-2	7.275e+0
0.555	2.364e-2	7.280e+0
0.556	2.368e-2	7.285e+0
0.557	2.372e-2	7.290e+0
0.558	2.377e-2	7.295e+0
0.559	2.381e-2	7.300e+0
0.560	2.385e-2	7.305e+0
0.561	2.389e-2	7.310e+0
0.562	2.393e-2	7.315e+0
0.563	2.398e-2	7.320e+0
0.564	2.402e-2	7.325e+0
0.565	2.406e-2	7.330e+0
0.566	2.410e-2	7.335e+0
0.567	2.415e-2	7.340e+0
0.568	2.419e-2	7.345e+0
0.569	2.423e-2	7.350e+0
0.570	2.427e-2	7.355e+0
0.571	2.432e-2	7.360e+0
0.572	2.436e-2	7.365e+0
0.573	2.440e-2	7.370e+0
0.574	2.444e-2	7.375e+0
0.575	2.449e-2	7.380e+0
0.576	2.453e-2	7.385e+0
0.577	2.457e-2	7.390e+0
0.578	2.461e-2	7.395e+0
0.579	2.465e-2	7.400e+0
0.580	2.470e-2	7.405e+0
0.581	2.474e-2	7.410e+0
0.582	2.478e-2	7.415e+0
0.583	2.482e-2	7.420e+0
0.584	2.487e-2	7.425e+0
0.585	2.491e-2	7.430e+0
0.586	2.495e-2	7.435e+0
0.587	2.500e-2	7.440e+0
0.588	2.504e-2	7.445e+0
0.589	2.508e-2	7.450e+0
0.590	2.512e-2	7.455e+0
0.591	2.517e-2	7.460e+0
0.592	2.521e-2	7.465e+0
0.593	2.525e-2	7.470e+0
0.594	2.529e-2	7.475e+0
0.595	2.533e-2	7.480e+0
0.596	2.538e-2	7.485e+0
0.597	2.542e-2	7.490e+0
0.598	2.546e-2	7.495e+0
0.599	2.550e-2	7.500e+0
0.600	2.555e-2	7.505e+0
0.601	2.559e-2	7.510e+0
0.602	2.563e-2	7.515e+0
0.603	2.567e-2	7.520e+0
0.604	2.572e-2	7.525e+0
0.605	2.576e-2	7.530e+0
0.606	2.580e-2	7.535e+0
0.607	2.584e-2	7.540e+0
0.608	2.589e-2	7.545e+0
0.609	2.593e-2	7.550e+0
0.610	2.597e-2	7.555e+0
0.611	2.602e-2	7.560e+0
0.612	2.606e-2	7.565e+0
0.613	2.610e-2	7.570e+0
0.614	2.614e-2	7.575e+0
0.615	2.619e-2	7.580e+0
0.616	2.623e-2	7.585e+0
0.617	2.627e-2	7.590e+0
0.618	2.631e-2	7.595e+0
0.619	2.636e-2	7.600e+0
0.620	2.640e-2	7.605e+0
0.621	2.644e-2	7.610e+0
0.622	2.648e-2	7.615e+0
0.623	2.653e-2	7.620e+0
0.624	2.657e-2	7.625e+0
0.625	2.661e-2	7.630e+0
0.626	2.665e-2	7.635e+0
0.627	2.670e-2	7.640e+0
0.628	2.674e-2	7.645e+0
0.629	2.678e-2	7.650e+0
0.630	2.683e-2	7.655e+0
0.631	2.687e-2	7.660e+0
0.632	2.691e-2	7.665e+0
0.633	2.695e-2	7.670e+0
0.634	2.700e-2	7.675e+0
0.635	2.704e-2	7.680e+0
0.636	2.708e-2	7.685e+0
0.637	2.712e-2	7.690e+0
0.638	2.716e-2	7.695e+0
0.639	2.721e-2	7.700e+0
0.640	2.725e-2	7.705e+0
0.641	2.729e-2	7.710e+0
0.642	2.733e-2	7.715e+0
0.643	2.738e-2	7.720e+0
0.644	2.742e-2	7.725e+0
0.645	2.746e-2	7.730e+0
0.646	2.751e-2	7.735e+0
0.647	2.755e-2	7.740e+0
0.648	2.759e-2	7.745e+0
0.649	2.763e-2	7.750e+0
0.650	2.768e-2	7.755e+0
0.651	2.772e-2	7.760e+0
0.652	2.776e-2	7.765e+0
0.653	2.780e-2	7.770e+0
0.654	2.785e-2	7.775e+0
0.655	2.789e-2	7.780e+0
0.656	2.793e-2	7.785e+0
0.657	2.797e-2	7.790e+0
0.658	2.802e-2	7.795e+0
0.659	2.806e-2	7.800e+0
0.660	2.810e-2	7.805e+0
0.661	2.814e-2	7.810e+0
0.662	2.819e-2	7.815e+0
0.663	2.823e-2	7.820e+0
0.664	2.827e-2	7.825e+0
0.665	2.832e-2	7.830e+0
0.666	2.836e-2	7.835e+0
0.667	2.840e-2	7.840e+0
0.668	2.844e-2	7.845e+0
0.669	2.849e-2	7.850e+0
0.670	2.853e-2	7.855e+0
0.671	2.857e-2	7.860e+0
0.672	2.861e-2	7.865e+0
0.673	2.866e-2	7.870e+0
0.674	2.870e-2	7.875e+0
0.675	2.874e-2	7.880e+0
0.676	2.879e-2	7.885e+0
0.677	2.884e-2	7.890e+0
0.678	2.888e-2	7.895e+0
0.679	2.892e-2	7.900e+0
0.680	2.896e-2	7.905e+0
0.681	2.901e-2	7.910e+0
0.682	2.905e-2	7.915e+0
0.683	2.909e-2	7.920e+0
0.684	2.913e-2	7.925e+0
0.685	2.918e-2	7.930e+0
0.686	2.922e-2	7.935e+0
0.687	2.926e-2	7.940e+0
0.688	2.930e-2	7.945e+0
0.689	2.935e-2	7.950e+0
0.690	2.939e-2	7.955e+0
0.691	2.943e-2	7.960e+0
0.692	2.947e-2	7.965e+0
0.693	2.952e-2	7.970e+0
0.694	2.956e-2	7.975e+0
0.695	2.960e-2	7.980e+0
0.696	2.965e-2	7.985e+0
0.697	2.969e-2	7.990e+0
0.698	2.973e-2	7.995e+0
0.699	2.977e-2	8.000e+0
0.700	2.982e-2	8.005e+0
0.701	2.986e-2	8.010e+0
0.702	2.990e-2	8.015e+0
0.703	2.995e-2	8.020e+0
0.704	2.999e-2	8.025e+0
0.705	3.003e-2	8.030e+0
0.706	3.008e-2	8.035e+0
0.707	3.012e-2	8.040e+0
0.708	3.016e-2	8.045e+0
0.709	3.020e-2	8.050e+0
0.710	3.025e-2	8.055e+0
0.711	3.029e-2	8.060e+0
0.712	3.033e-2	8.065e+0
0.713	3.038e-2	8.070e+0
0.714	3.042e-2	8.075e+0
0.715	3.046e-2	8.080e+0
0.716	3.051e-2	8.085e+0
0.717	3.055e-2	8.090e+0
0.718	3.059e-2	8.095e+0
0.719	3.064e-2	8.100e+0
0.720	3.068e-2	8.105e+0
0.721	3.073e-2	8.110e+0
0.722	3.077e-2	8.115e+0
0.723	3.081e-2	8.120e+0
0.724	3.086e-2	8.125e+0
0.725	3.090e-2	8.130e+0
0.726	3.094e-2	8.135e+0
0.727	3.099e-2	8.140e+0
0.728	3.103e-2	8.145e+0
0.729	3.107e-2	8.150e+0
0.730	3.111e-2	8.155e+0
0.731	3.116e-2	8.160e+0
0.732	3.120e-2	8.165e+0
0.733	3.124e-2	8.170e+0
0.734	3.129e-2	8.175e+0
0.735	3.133e-2	8.180e+0
0.736	3.138e-2	8.185e+0
0.737	3.142e-2	8.190e+0
0.738	3.147e-2	8.195e+0
0.739	3.151e-2	8.200e+0
0.740	3.155e-2	8.205e+0
0.741	3.160e-2	8.210e+0
0.742	3.164e-2	8.215e+0
0.743	3.168e-2	8.220e+0
0.744	3.173e-2	8.225e+0
0.745	3.177e-2	8.230e+0
0.746	3.181e-2	8.235e+0
0.747	3.186e-2	8.240e+0
0.748	3.190e-2	8.245e+0
0.749	3.194e-2	8.250e+0
0.750	3.199e-2	8.255e+0
0.751	3.203e-2	8.260e+0
0.752	3.207e-2	8.265e+0
0.753	3.212e-2	8.270e+0
0.754	3.216e-2	8.275e+0
0.755	3.221e-2	8.280e+0
0.756	3.225e-2	8.285e+0
0.757	3.229e-2	8.290e+0
0.758	3.234e-2	8.295e+0
0.759	3.238e-2	8.300e+0
0.760	3.242e-2	8.305e+0
0.761	3.247e-2	8.310e+0
0.762	3.251e-2	8.315e+0
0.763	3.256e-2	8.320e+0
0.764	3.260e-2	8.325e+0
0.765	3.264e-2	8.330e+0
0.766	3.269e-2	8.335e+0
0.767	3.273e-2	8.340e+0
0.768	3.278e-2	8.345e+0
0.769	3.282e-2	8.350e+0
0.770	3.287e-2	8.355e+0
0.771	3.291e-2	8.360e+0
0.772	3.295e-2	8.365e+0
0.773	3.300e-2	8.370e+0
0.774	3.305e-2	8.375e+0
0.775	3.309e-2	8.380e+0
0.776	3.313e-2	8.385e+0
0.777	3.318e-2	8.390e+0
0.778	3.322e-2	8.395e+0
0.779	3.327e-2	8.400e+0
0.780	3.331e-2	8.405e+0
0.781	3.335e-2	8.410e+0
0.782	3.340e-2	8.415e+0
0.783	3.344e-2	8.420e+0
0.784	3.349e-2	8.425e+0
0.785	3.353e-2	8.430e+0
0.786	3.357e-2	8.435e+0
0.787	3.362e-2	8.440e+0
0.788	3.366e-2	8.445e+0
0.789	3.371e-2	8.450e+0
0.790	3.375e-2	8.455e+0
0.791	3.380e-2	8.460e+0
0.792	3.384e-2	8.465e+0
0.793	3.389e-2	8.470e+0
0.794	3.393e-2	8.475e+0
0.795	3.397e-2	8.480e+0
0.796	3.402e-2	8.485e+0
0.797	3.407e-2	8.490e+0
0.798	3.411e-2	8.495e+0
0.799	3.415e-2	8.500e+0
0.800	3.420e-2	8.505e+0
0.801	3.424e-2	8.510e+0
0.802	3.429e-2	8.515e+0
0.803	3.433e-2	8.520e+0
0.804	3.438e-2	8.525e+0
0.805	3.442e-2	8.530e+0
0.806	3.447e-2	8.535e+0
0.807	3.451e-2	8.540e+0
0.808	3.455e-2	8.545e+0
0.809	3.460e-2	8.550e+0
0.810	3.465e-2	8.555e+0
0.811	3.469e-2	8.560e+0
0.812	3.474e-2	8.565e+0
0.813	3.478e-2	8.570e+0
0.814	3.483e-2	8.575e+0
0.815	3.487e-2	8.580e+0
0.816	3.491e-2	8.585e+0
0.817	3.496e-2	8.590e+0
0.818	3.500e-2	8.595e+0
0.819	3.505e-2	8.600e+0
0.820	3.510e-2	8.605e+0
0.821	3.514e-2	8.610e+0
0.822	3.519e-2	8.615e+0
0.823	3.523e-2	8.620e+0
0.824	3.528e-2	8.625e+0
0.825	3.532e-2	8.630e+0
0.826	3.537e-2	8.635e+0
0.827	3.541e-2	8.640e+0
0.828	3.546e-2	8.645e+0
0.829	3.550e-2	8.650e+0
0.830	3.555e-2	8.655e+0
0.831	3.559e-2	8.660e+0
0.832	3.564e-2	8.665e+0
0.833	3.568e-2	8.670e+0
0.834	3.573e-2	8.675e+0
0.835	3.577e-2	8.680e+0
0.836	3.582e-2	8.685e+0
0.837	3.587e-2	8.690e+0
0.838	3.591e-2	8.695e+0
0.839	3.596e-2	8.700e+0
0.840	3.600e-2	8.705e+0
0.841	3.605e-2	8.710e+0
0.842	3.609e-2	8.715e+0
0.843	3.614e-2	8.720e+0
0.844	3.618e-2	8.725e+0
0.845	3.623e-2	8.730e+0
0.846	3.627e-2	8.735e+0
0.847	3.632e-2	8.740e+0
0.848	3.636e-2	8.745e+0
0.849	3.641e-2	8.750e+0
0.850	3.645e-2	8.755e+0
0.851	3.650e-2	8.760e+0
0.852	3.654e-2	8.765e+0
0.853	3.658e-2	8.770e+0
0.854	3.663e-2	8.775e+0
0.855	3.667e-2	8.780e+0
0.856	3.672e-2	8.785e+0
0.857	3.676e-2	8.790e+0
0.858	3.681e-2	8.795e+0
0.859	3.685e-2	8.800e+0
0.860	3.690e-2	8.805e+0
0.861	3.695e-2	8.810e+0
0.862	3.699e-2	8.815e+0
0.863	3.704e-2	8.820e+0
0.864	3.708e-2	8.825e+0
0.865	3.713e-2	8.830e+0
0.866	3.717e-2	8.835e+0
0.867	3.722e-2	8.840e+0
0.868	3.727e-2	8.845e+0
0.869	3.731e-2	8.850e+0
0.870	3.736e-2	8.855e+0
0.871	3.741e-2	8.860e+0
0.872	3.745e-2	8.865e+0
0.873	3.750e-2	8.870e+0
0.874	3.754e-2	8.875e+0
0.875	3.759e-2	8.880e+0
0.876	3.763e-2	8.885e+0
0.877	3.768e-2	8.890e+0
0.878	3.772e-2	8.895e+0
0.879	3.777e-2	8.900e+0
0.880	3.782e-2	8.905e+0
0.881	3.786e-2	8.910e+0
0.882	3.791e-2	8.915e+0
0.883	3.795e-2	8.920e+0
0.884	3.800e-2	8.925e+0
0.885	3.804e-2	8.930e+0
0.886	3.809e-2	8.935e+0
0.887	3.813e-2	8.940e+0
0.888	3.817e-2	8.945e+0
0.889	3.822e-2	8.950e+0
0.890	3.827e-2	8.955e+0
0.891	3.831e-2	8.960e+0
0.892	3.836e-2	8.965e+0
0.893	3.840e-2	8.970e+0
0.894	3.845e-2	8.975e+0
0.895	3.849e-2	8.980e+0
0.896	3.854e-2	8.985e+0
0.897	3.859e-2	8.990e+0
0.898	3.863e-2	8.995e+0
0.899	3.868e-2	9.000e+0
Segment 2:
0.900	3.866e-2	9.005e+0
0.899	3.851e-2	9.010e+0
0.898	3.835e-2	9.015e+0
0.897	3.819e-2	9.020e+0
0.896	3.804e-2	9.025e+0
0.895	3.788e-2	9.030e+0
0.894	3.773e-2	9.035e+0
0.893	3.758e-2	9.040e+0
0.892	3.742e-2	9.045e+0
0.891	3.727e-2	9.050e+0
0.890	3.712e-2	9.055e+0
0.889	3.697e-2	9.060e+0
0.888	3.683e-2	9.065e+0
0.887	3.668e-2	9.070e+0
0.886	3.653e-2	9.075e+0
0.885	3.639e-2	9.080e+0
0.884	3.625e-2	9.085e+0
0.883	3.610e-2	9.090e+0
0.882	3.596e-2	9.095e+0
0.881	3.582e-2	9.100e+0
0.880	3.568e-2	9.105e+0
0.879	3.554e-2	9.110e+0
0.878	3.540e-2	9.115e+0
0.877	3.526e-2	9.120e+0
0.876	3.512e-2	9.125e+0
0.875	3.498e-2	9.130e+0
0.874	3.485e-2	9.135e+0
0.873	3.471e-2	9.140e+0
0.872	3.457e-2	9.145e+0
0.871	3.444e-2	9.150e+0
0.870	3.430e-2	9.155e+0
0.869	3.417e-2	9.160e+0
0.868	3.403e-2	9.165e+0
0.867	3.390e-2	9.170e+0
0.866	3.376e-2	9.175e+0
0.865	3.363e-2	9.180e+0
0.864	3.350e-2	9.185e+0
0.863	3.337e-2	9.190e+0
0.862	3.323e-2	9.195e+0
0.861	3.310e-2	9.200e+0
0.860	3.297e-2	9.205e+0
0.859	3.284e-2	9.210e+0
0.858	3.271e-2	9.215e+0
0.857	3.258e-2	9.220e+0
0.856	3.245e-2	9.225e+0
0.855	3.232e-2	9.230e+0
0.854	3.219e-2	9.235e+0
0.853	3.207e-2	9.240e+0
0.852	3.194e-2	9.245e+0
0.851	3.181e-2	9.250e+0
0.850	3.169e-2	9.255e+0
0.849	3.156e-2	9.260e+0
0.848	3.143e-2	9.265e+0
0.847	3.131e-2	9.270e+0
0.846	3.119e-2	9.275e+0
0.845	3.106e-2	9.280e+0
0.844	3.093e-2	9.285e+0
0.843	3.081e-2	9.290e+0
0.842	3.069e-2	9.295e+0
0.841	3.056e-2	9.300e+0
0.840	3.044e-2	9.305e+0
0.839	3.032e-2	9.310e+0
0.838	3.020e-2	9.315e+0
0.837	3.008e-2	9.320e+0
0.836	2.996e-2	9.325e+0
0.835	2.984e-2	9.330e+0
0.834	2.972e-2	9.335e+0
0.833	2.960e-2	9.340e+0
0.832	2.948e-2	9.345e+0
0.831	2.936e-2	9.350e+0
0.830	2.924e-2	9.355e+0
0.829	2.912e-2	9.360e+0
0.828	2.900e-2	9.365e+0
0.827	2.888e-2	9.370e+0
0.826	2.876e-2	9.375e+0
0.825	2.864e-2	9.380e+0
0.824	2.853e-2	9.385e+0
0.823	2.841e-2	9.390e+0
0.822	2.829e-2	9.395e+0
0.821	2.817e-2	9.400e+0
0.820	2.806e-2	9.405e+0
0.819	2.794e-2	9.410e+0
0.818	2.782e-2	9.415e+0
0.817	2.771e-2	9.420e+0
0.816	2.759e-2	9.425e+0
0.815	2.748e-2	9.430e+0
0.814	2.736e-2	9.435e+0
0.813	2.725e-2	9.440e+0
0.812	2.713e-2	9.445e+0
0.811	2.702e-2	9.450e+0
0.810	2.691e-2	9.455e+0
0.809	2.680e-2	9.460e+0
0.808	2.668e-2	9.465e+0
0.807	2.657e-2	9.470e+0
0.806	2.646e-2	9.475e+0
0.805	2.634e-2	9.480e+0
0.804	2.623e-2	9.485e+0
0.803	2.612e-2	9.490e+0
0.802	2.601e-2	9.495e+0
0.801	2.590e-2	9.500e+0
0.800	2.579e-2	9.505e+0
0.799	2.568e-2	9.510e+0
0.798	2.557e-2	9.515e+0
0.797	2.546e-2	9.520e+0
0.796	2.535e-2	9.525e+0
0.795	2.524e-2	9.530e+0
0.794	2.513e-2	9.535e+0
0.793	2.502e-2	9.540e+0
0.792	2.491e-2	9.545e+0
0.791	2.480e-2	9.550e+0
0.790	2.470e-2	9.555e+0
0.789	2.459e-2	9.560e+0
0.788	2.448e-2	9.565e+0
0.787	2.437e-2	9.570e+0
0.786	2.427e-2	9.575e+0
0.785	2.416e-2	9.580e+0
0.784	2.405e-2	9.585e+0
0.783	2.395e-2	9.590e+0
0.782	2.384e-2	9.595e+0
0.781	2.374e-2	9.600e+0
0.780	2.363e-2	9.605e+0
0.779	2.353e-2	9.610e+0
0.778	2.342e-2	9.615e+0
0.777	2.332e-2	9.620e+0
0.776	2.321e-2	9.625e+0
0.775	2.311e-2	9.630e+0
0.774	2.300e-2	9.635e+0
0.773	2.290e-2	9.640e+0
0.772	2.279e-2	9.645e+0
0.771	2.269e-2	9.650e+0
0.770	2.259e-2	9.655e+0
0.769	2.248e-2	9.660e+0
0.768	2.238e-2	9.665e+0
0.767	2.228e-2	9.670e+0
0.766	2.218e-2	9.675e+0
0.765	2.207e-2	9.680e+0
0.764	2.197e-2	9.685e+0
0.763	2.187e-2	9.690e+0
0.762	2.177e-2	9.695e+0
0.761	2.167e-2	9.700e+0
0.760	2.157e-2	9.705e+0
0.759	2.146e-2	9.710e+0
0.758	2.136e-2	9.715e+0
0.757	2.127e-2	9.720e+0
0.756	2.116e-2	9.725e+0
0.755	2.106e-2	9.730e+0
0.754	2.096e-2	9.735e+0
0.753	2.087e-2	9.740e+0
0.752	2.077e-2	9.745e+0
0.751	2.067e-2	9.750e+0
0.750	2.057e-2	9.755e+0
0.749	2.047e-2	9.760e+0
0.748	2.037e-2	9.765e+0
0.747	2.027e-2	9.770e+0
0.746	2.017e-2	9.775e+0
0.745	2.008e-2	9.780e+0
0.744	1.998e-2	9.785e+0
0.743	1.988e-2	9.790e+0
0.742	1.978e-2	9.795e+0
0.741	1.969e-2	9.800e+0
0.740	1.959e-2	9.805e+0
0.739	1.949e-2	9.810e+0
0.738	1.939e-2	9.815e+0
0.737	1.930e-2	9.820e+0
0.736	1.920e-2	9.825e+0
0.735	1.911e-2	9.830e+0
0.734	1.901e-2	9.835e+0
0.733	1.892e-2	9.840e+0
[truncated: 5,234 more rows]
