# Supplementary material for: Hydrothermal synthesis of hierarchical microstructure tungsten oxide/carbon nanocomposite for supercapacitor application
Source: Sci Rep. 2023 Dec 8;13:21732. doi: 10.1038/s41598-023-48958-w (PMC10709354; doi:10.1038/s41598-023-48958-w)
Supplement: Supplementary file 1 — Supplementary Information 1. [file 41598_2023_48958_MOESM1_ESM.zip › Raw Data/6 Electrochemistry/Cyclic Voltammetry/WO3-C at diff. scan rates/3 WO3-C Scan Rate 60.csv]

July 19	2023 18:18:45
Cyclic Voltammetry
File: c:\users\nsb 111 lab\desktop\shanna\07-18-23_calcined_cu_koh\cyclic voltammetry\e3\1 e3 scan rate 0.06.csv
Data Source: Experiment
Instrument Model: CHI760E
Header:
Note:
Init E (V) = -0.9
High E (V) = 0.9
Low E (V) = -0.9
Init P/N = P
Scan Rate (V/s) = 0.06
Segment = 4
Sample Interval (V) = 0.001
Quiet Time (sec) = 2
Sensitivity (A/V) = 0.01
Segment 1:
Ep = -0.324V
ip = 2.179e-3A
Ah = 2.980e-3C
Segment 2:
Ep = -0.640V
ip = -3.870e-3A
Ah = -4.859e-3C
Segment 3:
Ep = -0.333V
ip = 1.951e-3A
Ah = 2.745e-3C
Segment 4:
Ep = -0.646V
ip = -4.021e-3A
Ah = -5.243e-3C
Potential/V	Current/A	Time/s
Segment 1:
-0.900	-6.704e-3	1.667e-2
-0.899	-6.618e-3	3.333e-2
-0.898	-6.534e-3	5.000e-2
-0.897	-6.451e-3	6.667e-2
-0.896	-6.366e-3	8.333e-2
-0.895	-6.281e-3	1.000e-1
-0.894	-6.196e-3	1.167e-1
-0.893	-6.112e-3	1.333e-1
-0.892	-6.028e-3	1.500e-1
-0.891	-5.946e-3	1.667e-1
-0.890	-5.865e-3	1.833e-1
-0.889	-5.783e-3	2.000e-1
-0.888	-5.702e-3	2.167e-1
-0.887	-5.621e-3	2.333e-1
-0.886	-5.541e-3	2.500e-1
-0.885	-5.462e-3	2.667e-1
-0.884	-5.384e-3	2.833e-1
-0.883	-5.307e-3	3.000e-1
-0.882	-5.232e-3	3.167e-1
-0.881	-5.157e-3	3.333e-1
-0.880	-5.084e-3	3.500e-1
-0.879	-5.011e-3	3.667e-1
-0.878	-4.940e-3	3.833e-1
-0.877	-4.869e-3	4.000e-1
-0.876	-4.798e-3	4.167e-1
-0.875	-4.728e-3	4.333e-1
-0.874	-4.659e-3	4.500e-1
-0.873	-4.593e-3	4.667e-1
-0.872	-4.529e-3	4.833e-1
-0.871	-4.465e-3	5.000e-1
-0.870	-4.402e-3	5.167e-1
-0.869	-4.340e-3	5.333e-1
-0.868	-4.279e-3	5.500e-1
-0.867	-4.218e-3	5.667e-1
-0.866	-4.158e-3	5.833e-1
-0.865	-4.100e-3	6.000e-1
-0.864	-4.042e-3	6.167e-1
-0.863	-3.984e-3	6.333e-1
-0.862	-3.927e-3	6.500e-1
-0.861	-3.872e-3	6.667e-1
-0.860	-3.818e-3	6.833e-1
-0.859	-3.766e-3	7.000e-1
-0.858	-3.715e-3	7.167e-1
-0.857	-3.664e-3	7.333e-1
-0.856	-3.614e-3	7.500e-1
-0.855	-3.564e-3	7.667e-1
-0.854	-3.516e-3	7.833e-1
-0.853	-3.470e-3	8.000e-1
-0.852	-3.425e-3	8.167e-1
-0.851	-3.380e-3	8.333e-1
-0.850	-3.337e-3	8.500e-1
-0.849	-3.293e-3	8.667e-1
-0.848	-3.250e-3	8.833e-1
-0.847	-3.206e-3	9.000e-1
-0.846	-3.163e-3	9.167e-1
-0.845	-3.121e-3	9.333e-1
-0.844	-3.081e-3	9.500e-1
-0.843	-3.042e-3	9.667e-1
-0.842	-3.003e-3	9.833e-1
-0.841	-2.966e-3	1.000e+0
-0.840	-2.930e-3	1.017e+0
-0.839	-2.894e-3	1.033e+0
-0.838	-2.860e-3	1.050e+0
-0.837	-2.826e-3	1.067e+0
-0.836	-2.792e-3	1.083e+0
-0.835	-2.760e-3	1.100e+0
-0.834	-2.727e-3	1.117e+0
-0.833	-2.695e-3	1.133e+0
-0.832	-2.664e-3	1.150e+0
-0.831	-2.633e-3	1.167e+0
-0.830	-2.603e-3	1.183e+0
-0.829	-2.574e-3	1.200e+0
-0.828	-2.546e-3	1.217e+0
-0.827	-2.518e-3	1.233e+0
-0.826	-2.491e-3	1.250e+0
-0.825	-2.464e-3	1.267e+0
-0.824	-2.437e-3	1.283e+0
-0.823	-2.412e-3	1.300e+0
-0.822	-2.385e-3	1.317e+0
-0.821	-2.361e-3	1.333e+0
-0.820	-2.337e-3	1.350e+0
-0.819	-2.313e-3	1.367e+0
-0.818	-2.290e-3	1.383e+0
-0.817	-2.268e-3	1.400e+0
-0.816	-2.246e-3	1.417e+0
-0.815	-2.224e-3	1.433e+0
-0.814	-2.203e-3	1.450e+0
-0.813	-2.183e-3	1.467e+0
-0.812	-2.162e-3	1.483e+0
-0.811	-2.142e-3	1.500e+0
-0.810	-2.123e-3	1.517e+0
-0.809	-2.104e-3	1.533e+0
-0.808	-2.086e-3	1.550e+0
-0.807	-2.067e-3	1.567e+0
-0.806	-2.050e-3	1.583e+0
-0.805	-2.033e-3	1.600e+0
-0.804	-2.015e-3	1.617e+0
-0.803	-1.999e-3	1.633e+0
-0.802	-1.982e-3	1.650e+0
-0.801	-1.966e-3	1.667e+0
-0.800	-1.951e-3	1.683e+0
-0.799	-1.935e-3	1.700e+0
-0.798	-1.921e-3	1.717e+0
-0.797	-1.906e-3	1.733e+0
-0.796	-1.891e-3	1.750e+0
-0.795	-1.877e-3	1.767e+0
-0.794	-1.864e-3	1.783e+0
-0.793	-1.850e-3	1.800e+0
-0.792	-1.837e-3	1.817e+0
-0.791	-1.824e-3	1.833e+0
-0.790	-1.812e-3	1.850e+0
-0.789	-1.800e-3	1.867e+0
-0.788	-1.788e-3	1.883e+0
-0.787	-1.776e-3	1.900e+0
-0.786	-1.764e-3	1.917e+0
-0.785	-1.753e-3	1.933e+0
-0.784	-1.742e-3	1.950e+0
-0.783	-1.731e-3	1.967e+0
-0.782	-1.720e-3	1.983e+0
-0.781	-1.710e-3	2.000e+0
-0.780	-1.699e-3	2.017e+0
-0.779	-1.689e-3	2.033e+0
-0.778	-1.679e-3	2.050e+0
-0.777	-1.669e-3	2.067e+0
-0.776	-1.660e-3	2.083e+0
-0.775	-1.650e-3	2.100e+0
-0.774	-1.641e-3	2.117e+0
-0.773	-1.632e-3	2.133e+0
-0.772	-1.623e-3	2.150e+0
-0.771	-1.614e-3	2.167e+0
-0.770	-1.605e-3	2.183e+0
-0.769	-1.596e-3	2.200e+0
-0.768	-1.588e-3	2.217e+0
-0.767	-1.580e-3	2.233e+0
-0.766	-1.572e-3	2.250e+0
-0.765	-1.565e-3	2.267e+0
-0.764	-1.557e-3	2.283e+0
-0.763	-1.550e-3	2.300e+0
-0.762	-1.542e-3	2.317e+0
-0.761	-1.534e-3	2.333e+0
-0.760	-1.527e-3	2.350e+0
-0.759	-1.520e-3	2.367e+0
-0.758	-1.513e-3	2.383e+0
-0.757	-1.507e-3	2.400e+0
-0.756	-1.500e-3	2.417e+0
-0.755	-1.493e-3	2.433e+0
-0.754	-1.486e-3	2.450e+0
-0.753	-1.480e-3	2.467e+0
-0.752	-1.474e-3	2.483e+0
-0.751	-1.467e-3	2.500e+0
-0.750	-1.461e-3	2.517e+0
-0.749	-1.455e-3	2.533e+0
-0.748	-1.449e-3	2.550e+0
-0.747	-1.443e-3	2.567e+0
-0.746	-1.437e-3	2.583e+0
-0.745	-1.431e-3	2.600e+0
-0.744	-1.426e-3	2.617e+0
-0.743	-1.420e-3	2.633e+0
-0.742	-1.414e-3	2.650e+0
-0.741	-1.409e-3	2.667e+0
-0.740	-1.403e-3	2.683e+0
-0.739	-1.398e-3	2.700e+0
-0.738	-1.393e-3	2.717e+0
-0.737	-1.388e-3	2.733e+0
-0.736	-1.383e-3	2.750e+0
-0.735	-1.377e-3	2.767e+0
-0.734	-1.372e-3	2.783e+0
-0.733	-1.367e-3	2.800e+0
-0.732	-1.362e-3	2.817e+0
-0.731	-1.358e-3	2.833e+0
-0.730	-1.353e-3	2.850e+0
-0.729	-1.348e-3	2.867e+0
-0.728	-1.343e-3	2.883e+0
-0.727	-1.338e-3	2.900e+0
-0.726	-1.334e-3	2.917e+0
-0.725	-1.329e-3	2.933e+0
-0.724	-1.325e-3	2.950e+0
-0.723	-1.320e-3	2.967e+0
-0.722	-1.316e-3	2.983e+0
-0.721	-1.311e-3	3.000e+0
-0.720	-1.307e-3	3.017e+0
-0.719	-1.303e-3	3.033e+0
-0.718	-1.298e-3	3.050e+0
-0.717	-1.294e-3	3.067e+0
-0.716	-1.289e-3	3.083e+0
-0.715	-1.285e-3	3.100e+0
-0.714	-1.281e-3	3.117e+0
-0.713	-1.277e-3	3.133e+0
-0.712	-1.273e-3	3.150e+0
-0.711	-1.269e-3	3.167e+0
-0.710	-1.265e-3	3.183e+0
-0.709	-1.261e-3	3.200e+0
-0.708	-1.257e-3	3.217e+0
-0.707	-1.253e-3	3.233e+0
-0.706	-1.249e-3	3.250e+0
-0.705	-1.245e-3	3.267e+0
-0.704	-1.241e-3	3.283e+0
-0.703	-1.237e-3	3.300e+0
-0.702	-1.233e-3	3.317e+0
-0.701	-1.229e-3	3.333e+0
-0.700	-1.226e-3	3.350e+0
-0.699	-1.222e-3	3.367e+0
-0.698	-1.218e-3	3.383e+0
-0.697	-1.214e-3	3.400e+0
-0.696	-1.211e-3	3.417e+0
-0.695	-1.208e-3	3.433e+0
-0.694	-1.205e-3	3.450e+0
-0.693	-1.201e-3	3.467e+0
-0.692	-1.198e-3	3.483e+0
-0.691	-1.194e-3	3.500e+0
-0.690	-1.190e-3	3.517e+0
-0.689	-1.187e-3	3.533e+0
-0.688	-1.183e-3	3.550e+0
-0.687	-1.179e-3	3.567e+0
-0.686	-1.176e-3	3.583e+0
-0.685	-1.172e-3	3.600e+0
-0.684	-1.169e-3	3.617e+0
-0.683	-1.165e-3	3.633e+0
-0.682	-1.162e-3	3.650e+0
-0.681	-1.158e-3	3.667e+0
-0.680	-1.155e-3	3.683e+0
-0.679	-1.151e-3	3.700e+0
-0.678	-1.148e-3	3.717e+0
-0.677	-1.145e-3	3.733e+0
-0.676	-1.141e-3	3.750e+0
-0.675	-1.138e-3	3.767e+0
-0.674	-1.134e-3	3.783e+0
-0.673	-1.130e-3	3.800e+0
-0.672	-1.127e-3	3.817e+0
-0.671	-1.124e-3	3.833e+0
-0.670	-1.120e-3	3.850e+0
-0.669	-1.117e-3	3.867e+0
-0.668	-1.114e-3	3.883e+0
-0.667	-1.110e-3	3.900e+0
-0.666	-1.107e-3	3.917e+0
-0.665	-1.103e-3	3.933e+0
-0.664	-1.100e-3	3.950e+0
-0.663	-1.096e-3	3.967e+0
-0.662	-1.093e-3	3.983e+0
-0.661	-1.090e-3	4.000e+0
-0.660	-1.086e-3	4.017e+0
-0.659	-1.083e-3	4.033e+0
-0.658	-1.079e-3	4.050e+0
-0.657	-1.076e-3	4.067e+0
-0.656	-1.072e-3	4.083e+0
-0.655	-1.069e-3	4.100e+0
-0.654	-1.065e-3	4.117e+0
-0.653	-1.062e-3	4.133e+0
-0.652	-1.058e-3	4.150e+0
-0.651	-1.055e-3	4.167e+0
-0.650	-1.051e-3	4.183e+0
-0.649	-1.048e-3	4.200e+0
-0.648	-1.045e-3	4.217e+0
-0.647	-1.041e-3	4.233e+0
-0.646	-1.037e-3	4.250e+0
-0.645	-1.034e-3	4.267e+0
-0.644	-1.030e-3	4.283e+0
-0.643	-1.027e-3	4.300e+0
-0.642	-1.023e-3	4.317e+0
-0.641	-1.020e-3	4.333e+0
-0.640	-1.017e-3	4.350e+0
-0.639	-1.013e-3	4.367e+0
-0.638	-1.009e-3	4.383e+0
-0.637	-1.006e-3	4.400e+0
-0.636	-1.002e-3	4.417e+0
-0.635	-9.989e-4	4.433e+0
-0.634	-9.955e-4	4.450e+0
-0.633	-9.918e-4	4.467e+0
-0.632	-9.885e-4	4.483e+0
-0.631	-9.848e-4	4.500e+0
-0.630	-9.812e-4	4.517e+0
-0.629	-9.778e-4	4.533e+0
-0.628	-9.742e-4	4.550e+0
-0.627	-9.706e-4	4.567e+0
-0.626	-9.671e-4	4.583e+0
-0.625	-9.632e-4	4.600e+0
-0.624	-9.599e-4	4.617e+0
-0.623	-9.561e-4	4.633e+0
-0.622	-9.523e-4	4.650e+0
-0.621	-9.484e-4	4.667e+0
-0.620	-9.442e-4	4.683e+0
-0.619	-9.404e-4	4.700e+0
-0.618	-9.365e-4	4.717e+0
-0.617	-9.324e-4	4.733e+0
-0.616	-9.284e-4	4.750e+0
-0.615	-9.236e-4	4.767e+0
-0.614	-9.190e-4	4.783e+0
-0.613	-9.150e-4	4.800e+0
-0.612	-9.105e-4	4.817e+0
-0.611	-9.065e-4	4.833e+0
-0.610	-9.021e-4	4.850e+0
-0.609	-8.972e-4	4.867e+0
-0.608	-8.928e-4	4.883e+0
-0.607	-8.880e-4	4.900e+0
-0.606	-8.834e-4	4.917e+0
-0.605	-8.793e-4	4.933e+0
-0.604	-8.743e-4	4.950e+0
-0.603	-8.700e-4	4.967e+0
-0.602	-8.657e-4	4.983e+0
-0.601	-8.609e-4	5.000e+0
-0.600	-8.566e-4	5.017e+0
-0.599	-8.520e-4	5.033e+0
-0.598	-8.475e-4	5.050e+0
-0.597	-8.435e-4	5.067e+0
-0.596	-8.390e-4	5.083e+0
-0.595	-8.346e-4	5.100e+0
-0.594	-8.303e-4	5.117e+0
-0.593	-8.256e-4	5.133e+0
-0.592	-8.214e-4	5.150e+0
-0.591	-8.171e-4	5.167e+0
-0.590	-8.131e-4	5.183e+0
-0.589	-8.093e-4	5.200e+0
-0.588	-8.049e-4	5.217e+0
-0.587	-8.009e-4	5.233e+0
-0.586	-7.969e-4	5.250e+0
-0.585	-7.928e-4	5.267e+0
-0.584	-7.892e-4	5.283e+0
-0.583	-7.851e-4	5.300e+0
-0.582	-7.809e-4	5.317e+0
-0.581	-7.769e-4	5.333e+0
-0.580	-7.729e-4	5.350e+0
-0.579	-7.690e-4	5.367e+0
-0.578	-7.651e-4	5.383e+0
-0.577	-7.612e-4	5.400e+0
-0.576	-7.574e-4	5.417e+0
-0.575	-7.531e-4	5.433e+0
-0.574	-7.491e-4	5.450e+0
-0.573	-7.452e-4	5.467e+0
-0.572	-7.412e-4	5.483e+0
-0.571	-7.375e-4	5.500e+0
-0.570	-7.334e-4	5.517e+0
-0.569	-7.291e-4	5.533e+0
-0.568	-7.253e-4	5.550e+0
-0.567	-7.214e-4	5.567e+0
-0.566	-7.175e-4	5.583e+0
-0.565	-7.136e-4	5.600e+0
-0.564	-7.095e-4	5.617e+0
-0.563	-7.056e-4	5.633e+0
-0.562	-7.016e-4	5.650e+0
-0.561	-6.976e-4	5.667e+0
-0.560	-6.940e-4	5.683e+0
-0.559	-6.901e-4	5.700e+0
-0.558	-6.861e-4	5.717e+0
-0.557	-6.820e-4	5.733e+0
-0.556	-6.778e-4	5.750e+0
-0.555	-6.741e-4	5.767e+0
-0.554	-6.702e-4	5.783e+0
-0.553	-6.660e-4	5.800e+0
-0.552	-6.623e-4	5.817e+0
-0.551	-6.580e-4	5.833e+0
-0.550	-6.539e-4	5.850e+0
-0.549	-6.499e-4	5.867e+0
-0.548	-6.457e-4	5.883e+0
-0.547	-6.418e-4	5.900e+0
-0.546	-6.377e-4	5.917e+0
-0.545	-6.333e-4	5.933e+0
-0.544	-6.294e-4	5.950e+0
-0.543	-6.251e-4	5.967e+0
-0.542	-6.208e-4	5.983e+0
-0.541	-6.168e-4	6.000e+0
-0.540	-6.124e-4	6.017e+0
-0.539	-6.083e-4	6.033e+0
-0.538	-6.040e-4	6.050e+0
-0.537	-5.995e-4	6.067e+0
-0.536	-5.954e-4	6.083e+0
-0.535	-5.910e-4	6.100e+0
-0.534	-5.865e-4	6.117e+0
-0.533	-5.822e-4	6.133e+0
-0.532	-5.776e-4	6.150e+0
-0.531	-5.733e-4	6.167e+0
-0.530	-5.690e-4	6.183e+0
-0.529	-5.645e-4	6.200e+0
-0.528	-5.604e-4	6.217e+0
-0.527	-5.557e-4	6.233e+0
-0.526	-5.510e-4	6.250e+0
-0.525	-5.468e-4	6.267e+0
-0.524	-5.421e-4	6.283e+0
-0.523	-5.374e-4	6.300e+0
-0.522	-5.329e-4	6.317e+0
-0.521	-5.280e-4	6.333e+0
-0.520	-5.237e-4	6.350e+0
-0.519	-5.187e-4	6.367e+0
-0.518	-5.137e-4	6.383e+0
-0.517	-5.091e-4	6.400e+0
-0.516	-5.043e-4	6.417e+0
-0.515	-4.999e-4	6.433e+0
-0.514	-4.948e-4	6.450e+0
-0.513	-4.897e-4	6.467e+0
-0.512	-4.844e-4	6.483e+0
-0.511	-4.795e-4	6.500e+0
-0.510	-4.745e-4	6.517e+0
-0.509	-4.695e-4	6.533e+0
-0.508	-4.643e-4	6.550e+0
-0.507	-4.592e-4	6.567e+0
-0.506	-4.540e-4	6.583e+0
-0.505	-4.484e-4	6.600e+0
-0.504	-4.434e-4	6.617e+0
-0.503	-4.378e-4	6.633e+0
-0.502	-4.323e-4	6.650e+0
-0.501	-4.270e-4	6.667e+0
-0.500	-4.213e-4	6.683e+0
-0.499	-4.158e-4	6.700e+0
-0.498	-4.100e-4	6.717e+0
-0.497	-4.040e-4	6.733e+0
-0.496	-3.986e-4	6.750e+0
-0.495	-3.924e-4	6.767e+0
-0.494	-3.862e-4	6.783e+0
-0.493	-3.800e-4	6.800e+0
-0.492	-3.737e-4	6.817e+0
-0.491	-3.677e-4	6.833e+0
-0.490	-3.613e-4	6.850e+0
-0.489	-3.546e-4	6.867e+0
-0.488	-3.483e-4	6.883e+0
-0.487	-3.414e-4	6.900e+0
-0.486	-3.346e-4	6.917e+0
-0.485	-3.277e-4	6.933e+0
-0.484	-3.206e-4	6.950e+0
-0.483	-3.136e-4	6.967e+0
-0.482	-3.063e-4	6.983e+0
-0.481	-2.987e-4	7.000e+0
-0.480	-2.912e-4	7.017e+0
-0.479	-2.836e-4	7.033e+0
-0.478	-2.758e-4	7.050e+0
-0.477	-2.681e-4	7.067e+0
-0.476	-2.598e-4	7.083e+0
-0.475	-2.517e-4	7.100e+0
-0.474	-2.437e-4	7.117e+0
-0.473	-2.349e-4	7.133e+0
-0.472	-2.266e-4	7.150e+0
-0.471	-2.174e-4	7.167e+0
-0.470	-2.083e-4	7.183e+0
-0.469	-1.994e-4	7.200e+0
-0.468	-1.898e-4	7.217e+0
-0.467	-1.802e-4	7.233e+0
-0.466	-1.704e-4	7.250e+0
-0.465	-1.605e-4	7.267e+0
-0.464	-1.507e-4	7.283e+0
-0.463	-1.403e-4	7.300e+0
-0.462	-1.296e-4	7.317e+0
-0.461	-1.189e-4	7.333e+0
-0.460	-1.077e-4	7.350e+0
-0.459	-9.660e-5	7.367e+0
-0.458	-8.516e-5	7.383e+0
-0.457	-7.330e-5	7.400e+0
-0.456	-6.151e-5	7.417e+0
-0.455	-4.900e-5	7.433e+0
-0.454	-3.584e-5	7.450e+0
-0.453	-2.289e-5	7.467e+0
-0.452	-9.852e-6	7.483e+0
-0.451	3.207e-6	7.500e+0
-0.450	1.694e-5	7.517e+0
-0.449	3.091e-5	7.533e+0
-0.448	4.464e-5	7.550e+0
-0.447	5.933e-5	7.567e+0
-0.446	7.427e-5	7.583e+0
-0.445	8.868e-5	7.600e+0
-0.444	1.043e-4	7.617e+0
-0.443	1.198e-4	7.633e+0
-0.442	1.360e-4	7.650e+0
-0.441	1.525e-4	7.667e+0
-0.440	1.686e-4	7.683e+0
-0.439	1.855e-4	7.700e+0
-0.438	2.028e-4	7.717e+0
-0.437	2.201e-4	7.733e+0
-0.436	2.383e-4	7.750e+0
-0.435	2.562e-4	7.767e+0
-0.434	2.748e-4	7.783e+0
-0.433	2.935e-4	7.800e+0
-0.432	3.125e-4	7.817e+0
-0.431	3.321e-4	7.833e+0
-0.430	3.520e-4	7.850e+0
-0.429	3.706e-4	7.867e+0
-0.428	3.909e-4	7.883e+0
-0.427	4.114e-4	7.900e+0
-0.426	4.326e-4	7.917e+0
-0.425	4.541e-4	7.933e+0
-0.424	4.756e-4	7.950e+0
-0.423	4.977e-4	7.967e+0
-0.422	5.201e-4	7.983e+0
-0.421	5.424e-4	8.000e+0
-0.420	5.654e-4	8.017e+0
-0.419	5.883e-4	8.033e+0
-0.418	6.118e-4	8.050e+0
-0.417	6.359e-4	8.067e+0
-0.416	6.597e-4	8.083e+0
-0.415	6.843e-4	8.100e+0
-0.414	7.086e-4	8.117e+0
-0.413	7.333e-4	8.133e+0
-0.412	7.595e-4	8.150e+0
-0.411	7.844e-4	8.167e+0
-0.410	8.108e-4	8.183e+0
-0.409	8.373e-4	8.200e+0
-0.408	8.628e-4	8.217e+0
-0.407	8.887e-4	8.233e+0
-0.406	9.151e-4	8.250e+0
-0.405	9.412e-4	8.267e+0
-0.404	9.679e-4	8.283e+0
-0.403	9.948e-4	8.300e+0
-0.402	1.021e-3	8.317e+0
-0.401	1.049e-3	8.333e+0
-0.400	1.075e-3	8.350e+0
-0.399	1.103e-3	8.367e+0
-0.398	1.130e-3	8.383e+0
-0.397	1.157e-3	8.400e+0
-0.396	1.185e-3	8.417e+0
-0.395	1.212e-3	8.433e+0
-0.394	1.239e-3	8.450e+0
-0.393	1.267e-3	8.467e+0
-0.392	1.293e-3	8.483e+0
-0.391	1.321e-3	8.500e+0
-0.390	1.348e-3	8.517e+0
-0.389	1.375e-3	8.533e+0
-0.388	1.402e-3	8.550e+0
-0.387	1.428e-3	8.567e+0
-0.386	1.455e-3	8.583e+0
-0.385	1.481e-3	8.600e+0
-0.384	1.507e-3	8.617e+0
-0.383	1.534e-3	8.633e+0
-0.382	1.560e-3	8.650e+0
-0.381	1.585e-3	8.667e+0
-0.380	1.611e-3	8.683e+0
-0.379	1.635e-3	8.700e+0
-0.378	1.660e-3	8.717e+0
-0.377	1.684e-3	8.733e+0
-0.376	1.708e-3	8.750e+0
-0.375	1.731e-3	8.767e+0
-0.374	1.754e-3	8.783e+0
-0.373	1.777e-3	8.800e+0
-0.372	1.800e-3	8.817e+0
-0.371	1.822e-3	8.833e+0
-0.370	1.844e-3	8.850e+0
-0.369	1.865e-3	8.867e+0
-0.368	1.886e-3	8.883e+0
-0.367	1.907e-3	8.900e+0
-0.366	1.927e-3	8.917e+0
-0.365	1.946e-3	8.933e+0
-0.364	1.966e-3	8.950e+0
-0.363	1.984e-3	8.967e+0
-0.362	2.003e-3	8.983e+0
-0.361	2.022e-3	9.000e+0
-0.360	2.040e-3	9.017e+0
-0.359	2.058e-3	9.033e+0
-0.358	2.075e-3	9.050e+0
-0.357	2.093e-3	9.067e+0
-0.356	2.110e-3	9.083e+0
-0.355	2.126e-3	9.100e+0
-0.354	2.142e-3	9.117e+0
-0.353	2.157e-3	9.133e+0
-0.352	2.172e-3	9.150e+0
-0.351	2.187e-3	9.167e+0
-0.350	2.202e-3	9.183e+0
-0.349	2.216e-3	9.200e+0
-0.348	2.230e-3	9.217e+0
-0.347	2.243e-3	9.233e+0
-0.346	2.256e-3	9.250e+0
-0.345	2.269e-3	9.267e+0
-0.344	2.281e-3	9.283e+0
-0.343	2.293e-3	9.300e+0
-0.342	2.305e-3	9.317e+0
-0.341	2.316e-3	9.333e+0
-0.340	2.328e-3	9.350e+0
-0.339	2.338e-3	9.367e+0
-0.338	2.348e-3	9.383e+0
-0.337	2.357e-3	9.400e+0
-0.336	2.366e-3	9.417e+0
-0.335	2.374e-3	9.433e+0
-0.334	2.382e-3	9.450e+0
-0.333	2.389e-3	9.467e+0
-0.332	2.395e-3	9.483e+0
-0.331	2.401e-3	9.500e+0
-0.330	2.406e-3	9.517e+0
-0.329	2.410e-3	9.533e+0
-0.328	2.414e-3	9.550e+0
-0.327	2.417e-3	9.567e+0
-0.326	2.419e-3	9.583e+0
-0.325	2.420e-3	9.600e+0
-0.324	2.420e-3	9.617e+0
-0.323	2.419e-3	9.633e+0
-0.322	2.418e-3	9.650e+0
-0.321	2.416e-3	9.667e+0
-0.320	2.412e-3	9.683e+0
-0.319	2.407e-3	9.700e+0
-0.318	2.402e-3	9.717e+0
-0.317	2.395e-3	9.733e+0
-0.316	2.388e-3	9.750e+0
-0.315	2.379e-3	9.767e+0
-0.314	2.370e-3	9.783e+0
-0.313	2.361e-3	9.800e+0
-0.312	2.349e-3	9.817e+0
-0.311	2.338e-3	9.833e+0
-0.310	2.325e-3	9.850e+0
-0.309	2.311e-3	9.867e+0
-0.308	2.298e-3	9.883e+0
-0.307	2.284e-3	9.900e+0
-0.306	2.269e-3	9.917e+0
-0.305	2.254e-3	9.933e+0
-0.304	2.239e-3	9.950e+0
-0.303	2.224e-3	9.967e+0
-0.302	2.208e-3	9.983e+0
-0.301	2.193e-3	1.000e+1
-0.300	2.178e-3	1.002e+1
-0.299	2.162e-3	1.003e+1
-0.298	2.147e-3	1.005e+1
-0.297	2.132e-3	1.007e+1
-0.296	2.117e-3	1.008e+1
-0.295	2.102e-3	1.010e+1
-0.294	2.088e-3	1.012e+1
-0.293	2.074e-3	1.013e+1
-0.292	2.060e-3	1.015e+1
-0.291	2.046e-3	1.017e+1
-0.290	2.033e-3	1.018e+1
-0.289	2.020e-3	1.020e+1
-0.288	2.008e-3	1.022e+1
-0.287	1.995e-3	1.023e+1
-0.286	1.983e-3	1.025e+1
-0.285	1.972e-3	1.027e+1
-0.284	1.960e-3	1.028e+1
-0.283	1.949e-3	1.030e+1
-0.282	1.939e-3	1.032e+1
-0.281	1.930e-3	1.033e+1
-0.280	1.920e-3	1.035e+1
-0.279	1.911e-3	1.037e+1
-0.278	1.901e-3	1.038e+1
-0.277	1.892e-3	1.040e+1
-0.276	1.883e-3	1.042e+1
-0.275	1.875e-3	1.043e+1
-0.274	1.867e-3	1.045e+1
-0.273	1.860e-3	1.047e+1
-0.272	1.852e-3	1.048e+1
-0.271	1.845e-3	1.050e+1
-0.270	1.838e-3	1.052e+1
-0.269	1.831e-3	1.053e+1
-0.268	1.825e-3	1.055e+1
-0.267	1.819e-3	1.057e+1
-0.266	1.813e-3	1.058e+1
-0.265	1.808e-3	1.060e+1
-0.264	1.803e-3	1.062e+1
-0.263	1.798e-3	1.063e+1
-0.262	1.794e-3	1.065e+1
-0.261	1.789e-3	1.067e+1
-0.260	1.785e-3	1.068e+1
-0.259	1.781e-3	1.070e+1
-0.258	1.778e-3	1.072e+1
-0.257	1.775e-3	1.073e+1
-0.256	1.772e-3	1.075e+1
-0.255	1.770e-3	1.077e+1
-0.254	1.767e-3	1.078e+1
-0.253	1.765e-3	1.080e+1
-0.252	1.764e-3	1.082e+1
-0.251	1.762e-3	1.083e+1
-0.250	1.761e-3	1.085e+1
-0.249	1.760e-3	1.087e+1
-0.248	1.759e-3	1.088e+1
-0.247	1.759e-3	1.090e+1
-0.246	1.759e-3	1.092e+1
-0.245	1.759e-3	1.093e+1
-0.244	1.760e-3	1.095e+1
-0.243	1.761e-3	1.097e+1
-0.242	1.762e-3	1.098e+1
-0.241	1.763e-3	1.100e+1
-0.240	1.765e-3	1.102e+1
-0.239	1.767e-3	1.103e+1
-0.238	1.769e-3	1.105e+1
-0.237	1.772e-3	1.107e+1
-0.236	1.775e-3	1.108e+1
-0.235	1.778e-3	1.110e+1
-0.234	1.782e-3	1.112e+1
-0.233	1.786e-3	1.113e+1
-0.232	1.790e-3	1.115e+1
-0.231	1.795e-3	1.117e+1
-0.230	1.800e-3	1.118e+1
-0.229	1.805e-3	1.120e+1
-0.228	1.811e-3	1.122e+1
-0.227	1.817e-3	1.123e+1
-0.226	1.824e-3	1.125e+1
-0.225	1.831e-3	1.127e+1
-0.224	1.837e-3	1.128e+1
-0.223	1.845e-3	1.130e+1
-0.222	1.853e-3	1.132e+1
-0.221	1.861e-3	1.133e+1
-0.220	1.870e-3	1.135e+1
-0.219	1.878e-3	1.137e+1
-0.218	1.888e-3	1.138e+1
-0.217	1.898e-3	1.140e+1
-0.216	1.908e-3	1.142e+1
-0.215	1.919e-3	1.143e+1
-0.214	1.930e-3	1.145e+1
-0.213	1.939e-3	1.147e+1
-0.212	1.951e-3	1.148e+1
-0.211	1.964e-3	1.150e+1
-0.210	1.976e-3	1.152e+1
-0.209	1.990e-3	1.153e+1
-0.208	2.003e-3	1.155e+1
-0.207	2.017e-3	1.157e+1
-0.206	2.031e-3	1.158e+1
-0.205	2.046e-3	1.160e+1
-0.204	2.062e-3	1.162e+1
-0.203	2.077e-3	1.163e+1
-0.202	2.094e-3	1.165e+1
-0.201	2.110e-3	1.167e+1
-0.200	2.127e-3	1.168e+1
-0.199	2.145e-3	1.170e+1
-0.198	2.163e-3	1.172e+1
-0.197	2.181e-3	1.173e+1
-0.196	2.201e-3	1.175e+1
-0.195	2.220e-3	1.177e+1
-0.194	2.240e-3	1.178e+1
-0.193	2.260e-3	1.180e+1
-0.192	2.281e-3	1.182e+1
-0.191	2.303e-3	1.183e+1
-0.190	2.325e-3	1.185e+1
-0.189	2.348e-3	1.187e+1
-0.188	2.371e-3	1.188e+1
-0.187	2.394e-3	1.190e+1
-0.186	2.418e-3	1.192e+1
-0.185	2.443e-3	1.193e+1
-0.184	2.467e-3	1.195e+1
-0.183	2.493e-3	1.197e+1
-0.182	2.519e-3	1.198e+1
-0.181	2.545e-3	1.200e+1
-0.180	2.572e-3	1.202e+1
-0.179	2.599e-3	1.203e+1
-0.178	2.627e-3	1.205e+1
-0.177	2.655e-3	1.207e+1
-0.176	2.684e-3	1.208e+1
-0.175	2.713e-3	1.210e+1
-0.174	2.743e-3	1.212e+1
-0.173	2.773e-3	1.213e+1
-0.172	2.804e-3	1.215e+1
-0.171	2.835e-3	1.217e+1
-0.170	2.867e-3	1.218e+1
-0.169	2.899e-3	1.220e+1
-0.168	2.931e-3	1.222e+1
-0.167	2.964e-3	1.223e+1
-0.166	2.997e-3	1.225e+1
-0.165	3.031e-3	1.227e+1
-0.164	3.065e-3	1.228e+1
-0.163	3.100e-3	1.230e+1
-0.162	3.136e-3	1.232e+1
-0.161	3.171e-3	1.233e+1
-0.160	3.207e-3	1.235e+1
-0.159	3.244e-3	1.237e+1
-0.158	3.280e-3	1.238e+1
-0.157	3.317e-3	1.240e+1
-0.156	3.354e-3	1.242e+1
-0.155	3.391e-3	1.243e+1
-0.154	3.429e-3	1.245e+1
-0.153	3.467e-3	1.247e+1
-0.152	3.505e-3	1.248e+1
-0.151	3.542e-3	1.250e+1
-0.150	3.581e-3	1.252e+1
-0.149	3.620e-3	1.253e+1
-0.148	3.660e-3	1.255e+1
-0.147	3.699e-3	1.257e+1
-0.146	3.739e-3	1.258e+1
-0.145	3.779e-3	1.260e+1
-0.144	3.819e-3	1.262e+1
-0.143	3.859e-3	1.263e+1
-0.142	3.900e-3	1.265e+1
-0.141	3.941e-3	1.267e+1
-0.140	3.982e-3	1.268e+1
-0.139	4.023e-3	1.270e+1
-0.138	4.064e-3	1.272e+1
-0.137	4.105e-3	1.273e+1
-0.136	4.145e-3	1.275e+1
-0.135	4.186e-3	1.277e+1
-0.134	4.227e-3	1.278e+1
-0.133	4.269e-3	1.280e+1
-0.132	4.310e-3	1.282e+1
-0.131	4.351e-3	1.283e+1
-0.130	4.392e-3	1.285e+1
-0.129	4.433e-3	1.287e+1
-0.128	4.473e-3	1.288e+1
-0.127	4.514e-3	1.290e+1
-0.126	4.555e-3	1.292e+1
-0.125	4.596e-3	1.293e+1
-0.124	4.636e-3	1.295e+1
-0.123	4.677e-3	1.297e+1
-0.122	4.718e-3	1.298e+1
-0.121	4.758e-3	1.300e+1
-0.120	4.798e-3	1.302e+1
-0.119	4.837e-3	1.303e+1
-0.118	4.877e-3	1.305e+1
-0.117	4.915e-3	1.307e+1
-0.116	4.955e-3	1.308e+1
-0.115	4.993e-3	1.310e+1
-0.114	5.031e-3	1.312e+1
-0.113	5.070e-3	1.313e+1
-0.112	5.106e-3	1.315e+1
-0.111	5.143e-3	1.317e+1
-0.110	5.181e-3	1.318e+1
-0.109	5.217e-3	1.320e+1
-0.108	5.254e-3	1.322e+1
-0.107	5.290e-3	1.323e+1
-0.106	5.326e-3	1.325e+1
-0.105	5.361e-3	1.327e+1
-0.104	5.396e-3	1.328e+1
-0.103	5.431e-3	1.330e+1
-0.102	5.466e-3	1.332e+1
-0.101	5.500e-3	1.333e+1
-0.100	5.534e-3	1.335e+1
-0.099	5.566e-3	1.337e+1
-0.098	5.598e-3	1.338e+1
-0.097	5.630e-3	1.340e+1
-0.096	5.661e-3	1.342e+1
-0.095	5.692e-3	1.343e+1
-0.094	5.723e-3	1.345e+1
-0.093	5.752e-3	1.347e+1
-0.092	5.782e-3	1.348e+1
-0.091	5.810e-3	1.350e+1
-0.090	5.839e-3	1.352e+1
-0.089	5.867e-3	1.353e+1
-0.088	5.894e-3	1.355e+1
-0.087	5.921e-3	1.357e+1
-0.086	5.947e-3	1.358e+1
-0.085	5.972e-3	1.360e+1
-0.084	5.997e-3	1.362e+1
-0.083	6.021e-3	1.363e+1
-0.082	6.045e-3	1.365e+1
-0.081	6.069e-3	1.367e+1
-0.080	6.091e-3	1.368e+1
-0.079	6.114e-3	1.370e+1
-0.078	6.135e-3	1.372e+1
-0.077	6.157e-3	1.373e+1
-0.076	6.177e-3	1.375e+1
-0.075	6.198e-3	1.377e+1
-0.074	6.218e-3	1.378e+1
-0.073	6.237e-3	1.380e+1
-0.072	6.256e-3	1.382e+1
-0.071	6.274e-3	1.383e+1
-0.070	6.292e-3	1.385e+1
-0.069	6.309e-3	1.387e+1
-0.068	6.325e-3	1.388e+1
-0.067	6.341e-3	1.390e+1
-0.066	6.356e-3	1.392e+1
-0.065	6.371e-3	1.393e+1
-0.064	6.385e-3	1.395e+1
-0.063	6.399e-3	1.397e+1
-0.062	6.412e-3	1.398e+1
-0.061	6.425e-3	1.400e+1
-0.060	6.437e-3	1.402e+1
-0.059	6.448e-3	1.403e+1
-0.058	6.460e-3	1.405e+1
-0.057	6.471e-3	1.407e+1
-0.056	6.481e-3	1.408e+1
-0.055	6.491e-3	1.410e+1
-0.054	6.500e-3	1.412e+1
-0.053	6.509e-3	1.413e+1
-0.052	6.517e-3	1.415e+1
-0.051	6.525e-3	1.417e+1
-0.050	6.532e-3	1.418e+1
-0.049	6.539e-3	1.420e+1
-0.048	6.546e-3	1.422e+1
-0.047	6.552e-3	1.423e+1
-0.046	6.558e-3	1.425e+1
-0.045	6.563e-3	1.427e+1
-0.044	6.569e-3	1.428e+1
-0.043	6.573e-3	1.430e+1
-0.042	6.577e-3	1.432e+1
-0.041	6.581e-3	1.433e+1
-0.040	6.584e-3	1.435e+1
-0.039	6.587e-3	1.437e+1
-0.038	6.590e-3	1.438e+1
-0.037	6.592e-3	1.440e+1
-0.036	6.595e-3	1.442e+1
-0.035	6.597e-3	1.443e+1
-0.034	6.599e-3	1.445e+1
-0.033	6.600e-3	1.447e+1
-0.032	6.602e-3	1.448e+1
-0.031	6.603e-3	1.450e+1
-0.030	6.604e-3	1.452e+1
-0.029	6.605e-3	1.453e+1
-0.028	6.606e-3	1.455e+1
-0.027	6.606e-3	1.457e+1
-0.026	6.607e-3	1.458e+1
-0.025	6.607e-3	1.460e+1
-0.024	6.607e-3	1.462e+1
-0.023	6.608e-3	1.463e+1
-0.022	6.608e-3	1.465e+1
-0.021	6.608e-3	1.467e+1
-0.020	6.609e-3	1.468e+1
-0.019	6.609e-3	1.470e+1
-0.018	6.610e-3	1.472e+1
-0.017	6.610e-3	1.473e+1
-0.016	6.610e-3	1.475e+1
-0.015	6.611e-3	1.477e+1
-0.014	6.611e-3	1.478e+1
-0.013	6.611e-3	1.480e+1
-0.012	6.611e-3	1.482e+1
-0.011	6.612e-3	1.483e+1
-0.010	6.613e-3	1.485e+1
-0.009	6.613e-3	1.487e+1
-0.008	6.613e-3	1.488e+1
-0.007	6.614e-3	1.490e+1
-0.006	6.615e-3	1.492e+1
-0.005	6.615e-3	1.493e+1
-0.004	6.616e-3	1.495e+1
-0.003	6.617e-3	1.497e+1
-0.002	6.617e-3	1.498e+1
-0.001	6.618e-3	1.500e+1
-0.000	6.620e-3	1.502e+1
0.001	6.621e-3	1.503e+1
0.002	6.622e-3	1.505e+1
0.003	6.623e-3	1.507e+1
0.004	6.623e-3	1.508e+1
0.005	6.624e-3	1.510e+1
0.006	6.624e-3	1.512e+1
0.007	6.625e-3	1.513e+1
0.008	6.625e-3	1.515e+1
0.009	6.626e-3	1.517e+1
0.010	6.626e-3	1.518e+1
0.011	6.626e-3	1.520e+1
0.012	6.626e-3	1.522e+1
0.013	6.626e-3	1.523e+1
0.014	6.626e-3	1.525e+1
0.015	6.626e-3	1.527e+1
0.016	6.625e-3	1.528e+1
0.017	6.625e-3	1.530e+1
0.018	6.624e-3	1.532e+1
0.019	6.623e-3	1.533e+1
0.020	6.622e-3	1.535e+1
0.021	6.621e-3	1.537e+1
0.022	6.620e-3	1.538e+1
0.023	6.619e-3	1.540e+1
0.024	6.617e-3	1.542e+1
0.025	6.615e-3	1.543e+1
0.026	6.614e-3	1.545e+1
0.027	6.612e-3	1.547e+1
0.028	6.610e-3	1.548e+1
0.029	6.608e-3	1.550e+1
0.030	6.606e-3	1.552e+1
0.031	6.603e-3	1.553e+1
0.032	6.600e-3	1.555e+1
0.033	6.598e-3	1.557e+1
0.034	6.595e-3	1.558e+1
0.035	6.592e-3	1.560e+1
0.036	6.589e-3	1.562e+1
0.037	6.585e-3	1.563e+1
0.038	6.582e-3	1.565e+1
0.039	6.579e-3	1.567e+1
0.040	6.575e-3	1.568e+1
0.041	6.572e-3	1.570e+1
0.042	6.568e-3	1.572e+1
0.043	6.564e-3	1.573e+1
0.044	6.560e-3	1.575e+1
0.045	6.556e-3	1.577e+1
0.046	6.552e-3	1.578e+1
0.047	6.549e-3	1.580e+1
0.048	6.544e-3	1.582e+1
0.049	6.540e-3	1.583e+1
0.050	6.536e-3	1.585e+1
0.051	6.532e-3	1.587e+1
0.052	6.528e-3	1.588e+1
0.053	6.524e-3	1.590e+1
0.054	6.520e-3	1.592e+1
0.055	6.516e-3	1.593e+1
0.056	6.512e-3	1.595e+1
0.057	6.508e-3	1.597e+1
0.058	6.504e-3	1.598e+1
0.059	6.501e-3	1.600e+1
0.060	6.497e-3	1.602e+1
0.061	6.494e-3	1.603e+1
0.062	6.491e-3	1.605e+1
0.063	6.488e-3	1.607e+1
0.064	6.485e-3	1.608e+1
0.065	6.483e-3	1.610e+1
0.066	6.480e-3	1.612e+1
0.067	6.478e-3	1.613e+1
0.068	6.476e-3	1.615e+1
0.069	6.474e-3	1.617e+1
0.070	6.473e-3	1.618e+1
0.071	6.472e-3	1.620e+1
0.072	6.470e-3	1.622e+1
0.073	6.470e-3	1.623e+1
0.074	6.470e-3	1.625e+1
0.075	6.469e-3	1.627e+1
0.076	6.469e-3	1.628e+1
0.077	6.468e-3	1.630e+1
0.078	6.469e-3	1.632e+1
0.079	6.469e-3	1.633e+1
0.080	6.469e-3	1.635e+1
0.081	6.470e-3	1.637e+1
0.082	6.470e-3	1.638e+1
0.083	6.471e-3	1.640e+1
0.084	6.472e-3	1.642e+1
0.085	6.473e-3	1.643e+1
0.086	6.474e-3	1.645e+1
0.087	6.476e-3	1.647e+1
0.088	6.477e-3	1.648e+1
0.089	6.478e-3	1.650e+1
0.090	6.480e-3	1.652e+1
0.091	6.482e-3	1.653e+1
0.092	6.484e-3	1.655e+1
0.093	6.485e-3	1.657e+1
0.094	6.487e-3	1.658e+1
0.095	6.490e-3	1.660e+1
0.096	6.492e-3	1.662e+1
0.097	6.494e-3	1.663e+1
0.098	6.496e-3	1.665e+1
0.099	6.499e-3	1.667e+1
0.100	6.501e-3	1.668e+1
0.101	6.503e-3	1.670e+1
0.102	6.507e-3	1.672e+1
0.103	6.510e-3	1.673e+1
0.104	6.512e-3	1.675e+1
0.105	6.516e-3	1.677e+1
0.106	6.519e-3	1.678e+1
0.107	6.522e-3	1.680e+1
0.108	6.526e-3	1.682e+1
0.109	6.529e-3	1.683e+1
0.110	6.532e-3	1.685e+1
0.111	6.536e-3	1.687e+1
0.112	6.539e-3	1.688e+1
0.113	6.543e-3	1.690e+1
0.114	6.547e-3	1.692e+1
0.115	6.550e-3	1.693e+1
0.116	6.555e-3	1.695e+1
0.117	6.559e-3	1.697e+1
0.118	6.563e-3	1.698e+1
0.119	6.568e-3	1.700e+1
0.120	6.572e-3	1.702e+1
0.121	6.576e-3	1.703e+1
0.122	6.581e-3	1.705e+1
0.123	6.585e-3	1.707e+1
0.124	6.590e-3	1.708e+1
0.125	6.595e-3	1.710e+1
0.126	6.600e-3	1.712e+1
0.127	6.605e-3	1.713e+1
0.128	6.610e-3	1.715e+1
0.129	6.616e-3	1.717e+1
0.130	6.621e-3	1.718e+1
0.131	6.626e-3	1.720e+1
0.132	6.633e-3	1.722e+1
0.133	6.638e-3	1.723e+1
0.134	6.644e-3	1.725e+1
0.135	6.650e-3	1.727e+1
0.136	6.656e-3	1.728e+1
0.137	6.661e-3	1.730e+1
0.138	6.666e-3	1.732e+1
0.139	6.672e-3	1.733e+1
0.140	6.678e-3	1.735e+1
0.141	6.684e-3	1.737e+1
0.142	6.691e-3	1.738e+1
0.143	6.698e-3	1.740e+1
0.144	6.704e-3	1.742e+1
0.145	6.711e-3	1.743e+1
0.146	6.718e-3	1.745e+1
0.147	6.725e-3	1.747e+1
0.148	6.733e-3	1.748e+1
0.149	6.740e-3	1.750e+1
0.150	6.747e-3	1.752e+1
0.151	6.754e-3	1.753e+1
0.152	6.762e-3	1.755e+1
0.153	6.769e-3	1.757e+1
0.154	6.776e-3	1.758e+1
0.155	6.784e-3	1.760e+1
0.156	6.792e-3	1.762e+1
0.157	6.800e-3	1.763e+1
0.158	6.808e-3	1.765e+1
0.159	6.816e-3	1.767e+1
0.160	6.824e-3	1.768e+1
0.161	6.832e-3	1.770e+1
0.162	6.840e-3	1.772e+1
0.163	6.848e-3	1.773e+1
0.164	6.857e-3	1.775e+1
0.165	6.865e-3	1.777e+1
0.166	6.873e-3	1.778e+1
0.167	6.882e-3	1.780e+1
0.168	6.891e-3	1.782e+1
0.169	6.899e-3	1.783e+1
0.170	6.908e-3	1.785e+1
0.171	6.917e-3	1.787e+1
0.172	6.927e-3	1.788e+1
0.173	6.935e-3	1.790e+1
0.174	6.945e-3	1.792e+1
0.175	6.954e-3	1.793e+1
0.176	6.963e-3	1.795e+1
0.177	6.972e-3	1.797e+1
0.178	6.981e-3	1.798e+1
0.179	6.990e-3	1.800e+1
0.180	7.000e-3	1.802e+1
0.181	7.009e-3	1.803e+1
0.182	7.019e-3	1.805e+1
0.183	7.029e-3	1.807e+1
0.184	7.038e-3	1.808e+1
0.185	7.049e-3	1.810e+1
0.186	7.059e-3	1.812e+1
0.187	7.070e-3	1.813e+1
0.188	7.080e-3	1.815e+1
0.189	7.089e-3	1.817e+1
0.190	7.099e-3	1.818e+1
0.191	7.109e-3	1.820e+1
0.192	7.119e-3	1.822e+1
0.193	7.129e-3	1.823e+1
0.194	7.139e-3	1.825e+1
0.195	7.150e-3	1.827e+1
0.196	7.160e-3	1.828e+1
0.197	7.170e-3	1.830e+1
0.198	7.181e-3	1.832e+1
0.199	7.192e-3	1.833e+1
0.200	7.201e-3	1.835e+1
0.201	7.212e-3	1.837e+1
0.202	7.222e-3	1.838e+1
0.203	7.233e-3	1.840e+1
0.204	7.244e-3	1.842e+1
0.205	7.255e-3	1.843e+1
0.206	7.265e-3	1.845e+1
0.207	7.276e-3	1.847e+1
0.208	7.286e-3	1.848e+1
0.209	7.297e-3	1.850e+1
0.210	7.308e-3	1.852e+1
0.211	7.319e-3	1.853e+1
0.212	7.330e-3	1.855e+1
0.213	7.340e-3	1.857e+1
0.214	7.351e-3	1.858e+1
0.215	7.362e-3	1.860e+1
0.216	7.372e-3	1.862e+1
0.217	7.383e-3	1.863e+1
0.218	7.394e-3	1.865e+1
0.219	7.405e-3	1.867e+1
0.220	7.417e-3	1.868e+1
0.221	7.427e-3	1.870e+1
0.222	7.439e-3	1.872e+1
0.223	7.450e-3	1.873e+1
0.224	7.461e-3	1.875e+1
0.225	7.472e-3	1.877e+1
0.226	7.484e-3	1.878e+1
0.227	7.495e-3	1.880e+1
0.228	7.506e-3	1.882e+1
0.229	7.517e-3	1.883e+1
0.230	7.529e-3	1.885e+1
0.231	7.541e-3	1.887e+1
0.232	7.553e-3	1.888e+1
0.233	7.565e-3	1.890e+1
0.234	7.576e-3	1.892e+1
0.235	7.587e-3	1.893e+1
0.236	7.599e-3	1.895e+1
0.237	7.610e-3	1.897e+1
0.238	7.622e-3	1.898e+1
0.239	7.633e-3	1.900e+1
0.240	7.644e-3	1.902e+1
0.241	7.656e-3	1.903e+1
0.242	7.668e-3	1.905e+1
0.243	7.679e-3	1.907e+1
0.244	7.692e-3	1.908e+1
0.245	7.703e-3	1.910e+1
0.246	7.715e-3	1.912e+1
0.247	7.727e-3	1.913e+1
0.248	7.739e-3	1.915e+1
0.249	7.752e-3	1.917e+1
0.250	7.763e-3	1.918e+1
0.251	7.775e-3	1.920e+1
0.252	7.787e-3	1.922e+1
0.253	7.799e-3	1.923e+1
0.254	7.811e-3	1.925e+1
0.255	7.823e-3	1.927e+1
0.256	7.836e-3	1.928e+1
0.257	7.848e-3	1.930e+1
0.258	7.860e-3	1.932e+1
0.259	7.872e-3	1.933e+1
0.260	7.885e-3	1.935e+1
0.261	7.897e-3	1.937e+1
0.262	7.909e-3	1.938e+1
0.263	7.922e-3	1.940e+1
0.264	7.934e-3	1.942e+1
0.265	7.946e-3	1.943e+1
0.266	7.958e-3	1.945e+1
0.267	7.970e-3	1.947e+1
0.268	7.983e-3	1.948e+1
0.269	7.995e-3	1.950e+1
0.270	8.007e-3	1.952e+1
0.271	8.020e-3	1.953e+1
0.272	8.031e-3	1.955e+1
0.273	8.044e-3	1.957e+1
0.274	8.056e-3	1.958e+1
0.275	8.069e-3	1.960e+1
0.276	8.081e-3	1.962e+1
0.277	8.094e-3	1.963e+1
0.278	8.106e-3	1.965e+1
0.279	8.119e-3	1.967e+1
0.280	8.131e-3	1.968e+1
0.281	8.144e-3	1.970e+1
0.282	8.156e-3	1.972e+1
0.283	8.169e-3	1.973e+1
0.284	8.182e-3	1.975e+1
0.285	8.194e-3	1.977e+1
0.286	8.207e-3	1.978e+1
0.287	8.220e-3	1.980e+1
0.288	8.231e-3	1.982e+1
0.289	8.244e-3	1.983e+1
0.290	8.256e-3	1.985e+1
0.291	8.269e-3	1.987e+1
0.292	8.282e-3	1.988e+1
0.293	8.294e-3	1.990e+1
0.294	8.306e-3	1.992e+1
0.295	8.319e-3	1.993e+1
0.296	8.332e-3	1.995e+1
0.297	8.345e-3	1.997e+1
0.298	8.358e-3	1.998e+1
0.299	8.370e-3	2.000e+1
0.300	8.384e-3	2.002e+1
0.301	8.397e-3	2.003e+1
0.302	8.410e-3	2.005e+1
0.303	8.423e-3	2.007e+1
0.304	8.436e-3	2.008e+1
0.305	8.449e-3	2.010e+1
0.306	8.463e-3	2.012e+1
0.307	8.476e-3	2.013e+1
0.308	8.489e-3	2.015e+1
0.309	8.503e-3	2.017e+1
0.310	8.515e-3	2.018e+1
0.311	8.529e-3	2.020e+1
0.312	8.542e-3	2.022e+1
0.313	8.556e-3	2.023e+1
0.314	8.569e-3	2.025e+1
0.315	8.582e-3	2.027e+1
0.316	8.596e-3	2.028e+1
0.317	8.610e-3	2.030e+1
0.318	8.624e-3	2.032e+1
0.319	8.638e-3	2.033e+1
0.320	8.651e-3	2.035e+1
0.321	8.666e-3	2.037e+1
0.322	8.680e-3	2.038e+1
0.323	8.694e-3	2.040e+1
0.324	8.707e-3	2.042e+1
0.325	8.720e-3	2.043e+1
0.326	8.735e-3	2.045e+1
0.327	8.749e-3	2.047e+1
0.328	8.763e-3	2.048e+1
0.329	8.777e-3	2.050e+1
0.330	8.790e-3	2.052e+1
0.331	8.804e-3	2.053e+1
0.332	8.818e-3	2.055e+1
0.333	8.832e-3	2.057e+1
0.334	8.846e-3	2.058e+1
0.335	8.860e-3	2.060e+1
0.336	8.874e-3	2.062e+1
0.337	8.889e-3	2.063e+1
0.338	8.903e-3	2.065e+1
0.339	8.917e-3	2.067e+1
0.340	8.932e-3	2.068e+1
0.341	8.946e-3	2.070e+1
0.342	8.961e-3	2.072e+1
0.343	8.975e-3	2.073e+1
0.344	8.990e-3	2.075e+1
0.345	9.004e-3	2.077e+1
0.346	9.019e-3	2.078e+1
0.347	9.034e-3	2.080e+1
0.348	9.049e-3	2.082e+1
0.349	9.063e-3	2.083e+1
0.350	9.078e-3	2.085e+1
0.351	9.093e-3	2.087e+1
0.352	9.108e-3	2.088e+1
0.353	9.123e-3	2.090e+1
0.354	9.138e-3	2.092e+1
0.355	9.153e-3	2.093e+1
0.356	9.168e-3	2.095e+1
0.357	9.183e-3	2.097e+1
0.358	9.198e-3	2.098e+1
0.359	9.214e-3	2.100e+1
0.360	9.229e-3	2.102e+1
0.361	9.244e-3	2.103e+1
0.362	9.260e-3	2.105e+1
0.363	9.275e-3	2.107e+1
0.364	9.290e-3	2.108e+1
0.365	9.306e-3	2.110e+1
0.366	9.322e-3	2.112e+1
0.367	9.337e-3	2.113e+1
0.368	9.354e-3	2.115e+1
0.369	9.369e-3	2.117e+1
0.370	9.385e-3	2.118e+1
0.371	9.401e-3	2.120e+1
0.372	9.418e-3	2.122e+1
0.373	9.434e-3	2.123e+1
0.374	9.450e-3	2.125e+1
0.375	9.466e-3	2.127e+1
0.376	9.482e-3	2.128e+1
0.377	9.499e-3	2.130e+1
0.378	9.515e-3	2.132e+1
0.379	9.532e-3	2.133e+1
0.380	9.548e-3	2.135e+1
0.381	9.565e-3	2.137e+1
0.382	9.581e-3	2.138e+1
0.383	9.598e-3	2.140e+1
0.384	9.614e-3	2.142e+1
0.385	9.631e-3	2.143e+1
0.386	9.649e-3	2.145e+1
0.387	9.666e-3	2.147e+1
0.388	9.683e-3	2.148e+1
0.389	9.699e-3	2.150e+1
0.390	9.717e-3	2.152e+1
0.391	9.734e-3	2.153e+1
0.392	9.751e-3	2.155e+1
0.393	9.768e-3	2.157e+1
0.394	9.785e-3	2.158e+1
0.395	9.802e-3	2.160e+1
0.396	9.819e-3	2.162e+1
0.397	9.836e-3	2.163e+1
0.398	9.853e-3	2.165e+1
0.399	9.871e-3	2.167e+1
0.400	9.888e-3	2.168e+1
0.401	9.907e-3	2.170e+1
0.402	9.925e-3	2.172e+1
0.403	9.943e-3	2.173e+1
0.404	9.963e-3	2.175e+1
0.405	9.980e-3	2.177e+1
0.406	9.998e-3	2.178e+1
0.407	1.002e-2	2.180e+1
0.408	1.003e-2	2.182e+1
0.409	1.005e-2	2.183e+1
0.410	1.007e-2	2.185e+1
0.411	1.009e-2	2.187e+1
0.412	1.011e-2	2.188e+1
0.413	1.013e-2	2.190e+1
0.414	1.015e-2	2.192e+1
0.415	1.017e-2	2.193e+1
0.416	1.019e-2	2.195e+1
0.417	1.021e-2	2.197e+1
0.418	1.023e-2	2.198e+1
0.419	1.024e-2	2.200e+1
0.420	1.026e-2	2.202e+1
0.421	1.028e-2	2.203e+1
0.422	1.030e-2	2.205e+1
0.423	1.032e-2	2.207e+1
0.424	1.034e-2	2.208e+1
0.425	1.036e-2	2.210e+1
0.426	1.038e-2	2.212e+1
0.427	1.040e-2	2.213e+1
0.428	1.042e-2	2.215e+1
0.429	1.044e-2	2.217e+1
0.430	1.046e-2	2.218e+1
0.431	1.048e-2	2.220e+1
0.432	1.050e-2	2.222e+1
0.433	1.052e-2	2.223e+1
0.434	1.054e-2	2.225e+1
0.435	1.056e-2	2.227e+1
0.436	1.058e-2	2.228e+1
0.437	1.060e-2	2.230e+1
0.438	1.062e-2	2.232e+1
0.439	1.064e-2	2.233e+1
0.440	1.066e-2	2.235e+1
0.441	1.068e-2	2.237e+1
0.442	1.070e-2	2.238e+1
0.443	1.073e-2	2.240e+1
0.444	1.075e-2	2.242e+1
0.445	1.077e-2	2.243e+1
0.446	1.079e-2	2.245e+1
0.447	1.081e-2	2.247e+1
0.448	1.083e-2	2.248e+1
0.449	1.085e-2	2.250e+1
0.450	1.087e-2	2.252e+1
0.451	1.089e-2	2.253e+1
0.452	1.092e-2	2.255e+1
0.453	1.094e-2	2.257e+1
0.454	1.096e-2	2.258e+1
0.455	1.098e-2	2.260e+1
0.456	1.100e-2	2.262e+1
0.457	1.103e-2	2.263e+1
0.458	1.105e-2	2.265e+1
0.459	1.107e-2	2.267e+1
0.460	1.109e-2	2.268e+1
0.461	1.111e-2	2.270e+1
0.462	1.114e-2	2.272e+1
0.463	1.116e-2	2.273e+1
0.464	1.118e-2	2.275e+1
0.465	1.121e-2	2.277e+1
0.466	1.123e-2	2.278e+1
0.467	1.125e-2	2.280e+1
0.468	1.127e-2	2.282e+1
0.469	1.130e-2	2.283e+1
0.470	1.132e-2	2.285e+1
0.471	1.134e-2	2.287e+1
0.472	1.136e-2	2.288e+1
0.473	1.138e-2	2.290e+1
0.474	1.141e-2	2.292e+1
0.475	1.143e-2	2.293e+1
0.476	1.145e-2	2.295e+1
0.477	1.148e-2	2.297e+1
0.478	1.150e-2	2.298e+1
0.479	1.152e-2	2.300e+1
0.480	1.155e-2	2.302e+1
0.481	1.157e-2	2.303e+1
0.482	1.159e-2	2.305e+1
0.483	1.162e-2	2.307e+1
0.484	1.164e-2	2.308e+1
0.485	1.166e-2	2.310e+1
0.486	1.169e-2	2.312e+1
0.487	1.171e-2	2.313e+1
0.488	1.173e-2	2.315e+1
0.489	1.176e-2	2.317e+1
0.490	1.178e-2	2.318e+1
0.491	1.181e-2	2.320e+1
0.492	1.183e-2	2.322e+1
0.493	1.186e-2	2.323e+1
0.494	1.188e-2	2.325e+1
0.495	1.190e-2	2.327e+1
0.496	1.193e-2	2.328e+1
0.497	1.195e-2	2.330e+1
0.498	1.198e-2	2.332e+1
0.499	1.200e-2	2.333e+1
0.500	1.203e-2	2.335e+1
0.501	1.205e-2	2.337e+1
0.502	1.207e-2	2.338e+1
0.503	1.210e-2	2.340e+1
0.504	1.212e-2	2.342e+1
0.505	1.215e-2	2.343e+1
0.506	1.217e-2	2.345e+1
0.507	1.220e-2	2.347e+1
0.508	1.222e-2	2.348e+1
0.509	1.225e-2	2.350e+1
0.510	1.227e-2	2.352e+1
0.511	1.230e-2	2.353e+1
0.512	1.232e-2	2.355e+1
0.513	1.235e-2	2.357e+1
0.514	1.237e-2	2.358e+1
0.515	1.240e-2	2.360e+1
0.516	1.243e-2	2.362e+1
0.517	1.245e-2	2.363e+1
0.518	1.248e-2	2.365e+1
0.519	1.250e-2	2.367e+1
0.520	1.253e-2	2.368e+1
0.521	1.255e-2	2.370e+1
0.522	1.258e-2	2.372e+1
0.523	1.261e-2	2.373e+1
0.524	1.263e-2	2.375e+1
0.525	1.266e-2	2.377e+1
0.526	1.268e-2	2.378e+1
0.527	1.271e-2	2.380e+1
0.528	1.274e-2	2.382e+1
0.529	1.276e-2	2.383e+1
0.530	1.279e-2	2.385e+1
0.531	1.281e-2	2.387e+1
0.532	1.284e-2	2.388e+1
0.533	1.287e-2	2.390e+1
0.534	1.289e-2	2.392e+1
0.535	1.292e-2	2.393e+1
0.536	1.294e-2	2.395e+1
0.537	1.297e-2	2.397e+1
0.538	1.300e-2	2.398e+1
0.539	1.302e-2	2.400e+1
0.540	1.305e-2	2.402e+1
0.541	1.308e-2	2.403e+1
0.542	1.310e-2	2.405e+1
0.543	1.313e-2	2.407e+1
0.544	1.316e-2	2.408e+1
0.545	1.318e-2	2.410e+1
0.546	1.321e-2	2.412e+1
0.547	1.324e-2	2.413e+1
0.548	1.327e-2	2.415e+1
0.549	1.329e-2	2.417e+1
0.550	1.332e-2	2.418e+1
0.551	1.335e-2	2.420e+1
0.552	1.338e-2	2.422e+1
0.553	1.341e-2	2.423e+1
0.554	1.343e-2	2.425e+1
0.555	1.346e-2	2.427e+1
0.556	1.349e-2	2.428e+1
0.557	1.352e-2	2.430e+1
0.558	1.354e-2	2.432e+1
0.559	1.357e-2	2.433e+1
0.560	1.360e-2	2.435e+1
0.561	1.363e-2	2.437e+1
0.562	1.366e-2	2.438e+1
0.563	1.368e-2	2.440e+1
0.564	1.371e-2	2.442e+1
0.565	1.374e-2	2.443e+1
0.566	1.377e-2	2.445e+1
0.567	1.380e-2	2.447e+1
0.568	1.383e-2	2.448e+1
0.569	1.386e-2	2.450e+1
0.570	1.388e-2	2.452e+1
0.571	1.391e-2	2.453e+1
0.572	1.394e-2	2.455e+1
0.573	1.397e-2	2.457e+1
0.574	1.400e-2	2.458e+1
0.575	1.403e-2	2.460e+1
0.576	1.406e-2	2.462e+1
0.577	1.409e-2	2.463e+1
0.578	1.412e-2	2.465e+1
0.579	1.415e-2	2.467e+1
0.580	1.418e-2	2.468e+1
0.581	1.420e-2	2.470e+1
0.582	1.423e-2	2.472e+1
0.583	1.426e-2	2.473e+1
0.584	1.429e-2	2.475e+1
0.585	1.432e-2	2.477e+1
0.586	1.435e-2	2.478e+1
0.587	1.438e-2	2.480e+1
0.588	1.441e-2	2.482e+1
0.589	1.444e-2	2.483e+1
0.590	1.447e-2	2.485e+1
0.591	1.450e-2	2.487e+1
0.592	1.453e-2	2.488e+1
0.593	1.456e-2	2.490e+1
0.594	1.459e-2	2.492e+1
0.595	1.462e-2	2.493e+1
0.596	1.465e-2	2.495e+1
0.597	1.468e-2	2.497e+1
0.598	1.471e-2	2.498e+1
0.599	1.474e-2	2.500e+1
0.600	1.477e-2	2.502e+1
0.601	1.481e-2	2.503e+1
0.602	1.484e-2	2.505e+1
0.603	1.487e-2	2.507e+1
0.604	1.490e-2	2.508e+1
0.605	1.493e-2	2.510e+1
0.606	1.496e-2	2.512e+1
0.607	1.499e-2	2.513e+1
0.608	1.503e-2	2.515e+1
0.609	1.506e-2	2.517e+1
0.610	1.509e-2	2.518e+1
0.611	1.512e-2	2.520e+1
0.612	1.515e-2	2.522e+1
0.613	1.518e-2	2.523e+1
0.614	1.521e-2	2.525e+1
0.615	1.525e-2	2.527e+1
0.616	1.528e-2	2.528e+1
0.617	1.531e-2	2.530e+1
0.618	1.534e-2	2.532e+1
0.619	1.537e-2	2.533e+1
0.620	1.541e-2	2.535e+1
0.621	1.544e-2	2.537e+1
0.622	1.547e-2	2.538e+1
0.623	1.550e-2	2.540e+1
0.624	1.553e-2	2.542e+1
0.625	1.556e-2	2.543e+1
0.626	1.560e-2	2.545e+1
0.627	1.563e-2	2.547e+1
0.628	1.566e-2	2.548e+1
0.629	1.569e-2	2.550e+1
0.630	1.573e-2	2.552e+1
0.631	1.576e-2	2.553e+1
0.632	1.579e-2	2.555e+1
0.633	1.582e-2	2.557e+1
0.634	1.586e-2	2.558e+1
0.635	1.589e-2	2.560e+1
0.636	1.592e-2	2.562e+1
0.637	1.595e-2	2.563e+1
0.638	1.599e-2	2.565e+1
0.639	1.602e-2	2.567e+1
0.640	1.605e-2	2.568e+1
0.641	1.608e-2	2.570e+1
0.642	1.612e-2	2.572e+1
0.643	1.615e-2	2.573e+1
0.644	1.618e-2	2.575e+1
0.645	1.621e-2	2.577e+1
0.646	1.625e-2	2.578e+1
0.647	1.628e-2	2.580e+1
0.648	1.631e-2	2.582e+1
0.649	1.634e-2	2.583e+1
0.650	1.638e-2	2.585e+1
0.651	1.641e-2	2.587e+1
0.652	1.644e-2	2.588e+1
0.653	1.648e-2	2.590e+1
0.654	1.651e-2	2.592e+1
0.655	1.654e-2	2.593e+1
0.656	1.658e-2	2.595e+1
0.657	1.661e-2	2.597e+1
0.658	1.664e-2	2.598e+1
0.659	1.667e-2	2.600e+1
0.660	1.671e-2	2.602e+1
0.661	1.674e-2	2.603e+1
0.662	1.678e-2	2.605e+1
0.663	1.681e-2	2.607e+1
0.664	1.684e-2	2.608e+1
0.665	1.687e-2	2.610e+1
0.666	1.691e-2	2.612e+1
0.667	1.694e-2	2.613e+1
0.668	1.697e-2	2.615e+1
0.669	1.701e-2	2.617e+1
0.670	1.704e-2	2.618e+1
0.671	1.708e-2	2.620e+1
0.672	1.711e-2	2.622e+1
0.673	1.714e-2	2.623e+1
0.674	1.717e-2	2.625e+1
0.675	1.721e-2	2.627e+1
0.676	1.724e-2	2.628e+1
0.677	1.728e-2	2.630e+1
0.678	1.731e-2	2.632e+1
0.679	1.734e-2	2.633e+1
0.680	1.738e-2	2.635e+1
0.681	1.741e-2	2.637e+1
0.682	1.744e-2	2.638e+1
0.683	1.748e-2	2.640e+1
0.684	1.751e-2	2.642e+1
0.685	1.754e-2	2.643e+1
0.686	1.758e-2	2.645e+1
0.687	1.761e-2	2.647e+1
0.688	1.764e-2	2.648e+1
0.689	1.768e-2	2.650e+1
0.690	1.771e-2	2.652e+1
0.691	1.774e-2	2.653e+1
0.692	1.778e-2	2.655e+1
0.693	1.781e-2	2.657e+1
0.694	1.784e-2	2.658e+1
0.695	1.788e-2	2.660e+1
0.696	1.791e-2	2.662e+1
0.697	1.795e-2	2.663e+1
0.698	1.798e-2	2.665e+1
0.699	1.801e-2	2.667e+1
0.700	1.805e-2	2.668e+1
0.701	1.808e-2	2.670e+1
0.702	1.811e-2	2.672e+1
0.703	1.815e-2	2.673e+1
0.704	1.818e-2	2.675e+1
0.705	1.822e-2	2.677e+1
0.706	1.825e-2	2.678e+1
0.707	1.828e-2	2.680e+1
0.708	1.832e-2	2.682e+1
0.709	1.835e-2	2.683e+1
0.710	1.839e-2	2.685e+1
0.711	1.842e-2	2.687e+1
0.712	1.845e-2	2.688e+1
0.713	1.849e-2	2.690e+1
0.714	1.852e-2	2.692e+1
0.715	1.855e-2	2.693e+1
0.716	1.859e-2	2.695e+1
0.717	1.862e-2	2.697e+1
0.718	1.866e-2	2.698e+1
0.719	1.869e-2	2.700e+1
0.720	1.872e-2	2.702e+1
0.721	1.876e-2	2.703e+1
0.722	1.879e-2	2.705e+1
0.723	1.882e-2	2.707e+1
0.724	1.886e-2	2.708e+1
0.725	1.889e-2	2.710e+1
0.726	1.893e-2	2.712e+1
0.727	1.896e-2	2.713e+1
0.728	1.899e-2	2.715e+1
0.729	1.903e-2	2.717e+1
0.730	1.906e-2	2.718e+1
0.731	1.909e-2	2.720e+1
0.732	1.913e-2	2.722e+1
0.733	1.916e-2	2.723e+1
0.734	1.919e-2	2.725e+1
0.735	1.923e-2	2.727e+1
0.736	1.926e-2	2.728e+1
0.737	1.929e-2	2.730e+1
0.738	1.933e-2	2.732e+1
0.739	1.936e-2	2.733e+1
0.740	1.939e-2	2.735e+1
0.741	1.943e-2	2.737e+1
0.742	1.946e-2	2.738e+1
0.743	1.949e-2	2.740e+1
0.744	1.953e-2	2.742e+1
0.745	1.956e-2	2.743e+1
0.746	1.960e-2	2.745e+1
0.747	1.963e-2	2.747e+1
0.748	1.967e-2	2.748e+1
0.749	1.970e-2	2.750e+1
0.750	1.973e-2	2.752e+1
0.751	1.977e-2	2.753e+1
0.752	1.980e-2	2.755e+1
0.753	1.984e-2	2.757e+1
0.754	1.987e-2	2.758e+1
0.755	1.990e-2	2.760e+1
0.756	1.994e-2	2.762e+1
0.757	1.997e-2	2.763e+1
0.758	2.001e-2	2.765e+1
0.759	2.004e-2	2.767e+1
0.760	2.007e-2	2.768e+1
0.761	2.011e-2	2.770e+1
0.762	2.014e-2	2.772e+1
0.763	2.017e-2	2.773e+1
0.764	2.021e-2	2.775e+1
0.765	2.024e-2	2.777e+1
0.766	2.027e-2	2.778e+1
0.767	2.031e-2	2.780e+1
0.768	2.034e-2	2.782e+1
0.769	2.038e-2	2.783e+1
0.770	2.041e-2	2.785e+1
0.771	2.045e-2	2.787e+1
0.772	2.048e-2	2.788e+1
0.773	2.051e-2	2.790e+1
0.774	2.055e-2	2.792e+1
0.775	2.058e-2	2.793e+1
0.776	2.062e-2	2.795e+1
0.777	2.065e-2	2.797e+1
0.778	2.068e-2	2.798e+1
0.779	2.072e-2	2.800e+1
0.780	2.075e-2	2.802e+1
0.781	2.079e-2	2.803e+1
0.782	2.082e-2	2.805e+1
0.783	2.085e-2	2.807e+1
0.784	2.089e-2	2.808e+1
0.785	2.092e-2	2.810e+1
0.786	2.095e-2	2.812e+1
0.787	2.099e-2	2.813e+1
0.788	2.102e-2	2.815e+1
0.789	2.106e-2	2.817e+1
0.790	2.109e-2	2.818e+1
0.791	2.113e-2	2.820e+1
0.792	2.116e-2	2.822e+1
0.793	2.120e-2	2.823e+1
0.794	2.123e-2	2.825e+1
0.795	2.127e-2	2.827e+1
0.796	2.130e-2	2.828e+1
0.797	2.133e-2	2.830e+1
0.798	2.137e-2	2.832e+1
0.799	2.141e-2	2.833e+1
0.800	2.144e-2	2.835e+1
0.801	2.148e-2	2.837e+1
0.802	2.151e-2	2.838e+1
0.803	2.154e-2	2.840e+1
0.804	2.158e-2	2.842e+1
0.805	2.161e-2	2.843e+1
0.806	2.165e-2	2.845e+1
0.807	2.169e-2	2.847e+1
0.808	2.172e-2	2.848e+1
0.809	2.176e-2	2.850e+1
0.810	2.179e-2	2.852e+1
0.811	2.183e-2	2.853e+1
0.812	2.186e-2	2.855e+1
0.813	2.190e-2	2.857e+1
0.814	2.194e-2	2.858e+1
0.815	2.198e-2	2.860e+1
0.816	2.201e-2	2.862e+1
0.817	2.205e-2	2.863e+1
0.818	2.208e-2	2.865e+1
0.819	2.212e-2	2.867e+1
0.820	2.216e-2	2.868e+1
0.821	2.219e-2	2.870e+1
0.822	2.223e-2	2.872e+1
0.823	2.227e-2	2.873e+1
0.824	2.230e-2	2.875e+1
0.825	2.234e-2	2.877e+1
0.826	2.238e-2	2.878e+1
0.827	2.241e-2	2.880e+1
0.828	2.245e-2	2.882e+1
0.829	2.249e-2	2.883e+1
0.830	2.252e-2	2.885e+1
0.831	2.256e-2	2.887e+1
0.832	2.260e-2	2.888e+1
0.833	2.264e-2	2.890e+1
0.834	2.267e-2	2.892e+1
0.835	2.271e-2	2.893e+1
0.836	2.275e-2	2.895e+1
0.837	2.279e-2	2.897e+1
0.838	2.283e-2	2.898e+1
0.839	2.287e-2	2.900e+1
0.840	2.291e-2	2.902e+1
0.841	2.295e-2	2.903e+1
0.842	2.299e-2	2.905e+1
0.843	2.303e-2	2.907e+1
0.844	2.306e-2	2.908e+1
0.845	2.310e-2	2.910e+1
0.846	2.314e-2	2.912e+1
0.847	2.318e-2	2.913e+1
0.848	2.322e-2	2.915e+1
0.849	2.326e-2	2.917e+1
0.850	2.330e-2	2.918e+1
0.851	2.334e-2	2.920e+1
0.852	2.338e-2	2.922e+1
0.853	2.342e-2	2.923e+1
0.854	2.346e-2	2.925e+1
0.855	2.350e-2	2.927e+1
0.856	2.354e-2	2.928e+1
0.857	2.359e-2	2.930e+1
0.858	2.363e-2	2.932e+1
0.859	2.367e-2	2.933e+1
0.860	2.371e-2	2.935e+1
0.861	2.375e-2	2.937e+1
0.862	2.379e-2	2.938e+1
0.863	2.384e-2	2.940e+1
0.864	2.388e-2	2.942e+1
0.865	2.392e-2	2.943e+1
0.866	2.396e-2	2.945e+1
0.867	2.400e-2	2.947e+1
0.868	2.405e-2	2.948e+1
0.869	2.409e-2	2.950e+1
0.870	2.414e-2	2.952e+1
0.871	2.418e-2	2.953e+1
0.872	2.422e-2	2.955e+1
0.873	2.427e-2	2.957e+1
0.874	2.431e-2	2.958e+1
0.875	2.436e-2	2.960e+1
0.876	2.440e-2	2.962e+1
0.877	2.445e-2	2.963e+1
0.878	2.449e-2	2.965e+1
0.879	2.454e-2	2.967e+1
0.880	2.458e-2	2.968e+1
0.881	2.463e-2	2.970e+1
0.882	2.467e-2	2.972e+1
0.883	2.472e-2	2.973e+1
0.884	2.476e-2	2.975e+1
0.885	2.481e-2	2.977e+1
0.886	2.485e-2	2.978e+1
0.887	2.490e-2	2.980e+1
0.888	2.495e-2	2.982e+1
0.889	2.499e-2	2.983e+1
0.890	2.504e-2	2.985e+1
0.891	2.509e-2	2.987e+1
0.892	2.513e-2	2.988e+1
0.893	2.518e-2	2.990e+1
0.894	2.523e-2	2.992e+1
0.895	2.528e-2	2.993e+1
0.896	2.533e-2	2.995e+1
0.897	2.537e-2	2.997e+1
0.898	2.542e-2	2.998e+1
0.899	2.547e-2	3.000e+1
Segment 2:
0.900	2.545e-2	3.002e+1
0.899	2.530e-2	3.003e+1
0.898	2.515e-2	3.005e+1
0.897	2.501e-2	3.007e+1
0.896	2.487e-2	3.008e+1
0.895	2.474e-2	3.010e+1
0.894	2.460e-2	3.012e+1
0.893	2.447e-2	3.013e+1
0.892	2.435e-2	3.015e+1
0.891	2.422e-2	3.017e+1
0.890	2.410e-2	3.018e+1
0.889	2.397e-2	3.020e+1
0.888	2.385e-2	3.022e+1
0.887	2.373e-2	3.023e+1
0.886	2.361e-2	3.025e+1
0.885	2.349e-2	3.027e+1
0.884	2.337e-2	3.028e+1
0.883	2.326e-2	3.030e+1
0.882	2.314e-2	3.032e+1
0.881	2.303e-2	3.033e+1
0.880	2.292e-2	3.035e+1
0.879	2.280e-2	3.037e+1
0.878	2.269e-2	3.038e+1
0.877	2.258e-2	3.040e+1
0.876	2.247e-2	3.042e+1
0.875	2.236e-2	3.043e+1
0.874	2.226e-2	3.045e+1
0.873	2.215e-2	3.047e+1
0.872	2.204e-2	3.048e+1
0.871	2.193e-2	3.050e+1
0.870	2.183e-2	3.052e+1
0.869	2.173e-2	3.053e+1
0.868	2.162e-2	3.055e+1
0.867	2.152e-2	3.057e+1
0.866	2.142e-2	3.058e+1
0.865	2.131e-2	3.060e+1
0.864	2.121e-2	3.062e+1
0.863	2.111e-2	3.063e+1
0.862	2.101e-2	3.065e+1
0.861	2.091e-2	3.067e+1
0.860	2.081e-2	3.068e+1
0.859	2.071e-2	3.070e+1
0.858	2.061e-2	3.072e+1
0.857	2.052e-2	3.073e+1
0.856	2.042e-2	3.075e+1
0.855	2.032e-2	3.077e+1
0.854	2.023e-2	3.078e+1
0.853	2.013e-2	3.080e+1
0.852	2.003e-2	3.082e+1
0.851	1.994e-2	3.083e+1
0.850	1.984e-2	3.085e+1
0.849	1.975e-2	3.087e+1
0.848	1.965e-2	3.088e+1
0.847	1.956e-2	3.090e+1
0.846	1.947e-2	3.092e+1
0.845	1.937e-2	3.093e+1
0.844	1.928e-2	3.095e+1
0.843	1.919e-2	3.097e+1
0.842	1.910e-2	3.098e+1
0.841	1.901e-2	3.100e+1
0.840	1.892e-2	3.102e+1
0.839	1.883e-2	3.103e+1
0.838	1.874e-2	3.105e+1
0.837	1.865e-2	3.107e+1
0.836	1.856e-2	3.108e+1
0.835	1.847e-2	3.110e+1
0.834	1.838e-2	3.112e+1
0.833	1.829e-2	3.113e+1
0.832	1.820e-2	3.115e+1
0.831	1.811e-2	3.117e+1
0.830	1.802e-2	3.118e+1
0.829	1.794e-2	3.120e+1
0.828	1.785e-2	3.122e+1
0.827	1.776e-2	3.123e+1
0.826	1.768e-2	3.125e+1
0.825	1.759e-2	3.127e+1
0.824	1.751e-2	3.128e+1
0.823	1.742e-2	3.130e+1
0.822	1.734e-2	3.132e+1
0.821	1.725e-2	3.133e+1
0.820	1.717e-2	3.135e+1
0.819	1.708e-2	3.137e+1
0.818	1.700e-2	3.138e+1
0.817	1.691e-2	3.140e+1
0.816	1.683e-2	3.142e+1
0.815	1.675e-2	3.143e+1
0.814	1.666e-2	3.145e+1
0.813	1.658e-2	3.147e+1
0.812	1.650e-2	3.148e+1
0.811	1.642e-2	3.150e+1
0.810	1.634e-2	3.152e+1
0.809	1.625e-2	3.153e+1
0.808	1.617e-2	3.155e+1
0.807	1.609e-2	3.157e+1
0.806	1.601e-2	3.158e+1
0.805	1.593e-2	3.160e+1
0.804	1.585e-2	3.162e+1
0.803	1.577e-2	3.163e+1
0.802	1.569e-2	3.165e+1
0.801	1.561e-2	3.167e+1
0.800	1.553e-2	3.168e+1
0.799	1.545e-2	3.170e+1
0.798	1.538e-2	3.172e+1
0.797	1.530e-2	3.173e+1
0.796	1.522e-2	3.175e+1
0.795	1.514e-2	3.177e+1
0.794	1.506e-2	3.178e+1
0.793	1.499e-2	3.180e+1
0.792	1.491e-2	3.182e+1
0.791	1.483e-2	3.183e+1
0.790	1.475e-2	3.185e+1
0.789	1.468e-2	3.187e+1
0.788	1.460e-2	3.188e+1
0.787	1.453e-2	3.190e+1
0.786	1.446e-2	3.192e+1
0.785	1.438e-2	3.193e+1
0.784	1.431e-2	3.195e+1
0.783	1.423e-2	3.197e+1
0.782	1.415e-2	3.198e+1
0.781	1.408e-2	3.200e+1
0.780	1.400e-2	3.202e+1
0.779	1.393e-2	3.203e+1
0.778	1.386e-2	3.205e+1
0.777	1.378e-2	3.207e+1
0.776	1.371e-2	3.208e+1
0.775	1.363e-2	3.210e+1
0.774	1.356e-2	3.212e+1
0.773	1.349e-2	3.213e+1
0.772	1.342e-2	3.215e+1
0.771	1.334e-2	3.217e+1
0.770	1.327e-2	3.218e+1
0.769	1.320e-2	3.220e+1
0.768	1.313e-2	3.222e+1
0.767	1.305e-2	3.223e+1
0.766	1.298e-2	3.225e+1
0.765	1.291e-2	3.227e+1
0.764	1.284e-2	3.228e+1
0.763	1.277e-2	3.230e+1
0.762	1.270e-2	3.232e+1
0.761	1.263e-2	3.233e+1
0.760	1.256e-2	3.235e+1
0.759	1.249e-2	3.237e+1
0.758	1.242e-2	3.238e+1
0.757	1.235e-2	3.240e+1
0.756	1.228e-2	3.242e+1
0.755	1.221e-2	3.243e+1
0.754	1.214e-2	3.245e+1
0.753	1.208e-2	3.247e+1
0.752	1.201e-2	3.248e+1
0.751	1.194e-2	3.250e+1
0.750	1.187e-2	3.252e+1
0.749	1.180e-2	3.253e+1
0.748	1.173e-2	3.255e+1
0.747	1.167e-2	3.257e+1
0.746	1.160e-2	3.258e+1
0.745	1.153e-2	3.260e+1
0.744	1.146e-2	3.262e+1
0.743	1.140e-2	3.263e+1
0.742	1.133e-2	3.265e+1
0.741	1.126e-2	3.267e+1
0.740	1.120e-2	3.268e+1
0.739	1.113e-2	3.270e+1
0.738	1.107e-2	3.272e+1
0.737	1.100e-2	3.273e+1
0.736	1.093e-2	3.275e+1
[truncated: 5,237 more rows]
