# Supplementary material for: Hydrothermal synthesis of hierarchical microstructure tungsten oxide/carbon nanocomposite for supercapacitor application
Source: Sci Rep. 2023 Dec 8;13:21732. doi: 10.1038/s41598-023-48958-w (PMC10709354; doi:10.1038/s41598-023-48958-w)
Supplement: Supplementary file 1 — Supplementary Information 1. [file 41598_2023_48958_MOESM1_ESM.zip › Raw Data/6 Electrochemistry/Cyclic Voltammetry/WO3-C at diff. scan rates/5 WO3-C Scan Rate 100.csv]

July 19	2023 18:24:31
Cyclic Voltammetry
File: c:\users\nsb 111 lab\desktop\shanna\07-18-23_calcined_cu_koh\cyclic voltammetry\e3\5 e3 scan rate 0.1.csv
Data Source: Experiment
Instrument Model: CHI760E
Header:
Note:
Init E (V) = -0.9
High E (V) = 0.9
Low E (V) = -0.9
Init P/N = P
Scan Rate (V/s) = 0.1
Segment = 4
Sample Interval (V) = 0.001
Quiet Time (sec) = 2
Sensitivity (A/V) = 0.01
Segment 1:
Ep = -0.316V
ip = 2.593e-3A
Ah = 2.176e-3C
Segment 2:
Ep = -0.673V
ip = -4.709e-3A
Ah = -4.107e-3C
Segment 3:
Ep = -0.336V
ip = 1.497e-3A
Ah = 1.293e-3C
Segment 4:
Ep = -0.673V
ip = -4.866e-3A
Ah = -4.105e-3C
Potential/V	Current/A	Time/s
Segment 1:
-0.900	-5.203e-3	1.000e-2
-0.899	-5.147e-3	2.000e-2
-0.898	-5.096e-3	3.000e-2
-0.897	-5.047e-3	4.000e-2
-0.896	-4.997e-3	5.000e-2
-0.895	-4.948e-3	6.000e-2
-0.894	-4.900e-3	7.000e-2
-0.893	-4.852e-3	8.000e-2
-0.892	-4.805e-3	9.000e-2
-0.891	-4.757e-3	1.000e-1
-0.890	-4.709e-3	1.100e-1
-0.889	-4.663e-3	1.200e-1
-0.888	-4.617e-3	1.300e-1
-0.887	-4.572e-3	1.400e-1
-0.886	-4.525e-3	1.500e-1
-0.885	-4.481e-3	1.600e-1
-0.884	-4.437e-3	1.700e-1
-0.883	-4.393e-3	1.800e-1
-0.882	-4.351e-3	1.900e-1
-0.881	-4.308e-3	2.000e-1
-0.880	-4.267e-3	2.100e-1
-0.879	-4.225e-3	2.200e-1
-0.878	-4.183e-3	2.300e-1
-0.877	-4.143e-3	2.400e-1
-0.876	-4.103e-3	2.500e-1
-0.875	-4.064e-3	2.600e-1
-0.874	-4.024e-3	2.700e-1
-0.873	-3.984e-3	2.800e-1
-0.872	-3.947e-3	2.900e-1
-0.871	-3.909e-3	3.000e-1
-0.870	-3.870e-3	3.100e-1
-0.869	-3.834e-3	3.200e-1
-0.868	-3.798e-3	3.300e-1
-0.867	-3.763e-3	3.400e-1
-0.866	-3.728e-3	3.500e-1
-0.865	-3.694e-3	3.600e-1
-0.864	-3.659e-3	3.700e-1
-0.863	-3.625e-3	3.800e-1
-0.862	-3.593e-3	3.900e-1
-0.861	-3.561e-3	4.000e-1
-0.860	-3.529e-3	4.100e-1
-0.859	-3.497e-3	4.200e-1
-0.858	-3.466e-3	4.300e-1
-0.857	-3.435e-3	4.400e-1
-0.856	-3.405e-3	4.500e-1
-0.855	-3.376e-3	4.600e-1
-0.854	-3.348e-3	4.700e-1
-0.853	-3.319e-3	4.800e-1
-0.852	-3.291e-3	4.900e-1
-0.851	-3.263e-3	5.000e-1
-0.850	-3.236e-3	5.100e-1
-0.849	-3.208e-3	5.200e-1
-0.848	-3.181e-3	5.300e-1
-0.847	-3.155e-3	5.400e-1
-0.846	-3.129e-3	5.500e-1
-0.845	-3.105e-3	5.600e-1
-0.844	-3.080e-3	5.700e-1
-0.843	-3.057e-3	5.800e-1
-0.842	-3.033e-3	5.900e-1
-0.841	-3.009e-3	6.000e-1
-0.840	-2.987e-3	6.100e-1
-0.839	-2.965e-3	6.200e-1
-0.838	-2.942e-3	6.300e-1
-0.837	-2.920e-3	6.400e-1
-0.836	-2.898e-3	6.500e-1
-0.835	-2.878e-3	6.600e-1
-0.834	-2.858e-3	6.700e-1
-0.833	-2.837e-3	6.800e-1
-0.832	-2.817e-3	6.900e-1
-0.831	-2.796e-3	7.000e-1
-0.830	-2.779e-3	7.100e-1
-0.829	-2.761e-3	7.200e-1
-0.828	-2.741e-3	7.300e-1
-0.827	-2.723e-3	7.400e-1
-0.826	-2.705e-3	7.500e-1
-0.825	-2.687e-3	7.600e-1
-0.824	-2.670e-3	7.700e-1
-0.823	-2.652e-3	7.800e-1
-0.822	-2.635e-3	7.900e-1
-0.821	-2.619e-3	8.000e-1
-0.820	-2.603e-3	8.100e-1
-0.819	-2.586e-3	8.200e-1
-0.818	-2.571e-3	8.300e-1
-0.817	-2.556e-3	8.400e-1
-0.816	-2.540e-3	8.500e-1
-0.815	-2.525e-3	8.600e-1
-0.814	-2.510e-3	8.700e-1
-0.813	-2.495e-3	8.800e-1
-0.812	-2.481e-3	8.900e-1
-0.811	-2.467e-3	9.000e-1
-0.810	-2.453e-3	9.100e-1
-0.809	-2.439e-3	9.200e-1
-0.808	-2.425e-3	9.300e-1
-0.807	-2.412e-3	9.400e-1
-0.806	-2.398e-3	9.500e-1
-0.805	-2.385e-3	9.600e-1
-0.804	-2.372e-3	9.700e-1
-0.803	-2.360e-3	9.800e-1
-0.802	-2.348e-3	9.900e-1
-0.801	-2.335e-3	1.000e+0
-0.800	-2.324e-3	1.010e+0
-0.799	-2.312e-3	1.020e+0
-0.798	-2.300e-3	1.030e+0
-0.797	-2.290e-3	1.040e+0
-0.796	-2.279e-3	1.050e+0
-0.795	-2.268e-3	1.060e+0
-0.794	-2.257e-3	1.070e+0
-0.793	-2.245e-3	1.080e+0
-0.792	-2.235e-3	1.090e+0
-0.791	-2.224e-3	1.100e+0
-0.790	-2.215e-3	1.110e+0
-0.789	-2.204e-3	1.120e+0
-0.788	-2.193e-3	1.130e+0
-0.787	-2.184e-3	1.140e+0
-0.786	-2.174e-3	1.150e+0
-0.785	-2.164e-3	1.160e+0
-0.784	-2.155e-3	1.170e+0
-0.783	-2.145e-3	1.180e+0
-0.782	-2.136e-3	1.190e+0
-0.781	-2.127e-3	1.200e+0
-0.780	-2.118e-3	1.210e+0
-0.779	-2.109e-3	1.220e+0
-0.778	-2.100e-3	1.230e+0
-0.777	-2.091e-3	1.240e+0
-0.776	-2.083e-3	1.250e+0
-0.775	-2.074e-3	1.260e+0
-0.774	-2.066e-3	1.270e+0
-0.773	-2.057e-3	1.280e+0
-0.772	-2.049e-3	1.290e+0
-0.771	-2.041e-3	1.300e+0
-0.770	-2.033e-3	1.310e+0
-0.769	-2.026e-3	1.320e+0
-0.768	-2.018e-3	1.330e+0
-0.767	-2.010e-3	1.340e+0
-0.766	-2.002e-3	1.350e+0
-0.765	-1.995e-3	1.360e+0
-0.764	-1.987e-3	1.370e+0
-0.763	-1.980e-3	1.380e+0
-0.762	-1.973e-3	1.390e+0
-0.761	-1.965e-3	1.400e+0
-0.760	-1.959e-3	1.410e+0
-0.759	-1.952e-3	1.420e+0
-0.758	-1.945e-3	1.430e+0
-0.757	-1.939e-3	1.440e+0
-0.756	-1.931e-3	1.450e+0
-0.755	-1.925e-3	1.460e+0
-0.754	-1.918e-3	1.470e+0
-0.753	-1.911e-3	1.480e+0
-0.752	-1.905e-3	1.490e+0
-0.751	-1.898e-3	1.500e+0
-0.750	-1.892e-3	1.510e+0
-0.749	-1.886e-3	1.520e+0
-0.748	-1.879e-3	1.530e+0
-0.747	-1.874e-3	1.540e+0
-0.746	-1.867e-3	1.550e+0
-0.745	-1.861e-3	1.560e+0
-0.744	-1.856e-3	1.570e+0
-0.743	-1.850e-3	1.580e+0
-0.742	-1.844e-3	1.590e+0
-0.741	-1.838e-3	1.600e+0
-0.740	-1.832e-3	1.610e+0
-0.739	-1.827e-3	1.620e+0
-0.738	-1.821e-3	1.630e+0
-0.737	-1.815e-3	1.640e+0
-0.736	-1.810e-3	1.650e+0
-0.735	-1.804e-3	1.660e+0
-0.734	-1.799e-3	1.670e+0
-0.733	-1.793e-3	1.680e+0
-0.732	-1.788e-3	1.690e+0
-0.731	-1.783e-3	1.700e+0
-0.730	-1.778e-3	1.710e+0
-0.729	-1.772e-3	1.720e+0
-0.728	-1.767e-3	1.730e+0
-0.727	-1.762e-3	1.740e+0
-0.726	-1.757e-3	1.750e+0
-0.725	-1.752e-3	1.760e+0
-0.724	-1.747e-3	1.770e+0
-0.723	-1.742e-3	1.780e+0
-0.722	-1.737e-3	1.790e+0
-0.721	-1.732e-3	1.800e+0
-0.720	-1.727e-3	1.810e+0
-0.719	-1.722e-3	1.820e+0
-0.718	-1.717e-3	1.830e+0
-0.717	-1.712e-3	1.840e+0
-0.716	-1.707e-3	1.850e+0
-0.715	-1.703e-3	1.860e+0
-0.714	-1.698e-3	1.870e+0
-0.713	-1.693e-3	1.880e+0
-0.712	-1.689e-3	1.890e+0
-0.711	-1.684e-3	1.900e+0
-0.710	-1.680e-3	1.910e+0
-0.709	-1.676e-3	1.920e+0
-0.708	-1.670e-3	1.930e+0
-0.707	-1.666e-3	1.940e+0
-0.706	-1.662e-3	1.950e+0
-0.705	-1.657e-3	1.960e+0
-0.704	-1.653e-3	1.970e+0
-0.703	-1.648e-3	1.980e+0
-0.702	-1.644e-3	1.990e+0
-0.701	-1.640e-3	2.000e+0
-0.700	-1.635e-3	2.010e+0
-0.699	-1.631e-3	2.020e+0
-0.698	-1.626e-3	2.030e+0
-0.697	-1.622e-3	2.040e+0
-0.696	-1.618e-3	2.050e+0
-0.695	-1.613e-3	2.060e+0
-0.694	-1.609e-3	2.070e+0
-0.693	-1.604e-3	2.080e+0
-0.692	-1.600e-3	2.090e+0
-0.691	-1.596e-3	2.100e+0
-0.690	-1.592e-3	2.110e+0
-0.689	-1.588e-3	2.120e+0
-0.688	-1.584e-3	2.130e+0
-0.687	-1.580e-3	2.140e+0
-0.686	-1.575e-3	2.150e+0
-0.685	-1.571e-3	2.160e+0
-0.684	-1.567e-3	2.170e+0
-0.683	-1.563e-3	2.180e+0
-0.682	-1.559e-3	2.190e+0
-0.681	-1.555e-3	2.200e+0
-0.680	-1.551e-3	2.210e+0
-0.679	-1.547e-3	2.220e+0
-0.678	-1.543e-3	2.230e+0
-0.677	-1.539e-3	2.240e+0
-0.676	-1.535e-3	2.250e+0
-0.675	-1.531e-3	2.260e+0
-0.674	-1.527e-3	2.270e+0
-0.673	-1.523e-3	2.280e+0
-0.672	-1.520e-3	2.290e+0
-0.671	-1.515e-3	2.300e+0
-0.670	-1.512e-3	2.310e+0
-0.669	-1.508e-3	2.320e+0
-0.668	-1.503e-3	2.330e+0
-0.667	-1.500e-3	2.340e+0
-0.666	-1.496e-3	2.350e+0
-0.665	-1.492e-3	2.360e+0
-0.664	-1.489e-3	2.370e+0
-0.663	-1.484e-3	2.380e+0
-0.662	-1.481e-3	2.390e+0
-0.661	-1.477e-3	2.400e+0
-0.660	-1.473e-3	2.410e+0
-0.659	-1.469e-3	2.420e+0
-0.658	-1.465e-3	2.430e+0
-0.657	-1.461e-3	2.440e+0
-0.656	-1.457e-3	2.450e+0
-0.655	-1.454e-3	2.460e+0
-0.654	-1.450e-3	2.470e+0
-0.653	-1.446e-3	2.480e+0
-0.652	-1.442e-3	2.490e+0
-0.651	-1.438e-3	2.500e+0
-0.650	-1.434e-3	2.510e+0
-0.649	-1.431e-3	2.520e+0
-0.648	-1.427e-3	2.530e+0
-0.647	-1.423e-3	2.540e+0
-0.646	-1.419e-3	2.550e+0
-0.645	-1.415e-3	2.560e+0
-0.644	-1.411e-3	2.570e+0
-0.643	-1.407e-3	2.580e+0
-0.642	-1.404e-3	2.590e+0
-0.641	-1.399e-3	2.600e+0
-0.640	-1.396e-3	2.610e+0
-0.639	-1.392e-3	2.620e+0
-0.638	-1.387e-3	2.630e+0
-0.637	-1.384e-3	2.640e+0
-0.636	-1.380e-3	2.650e+0
-0.635	-1.376e-3	2.660e+0
-0.634	-1.372e-3	2.670e+0
-0.633	-1.368e-3	2.680e+0
-0.632	-1.365e-3	2.690e+0
-0.631	-1.360e-3	2.700e+0
-0.630	-1.356e-3	2.710e+0
-0.629	-1.353e-3	2.720e+0
-0.628	-1.348e-3	2.730e+0
-0.627	-1.345e-3	2.740e+0
-0.626	-1.340e-3	2.750e+0
-0.625	-1.336e-3	2.760e+0
-0.624	-1.333e-3	2.770e+0
-0.623	-1.328e-3	2.780e+0
-0.622	-1.325e-3	2.790e+0
-0.621	-1.320e-3	2.800e+0
-0.620	-1.316e-3	2.810e+0
-0.619	-1.312e-3	2.820e+0
-0.618	-1.308e-3	2.830e+0
-0.617	-1.304e-3	2.840e+0
-0.616	-1.300e-3	2.850e+0
-0.615	-1.295e-3	2.860e+0
-0.614	-1.291e-3	2.870e+0
-0.613	-1.286e-3	2.880e+0
-0.612	-1.282e-3	2.890e+0
-0.611	-1.278e-3	2.900e+0
-0.610	-1.273e-3	2.910e+0
-0.609	-1.269e-3	2.920e+0
-0.608	-1.264e-3	2.930e+0
-0.607	-1.259e-3	2.940e+0
-0.606	-1.254e-3	2.950e+0
-0.605	-1.250e-3	2.960e+0
-0.604	-1.245e-3	2.970e+0
-0.603	-1.240e-3	2.980e+0
-0.602	-1.235e-3	2.990e+0
-0.601	-1.230e-3	3.000e+0
-0.600	-1.226e-3	3.010e+0
-0.599	-1.221e-3	3.020e+0
-0.598	-1.216e-3	3.030e+0
-0.597	-1.212e-3	3.040e+0
-0.596	-1.208e-3	3.050e+0
-0.595	-1.203e-3	3.060e+0
-0.594	-1.199e-3	3.070e+0
-0.593	-1.194e-3	3.080e+0
-0.592	-1.190e-3	3.090e+0
-0.591	-1.185e-3	3.100e+0
-0.590	-1.181e-3	3.110e+0
-0.589	-1.176e-3	3.120e+0
-0.588	-1.172e-3	3.130e+0
-0.587	-1.168e-3	3.140e+0
-0.586	-1.163e-3	3.150e+0
-0.585	-1.159e-3	3.160e+0
-0.584	-1.155e-3	3.170e+0
-0.583	-1.150e-3	3.180e+0
-0.582	-1.146e-3	3.190e+0
-0.581	-1.142e-3	3.200e+0
-0.580	-1.138e-3	3.210e+0
-0.579	-1.134e-3	3.220e+0
-0.578	-1.130e-3	3.230e+0
-0.577	-1.126e-3	3.240e+0
-0.576	-1.122e-3	3.250e+0
-0.575	-1.118e-3	3.260e+0
-0.574	-1.114e-3	3.270e+0
-0.573	-1.110e-3	3.280e+0
-0.572	-1.106e-3	3.290e+0
-0.571	-1.102e-3	3.300e+0
-0.570	-1.098e-3	3.310e+0
-0.569	-1.095e-3	3.320e+0
-0.568	-1.091e-3	3.330e+0
-0.567	-1.087e-3	3.340e+0
-0.566	-1.083e-3	3.350e+0
-0.565	-1.079e-3	3.360e+0
-0.564	-1.076e-3	3.370e+0
-0.563	-1.072e-3	3.380e+0
-0.562	-1.068e-3	3.390e+0
-0.561	-1.064e-3	3.400e+0
-0.560	-1.061e-3	3.410e+0
-0.559	-1.057e-3	3.420e+0
-0.558	-1.053e-3	3.430e+0
-0.557	-1.049e-3	3.440e+0
-0.556	-1.045e-3	3.450e+0
-0.555	-1.042e-3	3.460e+0
-0.554	-1.038e-3	3.470e+0
-0.553	-1.034e-3	3.480e+0
-0.552	-1.031e-3	3.490e+0
-0.551	-1.027e-3	3.500e+0
-0.550	-1.023e-3	3.510e+0
-0.549	-1.020e-3	3.520e+0
-0.548	-1.016e-3	3.530e+0
-0.547	-1.013e-3	3.540e+0
-0.546	-1.009e-3	3.550e+0
-0.545	-1.005e-3	3.560e+0
-0.544	-1.002e-3	3.570e+0
-0.543	-9.972e-4	3.580e+0
-0.542	-9.941e-4	3.590e+0
-0.541	-9.900e-4	3.600e+0
-0.540	-9.862e-4	3.610e+0
-0.539	-9.827e-4	3.620e+0
-0.538	-9.782e-4	3.630e+0
-0.537	-9.748e-4	3.640e+0
-0.536	-9.705e-4	3.650e+0
-0.535	-9.667e-4	3.660e+0
-0.534	-9.631e-4	3.670e+0
-0.533	-9.588e-4	3.680e+0
-0.532	-9.550e-4	3.690e+0
-0.531	-9.508e-4	3.700e+0
-0.530	-9.467e-4	3.710e+0
-0.529	-9.427e-4	3.720e+0
-0.528	-9.384e-4	3.730e+0
-0.527	-9.348e-4	3.740e+0
-0.526	-9.302e-4	3.750e+0
-0.525	-9.263e-4	3.760e+0
-0.524	-9.221e-4	3.770e+0
-0.523	-9.173e-4	3.780e+0
-0.522	-9.137e-4	3.790e+0
-0.521	-9.091e-4	3.800e+0
-0.520	-9.050e-4	3.810e+0
-0.519	-9.005e-4	3.820e+0
-0.518	-8.955e-4	3.830e+0
-0.517	-8.917e-4	3.840e+0
-0.516	-8.865e-4	3.850e+0
-0.515	-8.824e-4	3.860e+0
-0.514	-8.778e-4	3.870e+0
-0.513	-8.724e-4	3.880e+0
-0.512	-8.679e-4	3.890e+0
-0.511	-8.627e-4	3.900e+0
-0.510	-8.578e-4	3.910e+0
-0.509	-8.532e-4	3.920e+0
-0.508	-8.476e-4	3.930e+0
-0.507	-8.431e-4	3.940e+0
-0.506	-8.376e-4	3.950e+0
-0.505	-8.318e-4	3.960e+0
-0.504	-8.265e-4	3.970e+0
-0.503	-8.199e-4	3.980e+0
-0.502	-8.151e-4	3.990e+0
-0.501	-8.093e-4	4.000e+0
-0.500	-8.032e-4	4.010e+0
-0.499	-7.979e-4	4.020e+0
-0.498	-7.915e-4	4.030e+0
-0.497	-7.857e-4	4.040e+0
-0.496	-7.796e-4	4.050e+0
-0.495	-7.730e-4	4.060e+0
-0.494	-7.671e-4	4.070e+0
-0.493	-7.600e-4	4.080e+0
-0.492	-7.534e-4	4.090e+0
-0.491	-7.464e-4	4.100e+0
-0.490	-7.398e-4	4.110e+0
-0.489	-7.328e-4	4.120e+0
-0.488	-7.252e-4	4.130e+0
-0.487	-7.182e-4	4.140e+0
-0.486	-7.106e-4	4.150e+0
-0.485	-7.031e-4	4.160e+0
-0.484	-6.953e-4	4.170e+0
-0.483	-6.875e-4	4.180e+0
-0.482	-6.796e-4	4.190e+0
-0.481	-6.711e-4	4.200e+0
-0.480	-6.628e-4	4.210e+0
-0.479	-6.540e-4	4.220e+0
-0.478	-6.452e-4	4.230e+0
-0.477	-6.369e-4	4.240e+0
-0.476	-6.274e-4	4.250e+0
-0.475	-6.186e-4	4.260e+0
-0.474	-6.093e-4	4.270e+0
-0.473	-5.991e-4	4.280e+0
-0.472	-5.901e-4	4.290e+0
-0.471	-5.796e-4	4.300e+0
-0.470	-5.701e-4	4.310e+0
-0.469	-5.600e-4	4.320e+0
-0.468	-5.491e-4	4.330e+0
-0.467	-5.389e-4	4.340e+0
-0.466	-5.278e-4	4.350e+0
-0.465	-5.169e-4	4.360e+0
-0.464	-5.061e-4	4.370e+0
-0.463	-4.939e-4	4.380e+0
-0.462	-4.828e-4	4.390e+0
-0.461	-4.708e-4	4.400e+0
-0.460	-4.586e-4	4.410e+0
-0.459	-4.470e-4	4.420e+0
-0.458	-4.339e-4	4.430e+0
-0.457	-4.217e-4	4.440e+0
-0.456	-4.088e-4	4.450e+0
-0.455	-3.958e-4	4.460e+0
-0.454	-3.827e-4	4.470e+0
-0.453	-3.688e-4	4.480e+0
-0.452	-3.555e-4	4.490e+0
-0.451	-3.415e-4	4.500e+0
-0.450	-3.276e-4	4.510e+0
-0.449	-3.132e-4	4.520e+0
-0.448	-2.985e-4	4.530e+0
-0.447	-2.839e-4	4.540e+0
-0.446	-2.686e-4	4.550e+0
-0.445	-2.537e-4	4.560e+0
-0.444	-2.383e-4	4.570e+0
-0.443	-2.223e-4	4.580e+0
-0.442	-2.066e-4	4.590e+0
-0.441	-1.900e-4	4.600e+0
-0.440	-1.737e-4	4.610e+0
-0.439	-1.571e-4	4.620e+0
-0.438	-1.399e-4	4.630e+0
-0.437	-1.230e-4	4.640e+0
-0.436	-1.050e-4	4.650e+0
-0.435	-8.774e-5	4.660e+0
-0.434	-6.956e-5	4.670e+0
-0.433	-5.041e-5	4.680e+0
-0.432	-3.167e-5	4.690e+0
-0.431	-1.232e-5	4.700e+0
-0.430	6.623e-6	4.710e+0
-0.429	2.594e-5	4.720e+0
-0.428	4.625e-5	4.730e+0
-0.427	6.559e-5	4.740e+0
-0.426	8.583e-5	4.750e+0
-0.425	1.066e-4	4.760e+0
-0.424	1.267e-4	4.770e+0
-0.423	1.485e-4	4.780e+0
-0.422	1.690e-4	4.790e+0
-0.421	1.909e-4	4.800e+0
-0.420	2.129e-4	4.810e+0
-0.419	2.345e-4	4.820e+0
-0.418	2.576e-4	4.830e+0
-0.417	2.798e-4	4.840e+0
-0.416	3.028e-4	4.850e+0
-0.415	3.261e-4	4.860e+0
-0.414	3.494e-4	4.870e+0
-0.413	3.718e-4	4.880e+0
-0.412	3.953e-4	4.890e+0
-0.411	4.196e-4	4.900e+0
-0.410	4.449e-4	4.910e+0
-0.409	4.704e-4	4.920e+0
-0.408	4.956e-4	4.930e+0
-0.407	5.207e-4	4.940e+0
-0.406	5.464e-4	4.950e+0
-0.405	5.720e-4	4.960e+0
-0.404	5.981e-4	4.970e+0
-0.403	6.249e-4	4.980e+0
-0.402	6.510e-4	4.990e+0
-0.401	6.784e-4	5.000e+0
-0.400	7.050e-4	5.010e+0
-0.399	7.324e-4	5.020e+0
-0.398	7.613e-4	5.030e+0
-0.397	7.884e-4	5.040e+0
-0.396	8.168e-4	5.050e+0
-0.395	8.443e-4	5.060e+0
-0.394	8.725e-4	5.070e+0
-0.393	9.016e-4	5.080e+0
-0.392	9.293e-4	5.090e+0
-0.391	9.583e-4	5.100e+0
-0.390	9.871e-4	5.110e+0
-0.389	1.016e-3	5.120e+0
-0.388	1.045e-3	5.130e+0
-0.387	1.074e-3	5.140e+0
-0.386	1.103e-3	5.150e+0
-0.385	1.133e-3	5.160e+0
-0.384	1.161e-3	5.170e+0
-0.383	1.191e-3	5.180e+0
-0.382	1.220e-3	5.190e+0
-0.381	1.249e-3	5.200e+0
-0.380	1.279e-3	5.210e+0
-0.379	1.307e-3	5.220e+0
-0.378	1.337e-3	5.230e+0
-0.377	1.366e-3	5.240e+0
-0.376	1.394e-3	5.250e+0
-0.375	1.423e-3	5.260e+0
-0.374	1.451e-3	5.270e+0
-0.373	1.480e-3	5.280e+0
-0.372	1.508e-3	5.290e+0
-0.371	1.536e-3	5.300e+0
-0.370	1.564e-3	5.310e+0
-0.369	1.592e-3	5.320e+0
-0.368	1.619e-3	5.330e+0
-0.367	1.646e-3	5.340e+0
-0.366	1.672e-3	5.350e+0
-0.365	1.699e-3	5.360e+0
-0.364	1.725e-3	5.370e+0
-0.363	1.750e-3	5.380e+0
-0.362	1.775e-3	5.390e+0
-0.361	1.800e-3	5.400e+0
-0.360	1.825e-3	5.410e+0
-0.359	1.849e-3	5.420e+0
-0.358	1.873e-3	5.430e+0
-0.357	1.896e-3	5.440e+0
-0.356	1.920e-3	5.450e+0
-0.355	1.941e-3	5.460e+0
-0.354	1.963e-3	5.470e+0
-0.353	1.985e-3	5.480e+0
-0.352	2.006e-3	5.490e+0
-0.351	2.028e-3	5.500e+0
-0.350	2.049e-3	5.510e+0
-0.349	2.069e-3	5.520e+0
-0.348	2.089e-3	5.530e+0
-0.347	2.108e-3	5.540e+0
-0.346	2.127e-3	5.550e+0
-0.345	2.146e-3	5.560e+0
-0.344	2.163e-3	5.570e+0
-0.343	2.182e-3	5.580e+0
-0.342	2.199e-3	5.590e+0
-0.341	2.216e-3	5.600e+0
-0.340	2.232e-3	5.610e+0
-0.339	2.247e-3	5.620e+0
-0.338	2.263e-3	5.630e+0
-0.337	2.278e-3	5.640e+0
-0.336	2.292e-3	5.650e+0
-0.335	2.306e-3	5.660e+0
-0.334	2.320e-3	5.670e+0
-0.333	2.333e-3	5.680e+0
-0.332	2.346e-3	5.690e+0
-0.331	2.357e-3	5.700e+0
-0.330	2.368e-3	5.710e+0
-0.329	2.378e-3	5.720e+0
-0.328	2.388e-3	5.730e+0
-0.327	2.397e-3	5.740e+0
-0.326	2.406e-3	5.750e+0
-0.325	2.413e-3	5.760e+0
-0.324	2.420e-3	5.770e+0
-0.323	2.426e-3	5.780e+0
-0.322	2.431e-3	5.790e+0
-0.321	2.436e-3	5.800e+0
-0.320	2.439e-3	5.810e+0
-0.319	2.442e-3	5.820e+0
-0.318	2.445e-3	5.830e+0
-0.317	2.445e-3	5.840e+0
-0.316	2.445e-3	5.850e+0
-0.315	2.444e-3	5.860e+0
-0.314	2.442e-3	5.870e+0
-0.313	2.440e-3	5.880e+0
-0.312	2.435e-3	5.890e+0
-0.311	2.430e-3	5.900e+0
-0.310	2.423e-3	5.910e+0
-0.309	2.416e-3	5.920e+0
-0.308	2.408e-3	5.930e+0
-0.307	2.399e-3	5.940e+0
-0.306	2.389e-3	5.950e+0
-0.305	2.378e-3	5.960e+0
-0.304	2.365e-3	5.970e+0
-0.303	2.352e-3	5.980e+0
-0.302	2.338e-3	5.990e+0
-0.301	2.323e-3	6.000e+0
-0.300	2.306e-3	6.010e+0
-0.299	2.289e-3	6.020e+0
-0.298	2.273e-3	6.030e+0
-0.297	2.254e-3	6.040e+0
-0.296	2.236e-3	6.050e+0
-0.295	2.217e-3	6.060e+0
-0.294	2.198e-3	6.070e+0
-0.293	2.179e-3	6.080e+0
-0.292	2.159e-3	6.090e+0
-0.291	2.140e-3	6.100e+0
-0.290	2.120e-3	6.110e+0
-0.289	2.101e-3	6.120e+0
-0.288	2.082e-3	6.130e+0
-0.287	2.063e-3	6.140e+0
-0.286	2.044e-3	6.150e+0
-0.285	2.026e-3	6.160e+0
-0.284	2.008e-3	6.170e+0
-0.283	1.991e-3	6.180e+0
-0.282	1.974e-3	6.190e+0
-0.281	1.958e-3	6.200e+0
-0.280	1.942e-3	6.210e+0
-0.279	1.928e-3	6.220e+0
-0.278	1.913e-3	6.230e+0
-0.277	1.899e-3	6.240e+0
-0.276	1.886e-3	6.250e+0
-0.275	1.873e-3	6.260e+0
-0.274	1.861e-3	6.270e+0
-0.273	1.849e-3	6.280e+0
-0.272	1.837e-3	6.290e+0
-0.271	1.827e-3	6.300e+0
-0.270	1.817e-3	6.310e+0
-0.269	1.808e-3	6.320e+0
-0.268	1.799e-3	6.330e+0
-0.267	1.791e-3	6.340e+0
-0.266	1.783e-3	6.350e+0
-0.265	1.777e-3	6.360e+0
-0.264	1.770e-3	6.370e+0
-0.263	1.765e-3	6.380e+0
-0.262	1.759e-3	6.390e+0
-0.261	1.754e-3	6.400e+0
-0.260	1.750e-3	6.410e+0
-0.259	1.746e-3	6.420e+0
-0.258	1.743e-3	6.430e+0
-0.257	1.740e-3	6.440e+0
-0.256	1.738e-3	6.450e+0
-0.255	1.737e-3	6.460e+0
-0.254	1.735e-3	6.470e+0
-0.253	1.735e-3	6.480e+0
-0.252	1.734e-3	6.490e+0
-0.251	1.734e-3	6.500e+0
-0.250	1.735e-3	6.510e+0
-0.249	1.736e-3	6.520e+0
-0.248	1.738e-3	6.530e+0
-0.247	1.739e-3	6.540e+0
-0.246	1.742e-3	6.550e+0
-0.245	1.744e-3	6.560e+0
-0.244	1.747e-3	6.570e+0
-0.243	1.751e-3	6.580e+0
-0.242	1.755e-3	6.590e+0
-0.241	1.760e-3	6.600e+0
-0.240	1.764e-3	6.610e+0
-0.239	1.769e-3	6.620e+0
-0.238	1.775e-3	6.630e+0
-0.237	1.780e-3	6.640e+0
-0.236	1.787e-3	6.650e+0
-0.235	1.793e-3	6.660e+0
-0.234	1.800e-3	6.670e+0
-0.233	1.808e-3	6.680e+0
-0.232	1.815e-3	6.690e+0
-0.231	1.824e-3	6.700e+0
-0.230	1.832e-3	6.710e+0
-0.229	1.841e-3	6.720e+0
-0.228	1.850e-3	6.730e+0
-0.227	1.859e-3	6.740e+0
-0.226	1.869e-3	6.750e+0
-0.225	1.879e-3	6.760e+0
-0.224	1.890e-3	6.770e+0
-0.223	1.901e-3	6.780e+0
-0.222	1.912e-3	6.790e+0
-0.221	1.924e-3	6.800e+0
-0.220	1.935e-3	6.810e+0
-0.219	1.947e-3	6.820e+0
-0.218	1.960e-3	6.830e+0
-0.217	1.973e-3	6.840e+0
-0.216	1.987e-3	6.850e+0
-0.215	2.001e-3	6.860e+0
-0.214	2.015e-3	6.870e+0
-0.213	2.030e-3	6.880e+0
-0.212	2.045e-3	6.890e+0
-0.211	2.060e-3	6.900e+0
-0.210	2.076e-3	6.910e+0
-0.209	2.092e-3	6.920e+0
-0.208	2.109e-3	6.930e+0
-0.207	2.126e-3	6.940e+0
-0.206	2.143e-3	6.950e+0
-0.205	2.161e-3	6.960e+0
-0.204	2.180e-3	6.970e+0
-0.203	2.199e-3	6.980e+0
-0.202	2.217e-3	6.990e+0
-0.201	2.237e-3	7.000e+0
-0.200	2.257e-3	7.010e+0
-0.199	2.277e-3	7.020e+0
-0.198	2.298e-3	7.030e+0
-0.197	2.320e-3	7.040e+0
-0.196	2.342e-3	7.050e+0
-0.195	2.364e-3	7.060e+0
-0.194	2.386e-3	7.070e+0
-0.193	2.409e-3	7.080e+0
-0.192	2.432e-3	7.090e+0
-0.191	2.456e-3	7.100e+0
-0.190	2.480e-3	7.110e+0
-0.189	2.504e-3	7.120e+0
-0.188	2.530e-3	7.130e+0
-0.187	2.555e-3	7.140e+0
-0.186	2.581e-3	7.150e+0
-0.185	2.608e-3	7.160e+0
-0.184	2.634e-3	7.170e+0
-0.183	2.662e-3	7.180e+0
-0.182	2.689e-3	7.190e+0
-0.181	2.717e-3	7.200e+0
-0.180	2.746e-3	7.210e+0
-0.179	2.774e-3	7.220e+0
-0.178	2.804e-3	7.230e+0
-0.177	2.834e-3	7.240e+0
-0.176	2.864e-3	7.250e+0
-0.175	2.895e-3	7.260e+0
-0.174	2.925e-3	7.270e+0
-0.173	2.957e-3	7.280e+0
-0.172	2.989e-3	7.290e+0
-0.171	3.021e-3	7.300e+0
-0.170	3.054e-3	7.310e+0
-0.169	3.087e-3	7.320e+0
-0.168	3.121e-3	7.330e+0
-0.167	3.155e-3	7.340e+0
-0.166	3.189e-3	7.350e+0
-0.165	3.223e-3	7.360e+0
-0.164	3.258e-3	7.370e+0
-0.163	3.293e-3	7.380e+0
-0.162	3.329e-3	7.390e+0
-0.161	3.365e-3	7.400e+0
-0.160	3.401e-3	7.410e+0
-0.159	3.437e-3	7.420e+0
-0.158	3.474e-3	7.430e+0
-0.157	3.510e-3	7.440e+0
-0.156	3.546e-3	7.450e+0
-0.155	3.584e-3	7.460e+0
-0.154	3.621e-3	7.470e+0
-0.153	3.660e-3	7.480e+0
-0.152	3.698e-3	7.490e+0
-0.151	3.736e-3	7.500e+0
-0.150	3.775e-3	7.510e+0
-0.149	3.814e-3	7.520e+0
-0.148	3.854e-3	7.530e+0
-0.147	3.893e-3	7.540e+0
-0.146	3.934e-3	7.550e+0
-0.145	3.973e-3	7.560e+0
-0.144	4.013e-3	7.570e+0
-0.143	4.053e-3	7.580e+0
-0.142	4.093e-3	7.590e+0
-0.141	4.133e-3	7.600e+0
-0.140	4.173e-3	7.610e+0
-0.139	4.213e-3	7.620e+0
-0.138	4.254e-3	7.630e+0
-0.137	4.295e-3	7.640e+0
-0.136	4.336e-3	7.650e+0
-0.135	4.377e-3	7.660e+0
-0.134	4.417e-3	7.670e+0
-0.133	4.458e-3	7.680e+0
-0.132	4.499e-3	7.690e+0
-0.131	4.539e-3	7.700e+0
-0.130	4.580e-3	7.710e+0
-0.129	4.621e-3	7.720e+0
-0.128	4.662e-3	7.730e+0
-0.127	4.703e-3	7.740e+0
-0.126	4.744e-3	7.750e+0
-0.125	4.785e-3	7.760e+0
-0.124	4.825e-3	7.770e+0
-0.123	4.865e-3	7.780e+0
-0.122	4.905e-3	7.790e+0
-0.121	4.946e-3	7.800e+0
-0.120	4.986e-3	7.810e+0
-0.119	5.025e-3	7.820e+0
-0.118	5.065e-3	7.830e+0
-0.117	5.103e-3	7.840e+0
-0.116	5.142e-3	7.850e+0
-0.115	5.181e-3	7.860e+0
-0.114	5.220e-3	7.870e+0
-0.113	5.259e-3	7.880e+0
-0.112	5.297e-3	7.890e+0
-0.111	5.335e-3	7.900e+0
-0.110	5.373e-3	7.910e+0
-0.109	5.411e-3	7.920e+0
-0.108	5.449e-3	7.930e+0
-0.107	5.487e-3	7.940e+0
-0.106	5.524e-3	7.950e+0
-0.105	5.561e-3	7.960e+0
-0.104	5.596e-3	7.970e+0
-0.103	5.633e-3	7.980e+0
-0.102	5.669e-3	7.990e+0
-0.101	5.704e-3	8.000e+0
-0.100	5.739e-3	8.010e+0
-0.099	5.773e-3	8.020e+0
-0.098	5.808e-3	8.030e+0
-0.097	5.842e-3	8.040e+0
-0.096	5.876e-3	8.050e+0
-0.095	5.909e-3	8.060e+0
-0.094	5.941e-3	8.070e+0
-0.093	5.974e-3	8.080e+0
-0.092	6.006e-3	8.090e+0
-0.091	6.037e-3	8.100e+0
-0.090	6.068e-3	8.110e+0
-0.089	6.099e-3	8.120e+0
-0.088	6.130e-3	8.130e+0
-0.087	6.159e-3	8.140e+0
-0.086	6.189e-3	8.150e+0
-0.085	6.218e-3	8.160e+0
-0.084	6.247e-3	8.170e+0
-0.083	6.276e-3	8.180e+0
-0.082	6.304e-3	8.190e+0
-0.081	6.332e-3	8.200e+0
-0.080	6.358e-3	8.210e+0
-0.079	6.385e-3	8.220e+0
-0.078	6.411e-3	8.230e+0
-0.077	6.436e-3	8.240e+0
-0.076	6.461e-3	8.250e+0
-0.075	6.486e-3	8.260e+0
-0.074	6.510e-3	8.270e+0
-0.073	6.534e-3	8.280e+0
-0.072	6.557e-3	8.290e+0
-0.071	6.580e-3	8.300e+0
-0.070	6.602e-3	8.310e+0
-0.069	6.624e-3	8.320e+0
-0.068	6.646e-3	8.330e+0
-0.067	6.665e-3	8.340e+0
-0.066	6.685e-3	8.350e+0
-0.065	6.706e-3	8.360e+0
-0.064	6.725e-3	8.370e+0
-0.063	6.745e-3	8.380e+0
-0.062	6.763e-3	8.390e+0
-0.061	6.781e-3	8.400e+0
-0.060	6.799e-3	8.410e+0
-0.059	6.816e-3	8.420e+0
-0.058	6.833e-3	8.430e+0
-0.057	6.850e-3	8.440e+0
-0.056	6.866e-3	8.450e+0
-0.055	6.881e-3	8.460e+0
-0.054	6.895e-3	8.470e+0
-0.053	6.910e-3	8.480e+0
-0.052	6.924e-3	8.490e+0
-0.051	6.938e-3	8.500e+0
-0.050	6.951e-3	8.510e+0
-0.049	6.964e-3	8.520e+0
-0.048	6.976e-3	8.530e+0
-0.047	6.988e-3	8.540e+0
-0.046	6.999e-3	8.550e+0
-0.045	7.010e-3	8.560e+0
-0.044	7.021e-3	8.570e+0
-0.043	7.031e-3	8.580e+0
-0.042	7.041e-3	8.590e+0
-0.041	7.051e-3	8.600e+0
-0.040	7.060e-3	8.610e+0
-0.039	7.068e-3	8.620e+0
-0.038	7.077e-3	8.630e+0
-0.037	7.084e-3	8.640e+0
-0.036	7.091e-3	8.650e+0
-0.035	7.099e-3	8.660e+0
-0.034	7.105e-3	8.670e+0
-0.033	7.112e-3	8.680e+0
-0.032	7.117e-3	8.690e+0
-0.031	7.123e-3	8.700e+0
-0.030	7.128e-3	8.710e+0
-0.029	7.133e-3	8.720e+0
-0.028	7.138e-3	8.730e+0
-0.027	7.141e-3	8.740e+0
-0.026	7.146e-3	8.750e+0
-0.025	7.149e-3	8.760e+0
-0.024	7.152e-3	8.770e+0
-0.023	7.156e-3	8.780e+0
-0.022	7.159e-3	8.790e+0
-0.021	7.162e-3	8.800e+0
-0.020	7.165e-3	8.810e+0
-0.019	7.167e-3	8.820e+0
-0.018	7.170e-3	8.830e+0
-0.017	7.172e-3	8.840e+0
-0.016	7.174e-3	8.850e+0
-0.015	7.176e-3	8.860e+0
-0.014	7.177e-3	8.870e+0
-0.013	7.180e-3	8.880e+0
-0.012	7.181e-3	8.890e+0
-0.011	7.183e-3	8.900e+0
-0.010	7.184e-3	8.910e+0
-0.009	7.186e-3	8.920e+0
-0.008	7.187e-3	8.930e+0
-0.007	7.189e-3	8.940e+0
-0.006	7.191e-3	8.950e+0
-0.005	7.193e-3	8.960e+0
-0.004	7.194e-3	8.970e+0
-0.003	7.196e-3	8.980e+0
-0.002	7.197e-3	8.990e+0
-0.001	7.199e-3	9.000e+0
-0.000	7.202e-3	9.010e+0
0.001	7.204e-3	9.020e+0
0.002	7.206e-3	9.030e+0
0.003	7.208e-3	9.040e+0
0.004	7.210e-3	9.050e+0
0.005	7.212e-3	9.060e+0
0.006	7.214e-3	9.070e+0
0.007	7.217e-3	9.080e+0
0.008	7.218e-3	9.090e+0
0.009	7.221e-3	9.100e+0
0.010	7.223e-3	9.110e+0
0.011	7.226e-3	9.120e+0
0.012	7.229e-3	9.130e+0
0.013	7.231e-3	9.140e+0
0.014	7.234e-3	9.150e+0
0.015	7.237e-3	9.160e+0
0.016	7.239e-3	9.170e+0
0.017	7.243e-3	9.180e+0
0.018	7.245e-3	9.190e+0
0.019	7.249e-3	9.200e+0
0.020	7.252e-3	9.210e+0
0.021	7.255e-3	9.220e+0
0.022	7.259e-3	9.230e+0
0.023	7.261e-3	9.240e+0
0.024	7.265e-3	9.250e+0
0.025	7.268e-3	9.260e+0
0.026	7.271e-3	9.270e+0
0.027	7.275e-3	9.280e+0
0.028	7.279e-3	9.290e+0
0.029	7.282e-3	9.300e+0
0.030	7.286e-3	9.310e+0
0.031	7.289e-3	9.320e+0
0.032	7.293e-3	9.330e+0
0.033	7.296e-3	9.340e+0
0.034	7.300e-3	9.350e+0
0.035	7.303e-3	9.360e+0
0.036	7.307e-3	9.370e+0
0.037	7.311e-3	9.380e+0
0.038	7.314e-3	9.390e+0
0.039	7.317e-3	9.400e+0
0.040	7.321e-3	9.410e+0
0.041	7.324e-3	9.420e+0
0.042	7.328e-3	9.430e+0
0.043	7.331e-3	9.440e+0
0.044	7.335e-3	9.450e+0
0.045	7.338e-3	9.460e+0
0.046	7.342e-3	9.470e+0
0.047	7.346e-3	9.480e+0
0.048	7.348e-3	9.490e+0
0.049	7.352e-3	9.500e+0
0.050	7.355e-3	9.510e+0
0.051	7.358e-3	9.520e+0
0.052	7.362e-3	9.530e+0
0.053	7.365e-3	9.540e+0
0.054	7.369e-3	9.550e+0
0.055	7.372e-3	9.560e+0
0.056	7.374e-3	9.570e+0
0.057	7.378e-3	9.580e+0
0.058	7.381e-3	9.590e+0
0.059	7.384e-3	9.600e+0
0.060	7.388e-3	9.610e+0
0.061	7.391e-3	9.620e+0
0.062	7.394e-3	9.630e+0
0.063	7.397e-3	9.640e+0
0.064	7.400e-3	9.650e+0
0.065	7.404e-3	9.660e+0
0.066	7.407e-3	9.670e+0
0.067	7.411e-3	9.680e+0
0.068	7.414e-3	9.690e+0
0.069	7.418e-3	9.700e+0
0.070	7.422e-3	9.710e+0
0.071	7.425e-3	9.720e+0
0.072	7.429e-3	9.730e+0
0.073	7.433e-3	9.740e+0
0.074	7.436e-3	9.750e+0
0.075	7.440e-3	9.760e+0
0.076	7.444e-3	9.770e+0
0.077	7.448e-3	9.780e+0
0.078	7.452e-3	9.790e+0
0.079	7.457e-3	9.800e+0
0.080	7.461e-3	9.810e+0
0.081	7.466e-3	9.820e+0
0.082	7.471e-3	9.830e+0
0.083	7.475e-3	9.840e+0
0.084	7.480e-3	9.850e+0
0.085	7.485e-3	9.860e+0
0.086	7.490e-3	9.870e+0
0.087	7.495e-3	9.880e+0
0.088	7.500e-3	9.890e+0
0.089	7.506e-3	9.900e+0
0.090	7.511e-3	9.910e+0
0.091	7.517e-3	9.920e+0
0.092	7.523e-3	9.930e+0
0.093	7.528e-3	9.940e+0
0.094	7.534e-3	9.950e+0
0.095	7.541e-3	9.960e+0
0.096	7.547e-3	9.970e+0
0.097	7.554e-3	9.980e+0
0.098	7.560e-3	9.990e+0
0.099	7.567e-3	1.000e+1
0.100	7.574e-3	1.001e+1
0.101	7.580e-3	1.002e+1
0.102	7.588e-3	1.003e+1
0.103	7.595e-3	1.004e+1
0.104	7.602e-3	1.005e+1
0.105	7.610e-3	1.006e+1
0.106	7.617e-3	1.007e+1
0.107	7.625e-3	1.008e+1
0.108	7.632e-3	1.009e+1
0.109	7.640e-3	1.010e+1
0.110	7.648e-3	1.011e+1
0.111	7.656e-3	1.012e+1
0.112	7.664e-3	1.013e+1
0.113	7.673e-3	1.014e+1
0.114	7.681e-3	1.015e+1
0.115	7.690e-3	1.016e+1
0.116	7.698e-3	1.017e+1
0.117	7.707e-3	1.018e+1
0.118	7.716e-3	1.019e+1
0.119	7.725e-3	1.020e+1
0.120	7.734e-3	1.021e+1
0.121	7.743e-3	1.022e+1
0.122	7.753e-3	1.023e+1
0.123	7.762e-3	1.024e+1
0.124	7.772e-3	1.025e+1
0.125	7.782e-3	1.026e+1
0.126	7.791e-3	1.027e+1
0.127	7.802e-3	1.028e+1
0.128	7.812e-3	1.029e+1
0.129	7.822e-3	1.030e+1
0.130	7.834e-3	1.031e+1
0.131	7.844e-3	1.032e+1
0.132	7.855e-3	1.033e+1
0.133	7.865e-3	1.034e+1
0.134	7.877e-3	1.035e+1
0.135	7.888e-3	1.036e+1
0.136	7.899e-3	1.037e+1
0.137	7.911e-3	1.038e+1
0.138	7.922e-3	1.039e+1
0.139	7.933e-3	1.040e+1
0.140	7.946e-3	1.041e+1
0.141	7.957e-3	1.042e+1
0.142	7.969e-3	1.043e+1
0.143	7.981e-3	1.044e+1
0.144	7.993e-3	1.045e+1
0.145	8.006e-3	1.046e+1
0.146	8.018e-3	1.047e+1
0.147	8.031e-3	1.048e+1
0.148	8.044e-3	1.049e+1
0.149	8.056e-3	1.050e+1
0.150	8.070e-3	1.051e+1
0.151	8.083e-3	1.052e+1
0.152	8.096e-3	1.053e+1
0.153	8.110e-3	1.054e+1
0.154	8.123e-3	1.055e+1
0.155	8.138e-3	1.056e+1
0.156	8.151e-3	1.057e+1
0.157	8.165e-3	1.058e+1
0.158	8.179e-3	1.059e+1
0.159	8.193e-3	1.060e+1
0.160	8.208e-3	1.061e+1
0.161	8.222e-3	1.062e+1
0.162	8.235e-3	1.063e+1
0.163	8.250e-3	1.064e+1
0.164	8.265e-3	1.065e+1
0.165	8.280e-3	1.066e+1
0.166	8.295e-3	1.067e+1
0.167	8.310e-3	1.068e+1
0.168	8.325e-3	1.069e+1
0.169	8.341e-3	1.070e+1
0.170	8.357e-3	1.071e+1
0.171	8.372e-3	1.072e+1
0.172	8.389e-3	1.073e+1
0.173	8.404e-3	1.074e+1
0.174	8.421e-3	1.075e+1
0.175	8.437e-3	1.076e+1
0.176	8.453e-3	1.077e+1
0.177	8.470e-3	1.078e+1
0.178	8.487e-3	1.079e+1
0.179	8.503e-3	1.080e+1
0.180	8.520e-3	1.081e+1
0.181	8.537e-3	1.082e+1
0.182	8.554e-3	1.083e+1
0.183	8.571e-3	1.084e+1
0.184	8.589e-3	1.085e+1
0.185	8.607e-3	1.086e+1
0.186	8.625e-3	1.087e+1
0.187	8.643e-3	1.088e+1
0.188	8.661e-3	1.089e+1
0.189	8.678e-3	1.090e+1
0.190	8.697e-3	1.091e+1
0.191	8.715e-3	1.092e+1
0.192	8.733e-3	1.093e+1
0.193	8.752e-3	1.094e+1
0.194	8.770e-3	1.095e+1
0.195	8.789e-3	1.096e+1
0.196	8.807e-3	1.097e+1
0.197	8.826e-3	1.098e+1
0.198	8.845e-3	1.099e+1
0.199	8.865e-3	1.100e+1
0.200	8.884e-3	1.101e+1
0.201	8.903e-3	1.102e+1
0.202	8.923e-3	1.103e+1
0.203	8.942e-3	1.104e+1
0.204	8.962e-3	1.105e+1
0.205	8.982e-3	1.106e+1
0.206	9.002e-3	1.107e+1
0.207	9.023e-3	1.108e+1
0.208	9.042e-3	1.109e+1
0.209	9.062e-3	1.110e+1
0.210	9.083e-3	1.111e+1
0.211	9.103e-3	1.112e+1
0.212	9.124e-3	1.113e+1
0.213	9.144e-3	1.114e+1
0.214	9.165e-3	1.115e+1
0.215	9.186e-3	1.116e+1
0.216	9.206e-3	1.117e+1
0.217	9.227e-3	1.118e+1
0.218	9.248e-3	1.119e+1
0.219	9.270e-3	1.120e+1
0.220	9.291e-3	1.121e+1
0.221	9.312e-3	1.122e+1
0.222	9.334e-3	1.123e+1
0.223	9.356e-3	1.124e+1
0.224	9.377e-3	1.125e+1
0.225	9.400e-3	1.126e+1
0.226	9.422e-3	1.127e+1
0.227	9.444e-3	1.128e+1
0.228	9.465e-3	1.129e+1
0.229	9.487e-3	1.130e+1
0.230	9.510e-3	1.131e+1
0.231	9.532e-3	1.132e+1
0.232	9.555e-3	1.133e+1
0.233	9.577e-3	1.134e+1
0.234	9.599e-3	1.135e+1
0.235	9.622e-3	1.136e+1
0.236	9.645e-3	1.137e+1
0.237	9.668e-3	1.138e+1
0.238	9.691e-3	1.139e+1
0.239	9.714e-3	1.140e+1
0.240	9.737e-3	1.141e+1
0.241	9.760e-3	1.142e+1
0.242	9.784e-3	1.143e+1
0.243	9.806e-3	1.144e+1
0.244	9.829e-3	1.145e+1
0.245	9.852e-3	1.146e+1
0.246	9.876e-3	1.147e+1
0.247	9.900e-3	1.148e+1
0.248	9.923e-3	1.149e+1
0.249	9.947e-3	1.150e+1
0.250	9.972e-3	1.151e+1
0.251	9.996e-3	1.152e+1
0.252	1.002e-2	1.153e+1
0.253	1.004e-2	1.154e+1
0.254	1.007e-2	1.155e+1
0.255	1.009e-2	1.156e+1
0.256	1.012e-2	1.157e+1
0.257	1.014e-2	1.158e+1
0.258	1.017e-2	1.159e+1
0.259	1.019e-2	1.160e+1
0.260	1.022e-2	1.161e+1
0.261	1.024e-2	1.162e+1
0.262	1.027e-2	1.163e+1
0.263	1.029e-2	1.164e+1
0.264	1.032e-2	1.165e+1
0.265	1.034e-2	1.166e+1
0.266	1.037e-2	1.167e+1
0.267	1.039e-2	1.168e+1
0.268	1.042e-2	1.169e+1
0.269	1.044e-2	1.170e+1
0.270	1.047e-2	1.171e+1
0.271	1.050e-2	1.172e+1
0.272	1.052e-2	1.173e+1
0.273	1.055e-2	1.174e+1
0.274	1.057e-2	1.175e+1
0.275	1.060e-2	1.176e+1
0.276	1.063e-2	1.177e+1
0.277	1.065e-2	1.178e+1
0.278	1.068e-2	1.179e+1
0.279	1.070e-2	1.180e+1
0.280	1.073e-2	1.181e+1
0.281	1.076e-2	1.182e+1
0.282	1.078e-2	1.183e+1
0.283	1.081e-2	1.184e+1
0.284	1.084e-2	1.185e+1
0.285	1.086e-2	1.186e+1
0.286	1.089e-2	1.187e+1
0.287	1.092e-2	1.188e+1
0.288	1.094e-2	1.189e+1
0.289	1.097e-2	1.190e+1
0.290	1.100e-2	1.191e+1
0.291	1.102e-2	1.192e+1
0.292	1.105e-2	1.193e+1
0.293	1.108e-2	1.194e+1
0.294	1.110e-2	1.195e+1
0.295	1.113e-2	1.196e+1
0.296	1.116e-2	1.197e+1
0.297	1.119e-2	1.198e+1
0.298	1.121e-2	1.199e+1
0.299	1.124e-2	1.200e+1
0.300	1.127e-2	1.201e+1
0.301	1.130e-2	1.202e+1
0.302	1.132e-2	1.203e+1
0.303	1.135e-2	1.204e+1
0.304	1.138e-2	1.205e+1
0.305	1.141e-2	1.206e+1
0.306	1.143e-2	1.207e+1
0.307	1.146e-2	1.208e+1
0.308	1.149e-2	1.209e+1
0.309	1.152e-2	1.210e+1
0.310	1.155e-2	1.211e+1
0.311	1.157e-2	1.212e+1
0.312	1.160e-2	1.213e+1
0.313	1.163e-2	1.214e+1
0.314	1.166e-2	1.215e+1
0.315	1.169e-2	1.216e+1
0.316	1.171e-2	1.217e+1
0.317	1.174e-2	1.218e+1
0.318	1.177e-2	1.219e+1
0.319	1.180e-2	1.220e+1
0.320	1.183e-2	1.221e+1
0.321	1.186e-2	1.222e+1
0.322	1.188e-2	1.223e+1
0.323	1.191e-2	1.224e+1
0.324	1.194e-2	1.225e+1
0.325	1.197e-2	1.226e+1
0.326	1.200e-2	1.227e+1
0.327	1.203e-2	1.228e+1
0.328	1.206e-2	1.229e+1
0.329	1.208e-2	1.230e+1
0.330	1.211e-2	1.231e+1
0.331	1.214e-2	1.232e+1
0.332	1.217e-2	1.233e+1
0.333	1.220e-2	1.234e+1
0.334	1.223e-2	1.235e+1
0.335	1.226e-2	1.236e+1
0.336	1.229e-2	1.237e+1
0.337	1.232e-2	1.238e+1
0.338	1.234e-2	1.239e+1
0.339	1.237e-2	1.240e+1
0.340	1.240e-2	1.241e+1
0.341	1.243e-2	1.242e+1
0.342	1.246e-2	1.243e+1
0.343	1.249e-2	1.244e+1
0.344	1.252e-2	1.245e+1
0.345	1.255e-2	1.246e+1
0.346	1.258e-2	1.247e+1
0.347	1.261e-2	1.248e+1
0.348	1.264e-2	1.249e+1
0.349	1.267e-2	1.250e+1
0.350	1.270e-2	1.251e+1
0.351	1.273e-2	1.252e+1
0.352	1.275e-2	1.253e+1
0.353	1.278e-2	1.254e+1
0.354	1.281e-2	1.255e+1
0.355	1.284e-2	1.256e+1
0.356	1.287e-2	1.257e+1
0.357	1.290e-2	1.258e+1
0.358	1.293e-2	1.259e+1
0.359	1.296e-2	1.260e+1
0.360	1.299e-2	1.261e+1
0.361	1.302e-2	1.262e+1
0.362	1.305e-2	1.263e+1
0.363	1.308e-2	1.264e+1
0.364	1.311e-2	1.265e+1
0.365	1.314e-2	1.266e+1
0.366	1.317e-2	1.267e+1
0.367	1.320e-2	1.268e+1
0.368	1.323e-2	1.269e+1
0.369	1.326e-2	1.270e+1
0.370	1.329e-2	1.271e+1
0.371	1.332e-2	1.272e+1
0.372	1.335e-2	1.273e+1
0.373	1.338e-2	1.274e+1
0.374	1.341e-2	1.275e+1
0.375	1.344e-2	1.276e+1
0.376	1.347e-2	1.277e+1
0.377	1.350e-2	1.278e+1
0.378	1.353e-2	1.279e+1
0.379	1.356e-2	1.280e+1
0.380	1.359e-2	1.281e+1
0.381	1.362e-2	1.282e+1
0.382	1.365e-2	1.283e+1
0.383	1.368e-2	1.284e+1
0.384	1.371e-2	1.285e+1
0.385	1.374e-2	1.286e+1
0.386	1.377e-2	1.287e+1
0.387	1.380e-2	1.288e+1
0.388	1.383e-2	1.289e+1
0.389	1.386e-2	1.290e+1
0.390	1.389e-2	1.291e+1
0.391	1.393e-2	1.292e+1
0.392	1.396e-2	1.293e+1
0.393	1.399e-2	1.294e+1
0.394	1.402e-2	1.295e+1
0.395	1.405e-2	1.296e+1
0.396	1.408e-2	1.297e+1
0.397	1.411e-2	1.298e+1
0.398	1.414e-2	1.299e+1
0.399	1.417e-2	1.300e+1
0.400	1.420e-2	1.301e+1
0.401	1.423e-2	1.302e+1
0.402	1.426e-2	1.303e+1
0.403	1.429e-2	1.304e+1
0.404	1.432e-2	1.305e+1
0.405	1.436e-2	1.306e+1
0.406	1.439e-2	1.307e+1
0.407	1.442e-2	1.308e+1
0.408	1.445e-2	1.309e+1
0.409	1.448e-2	1.310e+1
0.410	1.451e-2	1.311e+1
0.411	1.454e-2	1.312e+1
0.412	1.457e-2	1.313e+1
0.413	1.460e-2	1.314e+1
0.414	1.463e-2	1.315e+1
0.415	1.467e-2	1.316e+1
0.416	1.470e-2	1.317e+1
0.417	1.473e-2	1.318e+1
0.418	1.476e-2	1.319e+1
0.419	1.479e-2	1.320e+1
0.420	1.482e-2	1.321e+1
0.421	1.485e-2	1.322e+1
0.422	1.488e-2	1.323e+1
0.423	1.491e-2	1.324e+1
0.424	1.495e-2	1.325e+1
0.425	1.498e-2	1.326e+1
0.426	1.501e-2	1.327e+1
0.427	1.504e-2	1.328e+1
0.428	1.507e-2	1.329e+1
0.429	1.510e-2	1.330e+1
0.430	1.513e-2	1.331e+1
0.431	1.516e-2	1.332e+1
0.432	1.520e-2	1.333e+1
0.433	1.523e-2	1.334e+1
0.434	1.526e-2	1.335e+1
0.435	1.529e-2	1.336e+1
0.436	1.532e-2	1.337e+1
0.437	1.535e-2	1.338e+1
0.438	1.538e-2	1.339e+1
0.439	1.542e-2	1.340e+1
0.440	1.545e-2	1.341e+1
0.441	1.548e-2	1.342e+1
0.442	1.551e-2	1.343e+1
0.443	1.554e-2	1.344e+1
0.444	1.557e-2	1.345e+1
0.445	1.560e-2	1.346e+1
0.446	1.564e-2	1.347e+1
0.447	1.567e-2	1.348e+1
0.448	1.570e-2	1.349e+1
0.449	1.573e-2	1.350e+1
0.450	1.576e-2	1.351e+1
0.451	1.579e-2	1.352e+1
0.452	1.583e-2	1.353e+1
0.453	1.586e-2	1.354e+1
0.454	1.589e-2	1.355e+1
0.455	1.592e-2	1.356e+1
0.456	1.595e-2	1.357e+1
0.457	1.599e-2	1.358e+1
0.458	1.602e-2	1.359e+1
0.459	1.605e-2	1.360e+1
0.460	1.608e-2	1.361e+1
0.461	1.611e-2	1.362e+1
0.462	1.614e-2	1.363e+1
0.463	1.618e-2	1.364e+1
0.464	1.621e-2	1.365e+1
0.465	1.624e-2	1.366e+1
0.466	1.627e-2	1.367e+1
0.467	1.630e-2	1.368e+1
0.468	1.633e-2	1.369e+1
0.469	1.637e-2	1.370e+1
0.470	1.640e-2	1.371e+1
0.471	1.643e-2	1.372e+1
0.472	1.646e-2	1.373e+1
0.473	1.650e-2	1.374e+1
0.474	1.653e-2	1.375e+1
0.475	1.656e-2	1.376e+1
0.476	1.659e-2	1.377e+1
0.477	1.662e-2	1.378e+1
0.478	1.666e-2	1.379e+1
0.479	1.669e-2	1.380e+1
0.480	1.672e-2	1.381e+1
0.481	1.675e-2	1.382e+1
0.482	1.679e-2	1.383e+1
0.483	1.682e-2	1.384e+1
0.484	1.685e-2	1.385e+1
0.485	1.688e-2	1.386e+1
0.486	1.691e-2	1.387e+1
0.487	1.695e-2	1.388e+1
0.488	1.698e-2	1.389e+1
0.489	1.701e-2	1.390e+1
0.490	1.704e-2	1.391e+1
0.491	1.707e-2	1.392e+1
0.492	1.711e-2	1.393e+1
0.493	1.714e-2	1.394e+1
0.494	1.717e-2	1.395e+1
0.495	1.721e-2	1.396e+1
0.496	1.724e-2	1.397e+1
0.497	1.727e-2	1.398e+1
0.498	1.730e-2	1.399e+1
0.499	1.734e-2	1.400e+1
0.500	1.737e-2	1.401e+1
0.501	1.740e-2	1.402e+1
0.502	1.743e-2	1.403e+1
0.503	1.746e-2	1.404e+1
0.504	1.750e-2	1.405e+1
0.505	1.753e-2	1.406e+1
0.506	1.756e-2	1.407e+1
0.507	1.760e-2	1.408e+1
0.508	1.763e-2	1.409e+1
0.509	1.766e-2	1.410e+1
0.510	1.769e-2	1.411e+1
0.511	1.772e-2	1.412e+1
0.512	1.776e-2	1.413e+1
0.513	1.779e-2	1.414e+1
0.514	1.782e-2	1.415e+1
0.515	1.786e-2	1.416e+1
0.516	1.789e-2	1.417e+1
0.517	1.792e-2	1.418e+1
0.518	1.795e-2	1.419e+1
0.519	1.799e-2	1.420e+1
0.520	1.802e-2	1.421e+1
0.521	1.805e-2	1.422e+1
0.522	1.808e-2	1.423e+1
0.523	1.812e-2	1.424e+1
0.524	1.815e-2	1.425e+1
0.525	1.818e-2	1.426e+1
0.526	1.821e-2	1.427e+1
0.527	1.825e-2	1.428e+1
0.528	1.828e-2	1.429e+1
0.529	1.831e-2	1.430e+1
0.530	1.835e-2	1.431e+1
0.531	1.838e-2	1.432e+1
0.532	1.841e-2	1.433e+1
0.533	1.844e-2	1.434e+1
0.534	1.848e-2	1.435e+1
0.535	1.851e-2	1.436e+1
0.536	1.854e-2	1.437e+1
0.537	1.858e-2	1.438e+1
0.538	1.861e-2	1.439e+1
0.539	1.864e-2	1.440e+1
0.540	1.868e-2	1.441e+1
0.541	1.871e-2	1.442e+1
0.542	1.874e-2	1.443e+1
0.543	1.878e-2	1.444e+1
0.544	1.881e-2	1.445e+1
0.545	1.884e-2	1.446e+1
0.546	1.887e-2	1.447e+1
0.547	1.891e-2	1.448e+1
0.548	1.894e-2	1.449e+1
0.549	1.897e-2	1.450e+1
0.550	1.901e-2	1.451e+1
0.551	1.904e-2	1.452e+1
0.552	1.907e-2	1.453e+1
0.553	1.910e-2	1.454e+1
0.554	1.914e-2	1.455e+1
0.555	1.917e-2	1.456e+1
0.556	1.920e-2	1.457e+1
0.557	1.923e-2	1.458e+1
0.558	1.927e-2	1.459e+1
0.559	1.930e-2	1.460e+1
0.560	1.933e-2	1.461e+1
0.561	1.937e-2	1.462e+1
0.562	1.940e-2	1.463e+1
0.563	1.943e-2	1.464e+1
0.564	1.946e-2	1.465e+1
0.565	1.950e-2	1.466e+1
0.566	1.953e-2	1.467e+1
0.567	1.956e-2	1.468e+1
0.568	1.960e-2	1.469e+1
0.569	1.963e-2	1.470e+1
0.570	1.967e-2	1.471e+1
0.571	1.970e-2	1.472e+1
0.572	1.973e-2	1.473e+1
0.573	1.977e-2	1.474e+1
0.574	1.980e-2	1.475e+1
0.575	1.983e-2	1.476e+1
0.576	1.986e-2	1.477e+1
0.577	1.990e-2	1.478e+1
0.578	1.993e-2	1.479e+1
0.579	1.996e-2	1.480e+1
0.580	2.000e-2	1.481e+1
0.581	2.003e-2	1.482e+1
0.582	2.007e-2	1.483e+1
0.583	2.010e-2	1.484e+1
0.584	2.013e-2	1.485e+1
0.585	2.017e-2	1.486e+1
0.586	2.020e-2	1.487e+1
0.587	2.023e-2	1.488e+1
0.588	2.027e-2	1.489e+1
0.589	2.030e-2	1.490e+1
0.590	2.033e-2	1.491e+1
0.591	2.036e-2	1.492e+1
0.592	2.040e-2	1.493e+1
0.593	2.043e-2	1.494e+1
0.594	2.047e-2	1.495e+1
0.595	2.050e-2	1.496e+1
0.596	2.054e-2	1.497e+1
0.597	2.057e-2	1.498e+1
0.598	2.060e-2	1.499e+1
0.599	2.064e-2	1.500e+1
0.600	2.067e-2	1.501e+1
0.601	2.070e-2	1.502e+1
0.602	2.074e-2	1.503e+1
0.603	2.077e-2	1.504e+1
0.604	2.080e-2	1.505e+1
0.605	2.084e-2	1.506e+1
0.606	2.087e-2	1.507e+1
0.607	2.091e-2	1.508e+1
0.608	2.094e-2	1.509e+1
0.609	2.097e-2	1.510e+1
0.610	2.101e-2	1.511e+1
0.611	2.104e-2	1.512e+1
0.612	2.107e-2	1.513e+1
0.613	2.111e-2	1.514e+1
0.614	2.114e-2	1.515e+1
0.615	2.118e-2	1.516e+1
0.616	2.121e-2	1.517e+1
0.617	2.125e-2	1.518e+1
0.618	2.128e-2	1.519e+1
0.619	2.131e-2	1.520e+1
0.620	2.135e-2	1.521e+1
0.621	2.138e-2	1.522e+1
0.622	2.142e-2	1.523e+1
0.623	2.145e-2	1.524e+1
0.624	2.149e-2	1.525e+1
0.625	2.152e-2	1.526e+1
0.626	2.156e-2	1.527e+1
0.627	2.159e-2	1.528e+1
0.628	2.163e-2	1.529e+1
0.629	2.166e-2	1.530e+1
0.630	2.169e-2	1.531e+1
0.631	2.173e-2	1.532e+1
0.632	2.176e-2	1.533e+1
0.633	2.180e-2	1.534e+1
0.634	2.183e-2	1.535e+1
0.635	2.187e-2	1.536e+1
0.636	2.190e-2	1.537e+1
0.637	2.194e-2	1.538e+1
0.638	2.197e-2	1.539e+1
0.639	2.201e-2	1.540e+1
0.640	2.204e-2	1.541e+1
0.641	2.208e-2	1.542e+1
0.642	2.211e-2	1.543e+1
0.643	2.215e-2	1.544e+1
0.644	2.218e-2	1.545e+1
0.645	2.222e-2	1.546e+1
0.646	2.225e-2	1.547e+1
0.647	2.229e-2	1.548e+1
0.648	2.232e-2	1.549e+1
0.649	2.236e-2	1.550e+1
0.650	2.239e-2	1.551e+1
0.651	2.243e-2	1.552e+1
0.652	2.246e-2	1.553e+1
0.653	2.250e-2	1.554e+1
0.654	2.253e-2	1.555e+1
0.655	2.257e-2	1.556e+1
0.656	2.260e-2	1.557e+1
0.657	2.264e-2	1.558e+1
0.658	2.267e-2	1.559e+1
0.659	2.271e-2	1.560e+1
0.660	2.275e-2	1.561e+1
0.661	2.278e-2	1.562e+1
0.662	2.282e-2	1.563e+1
0.663	2.285e-2	1.564e+1
0.664	2.289e-2	1.565e+1
0.665	2.292e-2	1.566e+1
0.666	2.296e-2	1.567e+1
0.667	2.299e-2	1.568e+1
0.668	2.303e-2	1.569e+1
0.669	2.307e-2	1.570e+1
0.670	2.310e-2	1.571e+1
0.671	2.314e-2	1.572e+1
0.672	2.318e-2	1.573e+1
0.673	2.321e-2	1.574e+1
0.674	2.325e-2	1.575e+1
0.675	2.329e-2	1.576e+1
0.676	2.332e-2	1.577e+1
0.677	2.336e-2	1.578e+1
0.678	2.339e-2	1.579e+1
0.679	2.343e-2	1.580e+1
0.680	2.347e-2	1.581e+1
0.681	2.350e-2	1.582e+1
0.682	2.354e-2	1.583e+1
0.683	2.358e-2	1.584e+1
0.684	2.361e-2	1.585e+1
0.685	2.365e-2	1.586e+1
0.686	2.368e-2	1.587e+1
0.687	2.372e-2	1.588e+1
0.688	2.376e-2	1.589e+1
0.689	2.379e-2	1.590e+1
0.690	2.383e-2	1.591e+1
0.691	2.386e-2	1.592e+1
0.692	2.390e-2	1.593e+1
0.693	2.394e-2	1.594e+1
0.694	2.397e-2	1.595e+1
0.695	2.401e-2	1.596e+1
0.696	2.404e-2	1.597e+1
0.697	2.408e-2	1.598e+1
0.698	2.412e-2	1.599e+1
0.699	2.415e-2	1.600e+1
0.700	2.419e-2	1.601e+1
0.701	2.423e-2	1.602e+1
0.702	2.426e-2	1.603e+1
0.703	2.430e-2	1.604e+1
0.704	2.434e-2	1.605e+1
0.705	2.438e-2	1.606e+1
0.706	2.441e-2	1.607e+1
0.707	2.445e-2	1.608e+1
0.708	2.448e-2	1.609e+1
0.709	2.452e-2	1.610e+1
0.710	2.456e-2	1.611e+1
0.711	2.460e-2	1.612e+1
0.712	2.463e-2	1.613e+1
0.713	2.467e-2	1.614e+1
0.714	2.471e-2	1.615e+1
0.715	2.474e-2	1.616e+1
0.716	2.478e-2	1.617e+1
0.717	2.482e-2	1.618e+1
0.718	2.485e-2	1.619e+1
0.719	2.490e-2	1.620e+1
0.720	2.493e-2	1.621e+1
0.721	2.497e-2	1.622e+1
0.722	2.501e-2	1.623e+1
0.723	2.504e-2	1.624e+1
0.724	2.508e-2	1.625e+1
0.725	2.512e-2	1.626e+1
0.726	2.515e-2	1.627e+1
0.727	2.519e-2	1.628e+1
0.728	2.523e-2	1.629e+1
0.729	2.526e-2	1.630e+1
0.730	2.530e-2	1.631e+1
0.731	2.534e-2	1.632e+1
0.732	2.538e-2	1.633e+1
0.733	2.541e-2	1.634e+1
0.734	2.545e-2	1.635e+1
0.735	2.549e-2	1.636e+1
0.736	2.553e-2	1.637e+1
0.737	2.556e-2	1.638e+1
0.738	2.560e-2	1.639e+1
0.739	2.563e-2	1.640e+1
0.740	2.567e-2	1.641e+1
0.741	2.571e-2	1.642e+1
0.742	2.574e-2	1.643e+1
0.743	2.578e-2	1.644e+1
0.744	2.582e-2	1.645e+1
0.745	2.585e-2	1.646e+1
0.746	2.589e-2	1.647e+1
0.747	2.593e-2	1.648e+1
0.748	2.597e-2	1.649e+1
0.749	2.600e-2	1.650e+1
0.750	2.604e-2	1.651e+1
0.751	2.608e-2	1.652e+1
0.752	2.611e-2	1.653e+1
0.753	2.615e-2	1.654e+1
0.754	2.619e-2	1.655e+1
0.755	2.622e-2	1.656e+1
0.756	2.626e-2	1.657e+1
0.757	2.630e-2	1.658e+1
0.758	2.633e-2	1.659e+1
0.759	2.637e-2	1.660e+1
0.760	2.641e-2	1.661e+1
0.761	2.644e-2	1.662e+1
0.762	2.648e-2	1.663e+1
0.763	2.652e-2	1.664e+1
0.764	2.655e-2	1.665e+1
0.765	2.659e-2	1.666e+1
0.766	2.663e-2	1.667e+1
0.767	2.666e-2	1.668e+1
0.768	2.670e-2	1.669e+1
0.769	2.674e-2	1.670e+1
0.770	2.678e-2	1.671e+1
0.771	2.681e-2	1.672e+1
0.772	2.685e-2	1.673e+1
0.773	2.688e-2	1.674e+1
0.774	2.692e-2	1.675e+1
0.775	2.696e-2	1.676e+1
0.776	2.699e-2	1.677e+1
0.777	2.703e-2	1.678e+1
0.778	2.707e-2	1.679e+1
0.779	2.710e-2	1.680e+1
0.780	2.714e-2	1.681e+1
0.781	2.718e-2	1.682e+1
0.782	2.721e-2	1.683e+1
0.783	2.725e-2	1.684e+1
0.784	2.729e-2	1.685e+1
0.785	2.732e-2	1.686e+1
0.786	2.736e-2	1.687e+1
0.787	2.740e-2	1.688e+1
0.788	2.743e-2	1.689e+1
0.789	2.747e-2	1.690e+1
0.790	2.751e-2	1.691e+1
0.791	2.754e-2	1.692e+1
0.792	2.758e-2	1.693e+1
0.793	2.761e-2	1.694e+1
0.794	2.765e-2	1.695e+1
0.795	2.769e-2	1.696e+1
0.796	2.772e-2	1.697e+1
0.797	2.776e-2	1.698e+1
0.798	2.780e-2	1.699e+1
0.799	2.783e-2	1.700e+1
0.800	2.787e-2	1.701e+1
0.801	2.790e-2	1.702e+1
0.802	2.794e-2	1.703e+1
0.803	2.798e-2	1.704e+1
0.804	2.801e-2	1.705e+1
0.805	2.805e-2	1.706e+1
0.806	2.808e-2	1.707e+1
0.807	2.812e-2	1.708e+1
0.808	2.816e-2	1.709e+1
0.809	2.819e-2	1.710e+1
0.810	2.823e-2	1.711e+1
0.811	2.826e-2	1.712e+1
0.812	2.830e-2	1.713e+1
0.813	2.834e-2	1.714e+1
0.814	2.838e-2	1.715e+1
0.815	2.841e-2	1.716e+1
0.816	2.845e-2	1.717e+1
0.817	2.848e-2	1.718e+1
0.818	2.852e-2	1.719e+1
0.819	2.856e-2	1.720e+1
0.820	2.859e-2	1.721e+1
0.821	2.863e-2	1.722e+1
0.822	2.867e-2	1.723e+1
0.823	2.870e-2	1.724e+1
0.824	2.874e-2	1.725e+1
0.825	2.877e-2	1.726e+1
0.826	2.881e-2	1.727e+1
0.827	2.884e-2	1.728e+1
0.828	2.888e-2	1.729e+1
0.829	2.891e-2	1.730e+1
0.830	2.895e-2	1.731e+1
0.831	2.899e-2	1.732e+1
0.832	2.902e-2	1.733e+1
0.833	2.906e-2	1.734e+1
0.834	2.910e-2	1.735e+1
0.835	2.914e-2	1.736e+1
0.836	2.917e-2	1.737e+1
0.837	2.921e-2	1.738e+1
0.838	2.924e-2	1.739e+1
0.839	2.928e-2	1.740e+1
0.840	2.931e-2	1.741e+1
0.841	2.935e-2	1.742e+1
0.842	2.938e-2	1.743e+1
0.843	2.942e-2	1.744e+1
0.844	2.945e-2	1.745e+1
0.845	2.949e-2	1.746e+1
0.846	2.952e-2	1.747e+1
0.847	2.956e-2	1.748e+1
0.848	2.959e-2	1.749e+1
0.849	2.963e-2	1.750e+1
0.850	2.966e-2	1.751e+1
0.851	2.970e-2	1.752e+1
0.852	2.974e-2	1.753e+1
0.853	2.977e-2	1.754e+1
0.854	2.981e-2	1.755e+1
0.855	2.984e-2	1.756e+1
0.856	2.988e-2	1.757e+1
0.857	2.992e-2	1.758e+1
0.858	2.995e-2	1.759e+1
0.859	2.999e-2	1.760e+1
0.860	3.002e-2	1.761e+1
0.861	3.006e-2	1.762e+1
0.862	3.009e-2	1.763e+1
0.863	3.013e-2	1.764e+1
0.864	3.016e-2	1.765e+1
0.865	3.020e-2	1.766e+1
0.866	3.023e-2	1.767e+1
0.867	3.027e-2	1.768e+1
0.868	3.030e-2	1.769e+1
0.869	3.034e-2	1.770e+1
0.870	3.038e-2	1.771e+1
0.871	3.041e-2	1.772e+1
0.872	3.045e-2	1.773e+1
0.873	3.048e-2	1.774e+1
0.874	3.052e-2	1.775e+1
0.875	3.055e-2	1.776e+1
0.876	3.059e-2	1.777e+1
0.877	3.063e-2	1.778e+1
0.878	3.066e-2	1.779e+1
0.879	3.070e-2	1.780e+1
0.880	3.073e-2	1.781e+1
0.881	3.077e-2	1.782e+1
0.882	3.080e-2	1.783e+1
0.883	3.084e-2	1.784e+1
0.884	3.088e-2	1.785e+1
0.885	3.091e-2	1.786e+1
0.886	3.095e-2	1.787e+1
0.887	3.098e-2	1.788e+1
0.888	3.102e-2	1.789e+1
0.889	3.106e-2	1.790e+1
0.890	3.109e-2	1.791e+1
0.891	3.113e-2	1.792e+1
0.892	3.116e-2	1.793e+1
0.893	3.120e-2	1.794e+1
0.894	3.124e-2	1.795e+1
0.895	3.127e-2	1.796e+1
0.896	3.131e-2	1.797e+1
0.897	3.135e-2	1.798e+1
0.898	3.138e-2	1.799e+1
0.899	3.142e-2	1.800e+1
Segment 2:
0.900	3.140e-2	1.801e+1
0.899	3.123e-2	1.802e+1
0.898	3.107e-2	1.803e+1
0.897	3.091e-2	1.804e+1
0.896	3.075e-2	1.805e+1
0.895	3.059e-2	1.806e+1
0.894	3.043e-2	1.807e+1
0.893	3.028e-2	1.808e+1
0.892	3.013e-2	1.809e+1
0.891	2.998e-2	1.810e+1
0.890	2.983e-2	1.811e+1
0.889	2.968e-2	1.812e+1
0.888	2.954e-2	1.813e+1
0.887	2.939e-2	1.814e+1
0.886	2.925e-2	1.815e+1
0.885	2.911e-2	1.816e+1
0.884	2.897e-2	1.817e+1
0.883	2.883e-2	1.818e+1
0.882	2.869e-2	1.819e+1
0.881	2.855e-2	1.820e+1
0.880	2.842e-2	1.821e+1
0.879	2.828e-2	1.822e+1
0.878	2.815e-2	1.823e+1
0.877	2.801e-2	1.824e+1
0.876	2.788e-2	1.825e+1
0.875	2.774e-2	1.826e+1
0.874	2.761e-2	1.827e+1
0.873	2.748e-2	1.828e+1
0.872	2.735e-2	1.829e+1
0.871	2.722e-2	1.830e+1
0.870	2.709e-2	1.831e+1
0.869	2.696e-2	1.832e+1
0.868	2.683e-2	1.833e+1
0.867	2.670e-2	1.834e+1
0.866	2.657e-2	1.835e+1
0.865	2.645e-2	1.836e+1
0.864	2.632e-2	1.837e+1
0.863	2.620e-2	1.838e+1
0.862	2.607e-2	1.839e+1
0.861	2.595e-2	1.840e+1
0.860	2.583e-2	1.841e+1
0.859	2.570e-2	1.842e+1
0.858	2.558e-2	1.843e+1
0.857	2.546e-2	1.844e+1
0.856	2.534e-2	1.845e+1
0.855	2.522e-2	1.846e+1
0.854	2.510e-2	1.847e+1
0.853	2.498e-2	1.848e+1
0.852	2.487e-2	1.849e+1
0.851	2.475e-2	1.850e+1
0.850	2.463e-2	1.851e+1
0.849	2.451e-2	1.852e+1
0.848	2.439e-2	1.853e+1
0.847	2.428e-2	1.854e+1
0.846	2.416e-2	1.855e+1
0.845	2.405e-2	1.856e+1
0.844	2.393e-2	1.857e+1
0.843	2.382e-2	1.858e+1
0.842	2.370e-2	1.859e+1
0.841	2.359e-2	1.860e+1
0.840	2.348e-2	1.861e+1
0.839	2.336e-2	1.862e+1
0.838	2.325e-2	1.863e+1
0.837	2.314e-2	1.864e+1
0.836	2.303e-2	1.865e+1
0.835	2.292e-2	1.866e+1
0.834	2.280e-2	1.867e+1
0.833	2.269e-2	1.868e+1
0.832	2.258e-2	1.869e+1
0.831	2.248e-2	1.870e+1
0.830	2.237e-2	1.871e+1
0.829	2.226e-2	1.872e+1
0.828	2.216e-2	1.873e+1
0.827	2.205e-2	1.874e+1
0.826	2.194e-2	1.875e+1
0.825	2.183e-2	1.876e+1
0.824	2.173e-2	1.877e+1
0.823	2.162e-2	1.878e+1
0.822	2.152e-2	1.879e+1
0.821	2.141e-2	1.880e+1
0.820	2.131e-2	1.881e+1
0.819	2.120e-2	1.882e+1
0.818	2.109e-2	1.883e+1
0.817	2.099e-2	1.884e+1
0.816	2.088e-2	1.885e+1
0.815	2.078e-2	1.886e+1
0.814	2.068e-2	1.887e+1
0.813	2.058e-2	1.888e+1
0.812	2.048e-2	1.889e+1
0.811	2.037e-2	1.890e+1
0.810	2.027e-2	1.891e+1
0.809	2.017e-2	1.892e+1
0.808	2.007e-2	1.893e+1
0.807	1.997e-2	1.894e+1
0.806	1.987e-2	1.895e+1
0.805	1.977e-2	1.896e+1
0.804	1.967e-2	1.897e+1
0.803	1.957e-2	1.898e+1
0.802	1.948e-2	1.899e+1
0.801	1.938e-2	1.900e+1
0.800	1.928e-2	1.901e+1
0.799	1.918e-2	1.902e+1
0.798	1.908e-2	1.903e+1
0.797	1.899e-2	1.904e+1
0.796	1.889e-2	1.905e+1
0.795	1.879e-2	1.906e+1
0.794	1.870e-2	1.907e+1
0.793	1.860e-2	1.908e+1
0.792	1.850e-2	1.909e+1
0.791	1.841e-2	1.910e+1
0.790	1.832e-2	1.911e+1
0.789	1.822e-2	1.912e+1
0.788	1.813e-2	1.913e+1
0.787	1.803e-2	1.914e+1
0.786	1.794e-2	1.915e+1
0.785	1.784e-2	1.916e+1
0.784	1.775e-2	1.917e+1
0.783	1.766e-2	1.918e+1
0.782	1.757e-2	1.919e+1
0.781	1.747e-2	1.920e+1
0.780	1.738e-2	1.921e+1
0.779	1.729e-2	1.922e+1
0.778	1.720e-2	1.923e+1
0.777	1.711e-2	1.924e+1
0.776	1.701e-2	1.925e+1
0.775	1.692e-2	1.926e+1
0.774	1.683e-2	1.927e+1
0.773	1.674e-2	1.928e+1
0.772	1.665e-2	1.929e+1
0.771	1.656e-2	1.930e+1
0.770	1.647e-2	1.931e+1
0.769	1.638e-2	1.932e+1
0.768	1.629e-2	1.933e+1
0.767	1.620e-2	1.934e+1
0.766	1.612e-2	1.935e+1
0.765	1.603e-2	1.936e+1
0.764	1.594e-2	1.937e+1
0.763	1.585e-2	1.938e+1
0.762	1.577e-2	1.939e+1
0.761	1.568e-2	1.940e+1
0.760	1.559e-2	1.941e+1
0.759	1.550e-2	1.942e+1
0.758	1.542e-2	1.943e+1
0.757	1.533e-2	1.944e+1
0.756	1.524e-2	1.945e+1
0.755	1.516e-2	1.946e+1
0.754	1.507e-2	1.947e+1
0.753	1.499e-2	1.948e+1
0.752	1.490e-2	1.949e+1
0.751	1.482e-2	1.950e+1
0.750	1.474e-2	1.951e+1
0.749	1.465e-2	1.952e+1
0.748	1.457e-2	1.953e+1
0.747	1.448e-2	1.954e+1
0.746	1.440e-2	1.955e+1
0.745	1.432e-2	1.956e+1
0.744	1.423e-2	1.957e+1
0.743	1.415e-2	1.958e+1
0.742	1.407e-2	1.959e+1
0.741	1.398e-2	1.960e+1
0.740	1.390e-2	1.961e+1
0.739	1.382e-2	1.962e+1
0.738	1.374e-2	1.963e+1
0.737	1.366e-2	1.964e+1
0.736	1.357e-2	1.965e+1
[truncated: 5,237 more rows]
