# Supplementary material for: Hydrothermal synthesis of hierarchical microstructure tungsten oxide/carbon nanocomposite for supercapacitor application
Source: Sci Rep. 2023 Dec 8;13:21732. doi: 10.1038/s41598-023-48958-w (PMC10709354; doi:10.1038/s41598-023-48958-w)
Supplement: Supplementary file 1 — Supplementary Information 1. [file 41598_2023_48958_MOESM1_ESM.zip › Raw Data/6 Electrochemistry/Cyclic Voltammetry/WO3 at diff. scan rates/7 WO3 Scan Rate 200.csv]

July 19	2023 19:41:41
Cyclic Voltammetry
File: c:\users\nsb 111 lab\desktop\shanna\07-18-23_calcined_cu_koh\cyclic voltammetry\e1\7 e1 scan rate 0.2.csv
Data Source: Experiment
Instrument Model: CHI760E
Header:
Note:
Init E (V) = -0.9
High E (V) = 0.9
Low E (V) = -0.9
Init P/N = P
Scan Rate (V/s) = 0.2
Segment = 4
Sample Interval (V) = 0.001
Quiet Time (sec) = 2
Sensitivity (A/V) = 0.01
Segment 1:
Ep = -0.289V
ip = 4.274e-3A
Ah = 1.953e-3C
Segment 2:
Ep = -0.675V
ip = -7.370e-3A
Ah = -4.040e-3C
Segment 3:
Ep = -0.299V
ip = 2.911e-3A
Ah = 1.291e-3C
Ep = -0.052V
ip = 5.383e-3A
Ah = 2.475e-3C
Segment 4:
Ep = -0.680V
ip = -7.826e-3A
Ah = -4.342e-3C
Potential/V	Current/A	Time/s
Segment 1:
-0.900	-2.988e-3	5.000e-3
-0.899	-2.939e-3	1.000e-2
-0.898	-2.910e-3	1.500e-2
-0.897	-2.886e-3	2.000e-2
-0.896	-2.864e-3	2.500e-2
-0.895	-2.844e-3	3.000e-2
-0.894	-2.824e-3	3.500e-2
-0.893	-2.804e-3	4.000e-2
-0.892	-2.785e-3	4.500e-2
-0.891	-2.768e-3	5.000e-2
-0.890	-2.749e-3	5.500e-2
-0.889	-2.730e-3	6.000e-2
-0.888	-2.713e-3	6.500e-2
-0.887	-2.694e-3	7.000e-2
-0.886	-2.677e-3	7.500e-2
-0.885	-2.660e-3	8.000e-2
-0.884	-2.642e-3	8.500e-2
-0.883	-2.625e-3	9.000e-2
-0.882	-2.609e-3	9.500e-2
-0.881	-2.593e-3	1.000e-1
-0.880	-2.577e-3	1.050e-1
-0.879	-2.561e-3	1.100e-1
-0.878	-2.547e-3	1.150e-1
-0.877	-2.531e-3	1.200e-1
-0.876	-2.516e-3	1.250e-1
-0.875	-2.502e-3	1.300e-1
-0.874	-2.488e-3	1.350e-1
-0.873	-2.473e-3	1.400e-1
-0.872	-2.460e-3	1.450e-1
-0.871	-2.446e-3	1.500e-1
-0.870	-2.433e-3	1.550e-1
-0.869	-2.420e-3	1.600e-1
-0.868	-2.407e-3	1.650e-1
-0.867	-2.394e-3	1.700e-1
-0.866	-2.381e-3	1.750e-1
-0.865	-2.369e-3	1.800e-1
-0.864	-2.358e-3	1.850e-1
-0.863	-2.345e-3	1.900e-1
-0.862	-2.334e-3	1.950e-1
-0.861	-2.323e-3	2.000e-1
-0.860	-2.311e-3	2.050e-1
-0.859	-2.301e-3	2.100e-1
-0.858	-2.290e-3	2.150e-1
-0.857	-2.279e-3	2.200e-1
-0.856	-2.269e-3	2.250e-1
-0.855	-2.259e-3	2.300e-1
-0.854	-2.249e-3	2.350e-1
-0.853	-2.239e-3	2.400e-1
-0.852	-2.229e-3	2.450e-1
-0.851	-2.220e-3	2.500e-1
-0.850	-2.210e-3	2.550e-1
-0.849	-2.200e-3	2.600e-1
-0.848	-2.192e-3	2.650e-1
-0.847	-2.182e-3	2.700e-1
-0.846	-2.173e-3	2.750e-1
-0.845	-2.165e-3	2.800e-1
-0.844	-2.156e-3	2.850e-1
-0.843	-2.147e-3	2.900e-1
-0.842	-2.139e-3	2.950e-1
-0.841	-2.131e-3	3.000e-1
-0.840	-2.122e-3	3.050e-1
-0.839	-2.113e-3	3.100e-1
-0.838	-2.106e-3	3.150e-1
-0.837	-2.098e-3	3.200e-1
-0.836	-2.089e-3	3.250e-1
-0.835	-2.082e-3	3.300e-1
-0.834	-2.074e-3	3.350e-1
-0.833	-2.066e-3	3.400e-1
-0.832	-2.059e-3	3.450e-1
-0.831	-2.052e-3	3.500e-1
-0.830	-2.043e-3	3.550e-1
-0.829	-2.037e-3	3.600e-1
-0.828	-2.030e-3	3.650e-1
-0.827	-2.022e-3	3.700e-1
-0.826	-2.015e-3	3.750e-1
-0.825	-2.008e-3	3.800e-1
-0.824	-2.001e-3	3.850e-1
-0.823	-1.993e-3	3.900e-1
-0.822	-1.987e-3	3.950e-1
-0.821	-1.981e-3	4.000e-1
-0.820	-1.973e-3	4.050e-1
-0.819	-1.965e-3	4.100e-1
-0.818	-1.960e-3	4.150e-1
-0.817	-1.953e-3	4.200e-1
-0.816	-1.946e-3	4.250e-1
-0.815	-1.940e-3	4.300e-1
-0.814	-1.934e-3	4.350e-1
-0.813	-1.927e-3	4.400e-1
-0.812	-1.921e-3	4.450e-1
-0.811	-1.915e-3	4.500e-1
-0.810	-1.908e-3	4.550e-1
-0.809	-1.902e-3	4.600e-1
-0.808	-1.897e-3	4.650e-1
-0.807	-1.890e-3	4.700e-1
-0.806	-1.884e-3	4.750e-1
-0.805	-1.879e-3	4.800e-1
-0.804	-1.872e-3	4.850e-1
-0.803	-1.866e-3	4.900e-1
-0.802	-1.860e-3	4.950e-1
-0.801	-1.855e-3	5.000e-1
-0.800	-1.849e-3	5.050e-1
-0.799	-1.843e-3	5.100e-1
-0.798	-1.837e-3	5.150e-1
-0.797	-1.832e-3	5.200e-1
-0.796	-1.825e-3	5.250e-1
-0.795	-1.821e-3	5.300e-1
-0.794	-1.815e-3	5.350e-1
-0.793	-1.809e-3	5.400e-1
-0.792	-1.804e-3	5.450e-1
-0.791	-1.799e-3	5.500e-1
-0.790	-1.792e-3	5.550e-1
-0.789	-1.787e-3	5.600e-1
-0.788	-1.782e-3	5.650e-1
-0.787	-1.777e-3	5.700e-1
-0.786	-1.771e-3	5.750e-1
-0.785	-1.766e-3	5.800e-1
-0.784	-1.761e-3	5.850e-1
-0.783	-1.755e-3	5.900e-1
-0.782	-1.750e-3	5.950e-1
-0.781	-1.745e-3	6.000e-1
-0.780	-1.739e-3	6.050e-1
-0.779	-1.734e-3	6.100e-1
-0.778	-1.730e-3	6.150e-1
-0.777	-1.724e-3	6.200e-1
-0.776	-1.719e-3	6.250e-1
-0.775	-1.714e-3	6.300e-1
-0.774	-1.709e-3	6.350e-1
-0.773	-1.703e-3	6.400e-1
-0.772	-1.699e-3	6.450e-1
-0.771	-1.694e-3	6.500e-1
-0.770	-1.688e-3	6.550e-1
-0.769	-1.684e-3	6.600e-1
-0.768	-1.679e-3	6.650e-1
-0.767	-1.674e-3	6.700e-1
-0.766	-1.668e-3	6.750e-1
-0.765	-1.664e-3	6.800e-1
-0.764	-1.659e-3	6.850e-1
-0.763	-1.654e-3	6.900e-1
-0.762	-1.649e-3	6.950e-1
-0.761	-1.645e-3	7.000e-1
-0.760	-1.639e-3	7.050e-1
-0.759	-1.635e-3	7.100e-1
-0.758	-1.630e-3	7.150e-1
-0.757	-1.625e-3	7.200e-1
-0.756	-1.620e-3	7.250e-1
-0.755	-1.616e-3	7.300e-1
-0.754	-1.610e-3	7.350e-1
-0.753	-1.605e-3	7.400e-1
-0.752	-1.601e-3	7.450e-1
-0.751	-1.596e-3	7.500e-1
-0.750	-1.591e-3	7.550e-1
-0.749	-1.587e-3	7.600e-1
-0.748	-1.582e-3	7.650e-1
-0.747	-1.578e-3	7.700e-1
-0.746	-1.573e-3	7.750e-1
-0.745	-1.568e-3	7.800e-1
-0.744	-1.564e-3	7.850e-1
-0.743	-1.559e-3	7.900e-1
-0.742	-1.555e-3	7.950e-1
-0.741	-1.551e-3	8.000e-1
-0.740	-1.545e-3	8.050e-1
-0.739	-1.541e-3	8.100e-1
-0.738	-1.537e-3	8.150e-1
-0.737	-1.532e-3	8.200e-1
-0.736	-1.527e-3	8.250e-1
-0.735	-1.523e-3	8.300e-1
-0.734	-1.519e-3	8.350e-1
-0.733	-1.514e-3	8.400e-1
-0.732	-1.509e-3	8.450e-1
-0.731	-1.506e-3	8.500e-1
-0.730	-1.500e-3	8.550e-1
-0.729	-1.496e-3	8.600e-1
-0.728	-1.493e-3	8.650e-1
-0.727	-1.487e-3	8.700e-1
-0.726	-1.483e-3	8.750e-1
-0.725	-1.479e-3	8.800e-1
-0.724	-1.475e-3	8.850e-1
-0.723	-1.470e-3	8.900e-1
-0.722	-1.466e-3	8.950e-1
-0.721	-1.462e-3	9.000e-1
-0.720	-1.457e-3	9.050e-1
-0.719	-1.453e-3	9.100e-1
-0.718	-1.449e-3	9.150e-1
-0.717	-1.444e-3	9.200e-1
-0.716	-1.439e-3	9.250e-1
-0.715	-1.436e-3	9.300e-1
-0.714	-1.431e-3	9.350e-1
-0.713	-1.426e-3	9.400e-1
-0.712	-1.423e-3	9.450e-1
-0.711	-1.419e-3	9.500e-1
-0.710	-1.414e-3	9.550e-1
-0.709	-1.410e-3	9.600e-1
-0.708	-1.406e-3	9.650e-1
-0.707	-1.402e-3	9.700e-1
-0.706	-1.397e-3	9.750e-1
-0.705	-1.393e-3	9.800e-1
-0.704	-1.389e-3	9.850e-1
-0.703	-1.384e-3	9.900e-1
-0.702	-1.381e-3	9.950e-1
-0.701	-1.377e-3	1.000e+0
-0.700	-1.372e-3	1.005e+0
-0.699	-1.368e-3	1.010e+0
-0.698	-1.364e-3	1.015e+0
-0.697	-1.359e-3	1.020e+0
-0.696	-1.355e-3	1.025e+0
-0.695	-1.351e-3	1.030e+0
-0.694	-1.347e-3	1.035e+0
-0.693	-1.342e-3	1.040e+0
-0.692	-1.339e-3	1.045e+0
-0.691	-1.335e-3	1.050e+0
-0.690	-1.330e-3	1.055e+0
-0.689	-1.325e-3	1.060e+0
-0.688	-1.323e-3	1.065e+0
-0.687	-1.318e-3	1.070e+0
-0.686	-1.313e-3	1.075e+0
-0.685	-1.310e-3	1.080e+0
-0.684	-1.305e-3	1.085e+0
-0.683	-1.300e-3	1.090e+0
-0.682	-1.297e-3	1.095e+0
-0.681	-1.293e-3	1.100e+0
-0.680	-1.288e-3	1.105e+0
-0.679	-1.284e-3	1.110e+0
-0.678	-1.281e-3	1.115e+0
-0.677	-1.276e-3	1.120e+0
-0.676	-1.272e-3	1.125e+0
-0.675	-1.268e-3	1.130e+0
-0.674	-1.264e-3	1.135e+0
-0.673	-1.259e-3	1.140e+0
-0.672	-1.256e-3	1.145e+0
-0.671	-1.252e-3	1.150e+0
-0.670	-1.247e-3	1.155e+0
-0.669	-1.243e-3	1.160e+0
-0.668	-1.239e-3	1.165e+0
-0.667	-1.235e-3	1.170e+0
-0.666	-1.230e-3	1.175e+0
-0.665	-1.226e-3	1.180e+0
-0.664	-1.222e-3	1.185e+0
-0.663	-1.217e-3	1.190e+0
-0.662	-1.214e-3	1.195e+0
-0.661	-1.211e-3	1.200e+0
-0.660	-1.206e-3	1.205e+0
-0.659	-1.203e-3	1.210e+0
-0.658	-1.199e-3	1.215e+0
-0.657	-1.194e-3	1.220e+0
-0.656	-1.190e-3	1.225e+0
-0.655	-1.186e-3	1.230e+0
-0.654	-1.182e-3	1.235e+0
-0.653	-1.178e-3	1.240e+0
-0.652	-1.173e-3	1.245e+0
-0.651	-1.170e-3	1.250e+0
-0.650	-1.165e-3	1.255e+0
-0.649	-1.161e-3	1.260e+0
-0.648	-1.157e-3	1.265e+0
-0.647	-1.152e-3	1.270e+0
-0.646	-1.147e-3	1.275e+0
-0.645	-1.144e-3	1.280e+0
-0.644	-1.139e-3	1.285e+0
-0.643	-1.135e-3	1.290e+0
-0.642	-1.131e-3	1.295e+0
-0.641	-1.127e-3	1.300e+0
-0.640	-1.122e-3	1.305e+0
-0.639	-1.118e-3	1.310e+0
-0.638	-1.114e-3	1.315e+0
-0.637	-1.109e-3	1.320e+0
-0.636	-1.104e-3	1.325e+0
-0.635	-1.101e-3	1.330e+0
-0.634	-1.097e-3	1.335e+0
-0.633	-1.091e-3	1.340e+0
-0.632	-1.088e-3	1.345e+0
-0.631	-1.084e-3	1.350e+0
-0.630	-1.078e-3	1.355e+0
-0.629	-1.074e-3	1.360e+0
-0.628	-1.070e-3	1.365e+0
-0.627	-1.066e-3	1.370e+0
-0.626	-1.061e-3	1.375e+0
-0.625	-1.057e-3	1.380e+0
-0.624	-1.052e-3	1.385e+0
-0.623	-1.047e-3	1.390e+0
-0.622	-1.043e-3	1.395e+0
-0.621	-1.039e-3	1.400e+0
-0.620	-1.033e-3	1.405e+0
-0.619	-1.029e-3	1.410e+0
-0.618	-1.026e-3	1.415e+0
-0.617	-1.020e-3	1.420e+0
-0.616	-1.016e-3	1.425e+0
-0.615	-1.011e-3	1.430e+0
-0.614	-1.006e-3	1.435e+0
-0.613	-1.001e-3	1.440e+0
-0.612	-9.967e-4	1.445e+0
-0.611	-9.928e-4	1.450e+0
-0.610	-9.868e-4	1.455e+0
-0.609	-9.822e-4	1.460e+0
-0.608	-9.780e-4	1.465e+0
-0.607	-9.726e-4	1.470e+0
-0.606	-9.670e-4	1.475e+0
-0.605	-9.634e-4	1.480e+0
-0.604	-9.583e-4	1.485e+0
-0.603	-9.528e-4	1.490e+0
-0.602	-9.480e-4	1.495e+0
-0.601	-9.434e-4	1.500e+0
-0.600	-9.375e-4	1.505e+0
-0.599	-9.326e-4	1.510e+0
-0.598	-9.283e-4	1.515e+0
-0.597	-9.229e-4	1.520e+0
-0.596	-9.169e-4	1.525e+0
-0.595	-9.129e-4	1.530e+0
-0.594	-9.079e-4	1.535e+0
-0.593	-9.018e-4	1.540e+0
-0.592	-8.974e-4	1.545e+0
-0.591	-8.925e-4	1.550e+0
-0.590	-8.867e-4	1.555e+0
-0.589	-8.820e-4	1.560e+0
-0.588	-8.770e-4	1.565e+0
-0.587	-8.716e-4	1.570e+0
-0.586	-8.661e-4	1.575e+0
-0.585	-8.620e-4	1.580e+0
-0.584	-8.570e-4	1.585e+0
-0.583	-8.506e-4	1.590e+0
-0.582	-8.463e-4	1.595e+0
-0.581	-8.417e-4	1.600e+0
-0.580	-8.352e-4	1.605e+0
-0.579	-8.309e-4	1.610e+0
-0.578	-8.261e-4	1.615e+0
-0.577	-8.199e-4	1.620e+0
-0.576	-8.149e-4	1.625e+0
-0.575	-8.106e-4	1.630e+0
-0.574	-8.058e-4	1.635e+0
-0.573	-8.004e-4	1.640e+0
-0.572	-7.954e-4	1.645e+0
-0.571	-7.918e-4	1.650e+0
-0.570	-7.860e-4	1.655e+0
-0.569	-7.810e-4	1.660e+0
-0.568	-7.773e-4	1.665e+0
-0.567	-7.718e-4	1.670e+0
-0.566	-7.668e-4	1.675e+0
-0.565	-7.630e-4	1.680e+0
-0.564	-7.581e-4	1.685e+0
-0.563	-7.532e-4	1.690e+0
-0.562	-7.486e-4	1.695e+0
-0.561	-7.440e-4	1.700e+0
-0.560	-7.394e-4	1.705e+0
-0.559	-7.346e-4	1.710e+0
-0.558	-7.307e-4	1.715e+0
-0.557	-7.253e-4	1.720e+0
-0.556	-7.202e-4	1.725e+0
-0.555	-7.166e-4	1.730e+0
-0.554	-7.120e-4	1.735e+0
-0.553	-7.066e-4	1.740e+0
-0.552	-7.028e-4	1.745e+0
-0.551	-6.987e-4	1.750e+0
-0.550	-6.939e-4	1.755e+0
-0.549	-6.892e-4	1.760e+0
-0.548	-6.852e-4	1.765e+0
-0.547	-6.807e-4	1.770e+0
-0.546	-6.755e-4	1.775e+0
-0.545	-6.713e-4	1.780e+0
-0.544	-6.671e-4	1.785e+0
-0.543	-6.615e-4	1.790e+0
-0.542	-6.576e-4	1.795e+0
-0.541	-6.540e-4	1.800e+0
-0.540	-6.482e-4	1.805e+0
-0.539	-6.440e-4	1.810e+0
-0.538	-6.402e-4	1.815e+0
-0.537	-6.347e-4	1.820e+0
-0.536	-6.300e-4	1.825e+0
-0.535	-6.259e-4	1.830e+0
-0.534	-6.215e-4	1.835e+0
-0.533	-6.162e-4	1.840e+0
-0.532	-6.114e-4	1.845e+0
-0.531	-6.071e-4	1.850e+0
-0.530	-6.016e-4	1.855e+0
-0.529	-5.965e-4	1.860e+0
-0.528	-5.934e-4	1.865e+0
-0.527	-5.880e-4	1.870e+0
-0.526	-5.823e-4	1.875e+0
-0.525	-5.782e-4	1.880e+0
-0.524	-5.733e-4	1.885e+0
-0.523	-5.680e-4	1.890e+0
-0.522	-5.633e-4	1.895e+0
-0.521	-5.586e-4	1.900e+0
-0.520	-5.529e-4	1.905e+0
-0.519	-5.476e-4	1.910e+0
-0.518	-5.432e-4	1.915e+0
-0.517	-5.376e-4	1.920e+0
-0.516	-5.313e-4	1.925e+0
-0.515	-5.271e-4	1.930e+0
-0.514	-5.219e-4	1.935e+0
-0.513	-5.153e-4	1.940e+0
-0.512	-5.099e-4	1.945e+0
-0.511	-5.048e-4	1.950e+0
-0.510	-4.986e-4	1.955e+0
-0.509	-4.930e-4	1.960e+0
-0.508	-4.879e-4	1.965e+0
-0.507	-4.820e-4	1.970e+0
-0.506	-4.754e-4	1.975e+0
-0.505	-4.700e-4	1.980e+0
-0.504	-4.645e-4	1.985e+0
-0.503	-4.570e-4	1.990e+0
-0.502	-4.519e-4	1.995e+0
-0.501	-4.464e-4	2.000e+0
-0.500	-4.387e-4	2.005e+0
-0.499	-4.328e-4	2.010e+0
-0.498	-4.272e-4	2.015e+0
-0.497	-4.198e-4	2.020e+0
-0.496	-4.131e-4	2.025e+0
-0.495	-4.070e-4	2.030e+0
-0.494	-4.006e-4	2.035e+0
-0.493	-3.925e-4	2.040e+0
-0.492	-3.856e-4	2.045e+0
-0.491	-3.796e-4	2.050e+0
-0.490	-3.716e-4	2.055e+0
-0.489	-3.641e-4	2.060e+0
-0.488	-3.580e-4	2.065e+0
-0.487	-3.499e-4	2.070e+0
-0.486	-3.422e-4	2.075e+0
-0.485	-3.352e-4	2.080e+0
-0.484	-3.270e-4	2.085e+0
-0.483	-3.188e-4	2.090e+0
-0.482	-3.113e-4	2.095e+0
-0.481	-3.035e-4	2.100e+0
-0.480	-2.944e-4	2.105e+0
-0.479	-2.857e-4	2.110e+0
-0.478	-2.781e-4	2.115e+0
-0.477	-2.690e-4	2.120e+0
-0.476	-2.595e-4	2.125e+0
-0.475	-2.518e-4	2.130e+0
-0.474	-2.424e-4	2.135e+0
-0.473	-2.324e-4	2.140e+0
-0.472	-2.235e-4	2.145e+0
-0.471	-2.143e-4	2.150e+0
-0.470	-2.038e-4	2.155e+0
-0.469	-1.940e-4	2.160e+0
-0.468	-1.840e-4	2.165e+0
-0.467	-1.732e-4	2.170e+0
-0.466	-1.620e-4	2.175e+0
-0.465	-1.519e-4	2.180e+0
-0.464	-1.414e-4	2.185e+0
-0.463	-1.289e-4	2.190e+0
-0.462	-1.180e-4	2.195e+0
-0.461	-1.068e-4	2.200e+0
-0.460	-9.362e-5	2.205e+0
-0.459	-8.151e-5	2.210e+0
-0.458	-6.952e-5	2.215e+0
-0.457	-5.611e-5	2.220e+0
-0.456	-4.259e-5	2.225e+0
-0.455	-2.869e-5	2.230e+0
-0.454	-1.519e-5	2.235e+0
-0.453	-6.747e-7	2.240e+0
-0.452	1.409e-5	2.245e+0
-0.451	2.724e-5	2.250e+0
-0.450	4.317e-5	2.255e+0
-0.449	5.883e-5	2.260e+0
-0.448	7.310e-5	2.265e+0
-0.447	8.960e-5	2.270e+0
-0.446	1.066e-4	2.275e+0
-0.445	1.224e-4	2.280e+0
-0.444	1.394e-4	2.285e+0
-0.443	1.574e-4	2.290e+0
-0.442	1.749e-4	2.295e+0
-0.441	1.925e-4	2.300e+0
-0.440	2.116e-4	2.305e+0
-0.439	2.309e-4	2.310e+0
-0.438	2.490e-4	2.315e+0
-0.437	2.693e-4	2.320e+0
-0.436	2.900e-4	2.325e+0
-0.435	3.092e-4	2.330e+0
-0.434	3.303e-4	2.335e+0
-0.433	3.527e-4	2.340e+0
-0.432	3.719e-4	2.345e+0
-0.431	3.932e-4	2.350e+0
-0.430	4.169e-4	2.355e+0
-0.429	4.398e-4	2.360e+0
-0.428	4.627e-4	2.365e+0
-0.427	4.867e-4	2.370e+0
-0.426	5.116e-4	2.375e+0
-0.425	5.357e-4	2.380e+0
-0.424	5.603e-4	2.385e+0
-0.423	5.869e-4	2.390e+0
-0.422	6.123e-4	2.395e+0
-0.421	6.381e-4	2.400e+0
-0.420	6.661e-4	2.405e+0
-0.419	6.931e-4	2.410e+0
-0.418	7.202e-4	2.415e+0
-0.417	7.497e-4	2.420e+0
-0.416	7.790e-4	2.425e+0
-0.415	8.079e-4	2.430e+0
-0.414	8.374e-4	2.435e+0
-0.413	8.678e-4	2.440e+0
-0.412	8.980e-4	2.445e+0
-0.411	9.276e-4	2.450e+0
-0.410	9.608e-4	2.455e+0
-0.409	9.936e-4	2.460e+0
-0.408	1.024e-3	2.465e+0
-0.407	1.057e-3	2.470e+0
-0.406	1.091e-3	2.475e+0
-0.405	1.123e-3	2.480e+0
-0.404	1.157e-3	2.485e+0
-0.403	1.192e-3	2.490e+0
-0.402	1.227e-3	2.495e+0
-0.401	1.261e-3	2.500e+0
-0.400	1.297e-3	2.505e+0
-0.399	1.333e-3	2.510e+0
-0.398	1.368e-3	2.515e+0
-0.397	1.405e-3	2.520e+0
-0.396	1.443e-3	2.525e+0
-0.395	1.479e-3	2.530e+0
-0.394	1.517e-3	2.535e+0
-0.393	1.556e-3	2.540e+0
-0.392	1.594e-3	2.545e+0
-0.391	1.633e-3	2.550e+0
-0.390	1.673e-3	2.555e+0
-0.389	1.712e-3	2.560e+0
-0.388	1.751e-3	2.565e+0
-0.387	1.791e-3	2.570e+0
-0.386	1.832e-3	2.575e+0
-0.385	1.872e-3	2.580e+0
-0.384	1.912e-3	2.585e+0
-0.383	1.953e-3	2.590e+0
-0.382	1.994e-3	2.595e+0
-0.381	2.035e-3	2.600e+0
-0.380	2.078e-3	2.605e+0
-0.379	2.120e-3	2.610e+0
-0.378	2.161e-3	2.615e+0
-0.377	2.204e-3	2.620e+0
-0.376	2.247e-3	2.625e+0
-0.375	2.289e-3	2.630e+0
-0.374	2.333e-3	2.635e+0
-0.373	2.376e-3	2.640e+0
-0.372	2.420e-3	2.645e+0
-0.371	2.461e-3	2.650e+0
-0.370	2.506e-3	2.655e+0
-0.369	2.550e-3	2.660e+0
-0.368	2.591e-3	2.665e+0
-0.367	2.635e-3	2.670e+0
-0.366	2.679e-3	2.675e+0
-0.365	2.722e-3	2.680e+0
-0.364	2.766e-3	2.685e+0
-0.363	2.809e-3	2.690e+0
-0.362	2.852e-3	2.695e+0
-0.361	2.895e-3	2.700e+0
-0.360	2.938e-3	2.705e+0
-0.359	2.981e-3	2.710e+0
-0.358	3.022e-3	2.715e+0
-0.357	3.065e-3	2.720e+0
-0.356	3.109e-3	2.725e+0
-0.355	3.151e-3	2.730e+0
-0.354	3.192e-3	2.735e+0
-0.353	3.235e-3	2.740e+0
-0.352	3.275e-3	2.745e+0
-0.351	3.316e-3	2.750e+0
-0.350	3.357e-3	2.755e+0
-0.349	3.397e-3	2.760e+0
-0.348	3.437e-3	2.765e+0
-0.347	3.476e-3	2.770e+0
-0.346	3.515e-3	2.775e+0
-0.345	3.552e-3	2.780e+0
-0.344	3.590e-3	2.785e+0
-0.343	3.630e-3	2.790e+0
-0.342	3.667e-3	2.795e+0
-0.341	3.703e-3	2.800e+0
-0.340	3.741e-3	2.805e+0
-0.339	3.777e-3	2.810e+0
-0.338	3.812e-3	2.815e+0
-0.337	3.848e-3	2.820e+0
-0.336	3.883e-3	2.825e+0
-0.335	3.918e-3	2.830e+0
-0.334	3.951e-3	2.835e+0
-0.333	3.985e-3	2.840e+0
-0.332	4.018e-3	2.845e+0
-0.331	4.049e-3	2.850e+0
-0.330	4.081e-3	2.855e+0
-0.329	4.112e-3	2.860e+0
-0.328	4.142e-3	2.865e+0
-0.327	4.172e-3	2.870e+0
-0.326	4.201e-3	2.875e+0
-0.325	4.229e-3	2.880e+0
-0.324	4.257e-3	2.885e+0
-0.323	4.284e-3	2.890e+0
-0.322	4.311e-3	2.895e+0
-0.321	4.336e-3	2.900e+0
-0.320	4.362e-3	2.905e+0
-0.319	4.388e-3	2.910e+0
-0.318	4.411e-3	2.915e+0
-0.317	4.435e-3	2.920e+0
-0.316	4.459e-3	2.925e+0
-0.315	4.481e-3	2.930e+0
-0.314	4.503e-3	2.935e+0
-0.313	4.524e-3	2.940e+0
-0.312	4.544e-3	2.945e+0
-0.311	4.562e-3	2.950e+0
-0.310	4.581e-3	2.955e+0
-0.309	4.598e-3	2.960e+0
-0.308	4.615e-3	2.965e+0
-0.307	4.632e-3	2.970e+0
-0.306	4.648e-3	2.975e+0
-0.305	4.663e-3	2.980e+0
-0.304	4.676e-3	2.985e+0
-0.303	4.692e-3	2.990e+0
-0.302	4.704e-3	2.995e+0
-0.301	4.715e-3	3.000e+0
-0.300	4.727e-3	3.005e+0
-0.299	4.736e-3	3.010e+0
-0.298	4.745e-3	3.015e+0
-0.297	4.753e-3	3.020e+0
-0.296	4.761e-3	3.025e+0
-0.295	4.767e-3	3.030e+0
-0.294	4.772e-3	3.035e+0
-0.293	4.777e-3	3.040e+0
-0.292	4.781e-3	3.045e+0
-0.291	4.782e-3	3.050e+0
-0.290	4.785e-3	3.055e+0
-0.289	4.786e-3	3.060e+0
-0.288	4.785e-3	3.065e+0
-0.287	4.785e-3	3.070e+0
-0.286	4.783e-3	3.075e+0
-0.285	4.779e-3	3.080e+0
-0.284	4.774e-3	3.085e+0
-0.283	4.770e-3	3.090e+0
-0.282	4.763e-3	3.095e+0
-0.281	4.755e-3	3.100e+0
-0.280	4.748e-3	3.105e+0
-0.279	4.738e-3	3.110e+0
-0.278	4.727e-3	3.115e+0
-0.277	4.715e-3	3.120e+0
-0.276	4.704e-3	3.125e+0
-0.275	4.689e-3	3.130e+0
-0.274	4.673e-3	3.135e+0
-0.273	4.658e-3	3.140e+0
-0.272	4.640e-3	3.145e+0
-0.271	4.622e-3	3.150e+0
-0.270	4.603e-3	3.155e+0
-0.269	4.583e-3	3.160e+0
-0.268	4.562e-3	3.165e+0
-0.267	4.540e-3	3.170e+0
-0.266	4.517e-3	3.175e+0
-0.265	4.493e-3	3.180e+0
-0.264	4.468e-3	3.185e+0
-0.263	4.444e-3	3.190e+0
-0.262	4.417e-3	3.195e+0
-0.261	4.389e-3	3.200e+0
-0.260	4.363e-3	3.205e+0
-0.259	4.334e-3	3.210e+0
-0.258	4.305e-3	3.215e+0
-0.257	4.276e-3	3.220e+0
-0.256	4.247e-3	3.225e+0
-0.255	4.216e-3	3.230e+0
-0.254	4.186e-3	3.235e+0
-0.253	4.156e-3	3.240e+0
-0.252	4.125e-3	3.245e+0
-0.251	4.094e-3	3.250e+0
-0.250	4.065e-3	3.255e+0
-0.249	4.035e-3	3.260e+0
-0.248	4.004e-3	3.265e+0
-0.247	3.975e-3	3.270e+0
-0.246	3.947e-3	3.275e+0
-0.245	3.918e-3	3.280e+0
-0.244	3.890e-3	3.285e+0
-0.243	3.863e-3	3.290e+0
-0.242	3.837e-3	3.295e+0
-0.241	3.812e-3	3.300e+0
-0.240	3.789e-3	3.305e+0
-0.239	3.766e-3	3.310e+0
-0.238	3.744e-3	3.315e+0
-0.237	3.725e-3	3.320e+0
-0.236	3.706e-3	3.325e+0
-0.235	3.688e-3	3.330e+0
-0.234	3.672e-3	3.335e+0
-0.233	3.657e-3	3.340e+0
-0.232	3.643e-3	3.345e+0
-0.231	3.630e-3	3.350e+0
-0.230	3.619e-3	3.355e+0
-0.229	3.609e-3	3.360e+0
-0.228	3.599e-3	3.365e+0
-0.227	3.592e-3	3.370e+0
-0.226	3.585e-3	3.375e+0
-0.225	3.579e-3	3.380e+0
-0.224	3.574e-3	3.385e+0
-0.223	3.571e-3	3.390e+0
-0.222	3.568e-3	3.395e+0
-0.221	3.566e-3	3.400e+0
-0.220	3.566e-3	3.405e+0
-0.219	3.566e-3	3.410e+0
-0.218	3.567e-3	3.415e+0
-0.217	3.569e-3	3.420e+0
-0.216	3.572e-3	3.425e+0
-0.215	3.576e-3	3.430e+0
-0.214	3.580e-3	3.435e+0
-0.213	3.586e-3	3.440e+0
-0.212	3.592e-3	3.445e+0
-0.211	3.598e-3	3.450e+0
-0.210	3.607e-3	3.455e+0
-0.209	3.615e-3	3.460e+0
-0.208	3.623e-3	3.465e+0
-0.207	3.634e-3	3.470e+0
-0.206	3.646e-3	3.475e+0
-0.205	3.656e-3	3.480e+0
-0.204	3.669e-3	3.485e+0
-0.203	3.682e-3	3.490e+0
-0.202	3.696e-3	3.495e+0
-0.201	3.709e-3	3.500e+0
-0.200	3.725e-3	3.505e+0
-0.199	3.741e-3	3.510e+0
-0.198	3.756e-3	3.515e+0
-0.197	3.774e-3	3.520e+0
-0.196	3.792e-3	3.525e+0
-0.195	3.810e-3	3.530e+0
-0.194	3.828e-3	3.535e+0
-0.193	3.849e-3	3.540e+0
-0.192	3.869e-3	3.545e+0
-0.191	3.890e-3	3.550e+0
-0.190	3.913e-3	3.555e+0
-0.189	3.935e-3	3.560e+0
-0.188	3.958e-3	3.565e+0
-0.187	3.981e-3	3.570e+0
-0.186	4.006e-3	3.575e+0
-0.185	4.031e-3	3.580e+0
-0.184	4.056e-3	3.585e+0
-0.183	4.083e-3	3.590e+0
-0.182	4.109e-3	3.595e+0
-0.181	4.136e-3	3.600e+0
-0.180	4.165e-3	3.605e+0
-0.179	4.194e-3	3.610e+0
-0.178	4.222e-3	3.615e+0
-0.177	4.253e-3	3.620e+0
-0.176	4.283e-3	3.625e+0
-0.175	4.315e-3	3.630e+0
-0.174	4.346e-3	3.635e+0
-0.173	4.379e-3	3.640e+0
-0.172	4.412e-3	3.645e+0
-0.171	4.445e-3	3.650e+0
-0.170	4.479e-3	3.655e+0
-0.169	4.514e-3	3.660e+0
-0.168	4.549e-3	3.665e+0
-0.167	4.585e-3	3.670e+0
-0.166	4.621e-3	3.675e+0
-0.165	4.658e-3	3.680e+0
-0.164	4.696e-3	3.685e+0
-0.163	4.734e-3	3.690e+0
-0.162	4.772e-3	3.695e+0
-0.161	4.810e-3	3.700e+0
-0.160	4.850e-3	3.705e+0
-0.159	4.890e-3	3.710e+0
-0.158	4.929e-3	3.715e+0
-0.157	4.970e-3	3.720e+0
-0.156	5.011e-3	3.725e+0
-0.155	5.052e-3	3.730e+0
-0.154	5.092e-3	3.735e+0
-0.153	5.134e-3	3.740e+0
-0.152	5.176e-3	3.745e+0
-0.151	5.219e-3	3.750e+0
-0.150	5.262e-3	3.755e+0
-0.149	5.306e-3	3.760e+0
-0.148	5.349e-3	3.765e+0
-0.147	5.393e-3	3.770e+0
-0.146	5.438e-3	3.775e+0
-0.145	5.483e-3	3.780e+0
-0.144	5.527e-3	3.785e+0
-0.143	5.573e-3	3.790e+0
-0.142	5.618e-3	3.795e+0
-0.141	5.662e-3	3.800e+0
-0.140	5.709e-3	3.805e+0
-0.139	5.755e-3	3.810e+0
-0.138	5.800e-3	3.815e+0
-0.137	5.846e-3	3.820e+0
-0.136	5.893e-3	3.825e+0
-0.135	5.939e-3	3.830e+0
-0.134	5.985e-3	3.835e+0
-0.133	6.032e-3	3.840e+0
-0.132	6.078e-3	3.845e+0
-0.131	6.124e-3	3.850e+0
-0.130	6.171e-3	3.855e+0
-0.129	6.218e-3	3.860e+0
-0.128	6.264e-3	3.865e+0
-0.127	6.311e-3	3.870e+0
-0.126	6.359e-3	3.875e+0
-0.125	6.405e-3	3.880e+0
-0.124	6.450e-3	3.885e+0
-0.123	6.498e-3	3.890e+0
-0.122	6.544e-3	3.895e+0
-0.121	6.590e-3	3.900e+0
-0.120	6.636e-3	3.905e+0
-0.119	6.680e-3	3.910e+0
-0.118	6.725e-3	3.915e+0
-0.117	6.771e-3	3.920e+0
-0.116	6.817e-3	3.925e+0
-0.115	6.861e-3	3.930e+0
-0.114	6.906e-3	3.935e+0
-0.113	6.952e-3	3.940e+0
-0.112	6.996e-3	3.945e+0
-0.111	7.040e-3	3.950e+0
-0.110	7.085e-3	3.955e+0
-0.109	7.129e-3	3.960e+0
-0.108	7.172e-3	3.965e+0
-0.107	7.215e-3	3.970e+0
-0.106	7.259e-3	3.975e+0
-0.105	7.300e-3	3.980e+0
-0.104	7.342e-3	3.985e+0
-0.103	7.385e-3	3.990e+0
-0.102	7.426e-3	3.995e+0
-0.101	7.467e-3	4.000e+0
-0.100	7.508e-3	4.005e+0
-0.099	7.548e-3	4.010e+0
-0.098	7.587e-3	4.015e+0
-0.097	7.626e-3	4.020e+0
-0.096	7.664e-3	4.025e+0
-0.095	7.702e-3	4.030e+0
-0.094	7.739e-3	4.035e+0
-0.093	7.776e-3	4.040e+0
-0.092	7.812e-3	4.045e+0
-0.091	7.848e-3	4.050e+0
-0.090	7.883e-3	4.055e+0
-0.089	7.917e-3	4.060e+0
-0.088	7.950e-3	4.065e+0
-0.087	7.983e-3	4.070e+0
-0.086	8.016e-3	4.075e+0
-0.085	8.046e-3	4.080e+0
-0.084	8.076e-3	4.085e+0
-0.083	8.107e-3	4.090e+0
-0.082	8.136e-3	4.095e+0
-0.081	8.163e-3	4.100e+0
-0.080	8.191e-3	4.105e+0
-0.079	8.217e-3	4.110e+0
-0.078	8.241e-3	4.115e+0
-0.077	8.265e-3	4.120e+0
-0.076	8.291e-3	4.125e+0
-0.075	8.313e-3	4.130e+0
-0.074	8.335e-3	4.135e+0
-0.073	8.357e-3	4.140e+0
-0.072	8.377e-3	4.145e+0
-0.071	8.397e-3	4.150e+0
-0.070	8.416e-3	4.155e+0
-0.069	8.435e-3	4.160e+0
-0.068	8.452e-3	4.165e+0
-0.067	8.467e-3	4.170e+0
-0.066	8.484e-3	4.175e+0
-0.065	8.498e-3	4.180e+0
-0.064	8.511e-3	4.185e+0
-0.063	8.526e-3	4.190e+0
-0.062	8.537e-3	4.195e+0
-0.061	8.548e-3	4.200e+0
-0.060	8.560e-3	4.205e+0
-0.059	8.570e-3	4.210e+0
-0.058	8.578e-3	4.215e+0
-0.057	8.587e-3	4.220e+0
-0.056	8.596e-3	4.225e+0
-0.055	8.603e-3	4.230e+0
-0.054	8.609e-3	4.235e+0
-0.053	8.616e-3	4.240e+0
-0.052	8.622e-3	4.245e+0
-0.051	8.625e-3	4.250e+0
-0.050	8.630e-3	4.255e+0
-0.049	8.634e-3	4.260e+0
-0.048	8.636e-3	4.265e+0
-0.047	8.639e-3	4.270e+0
-0.046	8.641e-3	4.275e+0
-0.045	8.643e-3	4.280e+0
-0.044	8.644e-3	4.285e+0
-0.043	8.645e-3	4.290e+0
-0.042	8.645e-3	4.295e+0
-0.041	8.644e-3	4.300e+0
-0.040	8.644e-3	4.305e+0
-0.039	8.644e-3	4.310e+0
-0.038	8.642e-3	4.315e+0
-0.037	8.641e-3	4.320e+0
-0.036	8.641e-3	4.325e+0
-0.035	8.638e-3	4.330e+0
-0.034	8.635e-3	4.335e+0
-0.033	8.634e-3	4.340e+0
-0.032	8.632e-3	4.345e+0
-0.031	8.629e-3	4.350e+0
-0.030	8.627e-3	4.355e+0
-0.029	8.624e-3	4.360e+0
-0.028	8.621e-3	4.365e+0
-0.027	8.617e-3	4.370e+0
-0.026	8.615e-3	4.375e+0
-0.025	8.611e-3	4.380e+0
-0.024	8.607e-3	4.385e+0
-0.023	8.605e-3	4.390e+0
-0.022	8.602e-3	4.395e+0
-0.021	8.598e-3	4.400e+0
-0.020	8.596e-3	4.405e+0
-0.019	8.593e-3	4.410e+0
-0.018	8.589e-3	4.415e+0
-0.017	8.587e-3	4.420e+0
-0.016	8.584e-3	4.425e+0
-0.015	8.581e-3	4.430e+0
-0.014	8.577e-3	4.435e+0
-0.013	8.575e-3	4.440e+0
-0.012	8.573e-3	4.445e+0
-0.011	8.569e-3	4.450e+0
-0.010	8.567e-3	4.455e+0
-0.009	8.565e-3	4.460e+0
-0.008	8.562e-3	4.465e+0
-0.007	8.559e-3	4.470e+0
-0.006	8.558e-3	4.475e+0
-0.005	8.555e-3	4.480e+0
-0.004	8.553e-3	4.485e+0
-0.003	8.551e-3	4.490e+0
-0.002	8.549e-3	4.495e+0
-0.001	8.546e-3	4.500e+0
-0.000	8.547e-3	4.505e+0
0.001	8.546e-3	4.510e+0
0.002	8.543e-3	4.515e+0
0.003	8.541e-3	4.520e+0
0.004	8.540e-3	4.525e+0
0.005	8.538e-3	4.530e+0
0.006	8.536e-3	4.535e+0
0.007	8.535e-3	4.540e+0
0.008	8.533e-3	4.545e+0
0.009	8.531e-3	4.550e+0
0.010	8.530e-3	4.555e+0
0.011	8.529e-3	4.560e+0
0.012	8.527e-3	4.565e+0
0.013	8.525e-3	4.570e+0
0.014	8.524e-3	4.575e+0
0.015	8.522e-3	4.580e+0
0.016	8.520e-3	4.585e+0
0.017	8.519e-3	4.590e+0
0.018	8.517e-3	4.595e+0
0.019	8.514e-3	4.600e+0
0.020	8.514e-3	4.605e+0
0.021	8.512e-3	4.610e+0
0.022	8.510e-3	4.615e+0
0.023	8.508e-3	4.620e+0
0.024	8.507e-3	4.625e+0
0.025	8.505e-3	4.630e+0
0.026	8.502e-3	4.635e+0
0.027	8.501e-3	4.640e+0
0.028	8.500e-3	4.645e+0
0.029	8.496e-3	4.650e+0
0.030	8.495e-3	4.655e+0
0.031	8.493e-3	4.660e+0
0.032	8.491e-3	4.665e+0
0.033	8.489e-3	4.670e+0
0.034	8.488e-3	4.675e+0
0.035	8.485e-3	4.680e+0
0.036	8.482e-3	4.685e+0
0.037	8.480e-3	4.690e+0
0.038	8.478e-3	4.695e+0
0.039	8.475e-3	4.700e+0
0.040	8.474e-3	4.705e+0
0.041	8.472e-3	4.710e+0
0.042	8.470e-3	4.715e+0
0.043	8.468e-3	4.720e+0
0.044	8.467e-3	4.725e+0
0.045	8.464e-3	4.730e+0
0.046	8.462e-3	4.735e+0
0.047	8.462e-3	4.740e+0
0.048	8.460e-3	4.745e+0
0.049	8.457e-3	4.750e+0
0.050	8.457e-3	4.755e+0
0.051	8.455e-3	4.760e+0
0.052	8.453e-3	4.765e+0
0.053	8.452e-3	4.770e+0
0.054	8.452e-3	4.775e+0
0.055	8.451e-3	4.780e+0
0.056	8.449e-3	4.785e+0
0.057	8.449e-3	4.790e+0
0.058	8.449e-3	4.795e+0
0.059	8.448e-3	4.800e+0
0.060	8.448e-3	4.805e+0
0.061	8.448e-3	4.810e+0
0.062	8.447e-3	4.815e+0
0.063	8.448e-3	4.820e+0
0.064	8.448e-3	4.825e+0
0.065	8.449e-3	4.830e+0
0.066	8.449e-3	4.835e+0
0.067	8.450e-3	4.840e+0
0.068	8.451e-3	4.845e+0
0.069	8.451e-3	4.850e+0
0.070	8.453e-3	4.855e+0
0.071	8.455e-3	4.860e+0
0.072	8.455e-3	4.865e+0
0.073	8.457e-3	4.870e+0
0.074	8.459e-3	4.875e+0
0.075	8.460e-3	4.880e+0
0.076	8.462e-3	4.885e+0
0.077	8.464e-3	4.890e+0
0.078	8.466e-3	4.895e+0
0.079	8.467e-3	4.900e+0
0.080	8.469e-3	4.905e+0
0.081	8.472e-3	4.910e+0
0.082	8.474e-3	4.915e+0
0.083	8.476e-3	4.920e+0
0.084	8.480e-3	4.925e+0
0.085	8.481e-3	4.930e+0
0.086	8.484e-3	4.935e+0
0.087	8.487e-3	4.940e+0
0.088	8.490e-3	4.945e+0
0.089	8.492e-3	4.950e+0
0.090	8.495e-3	4.955e+0
0.091	8.499e-3	4.960e+0
0.092	8.501e-3	4.965e+0
0.093	8.504e-3	4.970e+0
0.094	8.507e-3	4.975e+0
0.095	8.510e-3	4.980e+0
0.096	8.513e-3	4.985e+0
0.097	8.517e-3	4.990e+0
0.098	8.521e-3	4.995e+0
0.099	8.523e-3	5.000e+0
0.100	8.527e-3	5.005e+0
0.101	8.530e-3	5.010e+0
0.102	8.534e-3	5.015e+0
0.103	8.538e-3	5.020e+0
0.104	8.542e-3	5.025e+0
0.105	8.546e-3	5.030e+0
0.106	8.548e-3	5.035e+0
0.107	8.553e-3	5.040e+0
0.108	8.557e-3	5.045e+0
0.109	8.560e-3	5.050e+0
0.110	8.564e-3	5.055e+0
0.111	8.569e-3	5.060e+0
0.112	8.571e-3	5.065e+0
0.113	8.576e-3	5.070e+0
0.114	8.580e-3	5.075e+0
0.115	8.584e-3	5.080e+0
0.116	8.588e-3	5.085e+0
0.117	8.592e-3	5.090e+0
0.118	8.597e-3	5.095e+0
0.119	8.600e-3	5.100e+0
0.120	8.604e-3	5.105e+0
0.121	8.609e-3	5.110e+0
0.122	8.613e-3	5.115e+0
0.123	8.618e-3	5.120e+0
0.124	8.624e-3	5.125e+0
0.125	8.627e-3	5.130e+0
0.126	8.631e-3	5.135e+0
0.127	8.637e-3	5.140e+0
0.128	8.641e-3	5.145e+0
0.129	8.645e-3	5.150e+0
0.130	8.650e-3	5.155e+0
0.131	8.655e-3	5.160e+0
0.132	8.660e-3	5.165e+0
0.133	8.664e-3	5.170e+0
0.134	8.670e-3	5.175e+0
0.135	8.675e-3	5.180e+0
0.136	8.679e-3	5.185e+0
0.137	8.685e-3	5.190e+0
0.138	8.689e-3	5.195e+0
0.139	8.694e-3	5.200e+0
0.140	8.701e-3	5.205e+0
0.141	8.705e-3	5.210e+0
0.142	8.710e-3	5.215e+0
0.143	8.715e-3	5.220e+0
0.144	8.721e-3	5.225e+0
0.145	8.726e-3	5.230e+0
0.146	8.731e-3	5.235e+0
0.147	8.737e-3	5.240e+0
0.148	8.743e-3	5.245e+0
0.149	8.748e-3	5.250e+0
0.150	8.754e-3	5.255e+0
0.151	8.760e-3	5.260e+0
0.152	8.765e-3	5.265e+0
0.153	8.771e-3	5.270e+0
0.154	8.777e-3	5.275e+0
0.155	8.783e-3	5.280e+0
0.156	8.789e-3	5.285e+0
0.157	8.795e-3	5.290e+0
0.158	8.801e-3	5.295e+0
0.159	8.807e-3	5.300e+0
0.160	8.814e-3	5.305e+0
0.161	8.821e-3	5.310e+0
0.162	8.826e-3	5.315e+0
0.163	8.832e-3	5.320e+0
0.164	8.840e-3	5.325e+0
0.165	8.845e-3	5.330e+0
0.166	8.852e-3	5.335e+0
0.167	8.859e-3	5.340e+0
0.168	8.866e-3	5.345e+0
0.169	8.872e-3	5.350e+0
0.170	8.879e-3	5.355e+0
0.171	8.887e-3	5.360e+0
0.172	8.894e-3	5.365e+0
0.173	8.902e-3	5.370e+0
0.174	8.910e-3	5.375e+0
0.175	8.917e-3	5.380e+0
0.176	8.923e-3	5.385e+0
0.177	8.932e-3	5.390e+0
0.178	8.939e-3	5.395e+0
0.179	8.945e-3	5.400e+0
0.180	8.954e-3	5.405e+0
0.181	8.962e-3	5.410e+0
0.182	8.969e-3	5.415e+0
0.183	8.976e-3	5.420e+0
0.184	8.985e-3	5.425e+0
0.185	8.992e-3	5.430e+0
0.186	9.000e-3	5.435e+0
0.187	9.009e-3	5.440e+0
0.188	9.017e-3	5.445e+0
0.189	9.024e-3	5.450e+0
0.190	9.033e-3	5.455e+0
0.191	9.042e-3	5.460e+0
0.192	9.049e-3	5.465e+0
0.193	9.058e-3	5.470e+0
0.194	9.067e-3	5.475e+0
0.195	9.075e-3	5.480e+0
0.196	9.084e-3	5.485e+0
0.197	9.093e-3	5.490e+0
0.198	9.102e-3	5.495e+0
0.199	9.111e-3	5.500e+0
0.200	9.120e-3	5.505e+0
0.201	9.130e-3	5.510e+0
0.202	9.138e-3	5.515e+0
0.203	9.147e-3	5.520e+0
0.204	9.158e-3	5.525e+0
0.205	9.168e-3	5.530e+0
0.206	9.177e-3	5.535e+0
0.207	9.188e-3	5.540e+0
0.208	9.197e-3	5.545e+0
0.209	9.206e-3	5.550e+0
0.210	9.216e-3	5.555e+0
0.211	9.226e-3	5.560e+0
0.212	9.236e-3	5.565e+0
0.213	9.245e-3	5.570e+0
0.214	9.257e-3	5.575e+0
0.215	9.266e-3	5.580e+0
0.216	9.276e-3	5.585e+0
0.217	9.287e-3	5.590e+0
0.218	9.298e-3	5.595e+0
0.219	9.307e-3	5.600e+0
0.220	9.320e-3	5.605e+0
0.221	9.331e-3	5.610e+0
0.222	9.340e-3	5.615e+0
0.223	9.351e-3	5.620e+0
0.224	9.363e-3	5.625e+0
0.225	9.373e-3	5.630e+0
0.226	9.384e-3	5.635e+0
0.227	9.396e-3	5.640e+0
0.228	9.408e-3	5.645e+0
0.229	9.418e-3	5.650e+0
0.230	9.430e-3	5.655e+0
0.231	9.442e-3	5.660e+0
0.232	9.452e-3	5.665e+0
0.233	9.464e-3	5.670e+0
0.234	9.476e-3	5.675e+0
0.235	9.487e-3	5.680e+0
0.236	9.499e-3	5.685e+0
0.237	9.511e-3	5.690e+0
0.238	9.523e-3	5.695e+0
0.239	9.535e-3	5.700e+0
0.240	9.546e-3	5.705e+0
0.241	9.560e-3	5.710e+0
0.242	9.570e-3	5.715e+0
0.243	9.583e-3	5.720e+0
0.244	9.596e-3	5.725e+0
0.245	9.607e-3	5.730e+0
0.246	9.619e-3	5.735e+0
0.247	9.633e-3	5.740e+0
0.248	9.645e-3	5.745e+0
0.249	9.657e-3	5.750e+0
0.250	9.671e-3	5.755e+0
0.251	9.683e-3	5.760e+0
0.252	9.695e-3	5.765e+0
0.253	9.708e-3	5.770e+0
0.254	9.722e-3	5.775e+0
0.255	9.735e-3	5.780e+0
0.256	9.746e-3	5.785e+0
0.257	9.761e-3	5.790e+0
0.258	9.774e-3	5.795e+0
0.259	9.786e-3	5.800e+0
0.260	9.800e-3	5.805e+0
0.261	9.812e-3	5.810e+0
0.262	9.825e-3	5.815e+0
0.263	9.838e-3	5.820e+0
0.264	9.853e-3	5.825e+0
0.265	9.866e-3	5.830e+0
0.266	9.879e-3	5.835e+0
0.267	9.893e-3	5.840e+0
0.268	9.908e-3	5.845e+0
0.269	9.920e-3	5.850e+0
0.270	9.935e-3	5.855e+0
0.271	9.949e-3	5.860e+0
0.272	9.962e-3	5.865e+0
0.273	9.976e-3	5.870e+0
0.274	9.991e-3	5.875e+0
0.275	1.000e-2	5.880e+0
0.276	1.002e-2	5.885e+0
0.277	1.003e-2	5.890e+0
0.278	1.005e-2	5.895e+0
0.279	1.006e-2	5.900e+0
0.280	1.008e-2	5.905e+0
0.281	1.009e-2	5.910e+0
0.282	1.010e-2	5.915e+0
0.283	1.012e-2	5.920e+0
0.284	1.014e-2	5.925e+0
0.285	1.015e-2	5.930e+0
0.286	1.016e-2	5.935e+0
0.287	1.018e-2	5.940e+0
0.288	1.020e-2	5.945e+0
0.289	1.021e-2	5.950e+0
0.290	1.023e-2	5.955e+0
0.291	1.024e-2	5.960e+0
0.292	1.026e-2	5.965e+0
0.293	1.027e-2	5.970e+0
0.294	1.029e-2	5.975e+0
0.295	1.030e-2	5.980e+0
0.296	1.032e-2	5.985e+0
0.297	1.033e-2	5.990e+0
0.298	1.035e-2	5.995e+0
0.299	1.036e-2	6.000e+0
0.300	1.038e-2	6.005e+0
0.301	1.039e-2	6.010e+0
0.302	1.041e-2	6.015e+0
0.303	1.042e-2	6.020e+0
0.304	1.044e-2	6.025e+0
0.305	1.046e-2	6.030e+0
0.306	1.047e-2	6.035e+0
0.307	1.049e-2	6.040e+0
0.308	1.051e-2	6.045e+0
0.309	1.052e-2	6.050e+0
0.310	1.054e-2	6.055e+0
0.311	1.055e-2	6.060e+0
0.312	1.057e-2	6.065e+0
0.313	1.059e-2	6.070e+0
0.314	1.060e-2	6.075e+0
0.315	1.062e-2	6.080e+0
0.316	1.063e-2	6.085e+0
0.317	1.065e-2	6.090e+0
0.318	1.067e-2	6.095e+0
0.319	1.068e-2	6.100e+0
0.320	1.070e-2	6.105e+0
0.321	1.072e-2	6.110e+0
0.322	1.073e-2	6.115e+0
0.323	1.075e-2	6.120e+0
0.324	1.077e-2	6.125e+0
0.325	1.078e-2	6.130e+0
0.326	1.080e-2	6.135e+0
0.327	1.082e-2	6.140e+0
0.328	1.083e-2	6.145e+0
0.329	1.085e-2	6.150e+0
0.330	1.087e-2	6.155e+0
0.331	1.089e-2	6.160e+0
0.332	1.090e-2	6.165e+0
0.333	1.092e-2	6.170e+0
0.334	1.094e-2	6.175e+0
0.335	1.095e-2	6.180e+0
0.336	1.097e-2	6.185e+0
0.337	1.099e-2	6.190e+0
0.338	1.101e-2	6.195e+0
0.339	1.102e-2	6.200e+0
0.340	1.104e-2	6.205e+0
0.341	1.106e-2	6.210e+0
0.342	1.108e-2	6.215e+0
0.343	1.110e-2	6.220e+0
0.344	1.111e-2	6.225e+0
0.345	1.113e-2	6.230e+0
0.346	1.115e-2	6.235e+0
0.347	1.117e-2	6.240e+0
0.348	1.118e-2	6.245e+0
0.349	1.120e-2	6.250e+0
0.350	1.122e-2	6.255e+0
0.351	1.124e-2	6.260e+0
0.352	1.126e-2	6.265e+0
0.353	1.127e-2	6.270e+0
0.354	1.129e-2	6.275e+0
0.355	1.131e-2	6.280e+0
0.356	1.133e-2	6.285e+0
0.357	1.135e-2	6.290e+0
0.358	1.136e-2	6.295e+0
0.359	1.138e-2	6.300e+0
0.360	1.140e-2	6.305e+0
0.361	1.142e-2	6.310e+0
0.362	1.144e-2	6.315e+0
0.363	1.145e-2	6.320e+0
0.364	1.147e-2	6.325e+0
0.365	1.149e-2	6.330e+0
0.366	1.151e-2	6.335e+0
0.367	1.153e-2	6.340e+0
0.368	1.155e-2	6.345e+0
0.369	1.157e-2	6.350e+0
0.370	1.159e-2	6.355e+0
0.371	1.161e-2	6.360e+0
0.372	1.162e-2	6.365e+0
0.373	1.164e-2	6.370e+0
0.374	1.166e-2	6.375e+0
0.375	1.168e-2	6.380e+0
0.376	1.170e-2	6.385e+0
0.377	1.172e-2	6.390e+0
0.378	1.174e-2	6.395e+0
0.379	1.176e-2	6.400e+0
0.380	1.178e-2	6.405e+0
0.381	1.180e-2	6.410e+0
0.382	1.182e-2	6.415e+0
0.383	1.183e-2	6.420e+0
0.384	1.185e-2	6.425e+0
0.385	1.187e-2	6.430e+0
0.386	1.189e-2	6.435e+0
0.387	1.191e-2	6.440e+0
0.388	1.193e-2	6.445e+0
0.389	1.195e-2	6.450e+0
0.390	1.197e-2	6.455e+0
0.391	1.199e-2	6.460e+0
0.392	1.201e-2	6.465e+0
0.393	1.203e-2	6.470e+0
0.394	1.205e-2	6.475e+0
0.395	1.207e-2	6.480e+0
0.396	1.209e-2	6.485e+0
0.397	1.211e-2	6.490e+0
0.398	1.213e-2	6.495e+0
0.399	1.215e-2	6.500e+0
0.400	1.217e-2	6.505e+0
0.401	1.219e-2	6.510e+0
0.402	1.221e-2	6.515e+0
0.403	1.223e-2	6.520e+0
0.404	1.225e-2	6.525e+0
0.405	1.227e-2	6.530e+0
0.406	1.228e-2	6.535e+0
0.407	1.231e-2	6.540e+0
0.408	1.233e-2	6.545e+0
0.409	1.234e-2	6.550e+0
0.410	1.237e-2	6.555e+0
0.411	1.239e-2	6.560e+0
0.412	1.241e-2	6.565e+0
0.413	1.243e-2	6.570e+0
0.414	1.245e-2	6.575e+0
0.415	1.247e-2	6.580e+0
0.416	1.249e-2	6.585e+0
0.417	1.251e-2	6.590e+0
0.418	1.253e-2	6.595e+0
0.419	1.255e-2	6.600e+0
0.420	1.257e-2	6.605e+0
0.421	1.259e-2	6.610e+0
0.422	1.261e-2	6.615e+0
0.423	1.263e-2	6.620e+0
0.424	1.265e-2	6.625e+0
0.425	1.267e-2	6.630e+0
0.426	1.269e-2	6.635e+0
0.427	1.271e-2	6.640e+0
0.428	1.273e-2	6.645e+0
0.429	1.275e-2	6.650e+0
0.430	1.277e-2	6.655e+0
0.431	1.279e-2	6.660e+0
0.432	1.281e-2	6.665e+0
0.433	1.283e-2	6.670e+0
0.434	1.286e-2	6.675e+0
0.435	1.287e-2	6.680e+0
0.436	1.289e-2	6.685e+0
0.437	1.292e-2	6.690e+0
0.438	1.294e-2	6.695e+0
0.439	1.295e-2	6.700e+0
0.440	1.297e-2	6.705e+0
0.441	1.300e-2	6.710e+0
0.442	1.302e-2	6.715e+0
0.443	1.304e-2	6.720e+0
0.444	1.306e-2	6.725e+0
0.445	1.308e-2	6.730e+0
0.446	1.310e-2	6.735e+0
0.447	1.312e-2	6.740e+0
0.448	1.314e-2	6.745e+0
0.449	1.316e-2	6.750e+0
0.450	1.318e-2	6.755e+0
0.451	1.320e-2	6.760e+0
0.452	1.322e-2	6.765e+0
0.453	1.324e-2	6.770e+0
0.454	1.326e-2	6.775e+0
0.455	1.328e-2	6.780e+0
0.456	1.330e-2	6.785e+0
0.457	1.332e-2	6.790e+0
0.458	1.334e-2	6.795e+0
0.459	1.336e-2	6.800e+0
0.460	1.339e-2	6.805e+0
0.461	1.341e-2	6.810e+0
0.462	1.343e-2	6.815e+0
0.463	1.345e-2	6.820e+0
0.464	1.347e-2	6.825e+0
0.465	1.349e-2	6.830e+0
0.466	1.351e-2	6.835e+0
0.467	1.353e-2	6.840e+0
0.468	1.355e-2	6.845e+0
0.469	1.357e-2	6.850e+0
0.470	1.359e-2	6.855e+0
0.471	1.361e-2	6.860e+0
0.472	1.363e-2	6.865e+0
0.473	1.365e-2	6.870e+0
0.474	1.367e-2	6.875e+0
0.475	1.369e-2	6.880e+0
0.476	1.371e-2	6.885e+0
0.477	1.373e-2	6.890e+0
0.478	1.375e-2	6.895e+0
0.479	1.377e-2	6.900e+0
0.480	1.379e-2	6.905e+0
0.481	1.381e-2	6.910e+0
0.482	1.383e-2	6.915e+0
0.483	1.385e-2	6.920e+0
0.484	1.388e-2	6.925e+0
0.485	1.389e-2	6.930e+0
0.486	1.391e-2	6.935e+0
0.487	1.394e-2	6.940e+0
0.488	1.396e-2	6.945e+0
0.489	1.397e-2	6.950e+0
0.490	1.400e-2	6.955e+0
0.491	1.402e-2	6.960e+0
0.492	1.404e-2	6.965e+0
0.493	1.406e-2	6.970e+0
0.494	1.408e-2	6.975e+0
0.495	1.410e-2	6.980e+0
0.496	1.412e-2	6.985e+0
0.497	1.414e-2	6.990e+0
0.498	1.416e-2	6.995e+0
0.499	1.418e-2	7.000e+0
0.500	1.420e-2	7.005e+0
0.501	1.422e-2	7.010e+0
0.502	1.424e-2	7.015e+0
0.503	1.426e-2	7.020e+0
0.504	1.428e-2	7.025e+0
0.505	1.430e-2	7.030e+0
0.506	1.432e-2	7.035e+0
0.507	1.434e-2	7.040e+0
0.508	1.436e-2	7.045e+0
0.509	1.438e-2	7.050e+0
0.510	1.440e-2	7.055e+0
0.511	1.442e-2	7.060e+0
0.512	1.444e-2	7.065e+0
0.513	1.446e-2	7.070e+0
0.514	1.448e-2	7.075e+0
0.515	1.450e-2	7.080e+0
0.516	1.452e-2	7.085e+0
0.517	1.454e-2	7.090e+0
0.518	1.456e-2	7.095e+0
0.519	1.458e-2	7.100e+0
0.520	1.460e-2	7.105e+0
0.521	1.462e-2	7.110e+0
0.522	1.463e-2	7.115e+0
0.523	1.465e-2	7.120e+0
0.524	1.468e-2	7.125e+0
0.525	1.469e-2	7.130e+0
0.526	1.471e-2	7.135e+0
0.527	1.473e-2	7.140e+0
0.528	1.475e-2	7.145e+0
0.529	1.477e-2	7.150e+0
0.530	1.479e-2	7.155e+0
0.531	1.481e-2	7.160e+0
0.532	1.483e-2	7.165e+0
0.533	1.485e-2	7.170e+0
0.534	1.487e-2	7.175e+0
0.535	1.489e-2	7.180e+0
0.536	1.491e-2	7.185e+0
0.537	1.493e-2	7.190e+0
0.538	1.495e-2	7.195e+0
0.539	1.497e-2	7.200e+0
0.540	1.499e-2	7.205e+0
0.541	1.501e-2	7.210e+0
0.542	1.503e-2	7.215e+0
0.543	1.505e-2	7.220e+0
0.544	1.507e-2	7.225e+0
0.545	1.509e-2	7.230e+0
0.546	1.511e-2	7.235e+0
0.547	1.513e-2	7.240e+0
0.548	1.515e-2	7.245e+0
0.549	1.517e-2	7.250e+0
0.550	1.519e-2	7.255e+0
0.551	1.521e-2	7.260e+0
0.552	1.523e-2	7.265e+0
0.553	1.525e-2	7.270e+0
0.554	1.527e-2	7.275e+0
0.555	1.529e-2	7.280e+0
0.556	1.531e-2	7.285e+0
0.557	1.533e-2	7.290e+0
0.558	1.535e-2	7.295e+0
0.559	1.537e-2	7.300e+0
0.560	1.539e-2	7.305e+0
0.561	1.541e-2	7.310e+0
0.562	1.543e-2	7.315e+0
0.563	1.545e-2	7.320e+0
0.564	1.547e-2	7.325e+0
0.565	1.549e-2	7.330e+0
0.566	1.551e-2	7.335e+0
0.567	1.553e-2	7.340e+0
0.568	1.555e-2	7.345e+0
0.569	1.557e-2	7.350e+0
0.570	1.559e-2	7.355e+0
0.571	1.562e-2	7.360e+0
0.572	1.563e-2	7.365e+0
0.573	1.565e-2	7.370e+0
0.574	1.568e-2	7.375e+0
0.575	1.570e-2	7.380e+0
0.576	1.572e-2	7.385e+0
0.577	1.574e-2	7.390e+0
0.578	1.576e-2	7.395e+0
0.579	1.578e-2	7.400e+0
0.580	1.580e-2	7.405e+0
0.581	1.582e-2	7.410e+0
0.582	1.584e-2	7.415e+0
0.583	1.586e-2	7.420e+0
0.584	1.589e-2	7.425e+0
0.585	1.591e-2	7.430e+0
0.586	1.593e-2	7.435e+0
0.587	1.595e-2	7.440e+0
0.588	1.597e-2	7.445e+0
0.589	1.599e-2	7.450e+0
0.590	1.601e-2	7.455e+0
0.591	1.603e-2	7.460e+0
0.592	1.605e-2	7.465e+0
0.593	1.608e-2	7.470e+0
0.594	1.610e-2	7.475e+0
0.595	1.612e-2	7.480e+0
0.596	1.614e-2	7.485e+0
0.597	1.616e-2	7.490e+0
0.598	1.618e-2	7.495e+0
0.599	1.620e-2	7.500e+0
0.600	1.622e-2	7.505e+0
0.601	1.625e-2	7.510e+0
0.602	1.627e-2	7.515e+0
0.603	1.629e-2	7.520e+0
0.604	1.631e-2	7.525e+0
0.605	1.633e-2	7.530e+0
0.606	1.636e-2	7.535e+0
0.607	1.638e-2	7.540e+0
0.608	1.640e-2	7.545e+0
0.609	1.642e-2	7.550e+0
0.610	1.645e-2	7.555e+0
0.611	1.647e-2	7.560e+0
0.612	1.649e-2	7.565e+0
0.613	1.651e-2	7.570e+0
0.614	1.654e-2	7.575e+0
0.615	1.656e-2	7.580e+0
0.616	1.658e-2	7.585e+0
0.617	1.661e-2	7.590e+0
0.618	1.663e-2	7.595e+0
0.619	1.665e-2	7.600e+0
0.620	1.668e-2	7.605e+0
0.621	1.670e-2	7.610e+0
0.622	1.672e-2	7.615e+0
0.623	1.674e-2	7.620e+0
0.624	1.677e-2	7.625e+0
0.625	1.679e-2	7.630e+0
0.626	1.681e-2	7.635e+0
0.627	1.684e-2	7.640e+0
0.628	1.686e-2	7.645e+0
0.629	1.688e-2	7.650e+0
0.630	1.691e-2	7.655e+0
0.631	1.693e-2	7.660e+0
0.632	1.695e-2	7.665e+0
0.633	1.698e-2	7.670e+0
0.634	1.700e-2	7.675e+0
0.635	1.702e-2	7.680e+0
0.636	1.705e-2	7.685e+0
0.637	1.707e-2	7.690e+0
0.638	1.710e-2	7.695e+0
0.639	1.712e-2	7.700e+0
0.640	1.714e-2	7.705e+0
0.641	1.717e-2	7.710e+0
0.642	1.719e-2	7.715e+0
0.643	1.721e-2	7.720e+0
0.644	1.724e-2	7.725e+0
0.645	1.726e-2	7.730e+0
0.646	1.729e-2	7.735e+0
0.647	1.731e-2	7.740e+0
0.648	1.734e-2	7.745e+0
0.649	1.736e-2	7.750e+0
0.650	1.738e-2	7.755e+0
0.651	1.741e-2	7.760e+0
0.652	1.743e-2	7.765e+0
0.653	1.746e-2	7.770e+0
0.654	1.748e-2	7.775e+0
0.655	1.751e-2	7.780e+0
0.656	1.753e-2	7.785e+0
0.657	1.755e-2	7.790e+0
0.658	1.758e-2	7.795e+0
0.659	1.760e-2	7.800e+0
0.660	1.763e-2	7.805e+0
0.661	1.765e-2	7.810e+0
0.662	1.768e-2	7.815e+0
0.663	1.770e-2	7.820e+0
0.664	1.773e-2	7.825e+0
0.665	1.775e-2	7.830e+0
0.666	1.777e-2	7.835e+0
0.667	1.780e-2	7.840e+0
0.668	1.783e-2	7.845e+0
0.669	1.785e-2	7.850e+0
0.670	1.788e-2	7.855e+0
0.671	1.790e-2	7.860e+0
0.672	1.793e-2	7.865e+0
0.673	1.795e-2	7.870e+0
0.674	1.798e-2	7.875e+0
0.675	1.800e-2	7.880e+0
0.676	1.803e-2	7.885e+0
0.677	1.805e-2	7.890e+0
0.678	1.808e-2	7.895e+0
0.679	1.810e-2	7.900e+0
0.680	1.813e-2	7.905e+0
0.681	1.815e-2	7.910e+0
0.682	1.818e-2	7.915e+0
0.683	1.820e-2	7.920e+0
0.684	1.823e-2	7.925e+0
0.685	1.826e-2	7.930e+0
0.686	1.828e-2	7.935e+0
0.687	1.831e-2	7.940e+0
0.688	1.833e-2	7.945e+0
0.689	1.836e-2	7.950e+0
0.690	1.838e-2	7.955e+0
0.691	1.841e-2	7.960e+0
0.692	1.844e-2	7.965e+0
0.693	1.846e-2	7.970e+0
0.694	1.849e-2	7.975e+0
0.695	1.851e-2	7.980e+0
0.696	1.854e-2	7.985e+0
0.697	1.857e-2	7.990e+0
0.698	1.859e-2	7.995e+0
0.699	1.862e-2	8.000e+0
0.700	1.864e-2	8.005e+0
0.701	1.867e-2	8.010e+0
0.702	1.870e-2	8.015e+0
0.703	1.872e-2	8.020e+0
0.704	1.875e-2	8.025e+0
0.705	1.877e-2	8.030e+0
0.706	1.880e-2	8.035e+0
0.707	1.883e-2	8.040e+0
0.708	1.885e-2	8.045e+0
0.709	1.888e-2	8.050e+0
0.710	1.891e-2	8.055e+0
0.711	1.893e-2	8.060e+0
0.712	1.896e-2	8.065e+0
0.713	1.899e-2	8.070e+0
0.714	1.901e-2	8.075e+0
0.715	1.904e-2	8.080e+0
0.716	1.907e-2	8.085e+0
0.717	1.909e-2	8.090e+0
0.718	1.912e-2	8.095e+0
0.719	1.915e-2	8.100e+0
0.720	1.918e-2	8.105e+0
0.721	1.921e-2	8.110e+0
0.722	1.923e-2	8.115e+0
0.723	1.926e-2	8.120e+0
0.724	1.928e-2	8.125e+0
0.725	1.931e-2	8.130e+0
0.726	1.934e-2	8.135e+0
0.727	1.937e-2	8.140e+0
0.728	1.939e-2	8.145e+0
0.729	1.942e-2	8.150e+0
0.730	1.945e-2	8.155e+0
0.731	1.947e-2	8.160e+0
0.732	1.950e-2	8.165e+0
0.733	1.953e-2	8.170e+0
0.734	1.956e-2	8.175e+0
0.735	1.958e-2	8.180e+0
0.736	1.961e-2	8.185e+0
0.737	1.964e-2	8.190e+0
0.738	1.967e-2	8.195e+0
0.739	1.970e-2	8.200e+0
0.740	1.972e-2	8.205e+0
0.741	1.975e-2	8.210e+0
0.742	1.978e-2	8.215e+0
0.743	1.981e-2	8.220e+0
0.744	1.983e-2	8.225e+0
0.745	1.986e-2	8.230e+0
0.746	1.989e-2	8.235e+0
0.747	1.992e-2	8.240e+0
0.748	1.995e-2	8.245e+0
0.749	1.998e-2	8.250e+0
0.750	2.000e-2	8.255e+0
0.751	2.003e-2	8.260e+0
0.752	2.006e-2	8.265e+0
0.753	2.009e-2	8.270e+0
0.754	2.012e-2	8.275e+0
0.755	2.015e-2	8.280e+0
0.756	2.018e-2	8.285e+0
0.757	2.020e-2	8.290e+0
0.758	2.023e-2	8.295e+0
0.759	2.026e-2	8.300e+0
0.760	2.029e-2	8.305e+0
0.761	2.032e-2	8.310e+0
0.762	2.035e-2	8.315e+0
0.763	2.038e-2	8.320e+0
0.764	2.042e-2	8.325e+0
0.765	2.045e-2	8.330e+0
0.766	2.048e-2	8.335e+0
0.767	2.051e-2	8.340e+0
0.768	2.054e-2	8.345e+0
0.769	2.056e-2	8.350e+0
0.770	2.060e-2	8.355e+0
0.771	2.063e-2	8.360e+0
0.772	2.065e-2	8.365e+0
0.773	2.068e-2	8.370e+0
0.774	2.072e-2	8.375e+0
0.775	2.075e-2	8.380e+0
0.776	2.077e-2	8.385e+0
0.777	2.081e-2	8.390e+0
0.778	2.083e-2	8.395e+0
0.779	2.086e-2	8.400e+0
0.780	2.089e-2	8.405e+0
0.781	2.093e-2	8.410e+0
0.782	2.096e-2	8.415e+0
0.783	2.099e-2	8.420e+0
0.784	2.102e-2	8.425e+0
0.785	2.105e-2	8.430e+0
0.786	2.108e-2	8.435e+0
0.787	2.111e-2	8.440e+0
0.788	2.115e-2	8.445e+0
0.789	2.118e-2	8.450e+0
0.790	2.121e-2	8.455e+0
0.791	2.124e-2	8.460e+0
0.792	2.127e-2	8.465e+0
0.793	2.130e-2	8.470e+0
0.794	2.134e-2	8.475e+0
0.795	2.137e-2	8.480e+0
0.796	2.140e-2	8.485e+0
0.797	2.143e-2	8.490e+0
0.798	2.147e-2	8.495e+0
0.799	2.150e-2	8.500e+0
0.800	2.153e-2	8.505e+0
0.801	2.157e-2	8.510e+0
0.802	2.160e-2	8.515e+0
0.803	2.163e-2	8.520e+0
0.804	2.167e-2	8.525e+0
0.805	2.170e-2	8.530e+0
0.806	2.174e-2	8.535e+0
0.807	2.177e-2	8.540e+0
0.808	2.180e-2	8.545e+0
0.809	2.184e-2	8.550e+0
0.810	2.187e-2	8.555e+0
0.811	2.191e-2	8.560e+0
0.812	2.194e-2	8.565e+0
0.813	2.198e-2	8.570e+0
0.814	2.201e-2	8.575e+0
0.815	2.205e-2	8.580e+0
0.816	2.208e-2	8.585e+0
0.817	2.212e-2	8.590e+0
0.818	2.216e-2	8.595e+0
0.819	2.219e-2	8.600e+0
0.820	2.223e-2	8.605e+0
0.821	2.227e-2	8.610e+0
0.822	2.230e-2	8.615e+0
0.823	2.234e-2	8.620e+0
0.824	2.238e-2	8.625e+0
0.825	2.241e-2	8.630e+0
0.826	2.245e-2	8.635e+0
0.827	2.249e-2	8.640e+0
0.828	2.253e-2	8.645e+0
0.829	2.256e-2	8.650e+0
0.830	2.260e-2	8.655e+0
0.831	2.264e-2	8.660e+0
0.832	2.268e-2	8.665e+0
0.833	2.272e-2	8.670e+0
0.834	2.276e-2	8.675e+0
0.835	2.280e-2	8.680e+0
0.836	2.284e-2	8.685e+0
0.837	2.288e-2	8.690e+0
0.838	2.292e-2	8.695e+0
0.839	2.296e-2	8.700e+0
0.840	2.300e-2	8.705e+0
0.841	2.304e-2	8.710e+0
0.842	2.308e-2	8.715e+0
0.843	2.312e-2	8.720e+0
0.844	2.316e-2	8.725e+0
0.845	2.320e-2	8.730e+0
0.846	2.324e-2	8.735e+0
0.847	2.329e-2	8.740e+0
0.848	2.333e-2	8.745e+0
0.849	2.337e-2	8.750e+0
0.850	2.341e-2	8.755e+0
0.851	2.346e-2	8.760e+0
0.852	2.350e-2	8.765e+0
0.853	2.354e-2	8.770e+0
0.854	2.359e-2	8.775e+0
0.855	2.363e-2	8.780e+0
0.856	2.367e-2	8.785e+0
0.857	2.372e-2	8.790e+0
0.858	2.376e-2	8.795e+0
0.859	2.381e-2	8.800e+0
0.860	2.385e-2	8.805e+0
0.861	2.390e-2	8.810e+0
0.862	2.394e-2	8.815e+0
0.863	2.399e-2	8.820e+0
0.864	2.404e-2	8.825e+0
0.865	2.408e-2	8.830e+0
0.866	2.413e-2	8.835e+0
0.867	2.418e-2	8.840e+0
0.868	2.422e-2	8.845e+0
0.869	2.427e-2	8.850e+0
0.870	2.432e-2	8.855e+0
0.871	2.437e-2	8.860e+0
0.872	2.442e-2	8.865e+0
0.873	2.447e-2	8.870e+0
0.874	2.452e-2	8.875e+0
0.875	2.457e-2	8.880e+0
0.876	2.462e-2	8.885e+0
0.877	2.467e-2	8.890e+0
0.878	2.472e-2	8.895e+0
0.879	2.477e-2	8.900e+0
0.880	2.482e-2	8.905e+0
0.881	2.487e-2	8.910e+0
0.882	2.492e-2	8.915e+0
0.883	2.498e-2	8.920e+0
0.884	2.503e-2	8.925e+0
0.885	2.508e-2	8.930e+0
0.886	2.513e-2	8.935e+0
0.887	2.519e-2	8.940e+0
0.888	2.524e-2	8.945e+0
0.889	2.530e-2	8.950e+0
0.890	2.535e-2	8.955e+0
0.891	2.541e-2	8.960e+0
0.892	2.546e-2	8.965e+0
0.893	2.551e-2	8.970e+0
0.894	2.557e-2	8.975e+0
0.895	2.562e-2	8.980e+0
0.896	2.568e-2	8.985e+0
0.897	2.574e-2	8.990e+0
0.898	2.579e-2	8.995e+0
0.899	2.585e-2	9.000e+0
Segment 2:
0.900	2.583e-2	9.005e+0
0.899	2.565e-2	9.010e+0
0.898	2.545e-2	9.015e+0
0.897	2.526e-2	9.020e+0
0.896	2.507e-2	9.025e+0
0.895	2.489e-2	9.030e+0
0.894	2.470e-2	9.035e+0
0.893	2.452e-2	9.040e+0
0.892	2.435e-2	9.045e+0
0.891	2.417e-2	9.050e+0
0.890	2.399e-2	9.055e+0
0.889	2.382e-2	9.060e+0
0.888	2.365e-2	9.065e+0
0.887	2.348e-2	9.070e+0
0.886	2.331e-2	9.075e+0
0.885	2.314e-2	9.080e+0
0.884	2.298e-2	9.085e+0
0.883	2.281e-2	9.090e+0
0.882	2.265e-2	9.095e+0
0.881	2.248e-2	9.100e+0
0.880	2.232e-2	9.105e+0
0.879	2.217e-2	9.110e+0
0.878	2.201e-2	9.115e+0
0.877	2.185e-2	9.120e+0
0.876	2.169e-2	9.125e+0
0.875	2.153e-2	9.130e+0
0.874	2.137e-2	9.135e+0
0.873	2.122e-2	9.140e+0
0.872	2.107e-2	9.145e+0
0.871	2.091e-2	9.150e+0
0.870	2.076e-2	9.155e+0
0.869	2.061e-2	9.160e+0
0.868	2.046e-2	9.165e+0
0.867	2.031e-2	9.170e+0
0.866	2.017e-2	9.175e+0
0.865	2.002e-2	9.180e+0
0.864	1.987e-2	9.185e+0
0.863	1.972e-2	9.190e+0
0.862	1.957e-2	9.195e+0
0.861	1.943e-2	9.200e+0
0.860	1.928e-2	9.205e+0
0.859	1.914e-2	9.210e+0
0.858	1.900e-2	9.215e+0
0.857	1.885e-2	9.220e+0
0.856	1.871e-2	9.225e+0
0.855	1.857e-2	9.230e+0
0.854	1.843e-2	9.235e+0
0.853	1.829e-2	9.240e+0
0.852	1.815e-2	9.245e+0
0.851	1.801e-2	9.250e+0
0.850	1.787e-2	9.255e+0
0.849	1.773e-2	9.260e+0
0.848	1.760e-2	9.265e+0
0.847	1.746e-2	9.270e+0
0.846	1.732e-2	9.275e+0
0.845	1.719e-2	9.280e+0
0.844	1.705e-2	9.285e+0
0.843	1.692e-2	9.290e+0
0.842	1.678e-2	9.295e+0
0.841	1.665e-2	9.300e+0
0.840	1.651e-2	9.305e+0
0.839	1.638e-2	9.310e+0
0.838	1.625e-2	9.315e+0
0.837	1.611e-2	9.320e+0
0.836	1.599e-2	9.325e+0
0.835	1.586e-2	9.330e+0
0.834	1.572e-2	9.335e+0
0.833	1.559e-2	9.340e+0
0.832	1.546e-2	9.345e+0
0.831	1.533e-2	9.350e+0
0.830	1.521e-2	9.355e+0
0.829	1.508e-2	9.360e+0
0.828	1.495e-2	9.365e+0
0.827	1.482e-2	9.370e+0
0.826	1.470e-2	9.375e+0
0.825	1.457e-2	9.380e+0
0.824	1.444e-2	9.385e+0
0.823	1.432e-2	9.390e+0
0.822	1.419e-2	9.395e+0
0.821	1.407e-2	9.400e+0
0.820	1.394e-2	9.405e+0
0.819	1.382e-2	9.410e+0
0.818	1.369e-2	9.415e+0
0.817	1.357e-2	9.420e+0
0.816	1.345e-2	9.425e+0
0.815	1.333e-2	9.430e+0
0.814	1.320e-2	9.435e+0
0.813	1.308e-2	9.440e+0
0.812	1.296e-2	9.445e+0
0.811	1.284e-2	9.450e+0
0.810	1.272e-2	9.455e+0
0.809	1.260e-2	9.460e+0
0.808	1.248e-2	9.465e+0
0.807	1.236e-2	9.470e+0
0.806	1.225e-2	9.475e+0
0.805	1.213e-2	9.480e+0
0.804	1.201e-2	9.485e+0
0.803	1.189e-2	9.490e+0
0.802	1.177e-2	9.495e+0
0.801	1.165e-2	9.500e+0
0.800	1.154e-2	9.505e+0
0.799	1.142e-2	9.510e+0
0.798	1.131e-2	9.515e+0
0.797	1.119e-2	9.520e+0
0.796	1.108e-2	9.525e+0
0.795	1.096e-2	9.530e+0
0.794	1.085e-2	9.535e+0
0.793	1.073e-2	9.540e+0
0.792	1.062e-2	9.545e+0
0.791	1.050e-2	9.550e+0
0.790	1.039e-2	9.555e+0
0.789	1.028e-2	9.560e+0
0.788	1.017e-2	9.565e+0
0.787	1.005e-2	9.570e+0
0.786	9.942e-3	9.575e+0
0.785	9.832e-3	9.580e+0
0.784	9.722e-3	9.585e+0
0.783	9.612e-3	9.590e+0
0.782	9.502e-3	9.595e+0
0.781	9.390e-3	9.600e+0
0.780	9.280e-3	9.605e+0
0.779	9.171e-3	9.610e+0
0.778	9.061e-3	9.615e+0
0.777	8.952e-3	9.620e+0
0.776	8.844e-3	9.625e+0
0.775	8.736e-3	9.630e+0
0.774	8.626e-3	9.635e+0
0.773	8.519e-3	9.640e+0
0.772	8.411e-3	9.645e+0
0.771	8.304e-3	9.650e+0
0.770	8.198e-3	9.655e+0
0.769	8.093e-3	9.660e+0
0.768	7.986e-3	9.665e+0
0.767	7.880e-3	9.670e+0
0.766	7.775e-3	9.675e+0
0.765	7.669e-3	9.680e+0
0.764	7.563e-3	9.685e+0
0.763	7.460e-3	9.690e+0
0.762	7.355e-3	9.695e+0
0.761	7.250e-3	9.700e+0
0.760	7.147e-3	9.705e+0
0.759	7.043e-3	9.710e+0
0.758	6.939e-3	9.715e+0
0.757	6.836e-3	9.720e+0
0.756	6.734e-3	9.725e+0
0.755	6.634e-3	9.730e+0
0.754	6.531e-3	9.735e+0
0.753	6.431e-3	9.740e+0
0.752	6.330e-3	9.745e+0
0.751	6.227e-3	9.750e+0
0.750	6.127e-3	9.755e+0
0.749	6.027e-3	9.760e+0
0.748	5.925e-3	9.765e+0
0.747	5.825e-3	9.770e+0
0.746	5.726e-3	9.775e+0
0.745	5.627e-3	9.780e+0
0.744	5.527e-3	9.785e+0
0.743	5.428e-3	9.790e+0
0.742	5.330e-3	9.795e+0
0.741	5.231e-3	9.800e+0
0.740	5.133e-3	9.805e+0
0.739	5.038e-3	9.810e+0
[truncated: 5,240 more rows]
