# Supplementary material for: Hydrothermal synthesis of hierarchical microstructure tungsten oxide/carbon nanocomposite for supercapacitor application
Source: Sci Rep. 2023 Dec 8;13:21732. doi: 10.1038/s41598-023-48958-w (PMC10709354; doi:10.1038/s41598-023-48958-w)
Supplement: Supplementary file 1 — Supplementary Information 1. [file 41598_2023_48958_MOESM1_ESM.zip › Raw Data/6 Electrochemistry/Cyclic Voltammetry/WO3 at diff. scan rates/6 WO3 Scan Rate 150.csv]

July 19	2023 19:40:34
Cyclic Voltammetry
File: c:\users\nsb 111 lab\desktop\shanna\07-18-23_calcined_cu_koh\cyclic voltammetry\e1\6 e1 scan rate 0.15.csv
Data Source: Experiment
Instrument Model: CHI760E
Header:
Note:
Init E (V) = -0.9
High E (V) = 0.9
Low E (V) = -0.9
Init P/N = P
Scan Rate (V/s) = 0.15
Segment = 4
Sample Interval (V) = 0.001
Quiet Time (sec) = 2
Sensitivity (A/V) = 0.01
Segment 1:
Ep = -0.298V
ip = 3.936e-3A
Ah = 2.308e-3C
Segment 2:
Ep = -0.656V
ip = -7.812e-3A
Ah = -5.340e-3C
Segment 3:
Ep = -0.302V
ip = 3.159e-3A
Ah = 1.835e-3C
Segment 4:
Ep = -0.660V
ip = -8.009e-3A
Ah = -5.543e-3C
Potential/V	Current/A	Time/s
Segment 1:
-0.900	-3.051e-3	6.667e-3
-0.899	-3.006e-3	1.333e-2
-0.898	-2.979e-3	2.000e-2
-0.897	-2.955e-3	2.667e-2
-0.896	-2.933e-3	3.333e-2
-0.895	-2.912e-3	4.000e-2
-0.894	-2.890e-3	4.667e-2
-0.893	-2.870e-3	5.333e-2
-0.892	-2.850e-3	6.000e-2
-0.891	-2.830e-3	6.667e-2
-0.890	-2.811e-3	7.333e-2
-0.889	-2.791e-3	8.000e-2
-0.888	-2.774e-3	8.667e-2
-0.887	-2.756e-3	9.333e-2
-0.886	-2.737e-3	1.000e-1
-0.885	-2.720e-3	1.067e-1
-0.884	-2.701e-3	1.133e-1
-0.883	-2.684e-3	1.200e-1
-0.882	-2.667e-3	1.267e-1
-0.881	-2.650e-3	1.333e-1
-0.880	-2.635e-3	1.400e-1
-0.879	-2.618e-3	1.467e-1
-0.878	-2.602e-3	1.533e-1
-0.877	-2.587e-3	1.600e-1
-0.876	-2.571e-3	1.667e-1
-0.875	-2.557e-3	1.733e-1
-0.874	-2.542e-3	1.800e-1
-0.873	-2.528e-3	1.867e-1
-0.872	-2.514e-3	1.933e-1
-0.871	-2.500e-3	2.000e-1
-0.870	-2.487e-3	2.067e-1
-0.869	-2.473e-3	2.133e-1
-0.868	-2.460e-3	2.200e-1
-0.867	-2.448e-3	2.267e-1
-0.866	-2.435e-3	2.333e-1
-0.865	-2.423e-3	2.400e-1
-0.864	-2.410e-3	2.467e-1
-0.863	-2.398e-3	2.533e-1
-0.862	-2.386e-3	2.600e-1
-0.861	-2.374e-3	2.667e-1
-0.860	-2.363e-3	2.733e-1
-0.859	-2.352e-3	2.800e-1
-0.858	-2.342e-3	2.867e-1
-0.857	-2.331e-3	2.933e-1
-0.856	-2.320e-3	3.000e-1
-0.855	-2.310e-3	3.067e-1
-0.854	-2.299e-3	3.133e-1
-0.853	-2.290e-3	3.200e-1
-0.852	-2.280e-3	3.267e-1
-0.851	-2.269e-3	3.333e-1
-0.850	-2.261e-3	3.400e-1
-0.849	-2.250e-3	3.467e-1
-0.848	-2.242e-3	3.533e-1
-0.847	-2.232e-3	3.600e-1
-0.846	-2.223e-3	3.667e-1
-0.845	-2.215e-3	3.733e-1
-0.844	-2.205e-3	3.800e-1
-0.843	-2.196e-3	3.867e-1
-0.842	-2.188e-3	3.933e-1
-0.841	-2.179e-3	4.000e-1
-0.840	-2.172e-3	4.067e-1
-0.839	-2.162e-3	4.133e-1
-0.838	-2.154e-3	4.200e-1
-0.837	-2.147e-3	4.267e-1
-0.836	-2.138e-3	4.333e-1
-0.835	-2.131e-3	4.400e-1
-0.834	-2.122e-3	4.467e-1
-0.833	-2.115e-3	4.533e-1
-0.832	-2.108e-3	4.600e-1
-0.831	-2.099e-3	4.667e-1
-0.830	-2.092e-3	4.733e-1
-0.829	-2.085e-3	4.800e-1
-0.828	-2.077e-3	4.867e-1
-0.827	-2.071e-3	4.933e-1
-0.826	-2.062e-3	5.000e-1
-0.825	-2.056e-3	5.067e-1
-0.824	-2.049e-3	5.133e-1
-0.823	-2.042e-3	5.200e-1
-0.822	-2.035e-3	5.267e-1
-0.821	-2.028e-3	5.333e-1
-0.820	-2.021e-3	5.400e-1
-0.819	-2.013e-3	5.467e-1
-0.818	-2.007e-3	5.533e-1
-0.817	-2.000e-3	5.600e-1
-0.816	-1.994e-3	5.667e-1
-0.815	-1.988e-3	5.733e-1
-0.814	-1.981e-3	5.800e-1
-0.813	-1.974e-3	5.867e-1
-0.812	-1.968e-3	5.933e-1
-0.811	-1.961e-3	6.000e-1
-0.810	-1.956e-3	6.067e-1
-0.809	-1.949e-3	6.133e-1
-0.808	-1.944e-3	6.200e-1
-0.807	-1.937e-3	6.267e-1
-0.806	-1.931e-3	6.333e-1
-0.805	-1.925e-3	6.400e-1
-0.804	-1.918e-3	6.467e-1
-0.803	-1.913e-3	6.533e-1
-0.802	-1.907e-3	6.600e-1
-0.801	-1.901e-3	6.667e-1
-0.800	-1.896e-3	6.733e-1
-0.799	-1.889e-3	6.800e-1
-0.798	-1.884e-3	6.867e-1
-0.797	-1.879e-3	6.933e-1
-0.796	-1.872e-3	7.000e-1
-0.795	-1.867e-3	7.067e-1
-0.794	-1.861e-3	7.133e-1
-0.793	-1.855e-3	7.200e-1
-0.792	-1.850e-3	7.267e-1
-0.791	-1.844e-3	7.333e-1
-0.790	-1.839e-3	7.400e-1
-0.789	-1.834e-3	7.467e-1
-0.788	-1.828e-3	7.533e-1
-0.787	-1.823e-3	7.600e-1
-0.786	-1.817e-3	7.667e-1
-0.785	-1.813e-3	7.733e-1
-0.784	-1.807e-3	7.800e-1
-0.783	-1.802e-3	7.867e-1
-0.782	-1.797e-3	7.933e-1
-0.781	-1.791e-3	8.000e-1
-0.780	-1.786e-3	8.067e-1
-0.779	-1.781e-3	8.133e-1
-0.778	-1.776e-3	8.200e-1
-0.777	-1.771e-3	8.267e-1
-0.776	-1.766e-3	8.333e-1
-0.775	-1.761e-3	8.400e-1
-0.774	-1.755e-3	8.467e-1
-0.773	-1.750e-3	8.533e-1
-0.772	-1.745e-3	8.600e-1
-0.771	-1.740e-3	8.667e-1
-0.770	-1.736e-3	8.733e-1
-0.769	-1.730e-3	8.800e-1
-0.768	-1.726e-3	8.867e-1
-0.767	-1.721e-3	8.933e-1
-0.766	-1.715e-3	9.000e-1
-0.765	-1.711e-3	9.067e-1
-0.764	-1.706e-3	9.133e-1
-0.763	-1.701e-3	9.200e-1
-0.762	-1.697e-3	9.267e-1
-0.761	-1.691e-3	9.333e-1
-0.760	-1.687e-3	9.400e-1
-0.759	-1.682e-3	9.467e-1
-0.758	-1.678e-3	9.533e-1
-0.757	-1.673e-3	9.600e-1
-0.756	-1.668e-3	9.667e-1
-0.755	-1.664e-3	9.733e-1
-0.754	-1.658e-3	9.800e-1
-0.753	-1.654e-3	9.867e-1
-0.752	-1.650e-3	9.933e-1
-0.751	-1.644e-3	1.000e+0
-0.750	-1.641e-3	1.007e+0
-0.749	-1.635e-3	1.013e+0
-0.748	-1.631e-3	1.020e+0
-0.747	-1.627e-3	1.027e+0
-0.746	-1.622e-3	1.033e+0
-0.745	-1.617e-3	1.040e+0
-0.744	-1.612e-3	1.047e+0
-0.743	-1.607e-3	1.053e+0
-0.742	-1.603e-3	1.060e+0
-0.741	-1.598e-3	1.067e+0
-0.740	-1.594e-3	1.073e+0
-0.739	-1.590e-3	1.080e+0
-0.738	-1.585e-3	1.087e+0
-0.737	-1.581e-3	1.093e+0
-0.736	-1.576e-3	1.100e+0
-0.735	-1.572e-3	1.107e+0
-0.734	-1.567e-3	1.113e+0
-0.733	-1.563e-3	1.120e+0
-0.732	-1.559e-3	1.127e+0
-0.731	-1.554e-3	1.133e+0
-0.730	-1.551e-3	1.140e+0
-0.729	-1.545e-3	1.147e+0
-0.728	-1.541e-3	1.153e+0
-0.727	-1.537e-3	1.160e+0
-0.726	-1.532e-3	1.167e+0
-0.725	-1.529e-3	1.173e+0
-0.724	-1.524e-3	1.180e+0
-0.723	-1.520e-3	1.187e+0
-0.722	-1.516e-3	1.193e+0
-0.721	-1.511e-3	1.200e+0
-0.720	-1.508e-3	1.207e+0
-0.719	-1.503e-3	1.213e+0
-0.718	-1.499e-3	1.220e+0
-0.717	-1.494e-3	1.227e+0
-0.716	-1.489e-3	1.233e+0
-0.715	-1.487e-3	1.240e+0
-0.714	-1.482e-3	1.247e+0
-0.713	-1.477e-3	1.253e+0
-0.712	-1.474e-3	1.260e+0
-0.711	-1.469e-3	1.267e+0
-0.710	-1.465e-3	1.273e+0
-0.709	-1.461e-3	1.280e+0
-0.708	-1.457e-3	1.287e+0
-0.707	-1.453e-3	1.293e+0
-0.706	-1.448e-3	1.300e+0
-0.705	-1.445e-3	1.307e+0
-0.704	-1.440e-3	1.313e+0
-0.703	-1.436e-3	1.320e+0
-0.702	-1.432e-3	1.327e+0
-0.701	-1.428e-3	1.333e+0
-0.700	-1.424e-3	1.340e+0
-0.699	-1.420e-3	1.347e+0
-0.698	-1.416e-3	1.353e+0
-0.697	-1.412e-3	1.360e+0
-0.696	-1.407e-3	1.367e+0
-0.695	-1.404e-3	1.373e+0
-0.694	-1.399e-3	1.380e+0
-0.693	-1.395e-3	1.387e+0
-0.692	-1.391e-3	1.393e+0
-0.691	-1.387e-3	1.400e+0
-0.690	-1.383e-3	1.407e+0
-0.689	-1.379e-3	1.413e+0
-0.688	-1.375e-3	1.420e+0
-0.687	-1.371e-3	1.427e+0
-0.686	-1.367e-3	1.433e+0
-0.685	-1.363e-3	1.440e+0
-0.684	-1.358e-3	1.447e+0
-0.683	-1.355e-3	1.453e+0
-0.682	-1.351e-3	1.460e+0
-0.681	-1.346e-3	1.467e+0
-0.680	-1.343e-3	1.473e+0
-0.679	-1.339e-3	1.480e+0
-0.678	-1.334e-3	1.487e+0
-0.677	-1.331e-3	1.493e+0
-0.676	-1.326e-3	1.500e+0
-0.675	-1.323e-3	1.507e+0
-0.674	-1.318e-3	1.513e+0
-0.673	-1.314e-3	1.520e+0
-0.672	-1.311e-3	1.527e+0
-0.671	-1.306e-3	1.533e+0
-0.670	-1.303e-3	1.540e+0
-0.669	-1.298e-3	1.547e+0
-0.668	-1.294e-3	1.553e+0
-0.667	-1.290e-3	1.560e+0
-0.666	-1.286e-3	1.567e+0
-0.665	-1.283e-3	1.573e+0
-0.664	-1.278e-3	1.580e+0
-0.663	-1.274e-3	1.587e+0
-0.662	-1.271e-3	1.593e+0
-0.661	-1.266e-3	1.600e+0
-0.660	-1.262e-3	1.607e+0
-0.659	-1.258e-3	1.613e+0
-0.658	-1.254e-3	1.620e+0
-0.657	-1.250e-3	1.627e+0
-0.656	-1.246e-3	1.633e+0
-0.655	-1.242e-3	1.640e+0
-0.654	-1.238e-3	1.647e+0
-0.653	-1.234e-3	1.653e+0
-0.652	-1.230e-3	1.660e+0
-0.651	-1.226e-3	1.667e+0
-0.650	-1.222e-3	1.673e+0
-0.649	-1.218e-3	1.680e+0
-0.648	-1.214e-3	1.687e+0
-0.647	-1.211e-3	1.693e+0
-0.646	-1.207e-3	1.700e+0
-0.645	-1.204e-3	1.707e+0
-0.644	-1.199e-3	1.713e+0
-0.643	-1.196e-3	1.720e+0
-0.642	-1.192e-3	1.727e+0
-0.641	-1.187e-3	1.733e+0
-0.640	-1.184e-3	1.740e+0
-0.639	-1.179e-3	1.747e+0
-0.638	-1.175e-3	1.753e+0
-0.637	-1.171e-3	1.760e+0
-0.636	-1.166e-3	1.767e+0
-0.635	-1.163e-3	1.773e+0
-0.634	-1.158e-3	1.780e+0
-0.633	-1.154e-3	1.787e+0
-0.632	-1.151e-3	1.793e+0
-0.631	-1.146e-3	1.800e+0
-0.630	-1.143e-3	1.807e+0
-0.629	-1.138e-3	1.813e+0
-0.628	-1.134e-3	1.820e+0
-0.627	-1.131e-3	1.827e+0
-0.626	-1.126e-3	1.833e+0
-0.625	-1.122e-3	1.840e+0
-0.624	-1.118e-3	1.847e+0
-0.623	-1.114e-3	1.853e+0
-0.622	-1.110e-3	1.860e+0
-0.621	-1.105e-3	1.867e+0
-0.620	-1.101e-3	1.873e+0
-0.619	-1.097e-3	1.880e+0
-0.618	-1.093e-3	1.887e+0
-0.617	-1.089e-3	1.893e+0
-0.616	-1.084e-3	1.900e+0
-0.615	-1.080e-3	1.907e+0
-0.614	-1.075e-3	1.913e+0
-0.613	-1.071e-3	1.920e+0
-0.612	-1.067e-3	1.927e+0
-0.611	-1.062e-3	1.933e+0
-0.610	-1.059e-3	1.940e+0
-0.609	-1.053e-3	1.947e+0
-0.608	-1.050e-3	1.953e+0
-0.607	-1.045e-3	1.960e+0
-0.606	-1.040e-3	1.967e+0
-0.605	-1.037e-3	1.973e+0
-0.604	-1.032e-3	1.980e+0
-0.603	-1.028e-3	1.987e+0
-0.602	-1.024e-3	1.993e+0
-0.601	-1.018e-3	2.000e+0
-0.600	-1.015e-3	2.007e+0
-0.599	-1.010e-3	2.013e+0
-0.598	-1.006e-3	2.020e+0
-0.597	-1.002e-3	2.027e+0
-0.596	-9.968e-4	2.033e+0
-0.595	-9.932e-4	2.040e+0
-0.594	-9.882e-4	2.047e+0
-0.593	-9.836e-4	2.053e+0
-0.592	-9.801e-4	2.060e+0
-0.591	-9.750e-4	2.067e+0
-0.590	-9.710e-4	2.073e+0
-0.589	-9.661e-4	2.080e+0
-0.588	-9.618e-4	2.087e+0
-0.587	-9.579e-4	2.093e+0
-0.586	-9.527e-4	2.100e+0
-0.585	-9.491e-4	2.107e+0
-0.584	-9.443e-4	2.113e+0
-0.583	-9.396e-4	2.120e+0
-0.582	-9.357e-4	2.127e+0
-0.581	-9.310e-4	2.133e+0
-0.580	-9.270e-4	2.140e+0
-0.579	-9.227e-4	2.147e+0
-0.578	-9.187e-4	2.153e+0
-0.577	-9.142e-4	2.160e+0
-0.576	-9.099e-4	2.167e+0
-0.575	-9.063e-4	2.173e+0
-0.574	-9.014e-4	2.180e+0
-0.573	-8.975e-4	2.187e+0
-0.572	-8.933e-4	2.193e+0
-0.571	-8.890e-4	2.200e+0
-0.570	-8.854e-4	2.207e+0
-0.569	-8.805e-4	2.213e+0
-0.568	-8.767e-4	2.220e+0
-0.567	-8.730e-4	2.227e+0
-0.566	-8.682e-4	2.233e+0
-0.565	-8.652e-4	2.240e+0
-0.564	-8.604e-4	2.247e+0
-0.563	-8.565e-4	2.253e+0
-0.562	-8.527e-4	2.260e+0
-0.561	-8.476e-4	2.267e+0
-0.560	-8.450e-4	2.273e+0
-0.559	-8.403e-4	2.280e+0
-0.558	-8.364e-4	2.287e+0
-0.557	-8.325e-4	2.293e+0
-0.556	-8.271e-4	2.300e+0
-0.555	-8.241e-4	2.307e+0
-0.554	-8.195e-4	2.313e+0
-0.553	-8.154e-4	2.320e+0
-0.552	-8.124e-4	2.327e+0
-0.551	-8.074e-4	2.333e+0
-0.550	-8.043e-4	2.340e+0
-0.549	-7.998e-4	2.347e+0
-0.548	-7.956e-4	2.353e+0
-0.547	-7.925e-4	2.360e+0
-0.546	-7.880e-4	2.367e+0
-0.545	-7.847e-4	2.373e+0
-0.544	-7.803e-4	2.380e+0
-0.543	-7.763e-4	2.387e+0
-0.542	-7.726e-4	2.393e+0
-0.541	-7.684e-4	2.400e+0
-0.540	-7.651e-4	2.407e+0
-0.539	-7.608e-4	2.413e+0
-0.538	-7.567e-4	2.420e+0
-0.537	-7.527e-4	2.427e+0
-0.536	-7.480e-4	2.433e+0
-0.535	-7.449e-4	2.440e+0
-0.534	-7.404e-4	2.447e+0
-0.533	-7.365e-4	2.453e+0
-0.532	-7.324e-4	2.460e+0
-0.531	-7.278e-4	2.467e+0
-0.530	-7.243e-4	2.473e+0
-0.529	-7.191e-4	2.480e+0
-0.528	-7.155e-4	2.487e+0
-0.527	-7.111e-4	2.493e+0
-0.526	-7.063e-4	2.500e+0
-0.525	-7.031e-4	2.507e+0
-0.524	-6.977e-4	2.513e+0
-0.523	-6.941e-4	2.520e+0
-0.522	-6.900e-4	2.527e+0
-0.521	-6.845e-4	2.533e+0
-0.520	-6.810e-4	2.540e+0
-0.519	-6.757e-4	2.547e+0
-0.518	-6.710e-4	2.553e+0
-0.517	-6.672e-4	2.560e+0
-0.516	-6.613e-4	2.567e+0
-0.515	-6.575e-4	2.573e+0
-0.514	-6.523e-4	2.580e+0
-0.513	-6.473e-4	2.587e+0
-0.512	-6.425e-4	2.593e+0
-0.511	-6.368e-4	2.600e+0
-0.510	-6.326e-4	2.607e+0
-0.509	-6.273e-4	2.613e+0
-0.508	-6.220e-4	2.620e+0
-0.507	-6.178e-4	2.627e+0
-0.506	-6.113e-4	2.633e+0
-0.505	-6.064e-4	2.640e+0
-0.504	-6.007e-4	2.647e+0
-0.503	-5.952e-4	2.653e+0
-0.502	-5.904e-4	2.660e+0
-0.501	-5.842e-4	2.667e+0
-0.500	-5.787e-4	2.673e+0
-0.499	-5.732e-4	2.680e+0
-0.498	-5.672e-4	2.687e+0
-0.497	-5.615e-4	2.693e+0
-0.496	-5.554e-4	2.700e+0
-0.495	-5.497e-4	2.707e+0
-0.494	-5.432e-4	2.713e+0
-0.493	-5.368e-4	2.720e+0
-0.492	-5.304e-4	2.727e+0
-0.491	-5.236e-4	2.733e+0
-0.490	-5.180e-4	2.740e+0
-0.489	-5.104e-4	2.747e+0
-0.488	-5.042e-4	2.753e+0
-0.487	-4.976e-4	2.760e+0
-0.486	-4.898e-4	2.767e+0
-0.485	-4.837e-4	2.773e+0
-0.484	-4.755e-4	2.780e+0
-0.483	-4.688e-4	2.787e+0
-0.482	-4.618e-4	2.793e+0
-0.481	-4.527e-4	2.800e+0
-0.480	-4.461e-4	2.807e+0
-0.479	-4.373e-4	2.813e+0
-0.478	-4.294e-4	2.820e+0
-0.477	-4.219e-4	2.827e+0
-0.476	-4.125e-4	2.833e+0
-0.475	-4.051e-4	2.840e+0
-0.474	-3.958e-4	2.847e+0
-0.473	-3.867e-4	2.853e+0
-0.472	-3.784e-4	2.860e+0
-0.471	-3.678e-4	2.867e+0
-0.470	-3.595e-4	2.873e+0
-0.469	-3.494e-4	2.880e+0
-0.468	-3.392e-4	2.887e+0
-0.467	-3.297e-4	2.893e+0
-0.466	-3.185e-4	2.900e+0
-0.465	-3.085e-4	2.907e+0
-0.464	-2.976e-4	2.913e+0
-0.463	-2.862e-4	2.920e+0
-0.462	-2.753e-4	2.927e+0
-0.461	-2.632e-4	2.933e+0
-0.460	-2.521e-4	2.940e+0
-0.459	-2.394e-4	2.947e+0
-0.458	-2.273e-4	2.953e+0
-0.457	-2.147e-4	2.960e+0
-0.456	-2.012e-4	2.967e+0
-0.455	-1.884e-4	2.973e+0
-0.454	-1.741e-4	2.980e+0
-0.453	-1.603e-4	2.987e+0
-0.452	-1.461e-4	2.993e+0
-0.451	-1.309e-4	3.000e+0
-0.450	-1.167e-4	3.007e+0
-0.449	-1.007e-4	3.013e+0
-0.448	-8.534e-5	3.020e+0
-0.447	-6.961e-5	3.027e+0
-0.446	-5.228e-5	3.033e+0
-0.445	-3.554e-5	3.040e+0
-0.444	-1.716e-5	3.047e+0
-0.443	-2.909e-7	3.053e+0
-0.442	1.780e-5	3.060e+0
-0.441	3.703e-5	3.067e+0
-0.440	5.465e-5	3.073e+0
-0.439	7.443e-5	3.080e+0
-0.438	9.401e-5	3.087e+0
-0.437	1.132e-4	3.093e+0
-0.436	1.348e-4	3.100e+0
-0.435	1.541e-4	3.107e+0
-0.434	1.760e-4	3.113e+0
-0.433	1.980e-4	3.120e+0
-0.432	2.188e-4	3.127e+0
-0.431	2.423e-4	3.133e+0
-0.430	2.645e-4	3.140e+0
-0.429	2.881e-4	3.147e+0
-0.428	3.118e-4	3.153e+0
-0.427	3.353e-4	3.160e+0
-0.426	3.600e-4	3.167e+0
-0.425	3.828e-4	3.173e+0
-0.424	4.085e-4	3.180e+0
-0.423	4.345e-4	3.187e+0
-0.422	4.602e-4	3.193e+0
-0.421	4.880e-4	3.200e+0
-0.420	5.145e-4	3.207e+0
-0.419	5.420e-4	3.213e+0
-0.418	5.699e-4	3.220e+0
-0.417	5.979e-4	3.227e+0
-0.416	6.279e-4	3.233e+0
-0.415	6.565e-4	3.240e+0
-0.414	6.866e-4	3.247e+0
-0.413	7.164e-4	3.253e+0
-0.412	7.474e-4	3.260e+0
-0.411	7.796e-4	3.267e+0
-0.410	8.112e-4	3.273e+0
-0.409	8.443e-4	3.280e+0
-0.408	8.760e-4	3.287e+0
-0.407	9.083e-4	3.293e+0
-0.406	9.419e-4	3.300e+0
-0.405	9.741e-4	3.307e+0
-0.404	1.009e-3	3.313e+0
-0.403	1.043e-3	3.320e+0
-0.402	1.077e-3	3.327e+0
-0.401	1.113e-3	3.333e+0
-0.400	1.147e-3	3.340e+0
-0.399	1.183e-3	3.347e+0
-0.398	1.219e-3	3.353e+0
-0.397	1.255e-3	3.360e+0
-0.396	1.293e-3	3.367e+0
-0.395	1.328e-3	3.373e+0
-0.394	1.366e-3	3.380e+0
-0.393	1.404e-3	3.387e+0
-0.392	1.441e-3	3.393e+0
-0.391	1.480e-3	3.400e+0
-0.390	1.518e-3	3.407e+0
-0.389	1.558e-3	3.413e+0
-0.388	1.597e-3	3.420e+0
-0.387	1.635e-3	3.427e+0
-0.386	1.676e-3	3.433e+0
-0.385	1.715e-3	3.440e+0
-0.384	1.755e-3	3.447e+0
-0.383	1.795e-3	3.453e+0
-0.382	1.835e-3	3.460e+0
-0.381	1.875e-3	3.467e+0
-0.380	1.915e-3	3.473e+0
-0.379	1.954e-3	3.480e+0
-0.378	1.995e-3	3.487e+0
-0.377	2.036e-3	3.493e+0
-0.376	2.076e-3	3.500e+0
-0.375	2.117e-3	3.507e+0
-0.374	2.158e-3	3.513e+0
-0.373	2.199e-3	3.520e+0
-0.372	2.239e-3	3.527e+0
-0.371	2.280e-3	3.533e+0
-0.370	2.321e-3	3.540e+0
-0.369	2.363e-3	3.547e+0
-0.368	2.403e-3	3.553e+0
-0.367	2.443e-3	3.560e+0
-0.366	2.484e-3	3.567e+0
-0.365	2.523e-3	3.573e+0
-0.364	2.564e-3	3.580e+0
-0.363	2.603e-3	3.587e+0
-0.362	2.642e-3	3.593e+0
-0.361	2.682e-3	3.600e+0
-0.360	2.720e-3	3.607e+0
-0.359	2.759e-3	3.613e+0
-0.358	2.797e-3	3.620e+0
-0.357	2.835e-3	3.627e+0
-0.356	2.874e-3	3.633e+0
-0.355	2.909e-3	3.640e+0
-0.354	2.947e-3	3.647e+0
-0.353	2.983e-3	3.653e+0
-0.352	3.019e-3	3.660e+0
-0.351	3.056e-3	3.667e+0
-0.350	3.091e-3	3.673e+0
-0.349	3.127e-3	3.680e+0
-0.348	3.162e-3	3.687e+0
-0.347	3.194e-3	3.693e+0
-0.346	3.229e-3	3.700e+0
-0.345	3.261e-3	3.707e+0
-0.344	3.294e-3	3.713e+0
-0.343	3.326e-3	3.720e+0
-0.342	3.358e-3	3.727e+0
-0.341	3.389e-3	3.733e+0
-0.340	3.419e-3	3.740e+0
-0.339	3.449e-3	3.747e+0
-0.338	3.479e-3	3.753e+0
-0.337	3.507e-3	3.760e+0
-0.336	3.535e-3	3.767e+0
-0.335	3.562e-3	3.773e+0
-0.334	3.590e-3	3.780e+0
-0.333	3.616e-3	3.787e+0
-0.332	3.642e-3	3.793e+0
-0.331	3.668e-3	3.800e+0
-0.330	3.692e-3	3.807e+0
-0.329	3.717e-3	3.813e+0
-0.328	3.741e-3	3.820e+0
-0.327	3.765e-3	3.827e+0
-0.326	3.788e-3	3.833e+0
-0.325	3.810e-3	3.840e+0
-0.324	3.832e-3	3.847e+0
-0.323	3.854e-3	3.853e+0
-0.322	3.874e-3	3.860e+0
-0.321	3.896e-3	3.867e+0
-0.320	3.914e-3	3.873e+0
-0.319	3.933e-3	3.880e+0
-0.318	3.950e-3	3.887e+0
-0.317	3.966e-3	3.893e+0
-0.316	3.984e-3	3.900e+0
-0.315	3.998e-3	3.907e+0
-0.314	4.014e-3	3.913e+0
-0.313	4.029e-3	3.920e+0
-0.312	4.041e-3	3.927e+0
-0.311	4.055e-3	3.933e+0
-0.310	4.066e-3	3.940e+0
-0.309	4.078e-3	3.947e+0
-0.308	4.089e-3	3.953e+0
-0.307	4.098e-3	3.960e+0
-0.306	4.107e-3	3.967e+0
-0.305	4.114e-3	3.973e+0
-0.304	4.121e-3	3.980e+0
-0.303	4.127e-3	3.987e+0
-0.302	4.131e-3	3.993e+0
-0.301	4.136e-3	4.000e+0
-0.300	4.138e-3	4.007e+0
-0.299	4.140e-3	4.013e+0
-0.298	4.141e-3	4.020e+0
-0.297	4.140e-3	4.027e+0
-0.296	4.139e-3	4.033e+0
-0.295	4.136e-3	4.040e+0
-0.294	4.133e-3	4.047e+0
-0.293	4.128e-3	4.053e+0
-0.292	4.122e-3	4.060e+0
-0.291	4.115e-3	4.067e+0
-0.290	4.106e-3	4.073e+0
-0.289	4.097e-3	4.080e+0
-0.288	4.086e-3	4.087e+0
-0.287	4.073e-3	4.093e+0
-0.286	4.061e-3	4.100e+0
-0.285	4.045e-3	4.107e+0
-0.284	4.029e-3	4.113e+0
-0.283	4.012e-3	4.120e+0
-0.282	3.993e-3	4.127e+0
-0.281	3.974e-3	4.133e+0
-0.280	3.952e-3	4.140e+0
-0.279	3.930e-3	4.147e+0
-0.278	3.907e-3	4.153e+0
-0.277	3.880e-3	4.160e+0
-0.276	3.855e-3	4.167e+0
-0.275	3.827e-3	4.173e+0
-0.274	3.799e-3	4.180e+0
-0.273	3.770e-3	4.187e+0
-0.272	3.739e-3	4.193e+0
-0.271	3.708e-3	4.200e+0
-0.270	3.676e-3	4.207e+0
-0.269	3.643e-3	4.213e+0
-0.268	3.609e-3	4.220e+0
-0.267	3.574e-3	4.227e+0
-0.266	3.540e-3	4.233e+0
-0.265	3.505e-3	4.240e+0
-0.264	3.470e-3	4.247e+0
-0.263	3.434e-3	4.253e+0
-0.262	3.398e-3	4.260e+0
-0.261	3.362e-3	4.267e+0
-0.260	3.326e-3	4.273e+0
-0.259	3.290e-3	4.280e+0
-0.258	3.255e-3	4.287e+0
-0.257	3.220e-3	4.293e+0
-0.256	3.186e-3	4.300e+0
-0.255	3.152e-3	4.307e+0
-0.254	3.120e-3	4.313e+0
-0.253	3.088e-3	4.320e+0
-0.252	3.057e-3	4.327e+0
-0.251	3.029e-3	4.333e+0
-0.250	3.001e-3	4.340e+0
-0.249	2.976e-3	4.347e+0
-0.248	2.952e-3	4.353e+0
-0.247	2.928e-3	4.360e+0
-0.246	2.907e-3	4.367e+0
-0.245	2.887e-3	4.373e+0
-0.244	2.869e-3	4.380e+0
-0.243	2.852e-3	4.387e+0
-0.242	2.836e-3	4.393e+0
-0.241	2.822e-3	4.400e+0
-0.240	2.808e-3	4.407e+0
-0.239	2.797e-3	4.413e+0
-0.238	2.786e-3	4.420e+0
-0.237	2.777e-3	4.427e+0
-0.236	2.769e-3	4.433e+0
-0.235	2.761e-3	4.440e+0
-0.234	2.756e-3	4.447e+0
-0.233	2.751e-3	4.453e+0
-0.232	2.746e-3	4.460e+0
-0.231	2.744e-3	4.467e+0
-0.230	2.741e-3	4.473e+0
-0.229	2.740e-3	4.480e+0
-0.228	2.741e-3	4.487e+0
-0.227	2.740e-3	4.493e+0
-0.226	2.742e-3	4.500e+0
-0.225	2.744e-3	4.507e+0
-0.224	2.748e-3	4.513e+0
-0.223	2.752e-3	4.520e+0
-0.222	2.756e-3	4.527e+0
-0.221	2.762e-3	4.533e+0
-0.220	2.767e-3	4.540e+0
-0.219	2.774e-3	4.547e+0
-0.218	2.782e-3	4.553e+0
-0.217	2.790e-3	4.560e+0
-0.216	2.799e-3	4.567e+0
-0.215	2.808e-3	4.573e+0
-0.214	2.818e-3	4.580e+0
-0.213	2.829e-3	4.587e+0
-0.212	2.841e-3	4.593e+0
-0.211	2.853e-3	4.600e+0
-0.210	2.866e-3	4.607e+0
-0.209	2.879e-3	4.613e+0
-0.208	2.893e-3	4.620e+0
-0.207	2.908e-3	4.627e+0
-0.206	2.923e-3	4.633e+0
-0.205	2.939e-3	4.640e+0
-0.204	2.957e-3	4.647e+0
-0.203	2.973e-3	4.653e+0
-0.202	2.991e-3	4.660e+0
-0.201	3.010e-3	4.667e+0
-0.200	3.028e-3	4.673e+0
-0.199	3.048e-3	4.680e+0
-0.198	3.069e-3	4.687e+0
-0.197	3.089e-3	4.693e+0
-0.196	3.113e-3	4.700e+0
-0.195	3.134e-3	4.707e+0
-0.194	3.157e-3	4.713e+0
-0.193	3.181e-3	4.720e+0
-0.192	3.204e-3	4.727e+0
-0.191	3.230e-3	4.733e+0
-0.190	3.255e-3	4.740e+0
-0.189	3.281e-3	4.747e+0
-0.188	3.308e-3	4.753e+0
-0.187	3.334e-3	4.760e+0
-0.186	3.363e-3	4.767e+0
-0.185	3.391e-3	4.773e+0
-0.184	3.420e-3	4.780e+0
-0.183	3.450e-3	4.787e+0
-0.182	3.480e-3	4.793e+0
-0.181	3.511e-3	4.800e+0
-0.180	3.541e-3	4.807e+0
-0.179	3.573e-3	4.813e+0
-0.178	3.606e-3	4.820e+0
-0.177	3.639e-3	4.827e+0
-0.176	3.673e-3	4.833e+0
-0.175	3.707e-3	4.840e+0
-0.174	3.742e-3	4.847e+0
-0.173	3.778e-3	4.853e+0
-0.172	3.814e-3	4.860e+0
-0.171	3.851e-3	4.867e+0
-0.170	3.888e-3	4.873e+0
-0.169	3.927e-3	4.880e+0
-0.168	3.964e-3	4.887e+0
-0.167	4.003e-3	4.893e+0
-0.166	4.042e-3	4.900e+0
-0.165	4.081e-3	4.907e+0
-0.164	4.121e-3	4.913e+0
-0.163	4.161e-3	4.920e+0
-0.162	4.201e-3	4.927e+0
-0.161	4.244e-3	4.933e+0
-0.160	4.284e-3	4.940e+0
-0.159	4.327e-3	4.947e+0
-0.158	4.369e-3	4.953e+0
-0.157	4.411e-3	4.960e+0
-0.156	4.455e-3	4.967e+0
-0.155	4.497e-3	4.973e+0
-0.154	4.541e-3	4.980e+0
-0.153	4.584e-3	4.987e+0
-0.152	4.627e-3	4.993e+0
-0.151	4.673e-3	5.000e+0
-0.150	4.717e-3	5.007e+0
-0.149	4.762e-3	5.013e+0
-0.148	4.807e-3	5.020e+0
-0.147	4.851e-3	5.027e+0
-0.146	4.897e-3	5.033e+0
-0.145	4.942e-3	5.040e+0
-0.144	4.987e-3	5.047e+0
-0.143	5.033e-3	5.053e+0
-0.142	5.078e-3	5.060e+0
-0.141	5.123e-3	5.067e+0
-0.140	5.168e-3	5.073e+0
-0.139	5.214e-3	5.080e+0
-0.138	5.260e-3	5.087e+0
-0.137	5.305e-3	5.093e+0
-0.136	5.352e-3	5.100e+0
-0.135	5.397e-3	5.107e+0
-0.134	5.444e-3	5.113e+0
-0.133	5.491e-3	5.120e+0
-0.132	5.536e-3	5.127e+0
-0.131	5.582e-3	5.133e+0
-0.130	5.627e-3	5.140e+0
-0.129	5.673e-3	5.147e+0
-0.128	5.718e-3	5.153e+0
-0.127	5.763e-3	5.160e+0
-0.126	5.809e-3	5.167e+0
-0.125	5.853e-3	5.173e+0
-0.124	5.899e-3	5.180e+0
-0.123	5.943e-3	5.187e+0
-0.122	5.987e-3	5.193e+0
-0.121	6.032e-3	5.200e+0
-0.120	6.075e-3	5.207e+0
-0.119	6.119e-3	5.213e+0
-0.118	6.162e-3	5.220e+0
-0.117	6.205e-3	5.227e+0
-0.116	6.249e-3	5.233e+0
-0.115	6.291e-3	5.240e+0
-0.114	6.333e-3	5.247e+0
-0.113	6.376e-3	5.253e+0
-0.112	6.416e-3	5.260e+0
-0.111	6.457e-3	5.267e+0
-0.110	6.497e-3	5.273e+0
-0.109	6.537e-3	5.280e+0
-0.108	6.577e-3	5.287e+0
-0.107	6.615e-3	5.293e+0
-0.106	6.654e-3	5.300e+0
-0.105	6.689e-3	5.307e+0
-0.104	6.726e-3	5.313e+0
-0.103	6.764e-3	5.320e+0
-0.102	6.800e-3	5.327e+0
-0.101	6.836e-3	5.333e+0
-0.100	6.870e-3	5.340e+0
-0.099	6.904e-3	5.347e+0
-0.098	6.938e-3	5.353e+0
-0.097	6.970e-3	5.360e+0
-0.096	7.002e-3	5.367e+0
-0.095	7.033e-3	5.373e+0
-0.094	7.065e-3	5.380e+0
-0.093	7.094e-3	5.387e+0
-0.092	7.122e-3	5.393e+0
-0.091	7.150e-3	5.400e+0
-0.090	7.177e-3	5.407e+0
-0.089	7.203e-3	5.413e+0
-0.088	7.228e-3	5.420e+0
-0.087	7.252e-3	5.427e+0
-0.086	7.276e-3	5.433e+0
-0.085	7.297e-3	5.440e+0
-0.084	7.319e-3	5.447e+0
-0.083	7.339e-3	5.453e+0
-0.082	7.358e-3	5.460e+0
-0.081	7.378e-3	5.467e+0
-0.080	7.394e-3	5.473e+0
-0.079	7.411e-3	5.480e+0
-0.078	7.427e-3	5.487e+0
-0.077	7.441e-3	5.493e+0
-0.076	7.455e-3	5.500e+0
-0.075	7.467e-3	5.507e+0
-0.074	7.479e-3	5.513e+0
-0.073	7.491e-3	5.520e+0
-0.072	7.500e-3	5.527e+0
-0.071	7.510e-3	5.533e+0
-0.070	7.517e-3	5.540e+0
-0.069	7.525e-3	5.547e+0
-0.068	7.532e-3	5.553e+0
-0.067	7.537e-3	5.560e+0
-0.066	7.543e-3	5.567e+0
-0.065	7.546e-3	5.573e+0
-0.064	7.550e-3	5.580e+0
-0.063	7.553e-3	5.587e+0
-0.062	7.554e-3	5.593e+0
-0.061	7.556e-3	5.600e+0
-0.060	7.557e-3	5.607e+0
-0.059	7.557e-3	5.613e+0
-0.058	7.557e-3	5.620e+0
-0.057	7.556e-3	5.627e+0
-0.056	7.555e-3	5.633e+0
-0.055	7.552e-3	5.640e+0
-0.054	7.550e-3	5.647e+0
-0.053	7.547e-3	5.653e+0
-0.052	7.544e-3	5.660e+0
-0.051	7.541e-3	5.667e+0
-0.050	7.536e-3	5.673e+0
-0.049	7.533e-3	5.680e+0
-0.048	7.528e-3	5.687e+0
-0.047	7.523e-3	5.693e+0
-0.046	7.519e-3	5.700e+0
-0.045	7.513e-3	5.707e+0
-0.044	7.508e-3	5.713e+0
-0.043	7.502e-3	5.720e+0
-0.042	7.496e-3	5.727e+0
-0.041	7.491e-3	5.733e+0
-0.040	7.485e-3	5.740e+0
-0.039	7.479e-3	5.747e+0
-0.038	7.473e-3	5.753e+0
-0.037	7.467e-3	5.760e+0
-0.036	7.462e-3	5.767e+0
-0.035	7.454e-3	5.773e+0
-0.034	7.449e-3	5.780e+0
-0.033	7.443e-3	5.787e+0
-0.032	7.437e-3	5.793e+0
-0.031	7.432e-3	5.800e+0
-0.030	7.425e-3	5.807e+0
-0.029	7.419e-3	5.813e+0
-0.028	7.414e-3	5.820e+0
-0.027	7.408e-3	5.827e+0
-0.026	7.404e-3	5.833e+0
-0.025	7.397e-3	5.840e+0
-0.024	7.393e-3	5.847e+0
-0.023	7.388e-3	5.853e+0
-0.022	7.382e-3	5.860e+0
-0.021	7.378e-3	5.867e+0
-0.020	7.373e-3	5.873e+0
-0.019	7.368e-3	5.880e+0
-0.018	7.364e-3	5.887e+0
-0.017	7.360e-3	5.893e+0
-0.016	7.355e-3	5.900e+0
-0.015	7.350e-3	5.907e+0
-0.014	7.347e-3	5.913e+0
-0.013	7.343e-3	5.920e+0
-0.012	7.338e-3	5.927e+0
-0.011	7.335e-3	5.933e+0
-0.010	7.331e-3	5.940e+0
-0.009	7.327e-3	5.947e+0
-0.008	7.324e-3	5.953e+0
-0.007	7.320e-3	5.960e+0
-0.006	7.317e-3	5.967e+0
-0.005	7.313e-3	5.973e+0
-0.004	7.310e-3	5.980e+0
-0.003	7.306e-3	5.987e+0
-0.002	7.302e-3	5.993e+0
-0.001	7.299e-3	6.000e+0
-0.000	7.297e-3	6.007e+0
0.001	7.294e-3	6.013e+0
0.002	7.290e-3	6.020e+0
0.003	7.286e-3	6.027e+0
0.004	7.283e-3	6.033e+0
0.005	7.278e-3	6.040e+0
0.006	7.275e-3	6.047e+0
0.007	7.272e-3	6.053e+0
0.008	7.267e-3	6.060e+0
0.009	7.264e-3	6.067e+0
0.010	7.259e-3	6.073e+0
0.011	7.255e-3	6.080e+0
0.012	7.251e-3	6.087e+0
0.013	7.246e-3	6.093e+0
0.014	7.242e-3	6.100e+0
0.015	7.238e-3	6.107e+0
0.016	7.233e-3	6.113e+0
0.017	7.229e-3	6.120e+0
0.018	7.224e-3	6.127e+0
0.019	7.220e-3	6.133e+0
0.020	7.215e-3	6.140e+0
0.021	7.210e-3	6.147e+0
0.022	7.205e-3	6.153e+0
0.023	7.200e-3	6.160e+0
0.024	7.196e-3	6.167e+0
0.025	7.190e-3	6.173e+0
0.026	7.186e-3	6.180e+0
0.027	7.181e-3	6.187e+0
0.028	7.176e-3	6.193e+0
0.029	7.171e-3	6.200e+0
0.030	7.166e-3	6.207e+0
0.031	7.162e-3	6.213e+0
0.032	7.157e-3	6.220e+0
0.033	7.152e-3	6.227e+0
0.034	7.149e-3	6.233e+0
0.035	7.143e-3	6.240e+0
0.036	7.139e-3	6.247e+0
0.037	7.135e-3	6.253e+0
0.038	7.131e-3	6.260e+0
0.039	7.128e-3	6.267e+0
0.040	7.123e-3	6.273e+0
0.041	7.120e-3	6.280e+0
0.042	7.117e-3	6.287e+0
0.043	7.113e-3	6.293e+0
0.044	7.112e-3	6.300e+0
0.045	7.108e-3	6.307e+0
0.046	7.106e-3	6.313e+0
0.047	7.104e-3	6.320e+0
0.048	7.101e-3	6.327e+0
0.049	7.100e-3	6.333e+0
0.050	7.097e-3	6.340e+0
0.051	7.096e-3	6.347e+0
0.052	7.095e-3	6.353e+0
0.053	7.094e-3	6.360e+0
0.054	7.094e-3	6.367e+0
0.055	7.092e-3	6.373e+0
0.056	7.092e-3	6.380e+0
0.057	7.092e-3	6.387e+0
0.058	7.091e-3	6.393e+0
0.059	7.092e-3	6.400e+0
0.060	7.092e-3	6.407e+0
0.061	7.092e-3	6.413e+0
0.062	7.093e-3	6.420e+0
0.063	7.093e-3	6.427e+0
0.064	7.094e-3	6.433e+0
0.065	7.095e-3	6.440e+0
0.066	7.097e-3	6.447e+0
0.067	7.098e-3	6.453e+0
0.068	7.098e-3	6.460e+0
0.069	7.100e-3	6.467e+0
0.070	7.101e-3	6.473e+0
0.071	7.104e-3	6.480e+0
0.072	7.105e-3	6.487e+0
0.073	7.106e-3	6.493e+0
0.074	7.109e-3	6.500e+0
0.075	7.110e-3	6.507e+0
0.076	7.112e-3	6.513e+0
0.077	7.114e-3	6.520e+0
0.078	7.116e-3	6.527e+0
0.079	7.119e-3	6.533e+0
0.080	7.120e-3	6.540e+0
0.081	7.123e-3	6.547e+0
0.082	7.125e-3	6.553e+0
0.083	7.127e-3	6.560e+0
0.084	7.131e-3	6.567e+0
0.085	7.132e-3	6.573e+0
0.086	7.135e-3	6.580e+0
0.087	7.137e-3	6.587e+0
0.088	7.139e-3	6.593e+0
0.089	7.143e-3	6.600e+0
0.090	7.144e-3	6.607e+0
0.091	7.148e-3	6.613e+0
0.092	7.151e-3	6.620e+0
0.093	7.152e-3	6.627e+0
0.094	7.156e-3	6.633e+0
0.095	7.158e-3	6.640e+0
0.096	7.161e-3	6.647e+0
0.097	7.165e-3	6.653e+0
0.098	7.167e-3	6.660e+0
0.099	7.171e-3	6.667e+0
0.100	7.173e-3	6.673e+0
0.101	7.176e-3	6.680e+0
0.102	7.180e-3	6.687e+0
0.103	7.183e-3	6.693e+0
0.104	7.186e-3	6.700e+0
0.105	7.189e-3	6.707e+0
0.106	7.192e-3	6.713e+0
0.107	7.196e-3	6.720e+0
0.108	7.199e-3	6.727e+0
0.109	7.202e-3	6.733e+0
0.110	7.205e-3	6.740e+0
0.111	7.209e-3	6.747e+0
0.112	7.212e-3	6.753e+0
0.113	7.215e-3	6.760e+0
0.114	7.219e-3	6.767e+0
0.115	7.221e-3	6.773e+0
0.116	7.226e-3	6.780e+0
0.117	7.229e-3	6.787e+0
0.118	7.232e-3	6.793e+0
0.119	7.237e-3	6.800e+0
0.120	7.239e-3	6.807e+0
0.121	7.243e-3	6.813e+0
0.122	7.247e-3	6.820e+0
0.123	7.250e-3	6.827e+0
0.124	7.255e-3	6.833e+0
0.125	7.257e-3	6.840e+0
0.126	7.262e-3	6.847e+0
0.127	7.266e-3	6.853e+0
0.128	7.269e-3	6.860e+0
0.129	7.274e-3	6.867e+0
0.130	7.277e-3	6.873e+0
0.131	7.281e-3	6.880e+0
0.132	7.286e-3	6.887e+0
0.133	7.289e-3	6.893e+0
0.134	7.295e-3	6.900e+0
0.135	7.298e-3	6.907e+0
0.136	7.302e-3	6.913e+0
0.137	7.307e-3	6.920e+0
0.138	7.310e-3	6.927e+0
0.139	7.315e-3	6.933e+0
0.140	7.319e-3	6.940e+0
0.141	7.324e-3	6.947e+0
0.142	7.328e-3	6.953e+0
0.143	7.333e-3	6.960e+0
0.144	7.338e-3	6.967e+0
0.145	7.342e-3	6.973e+0
0.146	7.347e-3	6.980e+0
0.147	7.352e-3	6.987e+0
0.148	7.356e-3	6.993e+0
0.149	7.361e-3	7.000e+0
0.150	7.366e-3	7.007e+0
0.151	7.371e-3	7.013e+0
0.152	7.376e-3	7.020e+0
0.153	7.380e-3	7.027e+0
0.154	7.386e-3	7.033e+0
0.155	7.391e-3	7.040e+0
0.156	7.396e-3	7.047e+0
0.157	7.402e-3	7.053e+0
0.158	7.407e-3	7.060e+0
0.159	7.413e-3	7.067e+0
0.160	7.417e-3	7.073e+0
0.161	7.424e-3	7.080e+0
0.162	7.429e-3	7.087e+0
0.163	7.434e-3	7.093e+0
0.164	7.441e-3	7.100e+0
0.165	7.446e-3	7.107e+0
0.166	7.452e-3	7.113e+0
0.167	7.458e-3	7.120e+0
0.168	7.463e-3	7.127e+0
0.169	7.470e-3	7.133e+0
0.170	7.475e-3	7.140e+0
0.171	7.481e-3	7.147e+0
0.172	7.488e-3	7.153e+0
0.173	7.493e-3	7.160e+0
0.174	7.500e-3	7.167e+0
0.175	7.506e-3	7.173e+0
0.176	7.513e-3	7.180e+0
0.177	7.520e-3	7.187e+0
0.178	7.525e-3	7.193e+0
0.179	7.532e-3	7.200e+0
0.180	7.538e-3	7.207e+0
0.181	7.545e-3	7.213e+0
0.182	7.552e-3	7.220e+0
0.183	7.558e-3	7.227e+0
0.184	7.566e-3	7.233e+0
0.185	7.572e-3	7.240e+0
0.186	7.580e-3	7.247e+0
0.187	7.587e-3	7.253e+0
0.188	7.593e-3	7.260e+0
0.189	7.601e-3	7.267e+0
0.190	7.607e-3	7.273e+0
0.191	7.615e-3	7.280e+0
0.192	7.622e-3	7.287e+0
0.193	7.629e-3	7.293e+0
0.194	7.637e-3	7.300e+0
0.195	7.644e-3	7.307e+0
0.196	7.652e-3	7.313e+0
0.197	7.659e-3	7.320e+0
0.198	7.666e-3	7.327e+0
0.199	7.675e-3	7.333e+0
0.200	7.682e-3	7.340e+0
0.201	7.690e-3	7.347e+0
0.202	7.698e-3	7.353e+0
0.203	7.705e-3	7.360e+0
0.204	7.714e-3	7.367e+0
0.205	7.722e-3	7.373e+0
0.206	7.731e-3	7.380e+0
0.207	7.739e-3	7.387e+0
0.208	7.747e-3	7.393e+0
0.209	7.756e-3	7.400e+0
0.210	7.763e-3	7.407e+0
0.211	7.772e-3	7.413e+0
0.212	7.781e-3	7.420e+0
0.213	7.788e-3	7.427e+0
0.214	7.798e-3	7.433e+0
0.215	7.806e-3	7.440e+0
0.216	7.815e-3	7.447e+0
0.217	7.824e-3	7.453e+0
0.218	7.832e-3	7.460e+0
0.219	7.843e-3	7.467e+0
0.220	7.851e-3	7.473e+0
0.221	7.860e-3	7.480e+0
0.222	7.869e-3	7.487e+0
0.223	7.878e-3	7.493e+0
0.224	7.887e-3	7.500e+0
0.225	7.896e-3	7.507e+0
0.226	7.905e-3	7.513e+0
0.227	7.914e-3	7.520e+0
0.228	7.923e-3	7.527e+0
0.229	7.933e-3	7.533e+0
0.230	7.942e-3	7.540e+0
0.231	7.952e-3	7.547e+0
0.232	7.961e-3	7.553e+0
0.233	7.971e-3	7.560e+0
0.234	7.980e-3	7.567e+0
0.235	7.989e-3	7.573e+0
0.236	8.000e-3	7.580e+0
0.237	8.009e-3	7.587e+0
0.238	8.019e-3	7.593e+0
0.239	8.031e-3	7.600e+0
0.240	8.039e-3	7.607e+0
0.241	8.050e-3	7.613e+0
0.242	8.059e-3	7.620e+0
0.243	8.068e-3	7.627e+0
0.244	8.079e-3	7.633e+0
0.245	8.088e-3	7.640e+0
0.246	8.099e-3	7.647e+0
0.247	8.109e-3	7.653e+0
0.248	8.118e-3	7.660e+0
0.249	8.130e-3	7.667e+0
0.250	8.139e-3	7.673e+0
0.251	8.150e-3	7.680e+0
0.252	8.160e-3	7.687e+0
0.253	8.170e-3	7.693e+0
0.254	8.182e-3	7.700e+0
0.255	8.191e-3	7.707e+0
0.256	8.202e-3	7.713e+0
0.257	8.213e-3	7.720e+0
0.258	8.222e-3	7.727e+0
0.259	8.232e-3	7.733e+0
0.260	8.242e-3	7.740e+0
0.261	8.253e-3	7.747e+0
0.262	8.264e-3	7.753e+0
0.263	8.275e-3	7.760e+0
0.264	8.286e-3	7.767e+0
0.265	8.296e-3	7.773e+0
0.266	8.307e-3	7.780e+0
0.267	8.318e-3	7.787e+0
0.268	8.329e-3	7.793e+0
0.269	8.341e-3	7.800e+0
0.270	8.351e-3	7.807e+0
0.271	8.363e-3	7.813e+0
0.272	8.374e-3	7.820e+0
0.273	8.384e-3	7.827e+0
0.274	8.397e-3	7.833e+0
0.275	8.407e-3	7.840e+0
0.276	8.419e-3	7.847e+0
0.277	8.430e-3	7.853e+0
0.278	8.441e-3	7.860e+0
0.279	8.453e-3	7.867e+0
0.280	8.463e-3	7.873e+0
0.281	8.475e-3	7.880e+0
0.282	8.487e-3	7.887e+0
0.283	8.498e-3	7.893e+0
0.284	8.511e-3	7.900e+0
0.285	8.521e-3	7.907e+0
0.286	8.533e-3	7.913e+0
0.287	8.545e-3	7.920e+0
0.288	8.556e-3	7.927e+0
0.289	8.569e-3	7.933e+0
0.290	8.580e-3	7.940e+0
0.291	8.592e-3	7.947e+0
0.292	8.605e-3	7.953e+0
0.293	8.616e-3	7.960e+0
0.294	8.629e-3	7.967e+0
0.295	8.640e-3	7.973e+0
0.296	8.652e-3	7.980e+0
0.297	8.665e-3	7.987e+0
0.298	8.676e-3	7.993e+0
0.299	8.689e-3	8.000e+0
0.300	8.700e-3	8.007e+0
0.301	8.713e-3	8.013e+0
0.302	8.725e-3	8.020e+0
0.303	8.737e-3	8.027e+0
0.304	8.750e-3	8.033e+0
0.305	8.761e-3	8.040e+0
0.306	8.774e-3	8.047e+0
0.307	8.787e-3	8.053e+0
0.308	8.799e-3	8.060e+0
0.309	8.812e-3	8.067e+0
0.310	8.824e-3	8.073e+0
0.311	8.837e-3	8.080e+0
0.312	8.849e-3	8.087e+0
0.313	8.861e-3	8.093e+0
0.314	8.875e-3	8.100e+0
0.315	8.886e-3	8.107e+0
0.316	8.900e-3	8.113e+0
0.317	8.911e-3	8.120e+0
0.318	8.924e-3	8.127e+0
0.319	8.938e-3	8.133e+0
0.320	8.950e-3	8.140e+0
0.321	8.964e-3	8.147e+0
0.322	8.977e-3	8.153e+0
0.323	8.988e-3	8.160e+0
0.324	9.002e-3	8.167e+0
0.325	9.014e-3	8.173e+0
0.326	9.027e-3	8.180e+0
0.327	9.041e-3	8.187e+0
0.328	9.053e-3	8.193e+0
0.329	9.067e-3	8.200e+0
0.330	9.079e-3	8.207e+0
0.331	9.092e-3	8.213e+0
0.332	9.106e-3	8.220e+0
0.333	9.117e-3	8.227e+0
0.334	9.132e-3	8.233e+0
0.335	9.144e-3	8.240e+0
0.336	9.158e-3	8.247e+0
0.337	9.171e-3	8.253e+0
0.338	9.184e-3	8.260e+0
0.339	9.198e-3	8.267e+0
0.340	9.211e-3	8.273e+0
0.341	9.224e-3	8.280e+0
0.342	9.238e-3	8.287e+0
0.343	9.250e-3	8.293e+0
0.344	9.264e-3	8.300e+0
0.345	9.277e-3	8.307e+0
0.346	9.291e-3	8.313e+0
0.347	9.304e-3	8.320e+0
0.348	9.317e-3	8.327e+0
0.349	9.331e-3	8.333e+0
0.350	9.344e-3	8.340e+0
0.351	9.359e-3	8.347e+0
0.352	9.372e-3	8.353e+0
0.353	9.385e-3	8.360e+0
0.354	9.401e-3	8.367e+0
0.355	9.414e-3	8.373e+0
0.356	9.429e-3	8.380e+0
0.357	9.442e-3	8.387e+0
0.358	9.455e-3	8.393e+0
0.359	9.470e-3	8.400e+0
0.360	9.483e-3	8.407e+0
0.361	9.497e-3	8.413e+0
0.362	9.512e-3	8.420e+0
0.363	9.524e-3	8.427e+0
0.364	9.540e-3	8.433e+0
0.365	9.553e-3	8.440e+0
0.366	9.569e-3	8.447e+0
0.367	9.583e-3	8.453e+0
0.368	9.596e-3	8.460e+0
0.369	9.611e-3	8.467e+0
0.370	9.623e-3	8.473e+0
0.371	9.638e-3	8.480e+0
0.372	9.652e-3	8.487e+0
0.373	9.665e-3	8.493e+0
0.374	9.681e-3	8.500e+0
0.375	9.694e-3	8.507e+0
0.376	9.708e-3	8.513e+0
0.377	9.723e-3	8.520e+0
0.378	9.737e-3	8.527e+0
0.379	9.752e-3	8.533e+0
0.380	9.765e-3	8.540e+0
0.381	9.779e-3	8.547e+0
0.382	9.794e-3	8.553e+0
0.383	9.807e-3	8.560e+0
0.384	9.820e-3	8.567e+0
0.385	9.834e-3	8.573e+0
0.386	9.849e-3	8.580e+0
0.387	9.864e-3	8.587e+0
0.388	9.877e-3	8.593e+0
0.389	9.893e-3	8.600e+0
0.390	9.906e-3	8.607e+0
0.391	9.921e-3	8.613e+0
0.392	9.936e-3	8.620e+0
0.393	9.950e-3	8.627e+0
0.394	9.965e-3	8.633e+0
0.395	9.978e-3	8.640e+0
0.396	9.993e-3	8.647e+0
0.397	1.001e-2	8.653e+0
0.398	1.002e-2	8.660e+0
0.399	1.004e-2	8.667e+0
0.400	1.005e-2	8.673e+0
0.401	1.007e-2	8.680e+0
0.402	1.008e-2	8.687e+0
0.403	1.009e-2	8.693e+0
0.404	1.011e-2	8.700e+0
0.405	1.012e-2	8.707e+0
0.406	1.014e-2	8.713e+0
0.407	1.015e-2	8.720e+0
0.408	1.017e-2	8.727e+0
0.409	1.018e-2	8.733e+0
0.410	1.020e-2	8.740e+0
0.411	1.022e-2	8.747e+0
0.412	1.023e-2	8.753e+0
0.413	1.024e-2	8.760e+0
0.414	1.026e-2	8.767e+0
0.415	1.027e-2	8.773e+0
0.416	1.029e-2	8.780e+0
0.417	1.030e-2	8.787e+0
0.418	1.032e-2	8.793e+0
0.419	1.033e-2	8.800e+0
0.420	1.035e-2	8.807e+0
0.421	1.036e-2	8.813e+0
0.422	1.038e-2	8.820e+0
0.423	1.039e-2	8.827e+0
0.424	1.041e-2	8.833e+0
0.425	1.042e-2	8.840e+0
0.426	1.043e-2	8.847e+0
0.427	1.045e-2	8.853e+0
0.428	1.046e-2	8.860e+0
0.429	1.048e-2	8.867e+0
0.430	1.049e-2	8.873e+0
0.431	1.051e-2	8.880e+0
0.432	1.052e-2	8.887e+0
0.433	1.054e-2	8.893e+0
0.434	1.055e-2	8.900e+0
0.435	1.057e-2	8.907e+0
0.436	1.058e-2	8.913e+0
0.437	1.060e-2	8.920e+0
0.438	1.061e-2	8.927e+0
0.439	1.063e-2	8.933e+0
0.440	1.064e-2	8.940e+0
0.441	1.065e-2	8.947e+0
0.442	1.067e-2	8.953e+0
0.443	1.068e-2	8.960e+0
0.444	1.070e-2	8.967e+0
0.445	1.071e-2	8.973e+0
0.446	1.073e-2	8.980e+0
0.447	1.074e-2	8.987e+0
0.448	1.076e-2	8.993e+0
0.449	1.077e-2	9.000e+0
0.450	1.079e-2	9.007e+0
0.451	1.080e-2	9.013e+0
0.452	1.081e-2	9.020e+0
0.453	1.083e-2	9.027e+0
0.454	1.084e-2	9.033e+0
0.455	1.086e-2	9.040e+0
0.456	1.087e-2	9.047e+0
0.457	1.089e-2	9.053e+0
0.458	1.090e-2	9.060e+0
0.459	1.092e-2	9.067e+0
0.460	1.093e-2	9.073e+0
0.461	1.094e-2	9.080e+0
0.462	1.096e-2	9.087e+0
0.463	1.097e-2	9.093e+0
0.464	1.099e-2	9.100e+0
0.465	1.100e-2	9.107e+0
0.466	1.102e-2	9.113e+0
0.467	1.103e-2	9.120e+0
0.468	1.105e-2	9.127e+0
0.469	1.106e-2	9.133e+0
0.470	1.107e-2	9.140e+0
0.471	1.109e-2	9.147e+0
0.472	1.110e-2	9.153e+0
0.473	1.112e-2	9.160e+0
0.474	1.113e-2	9.167e+0
0.475	1.114e-2	9.173e+0
0.476	1.116e-2	9.180e+0
0.477	1.117e-2	9.187e+0
0.478	1.119e-2	9.193e+0
0.479	1.120e-2	9.200e+0
0.480	1.122e-2	9.207e+0
0.481	1.123e-2	9.213e+0
0.482	1.125e-2	9.220e+0
0.483	1.126e-2	9.227e+0
0.484	1.127e-2	9.233e+0
0.485	1.129e-2	9.240e+0
0.486	1.130e-2	9.247e+0
0.487	1.132e-2	9.253e+0
0.488	1.133e-2	9.260e+0
0.489	1.134e-2	9.267e+0
0.490	1.136e-2	9.273e+0
0.491	1.137e-2	9.280e+0
0.492	1.138e-2	9.287e+0
0.493	1.140e-2	9.293e+0
0.494	1.141e-2	9.300e+0
0.495	1.143e-2	9.307e+0
0.496	1.144e-2	9.313e+0
0.497	1.145e-2	9.320e+0
0.498	1.147e-2	9.327e+0
0.499	1.148e-2	9.333e+0
0.500	1.150e-2	9.340e+0
0.501	1.151e-2	9.347e+0
0.502	1.152e-2	9.353e+0
0.503	1.154e-2	9.360e+0
0.504	1.155e-2	9.367e+0
0.505	1.156e-2	9.373e+0
0.506	1.158e-2	9.380e+0
0.507	1.159e-2	9.387e+0
0.508	1.161e-2	9.393e+0
0.509	1.162e-2	9.400e+0
0.510	1.164e-2	9.407e+0
0.511	1.165e-2	9.413e+0
0.512	1.167e-2	9.420e+0
0.513	1.168e-2	9.427e+0
0.514	1.169e-2	9.433e+0
0.515	1.171e-2	9.440e+0
0.516	1.172e-2	9.447e+0
0.517	1.174e-2	9.453e+0
0.518	1.175e-2	9.460e+0
0.519	1.177e-2	9.467e+0
0.520	1.178e-2	9.473e+0
0.521	1.179e-2	9.480e+0
0.522	1.181e-2	9.487e+0
0.523	1.182e-2	9.493e+0
0.524	1.184e-2	9.500e+0
0.525	1.185e-2	9.507e+0
0.526	1.186e-2	9.513e+0
0.527	1.188e-2	9.520e+0
0.528	1.189e-2	9.527e+0
0.529	1.191e-2	9.533e+0
0.530	1.192e-2	9.540e+0
0.531	1.194e-2	9.547e+0
0.532	1.195e-2	9.553e+0
0.533	1.196e-2	9.560e+0
0.534	1.198e-2	9.567e+0
0.535	1.200e-2	9.573e+0
0.536	1.201e-2	9.580e+0
0.537	1.202e-2	9.587e+0
0.538	1.204e-2	9.593e+0
0.539	1.205e-2	9.600e+0
0.540	1.207e-2	9.607e+0
0.541	1.208e-2	9.613e+0
0.542	1.210e-2	9.620e+0
0.543	1.211e-2	9.627e+0
0.544	1.213e-2	9.633e+0
0.545	1.214e-2	9.640e+0
0.546	1.216e-2	9.647e+0
0.547	1.217e-2	9.653e+0
0.548	1.219e-2	9.660e+0
0.549	1.220e-2	9.667e+0
0.550	1.222e-2	9.673e+0
0.551	1.224e-2	9.680e+0
0.552	1.225e-2	9.687e+0
0.553	1.227e-2	9.693e+0
0.554	1.228e-2	9.700e+0
0.555	1.230e-2	9.707e+0
0.556	1.231e-2	9.713e+0
0.557	1.233e-2	9.720e+0
0.558	1.234e-2	9.727e+0
0.559	1.236e-2	9.733e+0
0.560	1.237e-2	9.740e+0
0.561	1.239e-2	9.747e+0
0.562	1.241e-2	9.753e+0
0.563	1.242e-2	9.760e+0
0.564	1.244e-2	9.767e+0
0.565	1.246e-2	9.773e+0
0.566	1.247e-2	9.780e+0
0.567	1.249e-2	9.787e+0
0.568	1.250e-2	9.793e+0
0.569	1.252e-2	9.800e+0
0.570	1.254e-2	9.807e+0
0.571	1.255e-2	9.813e+0
0.572	1.257e-2	9.820e+0
0.573	1.259e-2	9.827e+0
0.574	1.261e-2	9.833e+0
0.575	1.262e-2	9.840e+0
0.576	1.264e-2	9.847e+0
0.577	1.266e-2	9.853e+0
0.578	1.267e-2	9.860e+0
0.579	1.269e-2	9.867e+0
0.580	1.271e-2	9.873e+0
0.581	1.272e-2	9.880e+0
0.582	1.274e-2	9.887e+0
0.583	1.276e-2	9.893e+0
0.584	1.278e-2	9.900e+0
0.585	1.279e-2	9.907e+0
0.586	1.281e-2	9.913e+0
0.587	1.283e-2	9.920e+0
0.588	1.285e-2	9.927e+0
0.589	1.287e-2	9.933e+0
0.590	1.288e-2	9.940e+0
0.591	1.290e-2	9.947e+0
0.592	1.292e-2	9.953e+0
0.593	1.294e-2	9.960e+0
0.594	1.295e-2	9.967e+0
0.595	1.297e-2	9.973e+0
0.596	1.299e-2	9.980e+0
0.597	1.301e-2	9.987e+0
0.598	1.303e-2	9.993e+0
0.599	1.305e-2	1.000e+1
0.600	1.306e-2	1.001e+1
0.601	1.308e-2	1.001e+1
0.602	1.310e-2	1.002e+1
0.603	1.312e-2	1.003e+1
0.604	1.314e-2	1.003e+1
0.605	1.316e-2	1.004e+1
0.606	1.318e-2	1.005e+1
0.607	1.320e-2	1.005e+1
0.608	1.321e-2	1.006e+1
0.609	1.323e-2	1.007e+1
0.610	1.325e-2	1.007e+1
0.611	1.327e-2	1.008e+1
0.612	1.329e-2	1.009e+1
0.613	1.331e-2	1.009e+1
0.614	1.333e-2	1.010e+1
0.615	1.335e-2	1.011e+1
0.616	1.337e-2	1.011e+1
0.617	1.339e-2	1.012e+1
0.618	1.341e-2	1.013e+1
0.619	1.343e-2	1.013e+1
0.620	1.345e-2	1.014e+1
0.621	1.347e-2	1.015e+1
0.622	1.349e-2	1.015e+1
0.623	1.351e-2	1.016e+1
0.624	1.353e-2	1.017e+1
0.625	1.355e-2	1.017e+1
0.626	1.357e-2	1.018e+1
0.627	1.359e-2	1.019e+1
0.628	1.361e-2	1.019e+1
0.629	1.363e-2	1.020e+1
0.630	1.365e-2	1.021e+1
0.631	1.367e-2	1.021e+1
0.632	1.369e-2	1.022e+1
0.633	1.371e-2	1.023e+1
0.634	1.373e-2	1.023e+1
0.635	1.375e-2	1.024e+1
0.636	1.377e-2	1.025e+1
0.637	1.379e-2	1.025e+1
0.638	1.381e-2	1.026e+1
0.639	1.384e-2	1.027e+1
0.640	1.385e-2	1.027e+1
0.641	1.388e-2	1.028e+1
0.642	1.390e-2	1.029e+1
0.643	1.392e-2	1.029e+1
0.644	1.394e-2	1.030e+1
0.645	1.396e-2	1.031e+1
0.646	1.398e-2	1.031e+1
0.647	1.400e-2	1.032e+1
0.648	1.402e-2	1.033e+1
0.649	1.404e-2	1.033e+1
0.650	1.406e-2	1.034e+1
0.651	1.408e-2	1.035e+1
0.652	1.411e-2	1.035e+1
0.653	1.413e-2	1.036e+1
0.654	1.415e-2	1.037e+1
0.655	1.417e-2	1.037e+1
0.656	1.419e-2	1.038e+1
0.657	1.421e-2	1.039e+1
0.658	1.423e-2	1.039e+1
0.659	1.426e-2	1.040e+1
0.660	1.428e-2	1.041e+1
0.661	1.430e-2	1.041e+1
0.662	1.432e-2	1.042e+1
0.663	1.434e-2	1.043e+1
0.664	1.436e-2	1.043e+1
0.665	1.438e-2	1.044e+1
0.666	1.441e-2	1.045e+1
0.667	1.443e-2	1.045e+1
0.668	1.445e-2	1.046e+1
0.669	1.447e-2	1.047e+1
0.670	1.449e-2	1.047e+1
0.671	1.452e-2	1.048e+1
0.672	1.454e-2	1.049e+1
0.673	1.456e-2	1.049e+1
0.674	1.458e-2	1.050e+1
0.675	1.460e-2	1.051e+1
0.676	1.462e-2	1.051e+1
0.677	1.465e-2	1.052e+1
0.678	1.467e-2	1.053e+1
0.679	1.469e-2	1.053e+1
0.680	1.471e-2	1.054e+1
0.681	1.474e-2	1.055e+1
0.682	1.476e-2	1.055e+1
0.683	1.478e-2	1.056e+1
0.684	1.480e-2	1.057e+1
0.685	1.482e-2	1.057e+1
0.686	1.485e-2	1.058e+1
0.687	1.487e-2	1.059e+1
0.688	1.489e-2	1.059e+1
0.689	1.492e-2	1.060e+1
0.690	1.494e-2	1.061e+1
0.691	1.496e-2	1.061e+1
0.692	1.499e-2	1.062e+1
0.693	1.501e-2	1.063e+1
0.694	1.503e-2	1.063e+1
0.695	1.505e-2	1.064e+1
0.696	1.508e-2	1.065e+1
0.697	1.510e-2	1.065e+1
0.698	1.512e-2	1.066e+1
0.699	1.515e-2	1.067e+1
0.700	1.517e-2	1.067e+1
0.701	1.519e-2	1.068e+1
0.702	1.522e-2	1.069e+1
0.703	1.524e-2	1.069e+1
0.704	1.526e-2	1.070e+1
0.705	1.529e-2	1.071e+1
0.706	1.531e-2	1.071e+1
0.707	1.533e-2	1.072e+1
0.708	1.536e-2	1.073e+1
0.709	1.538e-2	1.073e+1
0.710	1.541e-2	1.074e+1
0.711	1.543e-2	1.075e+1
0.712	1.545e-2	1.075e+1
0.713	1.548e-2	1.076e+1
0.714	1.550e-2	1.077e+1
0.715	1.553e-2	1.077e+1
0.716	1.555e-2	1.078e+1
0.717	1.558e-2	1.079e+1
0.718	1.560e-2	1.079e+1
0.719	1.563e-2	1.080e+1
0.720	1.565e-2	1.081e+1
0.721	1.567e-2	1.081e+1
0.722	1.570e-2	1.082e+1
0.723	1.572e-2	1.083e+1
0.724	1.575e-2	1.083e+1
0.725	1.578e-2	1.084e+1
0.726	1.580e-2	1.085e+1
0.727	1.583e-2	1.085e+1
0.728	1.585e-2	1.086e+1
0.729	1.588e-2	1.087e+1
0.730	1.590e-2	1.087e+1
0.731	1.593e-2	1.088e+1
0.732	1.595e-2	1.089e+1
0.733	1.598e-2	1.089e+1
0.734	1.601e-2	1.090e+1
0.735	1.603e-2	1.091e+1
0.736	1.606e-2	1.091e+1
0.737	1.608e-2	1.092e+1
0.738	1.611e-2	1.093e+1
0.739	1.614e-2	1.093e+1
0.740	1.616e-2	1.094e+1
0.741	1.619e-2	1.095e+1
0.742	1.621e-2	1.095e+1
0.743	1.624e-2	1.096e+1
0.744	1.627e-2	1.097e+1
0.745	1.629e-2	1.097e+1
0.746	1.632e-2	1.098e+1
0.747	1.635e-2	1.099e+1
0.748	1.637e-2	1.099e+1
0.749	1.640e-2	1.100e+1
0.750	1.643e-2	1.101e+1
0.751	1.646e-2	1.101e+1
0.752	1.649e-2	1.102e+1
0.753	1.651e-2	1.103e+1
0.754	1.654e-2	1.103e+1
0.755	1.657e-2	1.104e+1
0.756	1.660e-2	1.105e+1
0.757	1.663e-2	1.105e+1
0.758	1.665e-2	1.106e+1
0.759	1.668e-2	1.107e+1
0.760	1.671e-2	1.107e+1
0.761	1.675e-2	1.108e+1
0.762	1.678e-2	1.109e+1
0.763	1.680e-2	1.109e+1
0.764	1.683e-2	1.110e+1
0.765	1.686e-2	1.111e+1
0.766	1.689e-2	1.111e+1
0.767	1.692e-2	1.112e+1
0.768	1.695e-2	1.113e+1
0.769	1.698e-2	1.113e+1
0.770	1.701e-2	1.114e+1
0.771	1.704e-2	1.115e+1
0.772	1.707e-2	1.115e+1
0.773	1.710e-2	1.116e+1
0.774	1.713e-2	1.117e+1
0.775	1.716e-2	1.117e+1
0.776	1.719e-2	1.118e+1
0.777	1.723e-2	1.119e+1
0.778	1.726e-2	1.119e+1
0.779	1.729e-2	1.120e+1
0.780	1.732e-2	1.121e+1
0.781	1.735e-2	1.121e+1
0.782	1.739e-2	1.122e+1
0.783	1.742e-2	1.123e+1
0.784	1.745e-2	1.123e+1
0.785	1.748e-2	1.124e+1
0.786	1.752e-2	1.125e+1
0.787	1.755e-2	1.125e+1
0.788	1.758e-2	1.126e+1
0.789	1.762e-2	1.127e+1
0.790	1.765e-2	1.127e+1
0.791	1.768e-2	1.128e+1
0.792	1.772e-2	1.129e+1
0.793	1.775e-2	1.129e+1
0.794	1.779e-2	1.130e+1
0.795	1.782e-2	1.131e+1
0.796	1.786e-2	1.131e+1
0.797	1.789e-2	1.132e+1
0.798	1.792e-2	1.133e+1
0.799	1.796e-2	1.133e+1
0.800	1.800e-2	1.134e+1
0.801	1.803e-2	1.135e+1
0.802	1.807e-2	1.135e+1
0.803	1.811e-2	1.136e+1
0.804	1.815e-2	1.137e+1
0.805	1.818e-2	1.137e+1
0.806	1.822e-2	1.138e+1
0.807	1.826e-2	1.139e+1
0.808	1.830e-2	1.139e+1
0.809	1.834e-2	1.140e+1
0.810	1.837e-2	1.141e+1
0.811	1.841e-2	1.141e+1
0.812	1.845e-2	1.142e+1
0.813	1.849e-2	1.143e+1
0.814	1.853e-2	1.143e+1
0.815	1.857e-2	1.144e+1
0.816	1.861e-2	1.145e+1
0.817	1.865e-2	1.145e+1
0.818	1.869e-2	1.146e+1
0.819	1.874e-2	1.147e+1
0.820	1.878e-2	1.147e+1
0.821	1.882e-2	1.148e+1
0.822	1.887e-2	1.149e+1
0.823	1.891e-2	1.149e+1
0.824	1.895e-2	1.150e+1
0.825	1.899e-2	1.151e+1
0.826	1.904e-2	1.151e+1
0.827	1.908e-2	1.152e+1
0.828	1.912e-2	1.153e+1
0.829	1.917e-2	1.153e+1
0.830	1.921e-2	1.154e+1
0.831	1.926e-2	1.155e+1
0.832	1.930e-2	1.155e+1
0.833	1.935e-2	1.156e+1
0.834	1.939e-2	1.157e+1
0.835	1.944e-2	1.157e+1
0.836	1.949e-2	1.158e+1
0.837	1.953e-2	1.159e+1
0.838	1.958e-2	1.159e+1
0.839	1.963e-2	1.160e+1
0.840	1.968e-2	1.161e+1
0.841	1.973e-2	1.161e+1
0.842	1.978e-2	1.162e+1
0.843	1.982e-2	1.163e+1
0.844	1.987e-2	1.163e+1
0.845	1.992e-2	1.164e+1
0.846	1.997e-2	1.165e+1
0.847	2.002e-2	1.165e+1
0.848	2.007e-2	1.166e+1
0.849	2.013e-2	1.167e+1
0.850	2.018e-2	1.167e+1
0.851	2.023e-2	1.168e+1
0.852	2.028e-2	1.169e+1
0.853	2.033e-2	1.169e+1
0.854	2.039e-2	1.170e+1
0.855	2.044e-2	1.171e+1
0.856	2.050e-2	1.171e+1
0.857	2.055e-2	1.172e+1
0.858	2.060e-2	1.173e+1
0.859	2.066e-2	1.173e+1
0.860	2.071e-2	1.174e+1
0.861	2.077e-2	1.175e+1
0.862	2.082e-2	1.175e+1
0.863	2.088e-2	1.176e+1
0.864	2.094e-2	1.177e+1
0.865	2.099e-2	1.177e+1
0.866	2.105e-2	1.178e+1
0.867	2.111e-2	1.179e+1
0.868	2.116e-2	1.179e+1
0.869	2.122e-2	1.180e+1
0.870	2.128e-2	1.181e+1
0.871	2.134e-2	1.181e+1
0.872	2.140e-2	1.182e+1
0.873	2.146e-2	1.183e+1
0.874	2.152e-2	1.183e+1
0.875	2.158e-2	1.184e+1
0.876	2.164e-2	1.185e+1
0.877	2.170e-2	1.185e+1
0.878	2.176e-2	1.186e+1
0.879	2.183e-2	1.187e+1
0.880	2.189e-2	1.187e+1
0.881	2.195e-2	1.188e+1
0.882	2.201e-2	1.189e+1
0.883	2.208e-2	1.189e+1
0.884	2.214e-2	1.190e+1
0.885	2.220e-2	1.191e+1
0.886	2.227e-2	1.191e+1
0.887	2.233e-2	1.192e+1
0.888	2.239e-2	1.193e+1
0.889	2.246e-2	1.193e+1
0.890	2.252e-2	1.194e+1
0.891	2.259e-2	1.195e+1
0.892	2.265e-2	1.195e+1
0.893	2.272e-2	1.196e+1
0.894	2.279e-2	1.197e+1
0.895	2.285e-2	1.197e+1
0.896	2.292e-2	1.198e+1
0.897	2.299e-2	1.199e+1
0.898	2.306e-2	1.199e+1
0.899	2.313e-2	1.200e+1
Segment 2:
0.900	2.311e-2	1.201e+1
0.899	2.293e-2	1.201e+1
0.898	2.275e-2	1.202e+1
0.897	2.257e-2	1.203e+1
0.896	2.240e-2	1.203e+1
0.895	2.223e-2	1.204e+1
0.894	2.207e-2	1.205e+1
0.893	2.190e-2	1.205e+1
0.892	2.174e-2	1.206e+1
0.891	2.158e-2	1.207e+1
0.890	2.142e-2	1.207e+1
0.889	2.126e-2	1.208e+1
0.888	2.110e-2	1.209e+1
0.887	2.095e-2	1.209e+1
0.886	2.080e-2	1.210e+1
0.885	2.065e-2	1.211e+1
0.884	2.050e-2	1.211e+1
0.883	2.035e-2	1.212e+1
0.882	2.020e-2	1.213e+1
0.881	2.005e-2	1.213e+1
0.880	1.990e-2	1.214e+1
0.879	1.976e-2	1.215e+1
0.878	1.961e-2	1.215e+1
0.877	1.947e-2	1.216e+1
0.876	1.933e-2	1.217e+1
0.875	1.918e-2	1.217e+1
0.874	1.904e-2	1.218e+1
0.873	1.890e-2	1.219e+1
0.872	1.876e-2	1.219e+1
0.871	1.862e-2	1.220e+1
0.870	1.848e-2	1.221e+1
0.869	1.835e-2	1.221e+1
0.868	1.821e-2	1.222e+1
0.867	1.807e-2	1.223e+1
0.866	1.794e-2	1.223e+1
0.865	1.780e-2	1.224e+1
0.864	1.767e-2	1.225e+1
0.863	1.754e-2	1.225e+1
0.862	1.741e-2	1.226e+1
0.861	1.727e-2	1.227e+1
0.860	1.714e-2	1.227e+1
0.859	1.701e-2	1.228e+1
0.858	1.688e-2	1.229e+1
0.857	1.675e-2	1.229e+1
0.856	1.662e-2	1.230e+1
0.855	1.649e-2	1.231e+1
0.854	1.636e-2	1.231e+1
0.853	1.623e-2	1.232e+1
0.852	1.610e-2	1.233e+1
0.851	1.598e-2	1.233e+1
0.850	1.585e-2	1.234e+1
0.849	1.573e-2	1.235e+1
0.848	1.560e-2	1.235e+1
0.847	1.547e-2	1.236e+1
0.846	1.535e-2	1.237e+1
0.845	1.522e-2	1.237e+1
0.844	1.510e-2	1.238e+1
0.843	1.498e-2	1.239e+1
0.842	1.485e-2	1.239e+1
0.841	1.473e-2	1.240e+1
0.840	1.461e-2	1.241e+1
0.839	1.449e-2	1.241e+1
0.838	1.437e-2	1.242e+1
0.837	1.425e-2	1.243e+1
0.836	1.413e-2	1.243e+1
0.835	1.401e-2	1.244e+1
0.834	1.389e-2	1.245e+1
0.833	1.377e-2	1.245e+1
0.832	1.365e-2	1.246e+1
0.831	1.353e-2	1.247e+1
0.830	1.341e-2	1.247e+1
0.829	1.329e-2	1.248e+1
0.828	1.318e-2	1.249e+1
0.827	1.306e-2	1.249e+1
0.826	1.294e-2	1.250e+1
0.825	1.283e-2	1.251e+1
0.824	1.271e-2	1.251e+1
0.823	1.260e-2	1.252e+1
0.822	1.248e-2	1.253e+1
0.821	1.237e-2	1.253e+1
0.820	1.225e-2	1.254e+1
0.819	1.214e-2	1.255e+1
0.818	1.202e-2	1.255e+1
0.817	1.191e-2	1.256e+1
0.816	1.180e-2	1.257e+1
0.815	1.168e-2	1.257e+1
0.814	1.157e-2	1.258e+1
0.813	1.146e-2	1.259e+1
0.812	1.135e-2	1.259e+1
0.811	1.124e-2	1.260e+1
0.810	1.113e-2	1.261e+1
0.809	1.102e-2	1.261e+1
0.808	1.091e-2	1.262e+1
0.807	1.080e-2	1.263e+1
0.806	1.069e-2	1.263e+1
0.805	1.058e-2	1.264e+1
0.804	1.047e-2	1.265e+1
0.803	1.037e-2	1.265e+1
0.802	1.026e-2	1.266e+1
0.801	1.015e-2	1.267e+1
0.800	1.004e-2	1.267e+1
0.799	9.933e-3	1.268e+1
0.798	9.828e-3	1.269e+1
0.797	9.722e-3	1.269e+1
0.796	9.617e-3	1.270e+1
0.795	9.511e-3	1.271e+1
0.794	9.405e-3	1.271e+1
0.793	9.300e-3	1.272e+1
0.792	9.195e-3	1.273e+1
0.791	9.092e-3	1.273e+1
0.790	8.987e-3	1.274e+1
0.789	8.884e-3	1.275e+1
0.788	8.780e-3	1.275e+1
0.787	8.677e-3	1.276e+1
0.786	8.573e-3	1.277e+1
0.785	8.470e-3	1.277e+1
0.784	8.369e-3	1.278e+1
0.783	8.267e-3	1.279e+1
0.782	8.167e-3	1.279e+1
0.781	8.067e-3	1.280e+1
0.780	7.965e-3	1.281e+1
0.779	7.866e-3	1.281e+1
0.778	7.764e-3	1.282e+1
0.777	7.663e-3	1.283e+1
0.776	7.565e-3	1.283e+1
0.775	7.464e-3	1.284e+1
0.774	7.366e-3	1.285e+1
0.773	7.267e-3	1.285e+1
0.772	7.168e-3	1.286e+1
0.771	7.072e-3	1.287e+1
0.770	6.972e-3	1.287e+1
0.769	6.875e-3	1.288e+1
0.768	6.778e-3	1.289e+1
0.767	6.681e-3	1.289e+1
0.766	6.588e-3	1.290e+1
0.765	6.490e-3	1.291e+1
0.764	6.394e-3	1.291e+1
0.763	6.299e-3	1.292e+1
0.762	6.201e-3	1.293e+1
0.761	6.107e-3	1.293e+1
0.760	6.011e-3	1.294e+1
0.759	5.917e-3	1.295e+1
0.758	5.823e-3	1.295e+1
0.757	5.728e-3	1.296e+1
0.756	5.635e-3	1.297e+1
0.755	5.542e-3	1.297e+1
0.754	5.448e-3	1.298e+1
0.753	5.355e-3	1.299e+1
0.752	5.262e-3	1.299e+1
0.751	5.171e-3	1.300e+1
0.750	5.079e-3	1.301e+1
0.749	4.988e-3	1.301e+1
0.748	4.897e-3	1.302e+1
0.747	4.805e-3	1.303e+1
0.746	4.715e-3	1.303e+1
0.745	4.622e-3	1.304e+1
0.744	4.533e-3	1.305e+1
0.743	4.443e-3	1.305e+1
0.742	4.354e-3	1.306e+1
0.741	4.265e-3	1.307e+1
0.740	4.174e-3	1.307e+1
0.739	4.086e-3	1.308e+1
0.738	3.998e-3	1.309e+1
0.737	3.909e-3	1.309e+1
0.736	3.821e-3	1.310e+1
[truncated: 5,237 more rows]
