# Supplementary material for: Hydrothermal synthesis of hierarchical microstructure tungsten oxide/carbon nanocomposite for supercapacitor application
Source: Sci Rep. 2023 Dec 8;13:21732. doi: 10.1038/s41598-023-48958-w (PMC10709354; doi:10.1038/s41598-023-48958-w)
Supplement: Supplementary file 1 — Supplementary Information 1. [file 41598_2023_48958_MOESM1_ESM.zip › Raw Data/6 Electrochemistry/Cyclic Voltammetry/WO3 at diff. scan rates/5 WO3 Scan Rate 100.csv]

July 19	2023 19:39:07
Cyclic Voltammetry
File: c:\users\nsb 111 lab\desktop\shanna\07-18-23_calcined_cu_koh\cyclic voltammetry\e1\5 e1 scan rate 0.1.csv
Data Source: Experiment
Instrument Model: CHI760E
Header:
Note:
Init E (V) = -0.9
High E (V) = 0.9
Low E (V) = -0.9
Init P/N = P
Scan Rate (V/s) = 0.1
Segment = 4
Sample Interval (V) = 0.001
Quiet Time (sec) = 2
Sensitivity (A/V) = 0.01
Segment 1:
Ep = -0.310V
ip = 3.419e-3A
Ah = 2.829e-3C
Segment 2:
Ep = -0.633V
ip = -7.611e-3A
Ah = -7.198e-3C
Segment 3:
Ep = -0.310V
ip = 3.267e-3A
Ah = 2.687e-3C
Segment 4:
Ep = -0.634V
ip = -7.618e-3A
Ah = -7.161e-3C
Potential/V	Current/A	Time/s
Segment 1:
-0.900	-3.047e-3	1.000e-2
-0.899	-3.006e-3	2.000e-2
-0.898	-2.980e-3	3.000e-2
-0.897	-2.956e-3	4.000e-2
-0.896	-2.933e-3	5.000e-2
-0.895	-2.910e-3	6.000e-2
-0.894	-2.888e-3	7.000e-2
-0.893	-2.866e-3	8.000e-2
-0.892	-2.845e-3	9.000e-2
-0.891	-2.824e-3	1.000e-1
-0.890	-2.803e-3	1.100e-1
-0.889	-2.784e-3	1.200e-1
-0.888	-2.766e-3	1.300e-1
-0.887	-2.746e-3	1.400e-1
-0.886	-2.727e-3	1.500e-1
-0.885	-2.708e-3	1.600e-1
-0.884	-2.690e-3	1.700e-1
-0.883	-2.673e-3	1.800e-1
-0.882	-2.655e-3	1.900e-1
-0.881	-2.638e-3	2.000e-1
-0.880	-2.621e-3	2.100e-1
-0.879	-2.604e-3	2.200e-1
-0.878	-2.589e-3	2.300e-1
-0.877	-2.573e-3	2.400e-1
-0.876	-2.557e-3	2.500e-1
-0.875	-2.542e-3	2.600e-1
-0.874	-2.528e-3	2.700e-1
-0.873	-2.513e-3	2.800e-1
-0.872	-2.499e-3	2.900e-1
-0.871	-2.485e-3	3.000e-1
-0.870	-2.471e-3	3.100e-1
-0.869	-2.458e-3	3.200e-1
-0.868	-2.445e-3	3.300e-1
-0.867	-2.432e-3	3.400e-1
-0.866	-2.420e-3	3.500e-1
-0.865	-2.407e-3	3.600e-1
-0.864	-2.394e-3	3.700e-1
-0.863	-2.382e-3	3.800e-1
-0.862	-2.370e-3	3.900e-1
-0.861	-2.359e-3	4.000e-1
-0.860	-2.347e-3	4.100e-1
-0.859	-2.337e-3	4.200e-1
-0.858	-2.326e-3	4.300e-1
-0.857	-2.315e-3	4.400e-1
-0.856	-2.305e-3	4.500e-1
-0.855	-2.294e-3	4.600e-1
-0.854	-2.284e-3	4.700e-1
-0.853	-2.274e-3	4.800e-1
-0.852	-2.264e-3	4.900e-1
-0.851	-2.255e-3	5.000e-1
-0.850	-2.244e-3	5.100e-1
-0.849	-2.235e-3	5.200e-1
-0.848	-2.226e-3	5.300e-1
-0.847	-2.216e-3	5.400e-1
-0.846	-2.208e-3	5.500e-1
-0.845	-2.199e-3	5.600e-1
-0.844	-2.190e-3	5.700e-1
-0.843	-2.181e-3	5.800e-1
-0.842	-2.172e-3	5.900e-1
-0.841	-2.164e-3	6.000e-1
-0.840	-2.155e-3	6.100e-1
-0.839	-2.147e-3	6.200e-1
-0.838	-2.140e-3	6.300e-1
-0.837	-2.131e-3	6.400e-1
-0.836	-2.123e-3	6.500e-1
-0.835	-2.115e-3	6.600e-1
-0.834	-2.108e-3	6.700e-1
-0.833	-2.100e-3	6.800e-1
-0.832	-2.092e-3	6.900e-1
-0.831	-2.085e-3	7.000e-1
-0.830	-2.077e-3	7.100e-1
-0.829	-2.070e-3	7.200e-1
-0.828	-2.063e-3	7.300e-1
-0.827	-2.055e-3	7.400e-1
-0.826	-2.049e-3	7.500e-1
-0.825	-2.041e-3	7.600e-1
-0.824	-2.034e-3	7.700e-1
-0.823	-2.027e-3	7.800e-1
-0.822	-2.020e-3	7.900e-1
-0.821	-2.014e-3	8.000e-1
-0.820	-2.006e-3	8.100e-1
-0.819	-1.999e-3	8.200e-1
-0.818	-1.993e-3	8.300e-1
-0.817	-1.986e-3	8.400e-1
-0.816	-1.980e-3	8.500e-1
-0.815	-1.973e-3	8.600e-1
-0.814	-1.967e-3	8.700e-1
-0.813	-1.961e-3	8.800e-1
-0.812	-1.954e-3	8.900e-1
-0.811	-1.949e-3	9.000e-1
-0.810	-1.942e-3	9.100e-1
-0.809	-1.936e-3	9.200e-1
-0.808	-1.930e-3	9.300e-1
-0.807	-1.924e-3	9.400e-1
-0.806	-1.919e-3	9.500e-1
-0.805	-1.912e-3	9.600e-1
-0.804	-1.906e-3	9.700e-1
-0.803	-1.901e-3	9.800e-1
-0.802	-1.895e-3	9.900e-1
-0.801	-1.889e-3	1.000e+0
-0.800	-1.883e-3	1.010e+0
-0.799	-1.878e-3	1.020e+0
-0.798	-1.872e-3	1.030e+0
-0.797	-1.866e-3	1.040e+0
-0.796	-1.861e-3	1.050e+0
-0.795	-1.856e-3	1.060e+0
-0.794	-1.850e-3	1.070e+0
-0.793	-1.845e-3	1.080e+0
-0.792	-1.839e-3	1.090e+0
-0.791	-1.834e-3	1.100e+0
-0.790	-1.829e-3	1.110e+0
-0.789	-1.824e-3	1.120e+0
-0.788	-1.818e-3	1.130e+0
-0.787	-1.813e-3	1.140e+0
-0.786	-1.808e-3	1.150e+0
-0.785	-1.802e-3	1.160e+0
-0.784	-1.798e-3	1.170e+0
-0.783	-1.793e-3	1.180e+0
-0.782	-1.787e-3	1.190e+0
-0.781	-1.783e-3	1.200e+0
-0.780	-1.777e-3	1.210e+0
-0.779	-1.773e-3	1.220e+0
-0.778	-1.768e-3	1.230e+0
-0.777	-1.762e-3	1.240e+0
-0.776	-1.758e-3	1.250e+0
-0.775	-1.753e-3	1.260e+0
-0.774	-1.748e-3	1.270e+0
-0.773	-1.743e-3	1.280e+0
-0.772	-1.738e-3	1.290e+0
-0.771	-1.734e-3	1.300e+0
-0.770	-1.729e-3	1.310e+0
-0.769	-1.724e-3	1.320e+0
-0.768	-1.719e-3	1.330e+0
-0.767	-1.714e-3	1.340e+0
-0.766	-1.710e-3	1.350e+0
-0.765	-1.705e-3	1.360e+0
-0.764	-1.701e-3	1.370e+0
-0.763	-1.696e-3	1.380e+0
-0.762	-1.691e-3	1.390e+0
-0.761	-1.687e-3	1.400e+0
-0.760	-1.682e-3	1.410e+0
-0.759	-1.678e-3	1.420e+0
-0.758	-1.673e-3	1.430e+0
-0.757	-1.669e-3	1.440e+0
-0.756	-1.665e-3	1.450e+0
-0.755	-1.660e-3	1.460e+0
-0.754	-1.656e-3	1.470e+0
-0.753	-1.651e-3	1.480e+0
-0.752	-1.647e-3	1.490e+0
-0.751	-1.643e-3	1.500e+0
-0.750	-1.638e-3	1.510e+0
-0.749	-1.633e-3	1.520e+0
-0.748	-1.629e-3	1.530e+0
-0.747	-1.625e-3	1.540e+0
-0.746	-1.621e-3	1.550e+0
-0.745	-1.616e-3	1.560e+0
-0.744	-1.612e-3	1.570e+0
-0.743	-1.607e-3	1.580e+0
-0.742	-1.602e-3	1.590e+0
-0.741	-1.599e-3	1.600e+0
-0.740	-1.594e-3	1.610e+0
-0.739	-1.590e-3	1.620e+0
-0.738	-1.586e-3	1.630e+0
-0.737	-1.581e-3	1.640e+0
-0.736	-1.578e-3	1.650e+0
-0.735	-1.573e-3	1.660e+0
-0.734	-1.569e-3	1.670e+0
-0.733	-1.565e-3	1.680e+0
-0.732	-1.560e-3	1.690e+0
-0.731	-1.557e-3	1.700e+0
-0.730	-1.553e-3	1.710e+0
-0.729	-1.548e-3	1.720e+0
-0.728	-1.545e-3	1.730e+0
-0.727	-1.540e-3	1.740e+0
-0.726	-1.537e-3	1.750e+0
-0.725	-1.532e-3	1.760e+0
-0.724	-1.528e-3	1.770e+0
-0.723	-1.524e-3	1.780e+0
-0.722	-1.520e-3	1.790e+0
-0.721	-1.516e-3	1.800e+0
-0.720	-1.512e-3	1.810e+0
-0.719	-1.508e-3	1.820e+0
-0.718	-1.505e-3	1.830e+0
-0.717	-1.500e-3	1.840e+0
-0.716	-1.496e-3	1.850e+0
-0.715	-1.492e-3	1.860e+0
-0.714	-1.489e-3	1.870e+0
-0.713	-1.485e-3	1.880e+0
-0.712	-1.481e-3	1.890e+0
-0.711	-1.477e-3	1.900e+0
-0.710	-1.473e-3	1.910e+0
-0.709	-1.469e-3	1.920e+0
-0.708	-1.465e-3	1.930e+0
-0.707	-1.461e-3	1.940e+0
-0.706	-1.458e-3	1.950e+0
-0.705	-1.453e-3	1.960e+0
-0.704	-1.450e-3	1.970e+0
-0.703	-1.446e-3	1.980e+0
-0.702	-1.441e-3	1.990e+0
-0.701	-1.438e-3	2.000e+0
-0.700	-1.434e-3	2.010e+0
-0.699	-1.430e-3	2.020e+0
-0.698	-1.426e-3	2.030e+0
-0.697	-1.422e-3	2.040e+0
-0.696	-1.419e-3	2.050e+0
-0.695	-1.415e-3	2.060e+0
-0.694	-1.411e-3	2.070e+0
-0.693	-1.408e-3	2.080e+0
-0.692	-1.403e-3	2.090e+0
-0.691	-1.400e-3	2.100e+0
-0.690	-1.396e-3	2.110e+0
-0.689	-1.392e-3	2.120e+0
-0.688	-1.389e-3	2.130e+0
-0.687	-1.384e-3	2.140e+0
-0.686	-1.381e-3	2.150e+0
-0.685	-1.377e-3	2.160e+0
-0.684	-1.373e-3	2.170e+0
-0.683	-1.370e-3	2.180e+0
-0.682	-1.366e-3	2.190e+0
-0.681	-1.362e-3	2.200e+0
-0.680	-1.359e-3	2.210e+0
-0.679	-1.355e-3	2.220e+0
-0.678	-1.351e-3	2.230e+0
-0.677	-1.347e-3	2.240e+0
-0.676	-1.344e-3	2.250e+0
-0.675	-1.340e-3	2.260e+0
-0.674	-1.336e-3	2.270e+0
-0.673	-1.332e-3	2.280e+0
-0.672	-1.328e-3	2.290e+0
-0.671	-1.325e-3	2.300e+0
-0.670	-1.321e-3	2.310e+0
-0.669	-1.318e-3	2.320e+0
-0.668	-1.314e-3	2.330e+0
-0.667	-1.310e-3	2.340e+0
-0.666	-1.307e-3	2.350e+0
-0.665	-1.302e-3	2.360e+0
-0.664	-1.299e-3	2.370e+0
-0.663	-1.295e-3	2.380e+0
-0.662	-1.291e-3	2.390e+0
-0.661	-1.288e-3	2.400e+0
-0.660	-1.284e-3	2.410e+0
-0.659	-1.281e-3	2.420e+0
-0.658	-1.277e-3	2.430e+0
-0.657	-1.273e-3	2.440e+0
-0.656	-1.270e-3	2.450e+0
-0.655	-1.266e-3	2.460e+0
-0.654	-1.262e-3	2.470e+0
-0.653	-1.259e-3	2.480e+0
-0.652	-1.255e-3	2.490e+0
-0.651	-1.252e-3	2.500e+0
-0.650	-1.248e-3	2.510e+0
-0.649	-1.244e-3	2.520e+0
-0.648	-1.241e-3	2.530e+0
-0.647	-1.236e-3	2.540e+0
-0.646	-1.233e-3	2.550e+0
-0.645	-1.229e-3	2.560e+0
-0.644	-1.225e-3	2.570e+0
-0.643	-1.222e-3	2.580e+0
-0.642	-1.218e-3	2.590e+0
-0.641	-1.215e-3	2.600e+0
-0.640	-1.212e-3	2.610e+0
-0.639	-1.208e-3	2.620e+0
-0.638	-1.205e-3	2.630e+0
-0.637	-1.201e-3	2.640e+0
-0.636	-1.198e-3	2.650e+0
-0.635	-1.194e-3	2.660e+0
-0.634	-1.191e-3	2.670e+0
-0.633	-1.187e-3	2.680e+0
-0.632	-1.183e-3	2.690e+0
-0.631	-1.180e-3	2.700e+0
-0.630	-1.176e-3	2.710e+0
-0.629	-1.172e-3	2.720e+0
-0.628	-1.169e-3	2.730e+0
-0.627	-1.165e-3	2.740e+0
-0.626	-1.161e-3	2.750e+0
-0.625	-1.157e-3	2.760e+0
-0.624	-1.154e-3	2.770e+0
-0.623	-1.150e-3	2.780e+0
-0.622	-1.146e-3	2.790e+0
-0.621	-1.143e-3	2.800e+0
-0.620	-1.139e-3	2.810e+0
-0.619	-1.135e-3	2.820e+0
-0.618	-1.132e-3	2.830e+0
-0.617	-1.127e-3	2.840e+0
-0.616	-1.125e-3	2.850e+0
-0.615	-1.120e-3	2.860e+0
-0.614	-1.116e-3	2.870e+0
-0.613	-1.113e-3	2.880e+0
-0.612	-1.109e-3	2.890e+0
-0.611	-1.106e-3	2.900e+0
-0.610	-1.101e-3	2.910e+0
-0.609	-1.097e-3	2.920e+0
-0.608	-1.094e-3	2.930e+0
-0.607	-1.090e-3	2.940e+0
-0.606	-1.087e-3	2.950e+0
-0.605	-1.083e-3	2.960e+0
-0.604	-1.079e-3	2.970e+0
-0.603	-1.075e-3	2.980e+0
-0.602	-1.071e-3	2.990e+0
-0.601	-1.068e-3	3.000e+0
-0.600	-1.063e-3	3.010e+0
-0.599	-1.060e-3	3.020e+0
-0.598	-1.056e-3	3.030e+0
-0.597	-1.052e-3	3.040e+0
-0.596	-1.049e-3	3.050e+0
-0.595	-1.045e-3	3.060e+0
-0.594	-1.041e-3	3.070e+0
-0.593	-1.037e-3	3.080e+0
-0.592	-1.033e-3	3.090e+0
-0.591	-1.030e-3	3.100e+0
-0.590	-1.026e-3	3.110e+0
-0.589	-1.023e-3	3.120e+0
-0.588	-1.019e-3	3.130e+0
-0.587	-1.015e-3	3.140e+0
-0.586	-1.012e-3	3.150e+0
-0.585	-1.007e-3	3.160e+0
-0.584	-1.004e-3	3.170e+0
-0.583	-1.001e-3	3.180e+0
-0.582	-9.962e-4	3.190e+0
-0.581	-9.934e-4	3.200e+0
-0.580	-9.892e-4	3.210e+0
-0.579	-9.859e-4	3.220e+0
-0.578	-9.824e-4	3.230e+0
-0.577	-9.780e-4	3.240e+0
-0.576	-9.753e-4	3.250e+0
-0.575	-9.709e-4	3.260e+0
-0.574	-9.675e-4	3.270e+0
-0.573	-9.644e-4	3.280e+0
-0.572	-9.600e-4	3.290e+0
-0.571	-9.574e-4	3.300e+0
-0.570	-9.534e-4	3.310e+0
-0.569	-9.495e-4	3.320e+0
-0.568	-9.466e-4	3.330e+0
-0.567	-9.426e-4	3.340e+0
-0.566	-9.395e-4	3.350e+0
-0.565	-9.358e-4	3.360e+0
-0.564	-9.322e-4	3.370e+0
-0.563	-9.293e-4	3.380e+0
-0.562	-9.250e-4	3.390e+0
-0.561	-9.218e-4	3.400e+0
-0.560	-9.184e-4	3.410e+0
-0.559	-9.150e-4	3.420e+0
-0.558	-9.116e-4	3.430e+0
-0.557	-9.078e-4	3.440e+0
-0.556	-9.047e-4	3.450e+0
-0.555	-9.012e-4	3.460e+0
-0.554	-8.979e-4	3.470e+0
-0.553	-8.943e-4	3.480e+0
-0.552	-8.908e-4	3.490e+0
-0.551	-8.878e-4	3.500e+0
-0.550	-8.836e-4	3.510e+0
-0.549	-8.806e-4	3.520e+0
-0.548	-8.771e-4	3.530e+0
-0.547	-8.735e-4	3.540e+0
-0.546	-8.706e-4	3.550e+0
-0.545	-8.664e-4	3.560e+0
-0.544	-8.634e-4	3.570e+0
-0.543	-8.598e-4	3.580e+0
-0.542	-8.559e-4	3.590e+0
-0.541	-8.530e-4	3.600e+0
-0.540	-8.487e-4	3.610e+0
-0.539	-8.458e-4	3.620e+0
-0.538	-8.423e-4	3.630e+0
-0.537	-8.381e-4	3.640e+0
-0.536	-8.351e-4	3.650e+0
-0.535	-8.307e-4	3.660e+0
-0.534	-8.269e-4	3.670e+0
-0.533	-8.235e-4	3.680e+0
-0.532	-8.187e-4	3.690e+0
-0.531	-8.159e-4	3.700e+0
-0.530	-8.117e-4	3.710e+0
-0.529	-8.079e-4	3.720e+0
-0.528	-8.047e-4	3.730e+0
-0.527	-8.001e-4	3.740e+0
-0.526	-7.969e-4	3.750e+0
-0.525	-7.926e-4	3.760e+0
-0.524	-7.888e-4	3.770e+0
-0.523	-7.854e-4	3.780e+0
-0.522	-7.809e-4	3.790e+0
-0.521	-7.771e-4	3.800e+0
-0.520	-7.729e-4	3.810e+0
-0.519	-7.689e-4	3.820e+0
-0.518	-7.649e-4	3.830e+0
-0.517	-7.604e-4	3.840e+0
-0.516	-7.563e-4	3.850e+0
-0.515	-7.519e-4	3.860e+0
-0.514	-7.477e-4	3.870e+0
-0.513	-7.433e-4	3.880e+0
-0.512	-7.383e-4	3.890e+0
-0.511	-7.342e-4	3.900e+0
-0.510	-7.293e-4	3.910e+0
-0.509	-7.252e-4	3.920e+0
-0.508	-7.205e-4	3.930e+0
-0.507	-7.158e-4	3.940e+0
-0.506	-7.114e-4	3.950e+0
-0.505	-7.055e-4	3.960e+0
-0.504	-7.015e-4	3.970e+0
-0.503	-6.966e-4	3.980e+0
-0.502	-6.914e-4	3.990e+0
-0.501	-6.871e-4	4.000e+0
-0.500	-6.811e-4	4.010e+0
-0.499	-6.767e-4	4.020e+0
-0.498	-6.713e-4	4.030e+0
-0.497	-6.652e-4	4.040e+0
-0.496	-6.607e-4	4.050e+0
-0.495	-6.544e-4	4.060e+0
-0.494	-6.490e-4	4.070e+0
-0.493	-6.436e-4	4.080e+0
-0.492	-6.371e-4	4.090e+0
-0.491	-6.321e-4	4.100e+0
-0.490	-6.257e-4	4.110e+0
-0.489	-6.196e-4	4.120e+0
-0.488	-6.139e-4	4.130e+0
-0.487	-6.069e-4	4.140e+0
-0.486	-6.011e-4	4.150e+0
-0.485	-5.942e-4	4.160e+0
-0.484	-5.875e-4	4.170e+0
-0.483	-5.811e-4	4.180e+0
-0.482	-5.736e-4	4.190e+0
-0.481	-5.670e-4	4.200e+0
-0.480	-5.597e-4	4.210e+0
-0.479	-5.522e-4	4.220e+0
-0.478	-5.451e-4	4.230e+0
-0.477	-5.367e-4	4.240e+0
-0.476	-5.292e-4	4.250e+0
-0.475	-5.210e-4	4.260e+0
-0.474	-5.129e-4	4.270e+0
-0.473	-5.043e-4	4.280e+0
-0.472	-4.956e-4	4.290e+0
-0.471	-4.869e-4	4.300e+0
-0.470	-4.776e-4	4.310e+0
-0.469	-4.688e-4	4.320e+0
-0.468	-4.590e-4	4.330e+0
-0.467	-4.490e-4	4.340e+0
-0.466	-4.395e-4	4.350e+0
-0.465	-4.285e-4	4.360e+0
-0.464	-4.188e-4	4.370e+0
-0.463	-4.081e-4	4.380e+0
-0.462	-3.966e-4	4.390e+0
-0.461	-3.859e-4	4.400e+0
-0.460	-3.736e-4	4.410e+0
-0.459	-3.624e-4	4.420e+0
-0.458	-3.502e-4	4.430e+0
-0.457	-3.372e-4	4.440e+0
-0.456	-3.254e-4	4.450e+0
-0.455	-3.115e-4	4.460e+0
-0.454	-2.982e-4	4.470e+0
-0.453	-2.848e-4	4.480e+0
-0.452	-2.701e-4	4.490e+0
-0.451	-2.570e-4	4.500e+0
-0.450	-2.417e-4	4.510e+0
-0.449	-2.270e-4	4.520e+0
-0.448	-2.118e-4	4.530e+0
-0.447	-1.954e-4	4.540e+0
-0.446	-1.798e-4	4.550e+0
-0.445	-1.629e-4	4.560e+0
-0.444	-1.461e-4	4.570e+0
-0.443	-1.295e-4	4.580e+0
-0.442	-1.113e-4	4.590e+0
-0.441	-9.351e-5	4.600e+0
-0.440	-7.478e-5	4.610e+0
-0.439	-5.613e-5	4.620e+0
-0.438	-3.627e-5	4.630e+0
-0.437	-1.604e-5	4.640e+0
-0.436	3.633e-6	4.650e+0
-0.435	2.431e-5	4.660e+0
-0.434	4.508e-5	4.670e+0
-0.433	6.637e-5	4.680e+0
-0.432	8.775e-5	4.690e+0
-0.431	1.097e-4	4.700e+0
-0.430	1.326e-4	4.710e+0
-0.429	1.551e-4	4.720e+0
-0.428	1.786e-4	4.730e+0
-0.427	2.025e-4	4.740e+0
-0.426	2.259e-4	4.750e+0
-0.425	2.511e-4	4.760e+0
-0.424	2.754e-4	4.770e+0
-0.423	3.007e-4	4.780e+0
-0.422	3.270e-4	4.790e+0
-0.421	3.523e-4	4.800e+0
-0.420	3.779e-4	4.810e+0
-0.419	4.040e-4	4.820e+0
-0.418	4.317e-4	4.830e+0
-0.417	4.600e-4	4.840e+0
-0.416	4.873e-4	4.850e+0
-0.415	5.168e-4	4.860e+0
-0.414	5.456e-4	4.870e+0
-0.413	5.743e-4	4.880e+0
-0.412	6.050e-4	4.890e+0
-0.411	6.340e-4	4.900e+0
-0.410	6.662e-4	4.910e+0
-0.409	6.975e-4	4.920e+0
-0.408	7.284e-4	4.930e+0
-0.407	7.615e-4	4.940e+0
-0.406	7.928e-4	4.950e+0
-0.405	8.257e-4	4.960e+0
-0.404	8.582e-4	4.970e+0
-0.403	8.908e-4	4.980e+0
-0.402	9.245e-4	4.990e+0
-0.401	9.578e-4	5.000e+0
-0.400	9.916e-4	5.010e+0
-0.399	1.026e-3	5.020e+0
-0.398	1.060e-3	5.030e+0
-0.397	1.095e-3	5.040e+0
-0.396	1.130e-3	5.050e+0
-0.395	1.165e-3	5.060e+0
-0.394	1.201e-3	5.070e+0
-0.393	1.236e-3	5.080e+0
-0.392	1.272e-3	5.090e+0
-0.391	1.308e-3	5.100e+0
-0.390	1.345e-3	5.110e+0
-0.389	1.381e-3	5.120e+0
-0.388	1.417e-3	5.130e+0
-0.387	1.454e-3	5.140e+0
-0.386	1.491e-3	5.150e+0
-0.385	1.528e-3	5.160e+0
-0.384	1.565e-3	5.170e+0
-0.383	1.602e-3	5.180e+0
-0.382	1.640e-3	5.190e+0
-0.381	1.676e-3	5.200e+0
-0.380	1.714e-3	5.210e+0
-0.379	1.750e-3	5.220e+0
-0.378	1.787e-3	5.230e+0
-0.377	1.824e-3	5.240e+0
-0.376	1.860e-3	5.250e+0
-0.375	1.897e-3	5.260e+0
-0.374	1.932e-3	5.270e+0
-0.373	1.967e-3	5.280e+0
-0.372	2.004e-3	5.290e+0
-0.371	2.039e-3	5.300e+0
-0.370	2.075e-3	5.310e+0
-0.369	2.110e-3	5.320e+0
-0.368	2.144e-3	5.330e+0
-0.367	2.180e-3	5.340e+0
-0.366	2.213e-3	5.350e+0
-0.365	2.248e-3	5.360e+0
-0.364	2.282e-3	5.370e+0
-0.363	2.315e-3	5.380e+0
-0.362	2.349e-3	5.390e+0
-0.361	2.381e-3	5.400e+0
-0.360	2.414e-3	5.410e+0
-0.359	2.445e-3	5.420e+0
-0.358	2.476e-3	5.430e+0
-0.357	2.508e-3	5.440e+0
-0.356	2.538e-3	5.450e+0
-0.355	2.568e-3	5.460e+0
-0.354	2.598e-3	5.470e+0
-0.353	2.627e-3	5.480e+0
-0.352	2.656e-3	5.490e+0
-0.351	2.684e-3	5.500e+0
-0.350	2.712e-3	5.510e+0
-0.349	2.739e-3	5.520e+0
-0.348	2.766e-3	5.530e+0
-0.347	2.793e-3	5.540e+0
-0.346	2.818e-3	5.550e+0
-0.345	2.844e-3	5.560e+0
-0.344	2.869e-3	5.570e+0
-0.343	2.893e-3	5.580e+0
-0.342	2.917e-3	5.590e+0
-0.341	2.940e-3	5.600e+0
-0.340	2.963e-3	5.610e+0
-0.339	2.986e-3	5.620e+0
-0.338	3.008e-3	5.630e+0
-0.337	3.030e-3	5.640e+0
-0.336	3.050e-3	5.650e+0
-0.335	3.072e-3	5.660e+0
-0.334	3.092e-3	5.670e+0
-0.333	3.113e-3	5.680e+0
-0.332	3.133e-3	5.690e+0
-0.331	3.150e-3	5.700e+0
-0.330	3.168e-3	5.710e+0
-0.329	3.186e-3	5.720e+0
-0.328	3.202e-3	5.730e+0
-0.327	3.219e-3	5.740e+0
-0.326	3.234e-3	5.750e+0
-0.325	3.249e-3	5.760e+0
-0.324	3.264e-3	5.770e+0
-0.323	3.277e-3	5.780e+0
-0.322	3.290e-3	5.790e+0
-0.321	3.302e-3	5.800e+0
-0.320	3.313e-3	5.810e+0
-0.319	3.323e-3	5.820e+0
-0.318	3.332e-3	5.830e+0
-0.317	3.340e-3	5.840e+0
-0.316	3.347e-3	5.850e+0
-0.315	3.354e-3	5.860e+0
-0.314	3.359e-3	5.870e+0
-0.313	3.364e-3	5.880e+0
-0.312	3.367e-3	5.890e+0
-0.311	3.369e-3	5.900e+0
-0.310	3.370e-3	5.910e+0
-0.309	3.369e-3	5.920e+0
-0.308	3.367e-3	5.930e+0
-0.307	3.365e-3	5.940e+0
-0.306	3.360e-3	5.950e+0
-0.305	3.355e-3	5.960e+0
-0.304	3.348e-3	5.970e+0
-0.303	3.339e-3	5.980e+0
-0.302	3.329e-3	5.990e+0
-0.301	3.317e-3	6.000e+0
-0.300	3.306e-3	6.010e+0
-0.299	3.291e-3	6.020e+0
-0.298	3.275e-3	6.030e+0
-0.297	3.258e-3	6.040e+0
-0.296	3.238e-3	6.050e+0
-0.295	3.218e-3	6.060e+0
-0.294	3.195e-3	6.070e+0
-0.293	3.172e-3	6.080e+0
-0.292	3.147e-3	6.090e+0
-0.291	3.119e-3	6.100e+0
-0.290	3.091e-3	6.110e+0
-0.289	3.061e-3	6.120e+0
-0.288	3.030e-3	6.130e+0
-0.287	2.998e-3	6.140e+0
-0.286	2.964e-3	6.150e+0
-0.285	2.929e-3	6.160e+0
-0.284	2.893e-3	6.170e+0
-0.283	2.856e-3	6.180e+0
-0.282	2.818e-3	6.190e+0
-0.281	2.779e-3	6.200e+0
-0.280	2.740e-3	6.210e+0
-0.279	2.699e-3	6.220e+0
-0.278	2.658e-3	6.230e+0
-0.277	2.618e-3	6.240e+0
-0.276	2.576e-3	6.250e+0
-0.275	2.536e-3	6.260e+0
-0.274	2.495e-3	6.270e+0
-0.273	2.454e-3	6.280e+0
-0.272	2.414e-3	6.290e+0
-0.271	2.375e-3	6.300e+0
-0.270	2.337e-3	6.310e+0
-0.269	2.298e-3	6.320e+0
-0.268	2.263e-3	6.330e+0
-0.267	2.228e-3	6.340e+0
-0.266	2.195e-3	6.350e+0
-0.265	2.164e-3	6.360e+0
-0.264	2.134e-3	6.370e+0
-0.263	2.106e-3	6.380e+0
-0.262	2.080e-3	6.390e+0
-0.261	2.055e-3	6.400e+0
-0.260	2.032e-3	6.410e+0
-0.259	2.011e-3	6.420e+0
-0.258	1.991e-3	6.430e+0
-0.257	1.973e-3	6.440e+0
-0.256	1.956e-3	6.450e+0
-0.255	1.941e-3	6.460e+0
-0.254	1.928e-3	6.470e+0
-0.253	1.915e-3	6.480e+0
-0.252	1.904e-3	6.490e+0
-0.251	1.893e-3	6.500e+0
-0.250	1.884e-3	6.510e+0
-0.249	1.876e-3	6.520e+0
-0.248	1.868e-3	6.530e+0
-0.247	1.862e-3	6.540e+0
-0.246	1.857e-3	6.550e+0
-0.245	1.852e-3	6.560e+0
-0.244	1.849e-3	6.570e+0
-0.243	1.845e-3	6.580e+0
-0.242	1.844e-3	6.590e+0
-0.241	1.842e-3	6.600e+0
-0.240	1.842e-3	6.610e+0
-0.239	1.842e-3	6.620e+0
-0.238	1.843e-3	6.630e+0
-0.237	1.845e-3	6.640e+0
-0.236	1.847e-3	6.650e+0
-0.235	1.850e-3	6.660e+0
-0.234	1.853e-3	6.670e+0
-0.233	1.857e-3	6.680e+0
-0.232	1.862e-3	6.690e+0
-0.231	1.867e-3	6.700e+0
-0.230	1.873e-3	6.710e+0
-0.229	1.879e-3	6.720e+0
-0.228	1.886e-3	6.730e+0
-0.227	1.894e-3	6.740e+0
-0.226	1.902e-3	6.750e+0
-0.225	1.911e-3	6.760e+0
-0.224	1.920e-3	6.770e+0
-0.223	1.930e-3	6.780e+0
-0.222	1.939e-3	6.790e+0
-0.221	1.949e-3	6.800e+0
-0.220	1.962e-3	6.810e+0
-0.219	1.973e-3	6.820e+0
-0.218	1.985e-3	6.830e+0
-0.217	1.999e-3	6.840e+0
-0.216	2.012e-3	6.850e+0
-0.215	2.026e-3	6.860e+0
-0.214	2.041e-3	6.870e+0
-0.213	2.056e-3	6.880e+0
-0.212	2.072e-3	6.890e+0
-0.211	2.088e-3	6.900e+0
-0.210	2.105e-3	6.910e+0
-0.209	2.122e-3	6.920e+0
-0.208	2.140e-3	6.930e+0
-0.207	2.159e-3	6.940e+0
-0.206	2.177e-3	6.950e+0
-0.205	2.198e-3	6.960e+0
-0.204	2.218e-3	6.970e+0
-0.203	2.239e-3	6.980e+0
-0.202	2.261e-3	6.990e+0
-0.201	2.283e-3	7.000e+0
-0.200	2.306e-3	7.010e+0
-0.199	2.330e-3	7.020e+0
-0.198	2.354e-3	7.030e+0
-0.197	2.380e-3	7.040e+0
-0.196	2.404e-3	7.050e+0
-0.195	2.431e-3	7.060e+0
-0.194	2.457e-3	7.070e+0
-0.193	2.484e-3	7.080e+0
-0.192	2.512e-3	7.090e+0
-0.191	2.540e-3	7.100e+0
-0.190	2.569e-3	7.110e+0
-0.189	2.599e-3	7.120e+0
-0.188	2.629e-3	7.130e+0
-0.187	2.660e-3	7.140e+0
-0.186	2.691e-3	7.150e+0
-0.185	2.724e-3	7.160e+0
-0.184	2.756e-3	7.170e+0
-0.183	2.790e-3	7.180e+0
-0.182	2.824e-3	7.190e+0
-0.181	2.858e-3	7.200e+0
-0.180	2.894e-3	7.210e+0
-0.179	2.928e-3	7.220e+0
-0.178	2.964e-3	7.230e+0
-0.177	3.001e-3	7.240e+0
-0.176	3.037e-3	7.250e+0
-0.175	3.076e-3	7.260e+0
-0.174	3.114e-3	7.270e+0
-0.173	3.153e-3	7.280e+0
-0.172	3.193e-3	7.290e+0
-0.171	3.231e-3	7.300e+0
-0.170	3.271e-3	7.310e+0
-0.169	3.311e-3	7.320e+0
-0.168	3.351e-3	7.330e+0
-0.167	3.393e-3	7.340e+0
-0.166	3.434e-3	7.350e+0
-0.165	3.475e-3	7.360e+0
-0.164	3.516e-3	7.370e+0
-0.163	3.557e-3	7.380e+0
-0.162	3.600e-3	7.390e+0
-0.161	3.643e-3	7.400e+0
-0.160	3.686e-3	7.410e+0
-0.159	3.729e-3	7.420e+0
-0.158	3.773e-3	7.430e+0
-0.157	3.817e-3	7.440e+0
-0.156	3.860e-3	7.450e+0
-0.155	3.905e-3	7.460e+0
-0.154	3.950e-3	7.470e+0
-0.153	3.995e-3	7.480e+0
-0.152	4.039e-3	7.490e+0
-0.151	4.084e-3	7.500e+0
-0.150	4.129e-3	7.510e+0
-0.149	4.173e-3	7.520e+0
-0.148	4.218e-3	7.530e+0
-0.147	4.263e-3	7.540e+0
-0.146	4.308e-3	7.550e+0
-0.145	4.354e-3	7.560e+0
-0.144	4.398e-3	7.570e+0
-0.143	4.443e-3	7.580e+0
-0.142	4.488e-3	7.590e+0
-0.141	4.533e-3	7.600e+0
-0.140	4.578e-3	7.610e+0
-0.139	4.622e-3	7.620e+0
-0.138	4.667e-3	7.630e+0
-0.137	4.713e-3	7.640e+0
-0.136	4.757e-3	7.650e+0
-0.135	4.802e-3	7.660e+0
-0.134	4.846e-3	7.670e+0
-0.133	4.889e-3	7.680e+0
-0.132	4.933e-3	7.690e+0
-0.131	4.976e-3	7.700e+0
-0.130	5.020e-3	7.710e+0
-0.129	5.062e-3	7.720e+0
-0.128	5.103e-3	7.730e+0
-0.127	5.146e-3	7.740e+0
-0.126	5.187e-3	7.750e+0
-0.125	5.229e-3	7.760e+0
-0.124	5.270e-3	7.770e+0
-0.123	5.310e-3	7.780e+0
-0.122	5.352e-3	7.790e+0
-0.121	5.391e-3	7.800e+0
-0.120	5.431e-3	7.810e+0
-0.119	5.471e-3	7.820e+0
-0.118	5.509e-3	7.830e+0
-0.117	5.548e-3	7.840e+0
-0.116	5.585e-3	7.850e+0
-0.115	5.622e-3	7.860e+0
-0.114	5.658e-3	7.870e+0
-0.113	5.694e-3	7.880e+0
-0.112	5.728e-3	7.890e+0
-0.111	5.762e-3	7.900e+0
-0.110	5.796e-3	7.910e+0
-0.109	5.829e-3	7.920e+0
-0.108	5.861e-3	7.930e+0
-0.107	5.893e-3	7.940e+0
-0.106	5.922e-3	7.950e+0
-0.105	5.952e-3	7.960e+0
-0.104	5.980e-3	7.970e+0
-0.103	6.008e-3	7.980e+0
-0.102	6.036e-3	7.990e+0
-0.101	6.060e-3	8.000e+0
-0.100	6.086e-3	8.010e+0
-0.099	6.109e-3	8.020e+0
-0.098	6.131e-3	8.030e+0
-0.097	6.153e-3	8.040e+0
-0.096	6.173e-3	8.050e+0
-0.095	6.193e-3	8.060e+0
-0.094	6.211e-3	8.070e+0
-0.093	6.228e-3	8.080e+0
-0.092	6.245e-3	8.090e+0
-0.091	6.260e-3	8.100e+0
-0.090	6.275e-3	8.110e+0
-0.089	6.287e-3	8.120e+0
-0.088	6.298e-3	8.130e+0
-0.087	6.310e-3	8.140e+0
-0.086	6.318e-3	8.150e+0
-0.085	6.327e-3	8.160e+0
-0.084	6.334e-3	8.170e+0
-0.083	6.340e-3	8.180e+0
-0.082	6.346e-3	8.190e+0
-0.081	6.350e-3	8.200e+0
-0.080	6.354e-3	8.210e+0
-0.079	6.356e-3	8.220e+0
-0.078	6.357e-3	8.230e+0
-0.077	6.358e-3	8.240e+0
-0.076	6.358e-3	8.250e+0
-0.075	6.357e-3	8.260e+0
-0.074	6.355e-3	8.270e+0
-0.073	6.352e-3	8.280e+0
-0.072	6.349e-3	8.290e+0
-0.071	6.346e-3	8.300e+0
-0.070	6.342e-3	8.310e+0
-0.069	6.336e-3	8.320e+0
-0.068	6.331e-3	8.330e+0
-0.067	6.324e-3	8.340e+0
-0.066	6.318e-3	8.350e+0
-0.065	6.311e-3	8.360e+0
-0.064	6.303e-3	8.370e+0
-0.063	6.296e-3	8.380e+0
-0.062	6.288e-3	8.390e+0
-0.061	6.279e-3	8.400e+0
-0.060	6.271e-3	8.410e+0
-0.059	6.262e-3	8.420e+0
-0.058	6.252e-3	8.430e+0
-0.057	6.244e-3	8.440e+0
-0.056	6.234e-3	8.450e+0
-0.055	6.225e-3	8.460e+0
-0.054	6.215e-3	8.470e+0
-0.053	6.205e-3	8.480e+0
-0.052	6.197e-3	8.490e+0
-0.051	6.186e-3	8.500e+0
-0.050	6.178e-3	8.510e+0
-0.049	6.168e-3	8.520e+0
-0.048	6.159e-3	8.530e+0
-0.047	6.150e-3	8.540e+0
-0.046	6.141e-3	8.550e+0
-0.045	6.132e-3	8.560e+0
-0.044	6.124e-3	8.570e+0
-0.043	6.115e-3	8.580e+0
-0.042	6.107e-3	8.590e+0
-0.041	6.098e-3	8.600e+0
-0.040	6.090e-3	8.610e+0
-0.039	6.082e-3	8.620e+0
-0.038	6.074e-3	8.630e+0
-0.037	6.066e-3	8.640e+0
-0.036	6.059e-3	8.650e+0
-0.035	6.052e-3	8.660e+0
-0.034	6.044e-3	8.670e+0
-0.033	6.037e-3	8.680e+0
-0.032	6.031e-3	8.690e+0
-0.031	6.024e-3	8.700e+0
-0.030	6.018e-3	8.710e+0
-0.029	6.011e-3	8.720e+0
-0.028	6.005e-3	8.730e+0
-0.027	5.999e-3	8.740e+0
-0.026	5.992e-3	8.750e+0
-0.025	5.986e-3	8.760e+0
-0.024	5.980e-3	8.770e+0
-0.023	5.974e-3	8.780e+0
-0.022	5.968e-3	8.790e+0
-0.021	5.962e-3	8.800e+0
-0.020	5.957e-3	8.810e+0
-0.019	5.950e-3	8.820e+0
-0.018	5.945e-3	8.830e+0
-0.017	5.940e-3	8.840e+0
-0.016	5.933e-3	8.850e+0
-0.015	5.927e-3	8.860e+0
-0.014	5.921e-3	8.870e+0
-0.013	5.915e-3	8.880e+0
-0.012	5.909e-3	8.890e+0
-0.011	5.902e-3	8.900e+0
-0.010	5.896e-3	8.910e+0
-0.009	5.890e-3	8.920e+0
-0.008	5.883e-3	8.930e+0
-0.007	5.877e-3	8.940e+0
-0.006	5.870e-3	8.950e+0
-0.005	5.863e-3	8.960e+0
-0.004	5.856e-3	8.970e+0
-0.003	5.848e-3	8.980e+0
-0.002	5.842e-3	8.990e+0
-0.001	5.834e-3	9.000e+0
-0.000	5.828e-3	9.010e+0
0.001	5.821e-3	9.020e+0
0.002	5.813e-3	9.030e+0
0.003	5.806e-3	9.040e+0
0.004	5.798e-3	9.050e+0
0.005	5.790e-3	9.060e+0
0.006	5.782e-3	9.070e+0
0.007	5.774e-3	9.080e+0
0.008	5.766e-3	9.090e+0
0.009	5.758e-3	9.100e+0
0.010	5.750e-3	9.110e+0
0.011	5.741e-3	9.120e+0
0.012	5.733e-3	9.130e+0
0.013	5.725e-3	9.140e+0
0.014	5.717e-3	9.150e+0
0.015	5.709e-3	9.160e+0
0.016	5.701e-3	9.170e+0
0.017	5.693e-3	9.180e+0
0.018	5.686e-3	9.190e+0
0.019	5.678e-3	9.200e+0
0.020	5.672e-3	9.210e+0
0.021	5.664e-3	9.220e+0
0.022	5.657e-3	9.230e+0
0.023	5.651e-3	9.240e+0
0.024	5.644e-3	9.250e+0
0.025	5.639e-3	9.260e+0
0.026	5.632e-3	9.270e+0
0.027	5.627e-3	9.280e+0
0.028	5.622e-3	9.290e+0
0.029	5.616e-3	9.300e+0
0.030	5.612e-3	9.310e+0
0.031	5.608e-3	9.320e+0
0.032	5.603e-3	9.330e+0
0.033	5.600e-3	9.340e+0
0.034	5.596e-3	9.350e+0
0.035	5.593e-3	9.360e+0
0.036	5.591e-3	9.370e+0
0.037	5.587e-3	9.380e+0
0.038	5.586e-3	9.390e+0
0.039	5.583e-3	9.400e+0
0.040	5.582e-3	9.410e+0
0.041	5.580e-3	9.420e+0
0.042	5.579e-3	9.430e+0
0.043	5.578e-3	9.440e+0
0.044	5.577e-3	9.450e+0
0.045	5.577e-3	9.460e+0
0.046	5.576e-3	9.470e+0
0.047	5.576e-3	9.480e+0
0.048	5.576e-3	9.490e+0
0.049	5.575e-3	9.500e+0
0.050	5.576e-3	9.510e+0
0.051	5.576e-3	9.520e+0
0.052	5.576e-3	9.530e+0
0.053	5.577e-3	9.540e+0
0.054	5.577e-3	9.550e+0
0.055	5.578e-3	9.560e+0
0.056	5.579e-3	9.570e+0
0.057	5.579e-3	9.580e+0
0.058	5.581e-3	9.590e+0
0.059	5.581e-3	9.600e+0
0.060	5.583e-3	9.610e+0
0.061	5.583e-3	9.620e+0
0.062	5.585e-3	9.630e+0
0.063	5.587e-3	9.640e+0
0.064	5.587e-3	9.650e+0
0.065	5.589e-3	9.660e+0
0.066	5.590e-3	9.670e+0
0.067	5.591e-3	9.680e+0
0.068	5.593e-3	9.690e+0
0.069	5.594e-3	9.700e+0
0.070	5.596e-3	9.710e+0
0.071	5.597e-3	9.720e+0
0.072	5.598e-3	9.730e+0
0.073	5.600e-3	9.740e+0
0.074	5.601e-3	9.750e+0
0.075	5.603e-3	9.760e+0
0.076	5.604e-3	9.770e+0
0.077	5.605e-3	9.780e+0
0.078	5.608e-3	9.790e+0
0.079	5.609e-3	9.800e+0
0.080	5.611e-3	9.810e+0
0.081	5.612e-3	9.820e+0
0.082	5.614e-3	9.830e+0
0.083	5.616e-3	9.840e+0
0.084	5.618e-3	9.850e+0
0.085	5.620e-3	9.860e+0
0.086	5.622e-3	9.870e+0
0.087	5.623e-3	9.880e+0
0.088	5.625e-3	9.890e+0
0.089	5.627e-3	9.900e+0
0.090	5.629e-3	9.910e+0
0.091	5.631e-3	9.920e+0
0.092	5.633e-3	9.930e+0
0.093	5.635e-3	9.940e+0
0.094	5.636e-3	9.950e+0
0.095	5.639e-3	9.960e+0
0.096	5.641e-3	9.970e+0
0.097	5.643e-3	9.980e+0
0.098	5.645e-3	9.990e+0
0.099	5.646e-3	1.000e+1
0.100	5.649e-3	1.001e+1
0.101	5.651e-3	1.002e+1
0.102	5.653e-3	1.003e+1
0.103	5.657e-3	1.004e+1
0.104	5.658e-3	1.005e+1
0.105	5.661e-3	1.006e+1
0.106	5.663e-3	1.007e+1
0.107	5.665e-3	1.008e+1
0.108	5.668e-3	1.009e+1
0.109	5.670e-3	1.010e+1
0.110	5.673e-3	1.011e+1
0.111	5.675e-3	1.012e+1
0.112	5.677e-3	1.013e+1
0.113	5.680e-3	1.014e+1
0.114	5.682e-3	1.015e+1
0.115	5.685e-3	1.016e+1
0.116	5.687e-3	1.017e+1
0.117	5.689e-3	1.018e+1
0.118	5.692e-3	1.019e+1
0.119	5.694e-3	1.020e+1
0.120	5.697e-3	1.021e+1
0.121	5.700e-3	1.022e+1
0.122	5.703e-3	1.023e+1
0.123	5.706e-3	1.024e+1
0.124	5.709e-3	1.025e+1
0.125	5.712e-3	1.026e+1
0.126	5.715e-3	1.027e+1
0.127	5.717e-3	1.028e+1
0.128	5.720e-3	1.029e+1
0.129	5.723e-3	1.030e+1
0.130	5.726e-3	1.031e+1
0.131	5.729e-3	1.032e+1
0.132	5.732e-3	1.033e+1
0.133	5.735e-3	1.034e+1
0.134	5.737e-3	1.035e+1
0.135	5.741e-3	1.036e+1
0.136	5.744e-3	1.037e+1
0.137	5.747e-3	1.038e+1
0.138	5.751e-3	1.039e+1
0.139	5.753e-3	1.040e+1
0.140	5.758e-3	1.041e+1
0.141	5.760e-3	1.042e+1
0.142	5.763e-3	1.043e+1
0.143	5.768e-3	1.044e+1
0.144	5.770e-3	1.045e+1
0.145	5.774e-3	1.046e+1
0.146	5.778e-3	1.047e+1
0.147	5.781e-3	1.048e+1
0.148	5.786e-3	1.049e+1
0.149	5.788e-3	1.050e+1
0.150	5.793e-3	1.051e+1
0.151	5.796e-3	1.052e+1
0.152	5.799e-3	1.053e+1
0.153	5.804e-3	1.054e+1
0.154	5.807e-3	1.055e+1
0.155	5.811e-3	1.056e+1
0.156	5.815e-3	1.057e+1
0.157	5.819e-3	1.058e+1
0.158	5.823e-3	1.059e+1
0.159	5.827e-3	1.060e+1
0.160	5.831e-3	1.061e+1
0.161	5.836e-3	1.062e+1
0.162	5.839e-3	1.063e+1
0.163	5.844e-3	1.064e+1
0.164	5.848e-3	1.065e+1
0.165	5.852e-3	1.066e+1
0.166	5.856e-3	1.067e+1
0.167	5.860e-3	1.068e+1
0.168	5.865e-3	1.069e+1
0.169	5.869e-3	1.070e+1
0.170	5.873e-3	1.071e+1
0.171	5.878e-3	1.072e+1
0.172	5.882e-3	1.073e+1
0.173	5.887e-3	1.074e+1
0.174	5.892e-3	1.075e+1
0.175	5.897e-3	1.076e+1
0.176	5.900e-3	1.077e+1
0.177	5.905e-3	1.078e+1
0.178	5.911e-3	1.079e+1
0.179	5.914e-3	1.080e+1
0.180	5.920e-3	1.081e+1
0.181	5.924e-3	1.082e+1
0.182	5.929e-3	1.083e+1
0.183	5.934e-3	1.084e+1
0.184	5.938e-3	1.085e+1
0.185	5.944e-3	1.086e+1
0.186	5.949e-3	1.087e+1
0.187	5.954e-3	1.088e+1
0.188	5.960e-3	1.089e+1
0.189	5.963e-3	1.090e+1
0.190	5.969e-3	1.091e+1
0.191	5.974e-3	1.092e+1
0.192	5.979e-3	1.093e+1
0.193	5.985e-3	1.094e+1
0.194	5.989e-3	1.095e+1
0.195	5.995e-3	1.096e+1
0.196	6.000e-3	1.097e+1
0.197	6.005e-3	1.098e+1
0.198	6.011e-3	1.099e+1
0.199	6.016e-3	1.100e+1
0.200	6.022e-3	1.101e+1
0.201	6.027e-3	1.102e+1
0.202	6.032e-3	1.103e+1
0.203	6.038e-3	1.104e+1
0.204	6.043e-3	1.105e+1
0.205	6.049e-3	1.106e+1
0.206	6.055e-3	1.107e+1
0.207	6.060e-3	1.108e+1
0.208	6.066e-3	1.109e+1
0.209	6.071e-3	1.110e+1
0.210	6.078e-3	1.111e+1
0.211	6.083e-3	1.112e+1
0.212	6.089e-3	1.113e+1
0.213	6.095e-3	1.114e+1
0.214	6.100e-3	1.115e+1
0.215	6.107e-3	1.116e+1
0.216	6.112e-3	1.117e+1
0.217	6.118e-3	1.118e+1
0.218	6.124e-3	1.119e+1
0.219	6.129e-3	1.120e+1
0.220	6.136e-3	1.121e+1
0.221	6.141e-3	1.122e+1
0.222	6.147e-3	1.123e+1
0.223	6.153e-3	1.124e+1
0.224	6.158e-3	1.125e+1
0.225	6.166e-3	1.126e+1
0.226	6.171e-3	1.127e+1
0.227	6.177e-3	1.128e+1
0.228	6.184e-3	1.129e+1
0.229	6.189e-3	1.130e+1
0.230	6.195e-3	1.131e+1
0.231	6.201e-3	1.132e+1
0.232	6.207e-3	1.133e+1
0.233	6.214e-3	1.134e+1
0.234	6.219e-3	1.135e+1
0.235	6.226e-3	1.136e+1
0.236	6.232e-3	1.137e+1
0.237	6.238e-3	1.138e+1
0.238	6.245e-3	1.139e+1
0.239	6.251e-3	1.140e+1
0.240	6.258e-3	1.141e+1
0.241	6.264e-3	1.142e+1
0.242	6.270e-3	1.143e+1
0.243	6.277e-3	1.144e+1
0.244	6.283e-3	1.145e+1
0.245	6.289e-3	1.146e+1
0.246	6.296e-3	1.147e+1
0.247	6.302e-3	1.148e+1
0.248	6.308e-3	1.149e+1
0.249	6.314e-3	1.150e+1
0.250	6.321e-3	1.151e+1
0.251	6.327e-3	1.152e+1
0.252	6.334e-3	1.153e+1
0.253	6.340e-3	1.154e+1
0.254	6.346e-3	1.155e+1
0.255	6.353e-3	1.156e+1
0.256	6.359e-3	1.157e+1
0.257	6.365e-3	1.158e+1
0.258	6.372e-3	1.159e+1
0.259	6.378e-3	1.160e+1
0.260	6.385e-3	1.161e+1
0.261	6.391e-3	1.162e+1
0.262	6.398e-3	1.163e+1
0.263	6.405e-3	1.164e+1
0.264	6.410e-3	1.165e+1
0.265	6.418e-3	1.166e+1
0.266	6.424e-3	1.167e+1
0.267	6.430e-3	1.168e+1
0.268	6.438e-3	1.169e+1
0.269	6.443e-3	1.170e+1
0.270	6.450e-3	1.171e+1
0.271	6.457e-3	1.172e+1
0.272	6.462e-3	1.173e+1
0.273	6.470e-3	1.174e+1
0.274	6.475e-3	1.175e+1
0.275	6.483e-3	1.176e+1
0.276	6.489e-3	1.177e+1
0.277	6.495e-3	1.178e+1
0.278	6.503e-3	1.179e+1
0.279	6.509e-3	1.180e+1
0.280	6.516e-3	1.181e+1
0.281	6.522e-3	1.182e+1
0.282	6.528e-3	1.183e+1
0.283	6.536e-3	1.184e+1
0.284	6.542e-3	1.185e+1
0.285	6.549e-3	1.186e+1
0.286	6.555e-3	1.187e+1
0.287	6.562e-3	1.188e+1
0.288	6.569e-3	1.189e+1
0.289	6.575e-3	1.190e+1
0.290	6.582e-3	1.191e+1
0.291	6.588e-3	1.192e+1
0.292	6.596e-3	1.193e+1
0.293	6.602e-3	1.194e+1
0.294	6.609e-3	1.195e+1
0.295	6.616e-3	1.196e+1
0.296	6.622e-3	1.197e+1
0.297	6.629e-3	1.198e+1
0.298	6.636e-3	1.199e+1
0.299	6.642e-3	1.200e+1
0.300	6.650e-3	1.201e+1
0.301	6.656e-3	1.202e+1
0.302	6.662e-3	1.203e+1
0.303	6.669e-3	1.204e+1
0.304	6.675e-3	1.205e+1
0.305	6.682e-3	1.206e+1
0.306	6.688e-3	1.207e+1
0.307	6.696e-3	1.208e+1
0.308	6.705e-3	1.209e+1
0.309	6.710e-3	1.210e+1
0.310	6.718e-3	1.211e+1
0.311	6.724e-3	1.212e+1
0.312	6.730e-3	1.213e+1
0.313	6.739e-3	1.214e+1
0.314	6.745e-3	1.215e+1
0.315	6.752e-3	1.216e+1
0.316	6.759e-3	1.217e+1
0.317	6.765e-3	1.218e+1
0.318	6.772e-3	1.219e+1
0.319	6.779e-3	1.220e+1
0.320	6.786e-3	1.221e+1
0.321	6.793e-3	1.222e+1
0.322	6.800e-3	1.223e+1
0.323	6.807e-3	1.224e+1
0.324	6.814e-3	1.225e+1
0.325	6.821e-3	1.226e+1
0.326	6.828e-3	1.227e+1
0.327	6.835e-3	1.228e+1
0.328	6.843e-3	1.229e+1
0.329	6.849e-3	1.230e+1
0.330	6.857e-3	1.231e+1
0.331	6.863e-3	1.232e+1
0.332	6.871e-3	1.233e+1
0.333	6.878e-3	1.234e+1
0.334	6.885e-3	1.235e+1
0.335	6.893e-3	1.236e+1
0.336	6.900e-3	1.237e+1
0.337	6.907e-3	1.238e+1
0.338	6.914e-3	1.239e+1
0.339	6.921e-3	1.240e+1
0.340	6.929e-3	1.241e+1
0.341	6.935e-3	1.242e+1
0.342	6.942e-3	1.243e+1
0.343	6.950e-3	1.244e+1
0.344	6.956e-3	1.245e+1
0.345	6.964e-3	1.246e+1
0.346	6.971e-3	1.247e+1
0.347	6.978e-3	1.248e+1
0.348	6.986e-3	1.249e+1
0.349	6.992e-3	1.250e+1
0.350	7.000e-3	1.251e+1
0.351	7.007e-3	1.252e+1
0.352	7.015e-3	1.253e+1
0.353	7.023e-3	1.254e+1
0.354	7.029e-3	1.255e+1
0.355	7.037e-3	1.256e+1
0.356	7.045e-3	1.257e+1
0.357	7.052e-3	1.258e+1
0.358	7.061e-3	1.259e+1
0.359	7.068e-3	1.260e+1
0.360	7.076e-3	1.261e+1
0.361	7.083e-3	1.262e+1
0.362	7.090e-3	1.263e+1
0.363	7.098e-3	1.264e+1
0.364	7.105e-3	1.265e+1
0.365	7.112e-3	1.266e+1
0.366	7.119e-3	1.267e+1
0.367	7.127e-3	1.268e+1
0.368	7.134e-3	1.269e+1
0.369	7.141e-3	1.270e+1
0.370	7.149e-3	1.271e+1
0.371	7.156e-3	1.272e+1
0.372	7.164e-3	1.273e+1
0.373	7.172e-3	1.274e+1
0.374	7.179e-3	1.275e+1
0.375	7.187e-3	1.276e+1
0.376	7.194e-3	1.277e+1
0.377	7.201e-3	1.278e+1
0.378	7.209e-3	1.279e+1
0.379	7.216e-3	1.280e+1
0.380	7.225e-3	1.281e+1
0.381	7.231e-3	1.282e+1
0.382	7.238e-3	1.283e+1
0.383	7.247e-3	1.284e+1
0.384	7.253e-3	1.285e+1
0.385	7.262e-3	1.286e+1
0.386	7.270e-3	1.287e+1
0.387	7.278e-3	1.288e+1
0.388	7.287e-3	1.289e+1
0.389	7.293e-3	1.290e+1
0.390	7.302e-3	1.291e+1
0.391	7.308e-3	1.292e+1
0.392	7.316e-3	1.293e+1
0.393	7.324e-3	1.294e+1
0.394	7.330e-3	1.295e+1
0.395	7.338e-3	1.296e+1
0.396	7.346e-3	1.297e+1
0.397	7.352e-3	1.298e+1
0.398	7.361e-3	1.299e+1
0.399	7.368e-3	1.300e+1
0.400	7.375e-3	1.301e+1
0.401	7.383e-3	1.302e+1
0.402	7.390e-3	1.303e+1
0.403	7.399e-3	1.304e+1
0.404	7.407e-3	1.305e+1
0.405	7.414e-3	1.306e+1
0.406	7.421e-3	1.307e+1
0.407	7.429e-3	1.308e+1
0.408	7.437e-3	1.309e+1
0.409	7.445e-3	1.310e+1
0.410	7.455e-3	1.311e+1
0.411	7.462e-3	1.312e+1
0.412	7.470e-3	1.313e+1
0.413	7.478e-3	1.314e+1
0.414	7.485e-3	1.315e+1
0.415	7.494e-3	1.316e+1
0.416	7.501e-3	1.317e+1
0.417	7.509e-3	1.318e+1
0.418	7.517e-3	1.319e+1
0.419	7.523e-3	1.320e+1
0.420	7.532e-3	1.321e+1
0.421	7.538e-3	1.322e+1
0.422	7.546e-3	1.323e+1
0.423	7.554e-3	1.324e+1
0.424	7.561e-3	1.325e+1
0.425	7.569e-3	1.326e+1
0.426	7.576e-3	1.327e+1
0.427	7.583e-3	1.328e+1
0.428	7.592e-3	1.329e+1
0.429	7.599e-3	1.330e+1
0.430	7.607e-3	1.331e+1
0.431	7.614e-3	1.332e+1
0.432	7.621e-3	1.333e+1
0.433	7.630e-3	1.334e+1
0.434	7.636e-3	1.335e+1
0.435	7.644e-3	1.336e+1
0.436	7.652e-3	1.337e+1
0.437	7.659e-3	1.338e+1
0.438	7.667e-3	1.339e+1
0.439	7.674e-3	1.340e+1
0.440	7.682e-3	1.341e+1
0.441	7.690e-3	1.342e+1
0.442	7.697e-3	1.343e+1
0.443	7.705e-3	1.344e+1
0.444	7.712e-3	1.345e+1
0.445	7.720e-3	1.346e+1
0.446	7.727e-3	1.347e+1
0.447	7.735e-3	1.348e+1
0.448	7.743e-3	1.349e+1
0.449	7.750e-3	1.350e+1
0.450	7.758e-3	1.351e+1
0.451	7.765e-3	1.352e+1
0.452	7.773e-3	1.353e+1
0.453	7.781e-3	1.354e+1
0.454	7.788e-3	1.355e+1
0.455	7.796e-3	1.356e+1
0.456	7.803e-3	1.357e+1
0.457	7.811e-3	1.358e+1
0.458	7.819e-3	1.359e+1
0.459	7.826e-3	1.360e+1
0.460	7.835e-3	1.361e+1
0.461	7.842e-3	1.362e+1
0.462	7.850e-3	1.363e+1
0.463	7.858e-3	1.364e+1
0.464	7.865e-3	1.365e+1
0.465	7.873e-3	1.366e+1
0.466	7.880e-3	1.367e+1
0.467	7.888e-3	1.368e+1
0.468	7.897e-3	1.369e+1
0.469	7.903e-3	1.370e+1
0.470	7.912e-3	1.371e+1
0.471	7.919e-3	1.372e+1
0.472	7.926e-3	1.373e+1
0.473	7.935e-3	1.374e+1
0.474	7.941e-3	1.375e+1
0.475	7.950e-3	1.376e+1
0.476	7.958e-3	1.377e+1
0.477	7.965e-3	1.378e+1
0.478	7.974e-3	1.379e+1
0.479	7.981e-3	1.380e+1
0.480	7.989e-3	1.381e+1
0.481	7.997e-3	1.382e+1
0.482	8.004e-3	1.383e+1
0.483	8.013e-3	1.384e+1
0.484	8.020e-3	1.385e+1
0.485	8.028e-3	1.386e+1
0.486	8.036e-3	1.387e+1
0.487	8.044e-3	1.388e+1
0.488	8.052e-3	1.389e+1
0.489	8.060e-3	1.390e+1
0.490	8.069e-3	1.391e+1
0.491	8.076e-3	1.392e+1
0.492	8.085e-3	1.393e+1
0.493	8.094e-3	1.394e+1
0.494	8.101e-3	1.395e+1
0.495	8.110e-3	1.396e+1
0.496	8.118e-3	1.397e+1
0.497	8.126e-3	1.398e+1
0.498	8.135e-3	1.399e+1
0.499	8.143e-3	1.400e+1
0.500	8.152e-3	1.401e+1
0.501	8.160e-3	1.402e+1
0.502	8.169e-3	1.403e+1
0.503	8.178e-3	1.404e+1
0.504	8.186e-3	1.405e+1
0.505	8.196e-3	1.406e+1
0.506	8.204e-3	1.407e+1
0.507	8.213e-3	1.408e+1
0.508	8.222e-3	1.409e+1
0.509	8.229e-3	1.410e+1
0.510	8.238e-3	1.411e+1
0.511	8.248e-3	1.412e+1
0.512	8.257e-3	1.413e+1
0.513	8.268e-3	1.414e+1
0.514	8.276e-3	1.415e+1
0.515	8.286e-3	1.416e+1
0.516	8.295e-3	1.417e+1
0.517	8.304e-3	1.418e+1
0.518	8.315e-3	1.419e+1
0.519	8.324e-3	1.420e+1
0.520	8.334e-3	1.421e+1
0.521	8.344e-3	1.422e+1
0.522	8.353e-3	1.423e+1
0.523	8.364e-3	1.424e+1
0.524	8.374e-3	1.425e+1
0.525	8.384e-3	1.426e+1
0.526	8.394e-3	1.427e+1
0.527	8.404e-3	1.428e+1
0.528	8.414e-3	1.429e+1
0.529	8.424e-3	1.430e+1
0.530	8.435e-3	1.431e+1
0.531	8.445e-3	1.432e+1
0.532	8.457e-3	1.433e+1
0.533	8.467e-3	1.434e+1
0.534	8.478e-3	1.435e+1
0.535	8.490e-3	1.436e+1
0.536	8.500e-3	1.437e+1
0.537	8.511e-3	1.438e+1
0.538	8.522e-3	1.439e+1
0.539	8.533e-3	1.440e+1
0.540	8.545e-3	1.441e+1
0.541	8.556e-3	1.442e+1
0.542	8.567e-3	1.443e+1
0.543	8.580e-3	1.444e+1
0.544	8.591e-3	1.445e+1
0.545	8.603e-3	1.446e+1
0.546	8.615e-3	1.447e+1
0.547	8.627e-3	1.448e+1
0.548	8.640e-3	1.449e+1
0.549	8.651e-3	1.450e+1
0.550	8.666e-3	1.451e+1
0.551	8.678e-3	1.452e+1
0.552	8.689e-3	1.453e+1
0.553	8.703e-3	1.454e+1
0.554	8.714e-3	1.455e+1
0.555	8.727e-3	1.456e+1
0.556	8.740e-3	1.457e+1
0.557	8.752e-3	1.458e+1
0.558	8.766e-3	1.459e+1
0.559	8.778e-3	1.460e+1
0.560	8.791e-3	1.461e+1
0.561	8.804e-3	1.462e+1
0.562	8.816e-3	1.463e+1
0.563	8.830e-3	1.464e+1
0.564	8.843e-3	1.465e+1
0.565	8.857e-3	1.466e+1
0.566	8.870e-3	1.467e+1
0.567	8.884e-3	1.468e+1
0.568	8.898e-3	1.469e+1
0.569	8.911e-3	1.470e+1
0.570	8.925e-3	1.471e+1
0.571	8.939e-3	1.472e+1
0.572	8.953e-3	1.473e+1
0.573	8.967e-3	1.474e+1
0.574	8.981e-3	1.475e+1
0.575	8.996e-3	1.476e+1
0.576	9.009e-3	1.477e+1
0.577	9.023e-3	1.478e+1
0.578	9.038e-3	1.479e+1
0.579	9.052e-3	1.480e+1
0.580	9.067e-3	1.481e+1
0.581	9.081e-3	1.482e+1
0.582	9.096e-3	1.483e+1
0.583	9.112e-3	1.484e+1
0.584	9.126e-3	1.485e+1
0.585	9.141e-3	1.486e+1
0.586	9.155e-3	1.487e+1
0.587	9.170e-3	1.488e+1
0.588	9.187e-3	1.489e+1
0.589	9.200e-3	1.490e+1
0.590	9.215e-3	1.491e+1
0.591	9.230e-3	1.492e+1
0.592	9.245e-3	1.493e+1
0.593	9.261e-3	1.494e+1
0.594	9.275e-3	1.495e+1
0.595	9.291e-3	1.496e+1
0.596	9.307e-3	1.497e+1
0.597	9.322e-3	1.498e+1
0.598	9.338e-3	1.499e+1
0.599	9.353e-3	1.500e+1
0.600	9.369e-3	1.501e+1
0.601	9.384e-3	1.502e+1
0.602	9.400e-3	1.503e+1
0.603	9.417e-3	1.504e+1
0.604	9.432e-3	1.505e+1
0.605	9.448e-3	1.506e+1
0.606	9.463e-3	1.507e+1
0.607	9.479e-3	1.508e+1
0.608	9.496e-3	1.509e+1
0.609	9.512e-3	1.510e+1
0.610	9.528e-3	1.511e+1
0.611	9.544e-3	1.512e+1
0.612	9.560e-3	1.513e+1
0.613	9.578e-3	1.514e+1
0.614	9.594e-3	1.515e+1
0.615	9.611e-3	1.516e+1
0.616	9.626e-3	1.517e+1
0.617	9.643e-3	1.518e+1
0.618	9.659e-3	1.519e+1
0.619	9.674e-3	1.520e+1
0.620	9.692e-3	1.521e+1
0.621	9.708e-3	1.522e+1
0.622	9.724e-3	1.523e+1
0.623	9.742e-3	1.524e+1
0.624	9.757e-3	1.525e+1
0.625	9.774e-3	1.526e+1
0.626	9.791e-3	1.527e+1
0.627	9.806e-3	1.528e+1
0.628	9.823e-3	1.529e+1
0.629	9.838e-3	1.530e+1
0.630	9.856e-3	1.531e+1
0.631	9.872e-3	1.532e+1
0.632	9.889e-3	1.533e+1
0.633	9.907e-3	1.534e+1
0.634	9.923e-3	1.535e+1
0.635	9.940e-3	1.536e+1
0.636	9.957e-3	1.537e+1
0.637	9.973e-3	1.538e+1
0.638	9.992e-3	1.539e+1
0.639	1.001e-2	1.540e+1
0.640	1.003e-2	1.541e+1
0.641	1.004e-2	1.542e+1
0.642	1.006e-2	1.543e+1
0.643	1.008e-2	1.544e+1
0.644	1.009e-2	1.545e+1
0.645	1.011e-2	1.546e+1
0.646	1.013e-2	1.547e+1
0.647	1.015e-2	1.548e+1
0.648	1.017e-2	1.549e+1
0.649	1.018e-2	1.550e+1
0.650	1.020e-2	1.551e+1
0.651	1.022e-2	1.552e+1
0.652	1.024e-2	1.553e+1
0.653	1.025e-2	1.554e+1
0.654	1.027e-2	1.555e+1
0.655	1.029e-2	1.556e+1
0.656	1.031e-2	1.557e+1
0.657	1.033e-2	1.558e+1
0.658	1.035e-2	1.559e+1
0.659	1.036e-2	1.560e+1
0.660	1.038e-2	1.561e+1
0.661	1.040e-2	1.562e+1
0.662	1.042e-2	1.563e+1
0.663	1.044e-2	1.564e+1
0.664	1.045e-2	1.565e+1
0.665	1.048e-2	1.566e+1
0.666	1.049e-2	1.567e+1
0.667	1.051e-2	1.568e+1
0.668	1.053e-2	1.569e+1
0.669	1.055e-2	1.570e+1
0.670	1.057e-2	1.571e+1
0.671	1.059e-2	1.572e+1
0.672	1.061e-2	1.573e+1
0.673	1.063e-2	1.574e+1
0.674	1.064e-2	1.575e+1
0.675	1.066e-2	1.576e+1
0.676	1.068e-2	1.577e+1
0.677	1.070e-2	1.578e+1
0.678	1.072e-2	1.579e+1
0.679	1.074e-2	1.580e+1
0.680	1.076e-2	1.581e+1
0.681	1.078e-2	1.582e+1
0.682	1.080e-2	1.583e+1
0.683	1.082e-2	1.584e+1
0.684	1.084e-2	1.585e+1
0.685	1.086e-2	1.586e+1
0.686	1.088e-2	1.587e+1
0.687	1.090e-2	1.588e+1
0.688	1.092e-2	1.589e+1
0.689	1.094e-2	1.590e+1
0.690	1.096e-2	1.591e+1
0.691	1.098e-2	1.592e+1
0.692	1.100e-2	1.593e+1
0.693	1.103e-2	1.594e+1
0.694	1.105e-2	1.595e+1
0.695	1.107e-2	1.596e+1
0.696	1.109e-2	1.597e+1
0.697	1.111e-2	1.598e+1
0.698	1.113e-2	1.599e+1
0.699	1.115e-2	1.600e+1
0.700	1.118e-2	1.601e+1
0.701	1.120e-2	1.602e+1
0.702	1.122e-2	1.603e+1
0.703	1.124e-2	1.604e+1
0.704	1.126e-2	1.605e+1
0.705	1.128e-2	1.606e+1
0.706	1.131e-2	1.607e+1
0.707	1.133e-2	1.608e+1
0.708	1.135e-2	1.609e+1
0.709	1.137e-2	1.610e+1
0.710	1.139e-2	1.611e+1
0.711	1.142e-2	1.612e+1
0.712	1.144e-2	1.613e+1
0.713	1.146e-2	1.614e+1
0.714	1.149e-2	1.615e+1
0.715	1.151e-2	1.616e+1
0.716	1.153e-2	1.617e+1
0.717	1.156e-2	1.618e+1
0.718	1.158e-2	1.619e+1
0.719	1.160e-2	1.620e+1
0.720	1.163e-2	1.621e+1
0.721	1.165e-2	1.622e+1
0.722	1.168e-2	1.623e+1
0.723	1.170e-2	1.624e+1
0.724	1.173e-2	1.625e+1
0.725	1.175e-2	1.626e+1
0.726	1.178e-2	1.627e+1
0.727	1.180e-2	1.628e+1
0.728	1.183e-2	1.629e+1
0.729	1.185e-2	1.630e+1
0.730	1.188e-2	1.631e+1
0.731	1.190e-2	1.632e+1
0.732	1.193e-2	1.633e+1
0.733	1.196e-2	1.634e+1
0.734	1.198e-2	1.635e+1
0.735	1.201e-2	1.636e+1
0.736	1.203e-2	1.637e+1
0.737	1.206e-2	1.638e+1
0.738	1.209e-2	1.639e+1
0.739	1.212e-2	1.640e+1
0.740	1.214e-2	1.641e+1
0.741	1.217e-2	1.642e+1
0.742	1.220e-2	1.643e+1
0.743	1.223e-2	1.644e+1
0.744	1.226e-2	1.645e+1
0.745	1.228e-2	1.646e+1
0.746	1.231e-2	1.647e+1
0.747	1.234e-2	1.648e+1
0.748	1.237e-2	1.649e+1
0.749	1.240e-2	1.650e+1
0.750	1.243e-2	1.651e+1
0.751	1.246e-2	1.652e+1
0.752	1.249e-2	1.653e+1
0.753	1.252e-2	1.654e+1
0.754	1.255e-2	1.655e+1
0.755	1.258e-2	1.656e+1
0.756	1.261e-2	1.657e+1
0.757	1.264e-2	1.658e+1
0.758	1.268e-2	1.659e+1
0.759	1.271e-2	1.660e+1
0.760	1.274e-2	1.661e+1
0.761	1.277e-2	1.662e+1
0.762	1.281e-2	1.663e+1
0.763	1.284e-2	1.664e+1
0.764	1.287e-2	1.665e+1
0.765	1.291e-2	1.666e+1
0.766	1.294e-2	1.667e+1
0.767	1.297e-2	1.668e+1
0.768	1.301e-2	1.669e+1
0.769	1.304e-2	1.670e+1
0.770	1.308e-2	1.671e+1
0.771	1.311e-2	1.672e+1
0.772	1.315e-2	1.673e+1
0.773	1.319e-2	1.674e+1
0.774	1.322e-2	1.675e+1
0.775	1.326e-2	1.676e+1
0.776	1.330e-2	1.677e+1
0.777	1.333e-2	1.678e+1
0.778	1.337e-2	1.679e+1
0.779	1.341e-2	1.680e+1
0.780	1.345e-2	1.681e+1
0.781	1.349e-2	1.682e+1
0.782	1.353e-2	1.683e+1
0.783	1.357e-2	1.684e+1
0.784	1.361e-2	1.685e+1
0.785	1.365e-2	1.686e+1
0.786	1.369e-2	1.687e+1
0.787	1.373e-2	1.688e+1
0.788	1.377e-2	1.689e+1
0.789	1.381e-2	1.690e+1
0.790	1.385e-2	1.691e+1
0.791	1.390e-2	1.692e+1
0.792	1.394e-2	1.693e+1
0.793	1.398e-2	1.694e+1
0.794	1.402e-2	1.695e+1
0.795	1.407e-2	1.696e+1
0.796	1.411e-2	1.697e+1
0.797	1.416e-2	1.698e+1
0.798	1.420e-2	1.699e+1
0.799	1.425e-2	1.700e+1
0.800	1.430e-2	1.701e+1
0.801	1.434e-2	1.702e+1
0.802	1.439e-2	1.703e+1
0.803	1.444e-2	1.704e+1
0.804	1.448e-2	1.705e+1
0.805	1.453e-2	1.706e+1
0.806	1.458e-2	1.707e+1
0.807	1.462e-2	1.708e+1
0.808	1.467e-2	1.709e+1
0.809	1.472e-2	1.710e+1
0.810	1.477e-2	1.711e+1
0.811	1.482e-2	1.712e+1
0.812	1.487e-2	1.713e+1
0.813	1.492e-2	1.714e+1
0.814	1.498e-2	1.715e+1
0.815	1.503e-2	1.716e+1
0.816	1.508e-2	1.717e+1
0.817	1.513e-2	1.718e+1
0.818	1.518e-2	1.719e+1
0.819	1.524e-2	1.720e+1
0.820	1.529e-2	1.721e+1
0.821	1.535e-2	1.722e+1
0.822	1.540e-2	1.723e+1
0.823	1.546e-2	1.724e+1
0.824	1.551e-2	1.725e+1
0.825	1.557e-2	1.726e+1
0.826	1.562e-2	1.727e+1
0.827	1.568e-2	1.728e+1
0.828	1.574e-2	1.729e+1
0.829	1.579e-2	1.730e+1
0.830	1.585e-2	1.731e+1
0.831	1.591e-2	1.732e+1
0.832	1.597e-2	1.733e+1
0.833	1.602e-2	1.734e+1
0.834	1.608e-2	1.735e+1
0.835	1.614e-2	1.736e+1
0.836	1.620e-2	1.737e+1
0.837	1.626e-2	1.738e+1
0.838	1.632e-2	1.739e+1
0.839	1.638e-2	1.740e+1
0.840	1.644e-2	1.741e+1
0.841	1.650e-2	1.742e+1
0.842	1.657e-2	1.743e+1
0.843	1.663e-2	1.744e+1
0.844	1.669e-2	1.745e+1
0.845	1.675e-2	1.746e+1
0.846	1.682e-2	1.747e+1
0.847	1.688e-2	1.748e+1
0.848	1.694e-2	1.749e+1
0.849	1.701e-2	1.750e+1
0.850	1.707e-2	1.751e+1
0.851	1.714e-2	1.752e+1
0.852	1.720e-2	1.753e+1
0.853	1.727e-2	1.754e+1
0.854	1.733e-2	1.755e+1
0.855	1.740e-2	1.756e+1
0.856	1.747e-2	1.757e+1
0.857	1.753e-2	1.758e+1
0.858	1.760e-2	1.759e+1
0.859	1.767e-2	1.760e+1
0.860	1.773e-2	1.761e+1
0.861	1.780e-2	1.762e+1
0.862	1.787e-2	1.763e+1
0.863	1.794e-2	1.764e+1
0.864	1.801e-2	1.765e+1
0.865	1.808e-2	1.766e+1
0.866	1.815e-2	1.767e+1
0.867	1.822e-2	1.768e+1
0.868	1.829e-2	1.769e+1
0.869	1.836e-2	1.770e+1
0.870	1.843e-2	1.771e+1
0.871	1.850e-2	1.772e+1
0.872	1.857e-2	1.773e+1
0.873	1.865e-2	1.774e+1
0.874	1.872e-2	1.775e+1
0.875	1.879e-2	1.776e+1
0.876	1.886e-2	1.777e+1
0.877	1.894e-2	1.778e+1
0.878	1.901e-2	1.779e+1
0.879	1.908e-2	1.780e+1
0.880	1.916e-2	1.781e+1
0.881	1.923e-2	1.782e+1
0.882	1.930e-2	1.783e+1
0.883	1.938e-2	1.784e+1
0.884	1.946e-2	1.785e+1
0.885	1.953e-2	1.786e+1
0.886	1.961e-2	1.787e+1
0.887	1.969e-2	1.788e+1
0.888	1.976e-2	1.789e+1
0.889	1.984e-2	1.790e+1
0.890	1.991e-2	1.791e+1
0.891	1.999e-2	1.792e+1
0.892	2.007e-2	1.793e+1
0.893	2.014e-2	1.794e+1
0.894	2.022e-2	1.795e+1
0.895	2.030e-2	1.796e+1
0.896	2.038e-2	1.797e+1
0.897	2.046e-2	1.798e+1
0.898	2.054e-2	1.799e+1
0.899	2.062e-2	1.800e+1
Segment 2:
0.900	2.062e-2	1.801e+1
0.899	2.046e-2	1.802e+1
0.898	2.029e-2	1.803e+1
0.897	2.013e-2	1.804e+1
0.896	1.998e-2	1.805e+1
0.895	1.982e-2	1.806e+1
0.894	1.967e-2	1.807e+1
0.893	1.952e-2	1.808e+1
0.892	1.938e-2	1.809e+1
0.891	1.924e-2	1.810e+1
0.890	1.910e-2	1.811e+1
0.889	1.896e-2	1.812e+1
0.888	1.882e-2	1.813e+1
0.887	1.868e-2	1.814e+1
0.886	1.854e-2	1.815e+1
0.885	1.841e-2	1.816e+1
0.884	1.827e-2	1.817e+1
0.883	1.814e-2	1.818e+1
0.882	1.800e-2	1.819e+1
0.881	1.787e-2	1.820e+1
0.880	1.774e-2	1.821e+1
0.879	1.761e-2	1.822e+1
0.878	1.748e-2	1.823e+1
0.877	1.735e-2	1.824e+1
0.876	1.722e-2	1.825e+1
0.875	1.710e-2	1.826e+1
0.874	1.697e-2	1.827e+1
0.873	1.684e-2	1.828e+1
0.872	1.672e-2	1.829e+1
0.871	1.659e-2	1.830e+1
0.870	1.647e-2	1.831e+1
0.869	1.634e-2	1.832e+1
0.868	1.622e-2	1.833e+1
0.867	1.610e-2	1.834e+1
0.866	1.597e-2	1.835e+1
0.865	1.585e-2	1.836e+1
0.864	1.573e-2	1.837e+1
0.863	1.561e-2	1.838e+1
0.862	1.549e-2	1.839e+1
0.861	1.537e-2	1.840e+1
0.860	1.525e-2	1.841e+1
0.859	1.513e-2	1.842e+1
0.858	1.501e-2	1.843e+1
0.857	1.489e-2	1.844e+1
0.856	1.478e-2	1.845e+1
0.855	1.466e-2	1.846e+1
0.854	1.454e-2	1.847e+1
0.853	1.443e-2	1.848e+1
0.852	1.431e-2	1.849e+1
0.851	1.419e-2	1.850e+1
0.850	1.408e-2	1.851e+1
0.849	1.396e-2	1.852e+1
0.848	1.385e-2	1.853e+1
0.847	1.373e-2	1.854e+1
0.846	1.362e-2	1.855e+1
0.845	1.351e-2	1.856e+1
0.844	1.340e-2	1.857e+1
0.843	1.328e-2	1.858e+1
0.842	1.317e-2	1.859e+1
0.841	1.306e-2	1.860e+1
0.840	1.295e-2	1.861e+1
0.839	1.284e-2	1.862e+1
0.838	1.273e-2	1.863e+1
0.837	1.262e-2	1.864e+1
0.836	1.250e-2	1.865e+1
0.835	1.240e-2	1.866e+1
0.834	1.229e-2	1.867e+1
0.833	1.218e-2	1.868e+1
0.832	1.207e-2	1.869e+1
0.831	1.196e-2	1.870e+1
0.830	1.185e-2	1.871e+1
0.829	1.174e-2	1.872e+1
0.828	1.164e-2	1.873e+1
0.827	1.153e-2	1.874e+1
0.826	1.142e-2	1.875e+1
0.825	1.132e-2	1.876e+1
0.824	1.121e-2	1.877e+1
0.823	1.111e-2	1.878e+1
0.822	1.100e-2	1.879e+1
0.821	1.090e-2	1.880e+1
0.820	1.079e-2	1.881e+1
0.819	1.069e-2	1.882e+1
0.818	1.058e-2	1.883e+1
0.817	1.048e-2	1.884e+1
0.816	1.038e-2	1.885e+1
0.815	1.028e-2	1.886e+1
0.814	1.017e-2	1.887e+1
0.813	1.007e-2	1.888e+1
0.812	9.968e-3	1.889e+1
0.811	9.866e-3	1.890e+1
0.810	9.767e-3	1.891e+1
0.809	9.666e-3	1.892e+1
0.808	9.566e-3	1.893e+1
0.807	9.466e-3	1.894e+1
0.806	9.365e-3	1.895e+1
0.805	9.266e-3	1.896e+1
0.804	9.167e-3	1.897e+1
0.803	9.069e-3	1.898e+1
0.802	8.971e-3	1.899e+1
0.801	8.872e-3	1.900e+1
0.800	8.774e-3	1.901e+1
0.799	8.677e-3	1.902e+1
0.798	8.579e-3	1.903e+1
0.797	8.482e-3	1.904e+1
0.796	8.385e-3	1.905e+1
0.795	8.290e-3	1.906e+1
0.794	8.195e-3	1.907e+1
0.793	8.099e-3	1.908e+1
0.792	8.006e-3	1.909e+1
0.791	7.910e-3	1.910e+1
0.790	7.816e-3	1.911e+1
0.789	7.721e-3	1.912e+1
0.788	7.626e-3	1.913e+1
0.787	7.534e-3	1.914e+1
0.786	7.439e-3	1.915e+1
0.785	7.347e-3	1.916e+1
0.784	7.254e-3	1.917e+1
0.783	7.161e-3	1.918e+1
0.782	7.070e-3	1.919e+1
0.781	6.977e-3	1.920e+1
0.780	6.886e-3	1.921e+1
0.779	6.795e-3	1.922e+1
0.778	6.704e-3	1.923e+1
0.777	6.617e-3	1.924e+1
0.776	6.527e-3	1.925e+1
0.775	6.437e-3	1.926e+1
0.774	6.347e-3	1.927e+1
0.773	6.258e-3	1.928e+1
0.772	6.169e-3	1.929e+1
0.771	6.080e-3	1.930e+1
0.770	5.993e-3	1.931e+1
0.769	5.904e-3	1.932e+1
0.768	5.816e-3	1.933e+1
0.767	5.730e-3	1.934e+1
0.766	5.642e-3	1.935e+1
0.765	5.556e-3	1.936e+1
0.764	5.469e-3	1.937e+1
0.763	5.383e-3	1.938e+1
0.762	5.297e-3	1.939e+1
0.761	5.212e-3	1.940e+1
0.760	5.128e-3	1.941e+1
0.759	5.044e-3	1.942e+1
0.758	4.960e-3	1.943e+1
0.757	4.876e-3	1.944e+1
0.756	4.791e-3	1.945e+1
0.755	4.709e-3	1.946e+1
0.754	4.624e-3	1.947e+1
0.753	4.540e-3	1.948e+1
0.752	4.459e-3	1.949e+1
0.751	4.375e-3	1.950e+1
0.750	4.294e-3	1.951e+1
0.749	4.211e-3	1.952e+1
0.748	4.129e-3	1.953e+1
0.747	4.049e-3	1.954e+1
0.746	3.967e-3	1.955e+1
0.745	3.887e-3	1.956e+1
0.744	3.806e-3	1.957e+1
0.743	3.725e-3	1.958e+1
0.742	3.646e-3	1.959e+1
0.741	3.566e-3	1.960e+1
0.740	3.489e-3	1.961e+1
0.739	3.411e-3	1.962e+1
0.738	3.331e-3	1.963e+1
0.737	3.254e-3	1.964e+1
0.736	3.175e-3	1.965e+1
[truncated: 5,237 more rows]
