# Supplementary material for: Hydrothermal synthesis of hierarchical microstructure tungsten oxide/carbon nanocomposite for supercapacitor application
Source: Sci Rep. 2023 Dec 8;13:21732. doi: 10.1038/s41598-023-48958-w (PMC10709354; doi:10.1038/s41598-023-48958-w)
Supplement: Supplementary file 1 — Supplementary Information 1. [file 41598_2023_48958_MOESM1_ESM.zip › Raw Data/6 Electrochemistry/Cyclic Voltammetry/WO3 at diff. scan rates/3 WO3 Scan Rate 60.csv]

July 19	2023 19:29:20
Cyclic Voltammetry
File: c:\users\nsb 111 lab\desktop\shanna\07-18-23_calcined_cu_koh\cyclic voltammetry\e1\3 e1 scan rate 0.06.csv
Data Source: Experiment
Instrument Model: CHI760E
Header:
Note:
Init E (V) = -0.9
High E (V) = 0.9
Low E (V) = -0.9
Init P/N = P
Scan Rate (V/s) = 0.06
Segment = 4
Sample Interval (V) = 0.001
Quiet Time (sec) = 2
Sensitivity (A/V) = 0.01
Segment 1:
Ep = -0.322V
ip = 2.710e-3A
Ah = 3.412e-3C
Segment 2:
Ep = -0.610V
ip = -6.543e-3A
Ah = -9.534e-3C
Segment 3:
Ep = -0.317V
ip = 3.157e-3A
Ah = 3.898e-3C
Segment 4:
Ep = -0.610V
ip = -6.475e-3A
Ah = -9.392e-3C
Potential/V	Current/A	Time/s
Segment 1:
-0.900	-2.854e-3	1.667e-2
-0.899	-2.821e-3	3.333e-2
-0.898	-2.798e-3	5.000e-2
-0.897	-2.778e-3	6.667e-2
-0.896	-2.758e-3	8.333e-2
-0.895	-2.738e-3	1.000e-1
-0.894	-2.719e-3	1.167e-1
-0.893	-2.700e-3	1.333e-1
-0.892	-2.681e-3	1.500e-1
-0.891	-2.664e-3	1.667e-1
-0.890	-2.646e-3	1.833e-1
-0.889	-2.629e-3	2.000e-1
-0.888	-2.612e-3	2.167e-1
-0.887	-2.596e-3	2.333e-1
-0.886	-2.579e-3	2.500e-1
-0.885	-2.564e-3	2.667e-1
-0.884	-2.548e-3	2.833e-1
-0.883	-2.533e-3	3.000e-1
-0.882	-2.519e-3	3.167e-1
-0.881	-2.504e-3	3.333e-1
-0.880	-2.490e-3	3.500e-1
-0.879	-2.476e-3	3.667e-1
-0.878	-2.463e-3	3.833e-1
-0.877	-2.450e-3	4.000e-1
-0.876	-2.437e-3	4.167e-1
-0.875	-2.424e-3	4.333e-1
-0.874	-2.411e-3	4.500e-1
-0.873	-2.398e-3	4.667e-1
-0.872	-2.387e-3	4.833e-1
-0.871	-2.375e-3	5.000e-1
-0.870	-2.363e-3	5.167e-1
-0.869	-2.352e-3	5.333e-1
-0.868	-2.341e-3	5.500e-1
-0.867	-2.330e-3	5.667e-1
-0.866	-2.319e-3	5.833e-1
-0.865	-2.309e-3	6.000e-1
-0.864	-2.299e-3	6.167e-1
-0.863	-2.289e-3	6.333e-1
-0.862	-2.279e-3	6.500e-1
-0.861	-2.269e-3	6.667e-1
-0.860	-2.260e-3	6.833e-1
-0.859	-2.250e-3	7.000e-1
-0.858	-2.241e-3	7.167e-1
-0.857	-2.232e-3	7.333e-1
-0.856	-2.223e-3	7.500e-1
-0.855	-2.214e-3	7.667e-1
-0.854	-2.205e-3	7.833e-1
-0.853	-2.197e-3	8.000e-1
-0.852	-2.188e-3	8.167e-1
-0.851	-2.180e-3	8.333e-1
-0.850	-2.172e-3	8.500e-1
-0.849	-2.163e-3	8.667e-1
-0.848	-2.156e-3	8.833e-1
-0.847	-2.148e-3	9.000e-1
-0.846	-2.140e-3	9.167e-1
-0.845	-2.133e-3	9.333e-1
-0.844	-2.125e-3	9.500e-1
-0.843	-2.118e-3	9.667e-1
-0.842	-2.110e-3	9.833e-1
-0.841	-2.103e-3	1.000e+0
-0.840	-2.096e-3	1.017e+0
-0.839	-2.089e-3	1.033e+0
-0.838	-2.082e-3	1.050e+0
-0.837	-2.075e-3	1.067e+0
-0.836	-2.068e-3	1.083e+0
-0.835	-2.062e-3	1.100e+0
-0.834	-2.055e-3	1.117e+0
-0.833	-2.048e-3	1.133e+0
-0.832	-2.042e-3	1.150e+0
-0.831	-2.035e-3	1.167e+0
-0.830	-2.029e-3	1.183e+0
-0.829	-2.023e-3	1.200e+0
-0.828	-2.016e-3	1.217e+0
-0.827	-2.010e-3	1.233e+0
-0.826	-2.004e-3	1.250e+0
-0.825	-1.998e-3	1.267e+0
-0.824	-1.992e-3	1.283e+0
-0.823	-1.986e-3	1.300e+0
-0.822	-1.980e-3	1.317e+0
-0.821	-1.974e-3	1.333e+0
-0.820	-1.968e-3	1.350e+0
-0.819	-1.962e-3	1.367e+0
-0.818	-1.957e-3	1.383e+0
-0.817	-1.951e-3	1.400e+0
-0.816	-1.946e-3	1.417e+0
-0.815	-1.940e-3	1.433e+0
-0.814	-1.934e-3	1.450e+0
-0.813	-1.929e-3	1.467e+0
-0.812	-1.924e-3	1.483e+0
-0.811	-1.919e-3	1.500e+0
-0.810	-1.913e-3	1.517e+0
-0.809	-1.908e-3	1.533e+0
-0.808	-1.903e-3	1.550e+0
-0.807	-1.898e-3	1.567e+0
-0.806	-1.892e-3	1.583e+0
-0.805	-1.887e-3	1.600e+0
-0.804	-1.882e-3	1.617e+0
-0.803	-1.877e-3	1.633e+0
-0.802	-1.872e-3	1.650e+0
-0.801	-1.867e-3	1.667e+0
-0.800	-1.863e-3	1.683e+0
-0.799	-1.858e-3	1.700e+0
-0.798	-1.853e-3	1.717e+0
-0.797	-1.848e-3	1.733e+0
-0.796	-1.843e-3	1.750e+0
-0.795	-1.839e-3	1.767e+0
-0.794	-1.834e-3	1.783e+0
-0.793	-1.829e-3	1.800e+0
-0.792	-1.825e-3	1.817e+0
-0.791	-1.820e-3	1.833e+0
-0.790	-1.815e-3	1.850e+0
-0.789	-1.811e-3	1.867e+0
-0.788	-1.807e-3	1.883e+0
-0.787	-1.802e-3	1.900e+0
-0.786	-1.798e-3	1.917e+0
-0.785	-1.793e-3	1.933e+0
-0.784	-1.789e-3	1.950e+0
-0.783	-1.784e-3	1.967e+0
-0.782	-1.780e-3	1.983e+0
-0.781	-1.776e-3	2.000e+0
-0.780	-1.771e-3	2.017e+0
-0.779	-1.767e-3	2.033e+0
-0.778	-1.763e-3	2.050e+0
-0.777	-1.758e-3	2.067e+0
-0.776	-1.754e-3	2.083e+0
-0.775	-1.750e-3	2.100e+0
-0.774	-1.745e-3	2.117e+0
-0.773	-1.741e-3	2.133e+0
-0.772	-1.737e-3	2.150e+0
-0.771	-1.733e-3	2.167e+0
-0.770	-1.729e-3	2.183e+0
-0.769	-1.725e-3	2.200e+0
-0.768	-1.721e-3	2.217e+0
-0.767	-1.717e-3	2.233e+0
-0.766	-1.713e-3	2.250e+0
-0.765	-1.709e-3	2.267e+0
-0.764	-1.705e-3	2.283e+0
-0.763	-1.701e-3	2.300e+0
-0.762	-1.697e-3	2.317e+0
-0.761	-1.693e-3	2.333e+0
-0.760	-1.689e-3	2.350e+0
-0.759	-1.685e-3	2.367e+0
-0.758	-1.681e-3	2.383e+0
-0.757	-1.677e-3	2.400e+0
-0.756	-1.674e-3	2.417e+0
-0.755	-1.670e-3	2.433e+0
-0.754	-1.666e-3	2.450e+0
-0.753	-1.662e-3	2.467e+0
-0.752	-1.658e-3	2.483e+0
-0.751	-1.654e-3	2.500e+0
-0.750	-1.651e-3	2.517e+0
-0.749	-1.647e-3	2.533e+0
-0.748	-1.643e-3	2.550e+0
-0.747	-1.639e-3	2.567e+0
-0.746	-1.636e-3	2.583e+0
-0.745	-1.632e-3	2.600e+0
-0.744	-1.628e-3	2.617e+0
-0.743	-1.624e-3	2.633e+0
-0.742	-1.620e-3	2.650e+0
-0.741	-1.617e-3	2.667e+0
-0.740	-1.613e-3	2.683e+0
-0.739	-1.609e-3	2.700e+0
-0.738	-1.605e-3	2.717e+0
-0.737	-1.601e-3	2.733e+0
-0.736	-1.597e-3	2.750e+0
-0.735	-1.594e-3	2.767e+0
-0.734	-1.590e-3	2.783e+0
-0.733	-1.587e-3	2.800e+0
-0.732	-1.583e-3	2.817e+0
-0.731	-1.580e-3	2.833e+0
-0.730	-1.576e-3	2.850e+0
-0.729	-1.572e-3	2.867e+0
-0.728	-1.569e-3	2.883e+0
-0.727	-1.565e-3	2.900e+0
-0.726	-1.562e-3	2.917e+0
-0.725	-1.558e-3	2.933e+0
-0.724	-1.554e-3	2.950e+0
-0.723	-1.551e-3	2.967e+0
-0.722	-1.547e-3	2.983e+0
-0.721	-1.544e-3	3.000e+0
-0.720	-1.540e-3	3.017e+0
-0.719	-1.537e-3	3.033e+0
-0.718	-1.533e-3	3.050e+0
-0.717	-1.530e-3	3.067e+0
-0.716	-1.526e-3	3.083e+0
-0.715	-1.523e-3	3.100e+0
-0.714	-1.519e-3	3.117e+0
-0.713	-1.516e-3	3.133e+0
-0.712	-1.512e-3	3.150e+0
-0.711	-1.509e-3	3.167e+0
-0.710	-1.505e-3	3.183e+0
-0.709	-1.502e-3	3.200e+0
-0.708	-1.498e-3	3.217e+0
-0.707	-1.495e-3	3.233e+0
-0.706	-1.492e-3	3.250e+0
-0.705	-1.488e-3	3.267e+0
-0.704	-1.485e-3	3.283e+0
-0.703	-1.481e-3	3.300e+0
-0.702	-1.477e-3	3.317e+0
-0.701	-1.474e-3	3.333e+0
-0.700	-1.471e-3	3.350e+0
-0.699	-1.467e-3	3.367e+0
-0.698	-1.464e-3	3.383e+0
-0.697	-1.460e-3	3.400e+0
-0.696	-1.457e-3	3.417e+0
-0.695	-1.454e-3	3.433e+0
-0.694	-1.450e-3	3.450e+0
-0.693	-1.447e-3	3.467e+0
-0.692	-1.443e-3	3.483e+0
-0.691	-1.440e-3	3.500e+0
-0.690	-1.437e-3	3.517e+0
-0.689	-1.433e-3	3.533e+0
-0.688	-1.430e-3	3.550e+0
-0.687	-1.426e-3	3.567e+0
-0.686	-1.423e-3	3.583e+0
-0.685	-1.420e-3	3.600e+0
-0.684	-1.416e-3	3.617e+0
-0.683	-1.413e-3	3.633e+0
-0.682	-1.410e-3	3.650e+0
-0.681	-1.406e-3	3.667e+0
-0.680	-1.403e-3	3.683e+0
-0.679	-1.399e-3	3.700e+0
-0.678	-1.396e-3	3.717e+0
-0.677	-1.393e-3	3.733e+0
-0.676	-1.389e-3	3.750e+0
-0.675	-1.386e-3	3.767e+0
-0.674	-1.383e-3	3.783e+0
-0.673	-1.379e-3	3.800e+0
-0.672	-1.376e-3	3.817e+0
-0.671	-1.373e-3	3.833e+0
-0.670	-1.369e-3	3.850e+0
-0.669	-1.366e-3	3.867e+0
-0.668	-1.363e-3	3.883e+0
-0.667	-1.359e-3	3.900e+0
-0.666	-1.356e-3	3.917e+0
-0.665	-1.352e-3	3.933e+0
-0.664	-1.349e-3	3.950e+0
-0.663	-1.346e-3	3.967e+0
-0.662	-1.342e-3	3.983e+0
-0.661	-1.339e-3	4.000e+0
-0.660	-1.336e-3	4.017e+0
-0.659	-1.332e-3	4.033e+0
-0.658	-1.329e-3	4.050e+0
-0.657	-1.326e-3	4.067e+0
-0.656	-1.323e-3	4.083e+0
-0.655	-1.319e-3	4.100e+0
-0.654	-1.315e-3	4.117e+0
-0.653	-1.312e-3	4.133e+0
-0.652	-1.309e-3	4.150e+0
-0.651	-1.305e-3	4.167e+0
-0.650	-1.302e-3	4.183e+0
-0.649	-1.298e-3	4.200e+0
-0.648	-1.295e-3	4.217e+0
-0.647	-1.292e-3	4.233e+0
-0.646	-1.288e-3	4.250e+0
-0.645	-1.285e-3	4.267e+0
-0.644	-1.282e-3	4.283e+0
-0.643	-1.278e-3	4.300e+0
-0.642	-1.275e-3	4.317e+0
-0.641	-1.271e-3	4.333e+0
-0.640	-1.268e-3	4.350e+0
-0.639	-1.264e-3	4.367e+0
-0.638	-1.261e-3	4.383e+0
-0.637	-1.258e-3	4.400e+0
-0.636	-1.254e-3	4.417e+0
-0.635	-1.251e-3	4.433e+0
-0.634	-1.247e-3	4.450e+0
-0.633	-1.243e-3	4.467e+0
-0.632	-1.240e-3	4.483e+0
-0.631	-1.237e-3	4.500e+0
-0.630	-1.233e-3	4.517e+0
-0.629	-1.229e-3	4.533e+0
-0.628	-1.226e-3	4.550e+0
-0.627	-1.222e-3	4.567e+0
-0.626	-1.219e-3	4.583e+0
-0.625	-1.215e-3	4.600e+0
-0.624	-1.212e-3	4.617e+0
-0.623	-1.209e-3	4.633e+0
-0.622	-1.206e-3	4.650e+0
-0.621	-1.202e-3	4.667e+0
-0.620	-1.199e-3	4.683e+0
-0.619	-1.195e-3	4.700e+0
-0.618	-1.192e-3	4.717e+0
-0.617	-1.188e-3	4.733e+0
-0.616	-1.184e-3	4.750e+0
-0.615	-1.180e-3	4.767e+0
-0.614	-1.176e-3	4.783e+0
-0.613	-1.173e-3	4.800e+0
-0.612	-1.169e-3	4.817e+0
-0.611	-1.165e-3	4.833e+0
-0.610	-1.161e-3	4.850e+0
-0.609	-1.157e-3	4.867e+0
-0.608	-1.154e-3	4.883e+0
-0.607	-1.150e-3	4.900e+0
-0.606	-1.146e-3	4.917e+0
-0.605	-1.143e-3	4.933e+0
-0.604	-1.138e-3	4.950e+0
-0.603	-1.135e-3	4.967e+0
-0.602	-1.131e-3	4.983e+0
-0.601	-1.127e-3	5.000e+0
-0.600	-1.123e-3	5.017e+0
-0.599	-1.119e-3	5.033e+0
-0.598	-1.115e-3	5.050e+0
-0.597	-1.112e-3	5.067e+0
-0.596	-1.107e-3	5.083e+0
-0.595	-1.104e-3	5.100e+0
-0.594	-1.100e-3	5.117e+0
-0.593	-1.096e-3	5.133e+0
-0.592	-1.092e-3	5.150e+0
-0.591	-1.088e-3	5.167e+0
-0.590	-1.084e-3	5.183e+0
-0.589	-1.080e-3	5.200e+0
-0.588	-1.076e-3	5.217e+0
-0.587	-1.072e-3	5.233e+0
-0.586	-1.068e-3	5.250e+0
-0.585	-1.064e-3	5.267e+0
-0.584	-1.060e-3	5.283e+0
-0.583	-1.056e-3	5.300e+0
-0.582	-1.051e-3	5.317e+0
-0.581	-1.047e-3	5.333e+0
-0.580	-1.043e-3	5.350e+0
-0.579	-1.039e-3	5.367e+0
-0.578	-1.035e-3	5.383e+0
-0.577	-1.031e-3	5.400e+0
-0.576	-1.027e-3	5.417e+0
-0.575	-1.023e-3	5.433e+0
-0.574	-1.019e-3	5.450e+0
-0.573	-1.015e-3	5.467e+0
-0.572	-1.011e-3	5.483e+0
-0.571	-1.007e-3	5.500e+0
-0.570	-1.002e-3	5.517e+0
-0.569	-9.981e-4	5.533e+0
-0.568	-9.942e-4	5.550e+0
-0.567	-9.899e-4	5.567e+0
-0.566	-9.855e-4	5.583e+0
-0.565	-9.816e-4	5.600e+0
-0.564	-9.771e-4	5.617e+0
-0.563	-9.728e-4	5.633e+0
-0.562	-9.685e-4	5.650e+0
-0.561	-9.640e-4	5.667e+0
-0.560	-9.603e-4	5.683e+0
-0.559	-9.557e-4	5.700e+0
-0.558	-9.514e-4	5.717e+0
-0.557	-9.470e-4	5.733e+0
-0.556	-9.425e-4	5.750e+0
-0.555	-9.382e-4	5.767e+0
-0.554	-9.342e-4	5.783e+0
-0.553	-9.294e-4	5.800e+0
-0.552	-9.253e-4	5.817e+0
-0.551	-9.208e-4	5.833e+0
-0.550	-9.164e-4	5.850e+0
-0.549	-9.121e-4	5.867e+0
-0.548	-9.076e-4	5.883e+0
-0.547	-9.034e-4	5.900e+0
-0.546	-8.988e-4	5.917e+0
-0.545	-8.942e-4	5.933e+0
-0.544	-8.899e-4	5.950e+0
-0.543	-8.854e-4	5.967e+0
-0.542	-8.807e-4	5.983e+0
-0.541	-8.765e-4	6.000e+0
-0.540	-8.717e-4	6.017e+0
-0.539	-8.674e-4	6.033e+0
-0.538	-8.629e-4	6.050e+0
-0.537	-8.578e-4	6.067e+0
-0.536	-8.536e-4	6.083e+0
-0.535	-8.487e-4	6.100e+0
-0.534	-8.443e-4	6.117e+0
-0.533	-8.398e-4	6.133e+0
-0.532	-8.349e-4	6.150e+0
-0.531	-8.300e-4	6.167e+0
-0.530	-8.249e-4	6.183e+0
-0.529	-8.198e-4	6.200e+0
-0.528	-8.156e-4	6.217e+0
-0.527	-8.107e-4	6.233e+0
-0.526	-8.059e-4	6.250e+0
-0.525	-8.013e-4	6.267e+0
-0.524	-7.961e-4	6.283e+0
-0.523	-7.916e-4	6.300e+0
-0.522	-7.870e-4	6.317e+0
-0.521	-7.820e-4	6.333e+0
-0.520	-7.774e-4	6.350e+0
-0.519	-7.724e-4	6.367e+0
-0.518	-7.673e-4	6.383e+0
-0.517	-7.628e-4	6.400e+0
-0.516	-7.576e-4	6.417e+0
-0.515	-7.526e-4	6.433e+0
-0.514	-7.479e-4	6.450e+0
-0.513	-7.426e-4	6.467e+0
-0.512	-7.373e-4	6.483e+0
-0.511	-7.324e-4	6.500e+0
-0.510	-7.271e-4	6.517e+0
-0.509	-7.223e-4	6.533e+0
-0.508	-7.171e-4	6.550e+0
-0.507	-7.118e-4	6.567e+0
-0.506	-7.065e-4	6.583e+0
-0.505	-7.010e-4	6.600e+0
-0.504	-6.962e-4	6.617e+0
-0.503	-6.910e-4	6.633e+0
-0.502	-6.855e-4	6.650e+0
-0.501	-6.802e-4	6.667e+0
-0.500	-6.745e-4	6.683e+0
-0.499	-6.694e-4	6.700e+0
-0.498	-6.637e-4	6.717e+0
-0.497	-6.576e-4	6.733e+0
-0.496	-6.523e-4	6.750e+0
-0.495	-6.463e-4	6.767e+0
-0.494	-6.406e-4	6.783e+0
-0.493	-6.347e-4	6.800e+0
-0.492	-6.286e-4	6.817e+0
-0.491	-6.227e-4	6.833e+0
-0.490	-6.165e-4	6.850e+0
-0.489	-6.100e-4	6.867e+0
-0.488	-6.042e-4	6.883e+0
-0.487	-5.978e-4	6.900e+0
-0.486	-5.913e-4	6.917e+0
-0.485	-5.846e-4	6.933e+0
-0.484	-5.777e-4	6.950e+0
-0.483	-5.714e-4	6.967e+0
-0.482	-5.646e-4	6.983e+0
-0.481	-5.572e-4	7.000e+0
-0.480	-5.505e-4	7.017e+0
-0.479	-5.431e-4	7.033e+0
-0.478	-5.355e-4	7.050e+0
-0.477	-5.282e-4	7.067e+0
-0.476	-5.204e-4	7.083e+0
-0.475	-5.127e-4	7.100e+0
-0.474	-5.049e-4	7.117e+0
-0.473	-4.967e-4	7.133e+0
-0.472	-4.886e-4	7.150e+0
-0.471	-4.800e-4	7.167e+0
-0.470	-4.714e-4	7.183e+0
-0.469	-4.628e-4	7.200e+0
-0.468	-4.536e-4	7.217e+0
-0.467	-4.444e-4	7.233e+0
-0.466	-4.351e-4	7.250e+0
-0.465	-4.251e-4	7.267e+0
-0.464	-4.160e-4	7.283e+0
-0.463	-4.058e-4	7.300e+0
-0.462	-3.955e-4	7.317e+0
-0.461	-3.852e-4	7.333e+0
-0.460	-3.741e-4	7.350e+0
-0.459	-3.634e-4	7.367e+0
-0.458	-3.523e-4	7.383e+0
-0.457	-3.406e-4	7.400e+0
-0.456	-3.293e-4	7.417e+0
-0.455	-3.169e-4	7.433e+0
-0.454	-3.045e-4	7.450e+0
-0.453	-2.922e-4	7.467e+0
-0.452	-2.793e-4	7.483e+0
-0.451	-2.665e-4	7.500e+0
-0.450	-2.531e-4	7.517e+0
-0.449	-2.391e-4	7.533e+0
-0.448	-2.256e-4	7.550e+0
-0.447	-2.107e-4	7.567e+0
-0.446	-1.960e-4	7.583e+0
-0.445	-1.813e-4	7.600e+0
-0.444	-1.655e-4	7.617e+0
-0.443	-1.500e-4	7.633e+0
-0.442	-1.339e-4	7.650e+0
-0.441	-1.171e-4	7.667e+0
-0.440	-1.007e-4	7.683e+0
-0.439	-8.318e-5	7.700e+0
-0.438	-6.537e-5	7.717e+0
-0.437	-4.735e-5	7.733e+0
-0.436	-2.801e-5	7.750e+0
-0.435	-9.332e-6	7.767e+0
-0.434	9.996e-6	7.783e+0
-0.433	2.985e-5	7.800e+0
-0.432	4.919e-5	7.817e+0
-0.431	7.001e-5	7.833e+0
-0.430	9.045e-5	7.850e+0
-0.429	1.119e-4	7.867e+0
-0.428	1.336e-4	7.883e+0
-0.427	1.555e-4	7.900e+0
-0.426	1.775e-4	7.917e+0
-0.425	2.004e-4	7.933e+0
-0.424	2.233e-4	7.950e+0
-0.423	2.471e-4	7.967e+0
-0.422	2.711e-4	7.983e+0
-0.421	2.950e-4	8.000e+0
-0.420	3.198e-4	8.017e+0
-0.419	3.447e-4	8.033e+0
-0.418	3.687e-4	8.050e+0
-0.417	3.942e-4	8.067e+0
-0.416	4.202e-4	8.083e+0
-0.415	4.468e-4	8.100e+0
-0.414	4.736e-4	8.117e+0
-0.413	5.005e-4	8.133e+0
-0.412	5.283e-4	8.150e+0
-0.411	5.558e-4	8.167e+0
-0.410	5.849e-4	8.183e+0
-0.409	6.140e-4	8.200e+0
-0.408	6.425e-4	8.217e+0
-0.407	6.716e-4	8.233e+0
-0.406	7.010e-4	8.250e+0
-0.405	7.306e-4	8.267e+0
-0.404	7.616e-4	8.283e+0
-0.403	7.916e-4	8.300e+0
-0.402	8.220e-4	8.317e+0
-0.401	8.528e-4	8.333e+0
-0.400	8.829e-4	8.350e+0
-0.399	9.141e-4	8.367e+0
-0.398	9.451e-4	8.383e+0
-0.397	9.761e-4	8.400e+0
-0.396	1.008e-3	8.417e+0
-0.395	1.039e-3	8.433e+0
-0.394	1.071e-3	8.450e+0
-0.393	1.103e-3	8.467e+0
-0.392	1.134e-3	8.483e+0
-0.391	1.167e-3	8.500e+0
-0.390	1.199e-3	8.517e+0
-0.389	1.231e-3	8.533e+0
-0.388	1.262e-3	8.550e+0
-0.387	1.294e-3	8.567e+0
-0.386	1.326e-3	8.583e+0
-0.385	1.358e-3	8.600e+0
-0.384	1.389e-3	8.617e+0
-0.383	1.421e-3	8.633e+0
-0.382	1.453e-3	8.650e+0
-0.381	1.484e-3	8.667e+0
-0.380	1.515e-3	8.683e+0
-0.379	1.547e-3	8.700e+0
-0.378	1.578e-3	8.717e+0
-0.377	1.609e-3	8.733e+0
-0.376	1.639e-3	8.750e+0
-0.375	1.669e-3	8.767e+0
-0.374	1.699e-3	8.783e+0
-0.373	1.729e-3	8.800e+0
-0.372	1.758e-3	8.817e+0
-0.371	1.787e-3	8.833e+0
-0.370	1.816e-3	8.850e+0
-0.369	1.845e-3	8.867e+0
-0.368	1.873e-3	8.883e+0
-0.367	1.901e-3	8.900e+0
-0.366	1.928e-3	8.917e+0
-0.365	1.954e-3	8.933e+0
-0.364	1.982e-3	8.950e+0
-0.363	2.009e-3	8.967e+0
-0.362	2.035e-3	8.983e+0
-0.361	2.062e-3	9.000e+0
-0.360	2.087e-3	9.017e+0
-0.359	2.113e-3	9.033e+0
-0.358	2.138e-3	9.050e+0
-0.357	2.163e-3	9.067e+0
-0.356	2.188e-3	9.083e+0
-0.355	2.212e-3	9.100e+0
-0.354	2.237e-3	9.117e+0
-0.353	2.261e-3	9.133e+0
-0.352	2.284e-3	9.150e+0
-0.351	2.308e-3	9.167e+0
-0.350	2.332e-3	9.183e+0
-0.349	2.354e-3	9.200e+0
-0.348	2.377e-3	9.217e+0
-0.347	2.399e-3	9.233e+0
-0.346	2.420e-3	9.250e+0
-0.345	2.441e-3	9.267e+0
-0.344	2.461e-3	9.283e+0
-0.343	2.482e-3	9.300e+0
-0.342	2.502e-3	9.317e+0
-0.341	2.521e-3	9.333e+0
-0.340	2.540e-3	9.350e+0
-0.339	2.558e-3	9.367e+0
-0.338	2.576e-3	9.383e+0
-0.337	2.593e-3	9.400e+0
-0.336	2.609e-3	9.417e+0
-0.335	2.625e-3	9.433e+0
-0.334	2.640e-3	9.450e+0
-0.333	2.654e-3	9.467e+0
-0.332	2.668e-3	9.483e+0
-0.331	2.680e-3	9.500e+0
-0.330	2.691e-3	9.517e+0
-0.329	2.702e-3	9.533e+0
-0.328	2.711e-3	9.550e+0
-0.327	2.719e-3	9.567e+0
-0.326	2.725e-3	9.583e+0
-0.325	2.731e-3	9.600e+0
-0.324	2.735e-3	9.617e+0
-0.323	2.737e-3	9.633e+0
-0.322	2.739e-3	9.650e+0
-0.321	2.739e-3	9.667e+0
-0.320	2.736e-3	9.683e+0
-0.319	2.733e-3	9.700e+0
-0.318	2.727e-3	9.717e+0
-0.317	2.720e-3	9.733e+0
-0.316	2.712e-3	9.750e+0
-0.315	2.701e-3	9.767e+0
-0.314	2.690e-3	9.783e+0
-0.313	2.676e-3	9.800e+0
-0.312	2.660e-3	9.817e+0
-0.311	2.643e-3	9.833e+0
-0.310	2.624e-3	9.850e+0
-0.309	2.603e-3	9.867e+0
-0.308	2.580e-3	9.883e+0
-0.307	2.557e-3	9.900e+0
-0.306	2.531e-3	9.917e+0
-0.305	2.504e-3	9.933e+0
-0.304	2.474e-3	9.950e+0
-0.303	2.444e-3	9.967e+0
-0.302	2.412e-3	9.983e+0
-0.301	2.379e-3	1.000e+1
-0.300	2.345e-3	1.002e+1
-0.299	2.308e-3	1.003e+1
-0.298	2.271e-3	1.005e+1
-0.297	2.234e-3	1.007e+1
-0.296	2.196e-3	1.008e+1
-0.295	2.157e-3	1.010e+1
-0.294	2.118e-3	1.012e+1
-0.293	2.078e-3	1.013e+1
-0.292	2.039e-3	1.015e+1
-0.291	1.999e-3	1.017e+1
-0.290	1.959e-3	1.018e+1
-0.289	1.921e-3	1.020e+1
-0.288	1.883e-3	1.022e+1
-0.287	1.845e-3	1.023e+1
-0.286	1.808e-3	1.025e+1
-0.285	1.771e-3	1.027e+1
-0.284	1.736e-3	1.028e+1
-0.283	1.701e-3	1.030e+1
-0.282	1.668e-3	1.032e+1
-0.281	1.636e-3	1.033e+1
-0.280	1.606e-3	1.035e+1
-0.279	1.576e-3	1.037e+1
-0.278	1.549e-3	1.038e+1
-0.277	1.521e-3	1.040e+1
-0.276	1.496e-3	1.042e+1
-0.275	1.472e-3	1.043e+1
-0.274	1.449e-3	1.045e+1
-0.273	1.428e-3	1.047e+1
-0.272	1.407e-3	1.048e+1
-0.271	1.388e-3	1.050e+1
-0.270	1.371e-3	1.052e+1
-0.269	1.353e-3	1.053e+1
-0.268	1.338e-3	1.055e+1
-0.267	1.323e-3	1.057e+1
-0.266	1.309e-3	1.058e+1
-0.265	1.297e-3	1.060e+1
-0.264	1.285e-3	1.062e+1
-0.263	1.273e-3	1.063e+1
-0.262	1.263e-3	1.065e+1
-0.261	1.254e-3	1.067e+1
-0.260	1.245e-3	1.068e+1
-0.259	1.237e-3	1.070e+1
-0.258	1.230e-3	1.072e+1
-0.257	1.223e-3	1.073e+1
-0.256	1.217e-3	1.075e+1
-0.255	1.212e-3	1.077e+1
-0.254	1.208e-3	1.078e+1
-0.253	1.204e-3	1.080e+1
-0.252	1.201e-3	1.082e+1
-0.251	1.198e-3	1.083e+1
-0.250	1.196e-3	1.085e+1
-0.249	1.195e-3	1.087e+1
-0.248	1.194e-3	1.088e+1
-0.247	1.193e-3	1.090e+1
-0.246	1.193e-3	1.092e+1
-0.245	1.194e-3	1.093e+1
-0.244	1.195e-3	1.095e+1
-0.243	1.197e-3	1.097e+1
-0.242	1.199e-3	1.098e+1
-0.241	1.202e-3	1.100e+1
-0.240	1.205e-3	1.102e+1
-0.239	1.209e-3	1.103e+1
-0.238	1.213e-3	1.105e+1
-0.237	1.218e-3	1.107e+1
-0.236	1.223e-3	1.108e+1
-0.235	1.229e-3	1.110e+1
-0.234	1.235e-3	1.112e+1
-0.233	1.242e-3	1.113e+1
-0.232	1.249e-3	1.115e+1
-0.231	1.257e-3	1.117e+1
-0.230	1.265e-3	1.118e+1
-0.229	1.273e-3	1.120e+1
-0.228	1.282e-3	1.122e+1
-0.227	1.292e-3	1.123e+1
-0.226	1.301e-3	1.125e+1
-0.225	1.312e-3	1.127e+1
-0.224	1.323e-3	1.128e+1
-0.223	1.334e-3	1.130e+1
-0.222	1.346e-3	1.132e+1
-0.221	1.358e-3	1.133e+1
-0.220	1.371e-3	1.135e+1
-0.219	1.385e-3	1.137e+1
-0.218	1.399e-3	1.138e+1
-0.217	1.413e-3	1.140e+1
-0.216	1.428e-3	1.142e+1
-0.215	1.444e-3	1.143e+1
-0.214	1.460e-3	1.145e+1
-0.213	1.476e-3	1.147e+1
-0.212	1.494e-3	1.148e+1
-0.211	1.512e-3	1.150e+1
-0.210	1.530e-3	1.152e+1
-0.209	1.550e-3	1.153e+1
-0.208	1.570e-3	1.155e+1
-0.207	1.590e-3	1.157e+1
-0.206	1.611e-3	1.158e+1
-0.205	1.633e-3	1.160e+1
-0.204	1.655e-3	1.162e+1
-0.203	1.678e-3	1.163e+1
-0.202	1.701e-3	1.165e+1
-0.201	1.725e-3	1.167e+1
-0.200	1.750e-3	1.168e+1
-0.199	1.775e-3	1.170e+1
-0.198	1.801e-3	1.172e+1
-0.197	1.828e-3	1.173e+1
-0.196	1.856e-3	1.175e+1
-0.195	1.883e-3	1.177e+1
-0.194	1.912e-3	1.178e+1
-0.193	1.940e-3	1.180e+1
-0.192	1.969e-3	1.182e+1
-0.191	2.000e-3	1.183e+1
-0.190	2.031e-3	1.185e+1
-0.189	2.063e-3	1.187e+1
-0.188	2.096e-3	1.188e+1
-0.187	2.128e-3	1.190e+1
-0.186	2.162e-3	1.192e+1
-0.185	2.197e-3	1.193e+1
-0.184	2.232e-3	1.195e+1
-0.183	2.267e-3	1.197e+1
-0.182	2.304e-3	1.198e+1
-0.181	2.341e-3	1.200e+1
-0.180	2.378e-3	1.202e+1
-0.179	2.416e-3	1.203e+1
-0.178	2.454e-3	1.205e+1
-0.177	2.493e-3	1.207e+1
-0.176	2.532e-3	1.208e+1
-0.175	2.572e-3	1.210e+1
-0.174	2.612e-3	1.212e+1
-0.173	2.653e-3	1.213e+1
-0.172	2.695e-3	1.215e+1
-0.171	2.736e-3	1.217e+1
-0.170	2.778e-3	1.218e+1
-0.169	2.821e-3	1.220e+1
-0.168	2.863e-3	1.222e+1
-0.167	2.906e-3	1.223e+1
-0.166	2.950e-3	1.225e+1
-0.165	2.993e-3	1.227e+1
-0.164	3.037e-3	1.228e+1
-0.163	3.081e-3	1.230e+1
-0.162	3.127e-3	1.232e+1
-0.161	3.172e-3	1.233e+1
-0.160	3.217e-3	1.235e+1
-0.159	3.262e-3	1.237e+1
-0.158	3.307e-3	1.238e+1
-0.157	3.352e-3	1.240e+1
-0.156	3.398e-3	1.242e+1
-0.155	3.443e-3	1.243e+1
-0.154	3.489e-3	1.245e+1
-0.153	3.533e-3	1.247e+1
-0.152	3.579e-3	1.248e+1
-0.151	3.625e-3	1.250e+1
-0.150	3.671e-3	1.252e+1
-0.149	3.716e-3	1.253e+1
-0.148	3.762e-3	1.255e+1
-0.147	3.808e-3	1.257e+1
-0.146	3.853e-3	1.258e+1
-0.145	3.899e-3	1.260e+1
-0.144	3.945e-3	1.262e+1
-0.143	3.990e-3	1.263e+1
-0.142	4.035e-3	1.265e+1
-0.141	4.079e-3	1.267e+1
-0.140	4.124e-3	1.268e+1
-0.139	4.168e-3	1.270e+1
-0.138	4.212e-3	1.272e+1
-0.137	4.255e-3	1.273e+1
-0.136	4.298e-3	1.275e+1
-0.135	4.341e-3	1.277e+1
-0.134	4.384e-3	1.278e+1
-0.133	4.426e-3	1.280e+1
-0.132	4.467e-3	1.282e+1
-0.131	4.508e-3	1.283e+1
-0.130	4.548e-3	1.285e+1
-0.129	4.588e-3	1.287e+1
-0.128	4.627e-3	1.288e+1
-0.127	4.667e-3	1.290e+1
-0.126	4.706e-3	1.292e+1
-0.125	4.743e-3	1.293e+1
-0.124	4.780e-3	1.295e+1
-0.123	4.816e-3	1.297e+1
-0.122	4.852e-3	1.298e+1
-0.121	4.886e-3	1.300e+1
-0.120	4.920e-3	1.302e+1
-0.119	4.953e-3	1.303e+1
-0.118	4.985e-3	1.305e+1
-0.117	5.016e-3	1.307e+1
-0.116	5.047e-3	1.308e+1
-0.115	5.076e-3	1.310e+1
-0.114	5.103e-3	1.312e+1
-0.113	5.131e-3	1.313e+1
-0.112	5.157e-3	1.315e+1
-0.111	5.182e-3	1.317e+1
-0.110	5.206e-3	1.318e+1
-0.109	5.230e-3	1.320e+1
-0.108	5.252e-3	1.322e+1
-0.107	5.272e-3	1.323e+1
-0.106	5.292e-3	1.325e+1
-0.105	5.310e-3	1.327e+1
-0.104	5.327e-3	1.328e+1
-0.103	5.344e-3	1.330e+1
-0.102	5.359e-3	1.332e+1
-0.101	5.373e-3	1.333e+1
-0.100	5.385e-3	1.335e+1
-0.099	5.396e-3	1.337e+1
-0.098	5.406e-3	1.338e+1
-0.097	5.415e-3	1.340e+1
-0.096	5.423e-3	1.342e+1
-0.095	5.430e-3	1.343e+1
-0.094	5.435e-3	1.345e+1
-0.093	5.440e-3	1.347e+1
-0.092	5.443e-3	1.348e+1
-0.091	5.446e-3	1.350e+1
-0.090	5.447e-3	1.352e+1
-0.089	5.449e-3	1.353e+1
-0.088	5.448e-3	1.355e+1
-0.087	5.448e-3	1.357e+1
-0.086	5.447e-3	1.358e+1
-0.085	5.445e-3	1.360e+1
-0.084	5.442e-3	1.362e+1
-0.083	5.439e-3	1.363e+1
-0.082	5.435e-3	1.365e+1
-0.081	5.431e-3	1.367e+1
-0.080	5.426e-3	1.368e+1
-0.079	5.421e-3	1.370e+1
-0.078	5.416e-3	1.372e+1
-0.077	5.410e-3	1.373e+1
-0.076	5.405e-3	1.375e+1
-0.075	5.398e-3	1.377e+1
-0.074	5.392e-3	1.378e+1
-0.073	5.386e-3	1.380e+1
-0.072	5.379e-3	1.382e+1
-0.071	5.373e-3	1.383e+1
-0.070	5.366e-3	1.385e+1
-0.069	5.359e-3	1.387e+1
-0.068	5.353e-3	1.388e+1
-0.067	5.345e-3	1.390e+1
-0.066	5.339e-3	1.392e+1
-0.065	5.332e-3	1.393e+1
-0.064	5.325e-3	1.395e+1
-0.063	5.318e-3	1.397e+1
-0.062	5.312e-3	1.398e+1
-0.061	5.305e-3	1.400e+1
-0.060	5.299e-3	1.402e+1
-0.059	5.292e-3	1.403e+1
-0.058	5.286e-3	1.405e+1
-0.057	5.281e-3	1.407e+1
-0.056	5.275e-3	1.408e+1
-0.055	5.269e-3	1.410e+1
-0.054	5.263e-3	1.412e+1
-0.053	5.258e-3	1.413e+1
-0.052	5.253e-3	1.415e+1
-0.051	5.247e-3	1.417e+1
-0.050	5.242e-3	1.418e+1
-0.049	5.236e-3	1.420e+1
-0.048	5.231e-3	1.422e+1
-0.047	5.226e-3	1.423e+1
-0.046	5.221e-3	1.425e+1
-0.045	5.216e-3	1.427e+1
-0.044	5.212e-3	1.428e+1
-0.043	5.207e-3	1.430e+1
-0.042	5.202e-3	1.432e+1
-0.041	5.197e-3	1.433e+1
-0.040	5.192e-3	1.435e+1
-0.039	5.187e-3	1.437e+1
-0.038	5.183e-3	1.438e+1
-0.037	5.178e-3	1.440e+1
-0.036	5.173e-3	1.442e+1
-0.035	5.168e-3	1.443e+1
-0.034	5.163e-3	1.445e+1
-0.033	5.158e-3	1.447e+1
-0.032	5.152e-3	1.448e+1
-0.031	5.147e-3	1.450e+1
-0.030	5.142e-3	1.452e+1
-0.029	5.136e-3	1.453e+1
-0.028	5.130e-3	1.455e+1
-0.027	5.124e-3	1.457e+1
-0.026	5.118e-3	1.458e+1
-0.025	5.112e-3	1.460e+1
-0.024	5.105e-3	1.462e+1
-0.023	5.099e-3	1.463e+1
-0.022	5.092e-3	1.465e+1
-0.021	5.085e-3	1.467e+1
-0.020	5.079e-3	1.468e+1
-0.019	5.071e-3	1.470e+1
-0.018	5.064e-3	1.472e+1
-0.017	5.056e-3	1.473e+1
-0.016	5.047e-3	1.475e+1
-0.015	5.039e-3	1.477e+1
-0.014	5.030e-3	1.478e+1
-0.013	5.022e-3	1.480e+1
-0.012	5.013e-3	1.482e+1
-0.011	5.003e-3	1.483e+1
-0.010	4.994e-3	1.485e+1
-0.009	4.985e-3	1.487e+1
-0.008	4.975e-3	1.488e+1
-0.007	4.965e-3	1.490e+1
-0.006	4.955e-3	1.492e+1
-0.005	4.945e-3	1.493e+1
-0.004	4.935e-3	1.495e+1
-0.003	4.924e-3	1.497e+1
-0.002	4.914e-3	1.498e+1
-0.001	4.904e-3	1.500e+1
-0.000	4.894e-3	1.502e+1
0.001	4.884e-3	1.503e+1
0.002	4.874e-3	1.505e+1
0.003	4.863e-3	1.507e+1
0.004	4.853e-3	1.508e+1
0.005	4.842e-3	1.510e+1
0.006	4.832e-3	1.512e+1
0.007	4.822e-3	1.513e+1
0.008	4.812e-3	1.515e+1
0.009	4.802e-3	1.517e+1
0.010	4.792e-3	1.518e+1
0.011	4.783e-3	1.520e+1
0.012	4.773e-3	1.522e+1
0.013	4.764e-3	1.523e+1
0.014	4.756e-3	1.525e+1
0.015	4.747e-3	1.527e+1
0.016	4.738e-3	1.528e+1
0.017	4.730e-3	1.530e+1
0.018	4.723e-3	1.532e+1
0.019	4.715e-3	1.533e+1
0.020	4.708e-3	1.535e+1
0.021	4.701e-3	1.537e+1
0.022	4.694e-3	1.538e+1
0.023	4.688e-3	1.540e+1
0.024	4.681e-3	1.542e+1
0.025	4.675e-3	1.543e+1
0.026	4.670e-3	1.545e+1
0.027	4.665e-3	1.547e+1
0.028	4.660e-3	1.548e+1
0.029	4.655e-3	1.550e+1
0.030	4.651e-3	1.552e+1
0.031	4.647e-3	1.553e+1
0.032	4.644e-3	1.555e+1
0.033	4.640e-3	1.557e+1
0.034	4.637e-3	1.558e+1
0.035	4.634e-3	1.560e+1
0.036	4.632e-3	1.562e+1
0.037	4.629e-3	1.563e+1
0.038	4.627e-3	1.565e+1
0.039	4.625e-3	1.567e+1
0.040	4.623e-3	1.568e+1
0.041	4.622e-3	1.570e+1
0.042	4.621e-3	1.572e+1
0.043	4.620e-3	1.573e+1
0.044	4.618e-3	1.575e+1
0.045	4.617e-3	1.577e+1
0.046	4.616e-3	1.578e+1
0.047	4.615e-3	1.580e+1
0.048	4.614e-3	1.582e+1
0.049	4.614e-3	1.583e+1
0.050	4.613e-3	1.585e+1
0.051	4.612e-3	1.587e+1
0.052	4.612e-3	1.588e+1
0.053	4.612e-3	1.590e+1
0.054	4.612e-3	1.592e+1
0.055	4.612e-3	1.593e+1
0.056	4.612e-3	1.595e+1
0.057	4.612e-3	1.597e+1
0.058	4.612e-3	1.598e+1
0.059	4.612e-3	1.600e+1
0.060	4.612e-3	1.602e+1
0.061	4.613e-3	1.603e+1
0.062	4.613e-3	1.605e+1
0.063	4.614e-3	1.607e+1
0.064	4.614e-3	1.608e+1
0.065	4.614e-3	1.610e+1
0.066	4.615e-3	1.612e+1
0.067	4.615e-3	1.613e+1
0.068	4.616e-3	1.615e+1
0.069	4.617e-3	1.617e+1
0.070	4.617e-3	1.618e+1
0.071	4.618e-3	1.620e+1
0.072	4.619e-3	1.622e+1
0.073	4.620e-3	1.623e+1
0.074	4.620e-3	1.625e+1
0.075	4.621e-3	1.627e+1
0.076	4.622e-3	1.628e+1
0.077	4.623e-3	1.630e+1
0.078	4.624e-3	1.632e+1
0.079	4.625e-3	1.633e+1
0.080	4.625e-3	1.635e+1
0.081	4.626e-3	1.637e+1
0.082	4.628e-3	1.638e+1
0.083	4.629e-3	1.640e+1
0.084	4.630e-3	1.642e+1
0.085	4.631e-3	1.643e+1
0.086	4.632e-3	1.645e+1
0.087	4.633e-3	1.647e+1
0.088	4.634e-3	1.648e+1
0.089	4.636e-3	1.650e+1
0.090	4.637e-3	1.652e+1
0.091	4.638e-3	1.653e+1
0.092	4.639e-3	1.655e+1
0.093	4.640e-3	1.657e+1
0.094	4.642e-3	1.658e+1
0.095	4.643e-3	1.660e+1
0.096	4.644e-3	1.662e+1
0.097	4.646e-3	1.663e+1
0.098	4.648e-3	1.665e+1
0.099	4.648e-3	1.667e+1
0.100	4.650e-3	1.668e+1
0.101	4.651e-3	1.670e+1
0.102	4.653e-3	1.672e+1
0.103	4.655e-3	1.673e+1
0.104	4.656e-3	1.675e+1
0.105	4.657e-3	1.677e+1
0.106	4.659e-3	1.678e+1
0.107	4.660e-3	1.680e+1
0.108	4.662e-3	1.682e+1
0.109	4.663e-3	1.683e+1
0.110	4.665e-3	1.685e+1
0.111	4.666e-3	1.687e+1
0.112	4.667e-3	1.688e+1
0.113	4.669e-3	1.690e+1
0.114	4.670e-3	1.692e+1
0.115	4.671e-3	1.693e+1
0.116	4.673e-3	1.695e+1
0.117	4.674e-3	1.697e+1
0.118	4.675e-3	1.698e+1
0.119	4.677e-3	1.700e+1
0.120	4.678e-3	1.702e+1
0.121	4.680e-3	1.703e+1
0.122	4.681e-3	1.705e+1
0.123	4.683e-3	1.707e+1
0.124	4.685e-3	1.708e+1
0.125	4.686e-3	1.710e+1
0.126	4.687e-3	1.712e+1
0.127	4.689e-3	1.713e+1
0.128	4.690e-3	1.715e+1
0.129	4.691e-3	1.717e+1
0.130	4.693e-3	1.718e+1
0.131	4.694e-3	1.720e+1
0.132	4.695e-3	1.722e+1
0.133	4.696e-3	1.723e+1
0.134	4.697e-3	1.725e+1
0.135	4.699e-3	1.727e+1
0.136	4.700e-3	1.728e+1
0.137	4.701e-3	1.730e+1
0.138	4.702e-3	1.732e+1
0.139	4.703e-3	1.733e+1
0.140	4.705e-3	1.735e+1
0.141	4.706e-3	1.737e+1
0.142	4.707e-3	1.738e+1
0.143	4.708e-3	1.740e+1
0.144	4.709e-3	1.742e+1
0.145	4.710e-3	1.743e+1
0.146	4.711e-3	1.745e+1
0.147	4.712e-3	1.747e+1
0.148	4.713e-3	1.748e+1
0.149	4.714e-3	1.750e+1
0.150	4.715e-3	1.752e+1
0.151	4.716e-3	1.753e+1
0.152	4.717e-3	1.755e+1
0.153	4.718e-3	1.757e+1
0.154	4.719e-3	1.758e+1
0.155	4.719e-3	1.760e+1
0.156	4.721e-3	1.762e+1
0.157	4.721e-3	1.763e+1
0.158	4.722e-3	1.765e+1
0.159	4.723e-3	1.767e+1
0.160	4.723e-3	1.768e+1
0.161	4.724e-3	1.770e+1
0.162	4.725e-3	1.772e+1
0.163	4.725e-3	1.773e+1
0.164	4.726e-3	1.775e+1
0.165	4.726e-3	1.777e+1
0.166	4.726e-3	1.778e+1
0.167	4.727e-3	1.780e+1
0.168	4.728e-3	1.782e+1
0.169	4.728e-3	1.783e+1
0.170	4.728e-3	1.785e+1
0.171	4.729e-3	1.787e+1
0.172	4.729e-3	1.788e+1
0.173	4.730e-3	1.790e+1
0.174	4.730e-3	1.792e+1
0.175	4.731e-3	1.793e+1
0.176	4.730e-3	1.795e+1
0.177	4.731e-3	1.797e+1
0.178	4.731e-3	1.798e+1
0.179	4.731e-3	1.800e+1
0.180	4.731e-3	1.802e+1
0.181	4.731e-3	1.803e+1
0.182	4.731e-3	1.805e+1
0.183	4.731e-3	1.807e+1
0.184	4.731e-3	1.808e+1
0.185	4.731e-3	1.810e+1
0.186	4.731e-3	1.812e+1
0.187	4.730e-3	1.813e+1
0.188	4.730e-3	1.815e+1
0.189	4.730e-3	1.817e+1
0.190	4.730e-3	1.818e+1
0.191	4.730e-3	1.820e+1
0.192	4.729e-3	1.822e+1
0.193	4.729e-3	1.823e+1
0.194	4.728e-3	1.825e+1
0.195	4.727e-3	1.827e+1
0.196	4.727e-3	1.828e+1
0.197	4.726e-3	1.830e+1
0.198	4.726e-3	1.832e+1
0.199	4.726e-3	1.833e+1
0.200	4.724e-3	1.835e+1
0.201	4.724e-3	1.837e+1
0.202	4.723e-3	1.838e+1
0.203	4.722e-3	1.840e+1
0.204	4.722e-3	1.842e+1
0.205	4.721e-3	1.843e+1
0.206	4.720e-3	1.845e+1
0.207	4.720e-3	1.847e+1
0.208	4.718e-3	1.848e+1
0.209	4.717e-3	1.850e+1
0.210	4.716e-3	1.852e+1
0.211	4.715e-3	1.853e+1
0.212	4.714e-3	1.855e+1
0.213	4.712e-3	1.857e+1
0.214	4.711e-3	1.858e+1
0.215	4.710e-3	1.860e+1
0.216	4.708e-3	1.862e+1
0.217	4.707e-3	1.863e+1
0.218	4.706e-3	1.865e+1
0.219	4.704e-3	1.867e+1
0.220	4.703e-3	1.868e+1
0.221	4.701e-3	1.870e+1
0.222	4.699e-3	1.872e+1
0.223	4.698e-3	1.873e+1
0.224	4.696e-3	1.875e+1
0.225	4.695e-3	1.877e+1
0.226	4.693e-3	1.878e+1
0.227	4.691e-3	1.880e+1
0.228	4.689e-3	1.882e+1
0.229	4.687e-3	1.883e+1
0.230	4.685e-3	1.885e+1
0.231	4.683e-3	1.887e+1
0.232	4.680e-3	1.888e+1
0.233	4.678e-3	1.890e+1
0.234	4.676e-3	1.892e+1
0.235	4.674e-3	1.893e+1
0.236	4.672e-3	1.895e+1
0.237	4.670e-3	1.897e+1
0.238	4.668e-3	1.898e+1
0.239	4.666e-3	1.900e+1
0.240	4.663e-3	1.902e+1
0.241	4.661e-3	1.903e+1
0.242	4.659e-3	1.905e+1
0.243	4.657e-3	1.907e+1
0.244	4.655e-3	1.908e+1
0.245	4.652e-3	1.910e+1
0.246	4.649e-3	1.912e+1
0.247	4.647e-3	1.913e+1
0.248	4.645e-3	1.915e+1
0.249	4.642e-3	1.917e+1
0.250	4.640e-3	1.918e+1
0.251	4.637e-3	1.920e+1
0.252	4.635e-3	1.922e+1
0.253	4.632e-3	1.923e+1
0.254	4.630e-3	1.925e+1
0.255	4.627e-3	1.927e+1
0.256	4.624e-3	1.928e+1
0.257	4.622e-3	1.930e+1
0.258	4.620e-3	1.932e+1
0.259	4.617e-3	1.933e+1
0.260	4.614e-3	1.935e+1
0.261	4.611e-3	1.937e+1
0.262	4.609e-3	1.938e+1
0.263	4.606e-3	1.940e+1
0.264	4.603e-3	1.942e+1
0.265	4.601e-3	1.943e+1
0.266	4.598e-3	1.945e+1
0.267	4.595e-3	1.947e+1
0.268	4.592e-3	1.948e+1
0.269	4.589e-3	1.950e+1
0.270	4.586e-3	1.952e+1
0.271	4.584e-3	1.953e+1
0.272	4.580e-3	1.955e+1
0.273	4.578e-3	1.957e+1
0.274	4.575e-3	1.958e+1
0.275	4.572e-3	1.960e+1
0.276	4.569e-3	1.962e+1
0.277	4.566e-3	1.963e+1
0.278	4.563e-3	1.965e+1
0.279	4.560e-3	1.967e+1
0.280	4.557e-3	1.968e+1
0.281	4.554e-3	1.970e+1
0.282	4.551e-3	1.972e+1
0.283	4.548e-3	1.973e+1
0.284	4.545e-3	1.975e+1
0.285	4.542e-3	1.977e+1
0.286	4.539e-3	1.978e+1
0.287	4.536e-3	1.980e+1
0.288	4.533e-3	1.982e+1
0.289	4.531e-3	1.983e+1
0.290	4.528e-3	1.985e+1
0.291	4.524e-3	1.987e+1
0.292	4.522e-3	1.988e+1
0.293	4.518e-3	1.990e+1
0.294	4.515e-3	1.992e+1
0.295	4.512e-3	1.993e+1
0.296	4.509e-3	1.995e+1
0.297	4.506e-3	1.997e+1
0.298	4.503e-3	1.998e+1
0.299	4.500e-3	2.000e+1
0.300	4.498e-3	2.002e+1
0.301	4.495e-3	2.003e+1
0.302	4.492e-3	2.005e+1
0.303	4.489e-3	2.007e+1
0.304	4.486e-3	2.008e+1
0.305	4.484e-3	2.010e+1
0.306	4.481e-3	2.012e+1
0.307	4.478e-3	2.013e+1
0.308	4.476e-3	2.015e+1
0.309	4.473e-3	2.017e+1
0.310	4.470e-3	2.018e+1
0.311	4.467e-3	2.020e+1
0.312	4.464e-3	2.022e+1
0.313	4.461e-3	2.023e+1
0.314	4.459e-3	2.025e+1
0.315	4.456e-3	2.027e+1
0.316	4.453e-3	2.028e+1
0.317	4.450e-3	2.030e+1
0.318	4.448e-3	2.032e+1
0.319	4.446e-3	2.033e+1
0.320	4.442e-3	2.035e+1
0.321	4.440e-3	2.037e+1
0.322	4.437e-3	2.038e+1
0.323	4.434e-3	2.040e+1
0.324	4.432e-3	2.042e+1
0.325	4.429e-3	2.043e+1
0.326	4.426e-3	2.045e+1
0.327	4.424e-3	2.047e+1
0.328	4.421e-3	2.048e+1
0.329	4.419e-3	2.050e+1
0.330	4.417e-3	2.052e+1
0.331	4.414e-3	2.053e+1
0.332	4.412e-3	2.055e+1
0.333	4.409e-3	2.057e+1
0.334	4.407e-3	2.058e+1
0.335	4.405e-3	2.060e+1
0.336	4.402e-3	2.062e+1
0.337	4.400e-3	2.063e+1
0.338	4.398e-3	2.065e+1
0.339	4.396e-3	2.067e+1
0.340	4.394e-3	2.068e+1
0.341	4.391e-3	2.070e+1
0.342	4.389e-3	2.072e+1
0.343	4.387e-3	2.073e+1
0.344	4.385e-3	2.075e+1
0.345	4.383e-3	2.077e+1
0.346	4.381e-3	2.078e+1
0.347	4.378e-3	2.080e+1
0.348	4.377e-3	2.082e+1
0.349	4.374e-3	2.083e+1
0.350	4.373e-3	2.085e+1
0.351	4.371e-3	2.087e+1
0.352	4.369e-3	2.088e+1
0.353	4.368e-3	2.090e+1
0.354	4.366e-3	2.092e+1
0.355	4.364e-3	2.093e+1
0.356	4.362e-3	2.095e+1
0.357	4.361e-3	2.097e+1
0.358	4.359e-3	2.098e+1
0.359	4.358e-3	2.100e+1
0.360	4.356e-3	2.102e+1
0.361	4.355e-3	2.103e+1
0.362	4.353e-3	2.105e+1
0.363	4.351e-3	2.107e+1
0.364	4.350e-3	2.108e+1
0.365	4.349e-3	2.110e+1
0.366	4.348e-3	2.112e+1
0.367	4.346e-3	2.113e+1
0.368	4.344e-3	2.115e+1
0.369	4.343e-3	2.117e+1
0.370	4.342e-3	2.118e+1
0.371	4.341e-3	2.120e+1
0.372	4.340e-3	2.122e+1
0.373	4.339e-3	2.123e+1
0.374	4.338e-3	2.125e+1
0.375	4.337e-3	2.127e+1
0.376	4.336e-3	2.128e+1
0.377	4.335e-3	2.130e+1
0.378	4.334e-3	2.132e+1
0.379	4.333e-3	2.133e+1
0.380	4.333e-3	2.135e+1
0.381	4.332e-3	2.137e+1
0.382	4.331e-3	2.138e+1
0.383	4.330e-3	2.140e+1
0.384	4.329e-3	2.142e+1
0.385	4.329e-3	2.143e+1
0.386	4.328e-3	2.145e+1
0.387	4.327e-3	2.147e+1
0.388	4.327e-3	2.148e+1
0.389	4.326e-3	2.150e+1
0.390	4.326e-3	2.152e+1
0.391	4.326e-3	2.153e+1
0.392	4.325e-3	2.155e+1
0.393	4.325e-3	2.157e+1
0.394	4.324e-3	2.158e+1
0.395	4.324e-3	2.160e+1
0.396	4.324e-3	2.162e+1
0.397	4.324e-3	2.163e+1
0.398	4.323e-3	2.165e+1
0.399	4.324e-3	2.167e+1
0.400	4.323e-3	2.168e+1
0.401	4.323e-3	2.170e+1
0.402	4.323e-3	2.172e+1
0.403	4.323e-3	2.173e+1
0.404	4.324e-3	2.175e+1
0.405	4.323e-3	2.177e+1
0.406	4.324e-3	2.178e+1
0.407	4.324e-3	2.180e+1
0.408	4.324e-3	2.182e+1
0.409	4.325e-3	2.183e+1
0.410	4.327e-3	2.185e+1
0.411	4.328e-3	2.187e+1
0.412	4.328e-3	2.188e+1
0.413	4.328e-3	2.190e+1
0.414	4.328e-3	2.192e+1
0.415	4.329e-3	2.193e+1
0.416	4.329e-3	2.195e+1
0.417	4.331e-3	2.197e+1
0.418	4.332e-3	2.198e+1
0.419	4.331e-3	2.200e+1
0.420	4.332e-3	2.202e+1
0.421	4.332e-3	2.203e+1
0.422	4.333e-3	2.205e+1
0.423	4.334e-3	2.207e+1
0.424	4.334e-3	2.208e+1
0.425	4.335e-3	2.210e+1
0.426	4.336e-3	2.212e+1
0.427	4.336e-3	2.213e+1
0.428	4.338e-3	2.215e+1
0.429	4.339e-3	2.217e+1
0.430	4.340e-3	2.218e+1
0.431	4.341e-3	2.220e+1
0.432	4.342e-3	2.222e+1
0.433	4.343e-3	2.223e+1
0.434	4.345e-3	2.225e+1
0.435	4.346e-3	2.227e+1
0.436	4.347e-3	2.228e+1
0.437	4.348e-3	2.230e+1
0.438	4.350e-3	2.232e+1
0.439	4.351e-3	2.233e+1
0.440	4.352e-3	2.235e+1
0.441	4.354e-3	2.237e+1
0.442	4.356e-3	2.238e+1
0.443	4.357e-3	2.240e+1
0.444	4.359e-3	2.242e+1
0.445	4.360e-3	2.243e+1
0.446	4.362e-3	2.245e+1
0.447	4.364e-3	2.247e+1
0.448	4.365e-3	2.248e+1
0.449	4.367e-3	2.250e+1
0.450	4.369e-3	2.252e+1
0.451	4.370e-3	2.253e+1
0.452	4.373e-3	2.255e+1
0.453	4.374e-3	2.257e+1
0.454	4.377e-3	2.258e+1
0.455	4.379e-3	2.260e+1
0.456	4.381e-3	2.262e+1
0.457	4.384e-3	2.263e+1
0.458	4.386e-3	2.265e+1
0.459	4.388e-3	2.267e+1
0.460	4.390e-3	2.268e+1
0.461	4.392e-3	2.270e+1
0.462	4.395e-3	2.272e+1
0.463	4.398e-3	2.273e+1
0.464	4.400e-3	2.275e+1
0.465	4.403e-3	2.277e+1
0.466	4.406e-3	2.278e+1
0.467	4.409e-3	2.280e+1
0.468	4.412e-3	2.282e+1
0.469	4.414e-3	2.283e+1
0.470	4.417e-3	2.285e+1
0.471	4.420e-3	2.287e+1
0.472	4.423e-3	2.288e+1
0.473	4.426e-3	2.290e+1
0.474	4.429e-3	2.292e+1
0.475	4.432e-3	2.293e+1
0.476	4.436e-3	2.295e+1
0.477	4.439e-3	2.297e+1
0.478	4.442e-3	2.298e+1
0.479	4.446e-3	2.300e+1
0.480	4.450e-3	2.302e+1
0.481	4.453e-3	2.303e+1
0.482	4.457e-3	2.305e+1
0.483	4.460e-3	2.307e+1
0.484	4.464e-3	2.308e+1
0.485	4.468e-3	2.310e+1
0.486	4.472e-3	2.312e+1
0.487	4.476e-3	2.313e+1
0.488	4.479e-3	2.315e+1
0.489	4.484e-3	2.317e+1
0.490	4.488e-3	2.318e+1
0.491	4.492e-3	2.320e+1
0.492	4.497e-3	2.322e+1
0.493	4.501e-3	2.323e+1
0.494	4.506e-3	2.325e+1
0.495	4.510e-3	2.327e+1
0.496	4.514e-3	2.328e+1
0.497	4.519e-3	2.330e+1
0.498	4.524e-3	2.332e+1
0.499	4.529e-3	2.333e+1
0.500	4.535e-3	2.335e+1
0.501	4.539e-3	2.337e+1
0.502	4.544e-3	2.338e+1
0.503	4.550e-3	2.340e+1
0.504	4.554e-3	2.342e+1
0.505	4.560e-3	2.343e+1
0.506	4.566e-3	2.345e+1
0.507	4.571e-3	2.347e+1
0.508	4.577e-3	2.348e+1
0.509	4.582e-3	2.350e+1
0.510	4.588e-3	2.352e+1
0.511	4.594e-3	2.353e+1
0.512	4.600e-3	2.355e+1
0.513	4.607e-3	2.357e+1
0.514	4.613e-3	2.358e+1
0.515	4.619e-3	2.360e+1
0.516	4.626e-3	2.362e+1
0.517	4.631e-3	2.363e+1
0.518	4.638e-3	2.365e+1
0.519	4.645e-3	2.367e+1
0.520	4.651e-3	2.368e+1
0.521	4.658e-3	2.370e+1
0.522	4.664e-3	2.372e+1
0.523	4.671e-3	2.373e+1
0.524	4.678e-3	2.375e+1
0.525	4.685e-3	2.377e+1
0.526	4.693e-3	2.378e+1
0.527	4.700e-3	2.380e+1
0.528	4.707e-3	2.382e+1
0.529	4.714e-3	2.383e+1
0.530	4.721e-3	2.385e+1
0.531	4.729e-3	2.387e+1
0.532	4.737e-3	2.388e+1
0.533	4.744e-3	2.390e+1
0.534	4.751e-3	2.392e+1
0.535	4.759e-3	2.393e+1
0.536	4.766e-3	2.395e+1
0.537	4.774e-3	2.397e+1
0.538	4.782e-3	2.398e+1
0.539	4.790e-3	2.400e+1
0.540	4.799e-3	2.402e+1
0.541	4.806e-3	2.403e+1
0.542	4.815e-3	2.405e+1
0.543	4.823e-3	2.407e+1
0.544	4.831e-3	2.408e+1
0.545	4.839e-3	2.410e+1
0.546	4.848e-3	2.412e+1
0.547	4.856e-3	2.413e+1
0.548	4.865e-3	2.415e+1
0.549	4.873e-3	2.417e+1
0.550	4.881e-3	2.418e+1
0.551	4.890e-3	2.420e+1
0.552	4.898e-3	2.422e+1
0.553	4.907e-3	2.423e+1
0.554	4.916e-3	2.425e+1
0.555	4.925e-3	2.427e+1
0.556	4.934e-3	2.428e+1
0.557	4.943e-3	2.430e+1
0.558	4.952e-3	2.432e+1
0.559	4.962e-3	2.433e+1
0.560	4.970e-3	2.435e+1
0.561	4.980e-3	2.437e+1
0.562	4.989e-3	2.438e+1
0.563	4.998e-3	2.440e+1
0.564	5.008e-3	2.442e+1
0.565	5.016e-3	2.443e+1
0.566	5.026e-3	2.445e+1
0.567	5.035e-3	2.447e+1
0.568	5.044e-3	2.448e+1
0.569	5.055e-3	2.450e+1
0.570	5.064e-3	2.452e+1
0.571	5.074e-3	2.453e+1
0.572	5.083e-3	2.455e+1
0.573	5.091e-3	2.457e+1
0.574	5.101e-3	2.458e+1
0.575	5.111e-3	2.460e+1
0.576	5.121e-3	2.462e+1
0.577	5.131e-3	2.463e+1
0.578	5.141e-3	2.465e+1
0.579	5.150e-3	2.467e+1
0.580	5.161e-3	2.468e+1
0.581	5.171e-3	2.470e+1
0.582	5.181e-3	2.472e+1
0.583	5.192e-3	2.473e+1
0.584	5.201e-3	2.475e+1
0.585	5.212e-3	2.477e+1
0.586	5.222e-3	2.478e+1
0.587	5.232e-3	2.480e+1
0.588	5.243e-3	2.482e+1
0.589	5.252e-3	2.483e+1
0.590	5.263e-3	2.485e+1
0.591	5.274e-3	2.487e+1
0.592	5.284e-3	2.488e+1
0.593	5.294e-3	2.490e+1
0.594	5.305e-3	2.492e+1
0.595	5.316e-3	2.493e+1
0.596	5.327e-3	2.495e+1
0.597	5.337e-3	2.497e+1
0.598	5.348e-3	2.498e+1
0.599	5.359e-3	2.500e+1
0.600	5.369e-3	2.502e+1
0.601	5.381e-3	2.503e+1
0.602	5.392e-3	2.505e+1
0.603	5.403e-3	2.507e+1
0.604	5.414e-3	2.508e+1
0.605	5.425e-3	2.510e+1
0.606	5.437e-3	2.512e+1
0.607	5.448e-3	2.513e+1
0.608	5.459e-3	2.515e+1
0.609	5.472e-3	2.517e+1
0.610	5.483e-3	2.518e+1
0.611	5.495e-3	2.520e+1
0.612	5.506e-3	2.522e+1
0.613	5.517e-3	2.523e+1
0.614	5.530e-3	2.525e+1
0.615	5.542e-3	2.527e+1
0.616	5.554e-3	2.528e+1
0.617	5.566e-3	2.530e+1
0.618	5.578e-3	2.532e+1
0.619	5.590e-3	2.533e+1
0.620	5.602e-3	2.535e+1
0.621	5.614e-3	2.537e+1
0.622	5.626e-3	2.538e+1
0.623	5.639e-3	2.540e+1
0.624	5.650e-3	2.542e+1
0.625	5.663e-3	2.543e+1
0.626	5.676e-3	2.545e+1
0.627	5.688e-3	2.547e+1
0.628	5.701e-3	2.548e+1
0.629	5.714e-3	2.550e+1
0.630	5.726e-3	2.552e+1
0.631	5.740e-3	2.553e+1
0.632	5.752e-3	2.555e+1
0.633	5.766e-3	2.557e+1
0.634	5.779e-3	2.558e+1
0.635	5.792e-3	2.560e+1
0.636	5.806e-3	2.562e+1
0.637	5.819e-3	2.563e+1
0.638	5.833e-3	2.565e+1
0.639	5.847e-3	2.567e+1
0.640	5.860e-3	2.568e+1
0.641	5.874e-3	2.570e+1
0.642	5.888e-3	2.572e+1
0.643	5.903e-3	2.573e+1
0.644	5.917e-3	2.575e+1
0.645	5.931e-3	2.577e+1
0.646	5.946e-3	2.578e+1
0.647	5.960e-3	2.580e+1
0.648	5.975e-3	2.582e+1
0.649	5.990e-3	2.583e+1
0.650	6.004e-3	2.585e+1
0.651	6.019e-3	2.587e+1
0.652	6.035e-3	2.588e+1
0.653	6.049e-3	2.590e+1
0.654	6.065e-3	2.592e+1
0.655	6.080e-3	2.593e+1
0.656	6.095e-3	2.595e+1
0.657	6.111e-3	2.597e+1
0.658	6.127e-3	2.598e+1
0.659	6.142e-3	2.600e+1
0.660	6.159e-3	2.602e+1
0.661	6.175e-3	2.603e+1
0.662	6.191e-3	2.605e+1
0.663	6.208e-3	2.607e+1
0.664	6.224e-3	2.608e+1
0.665	6.241e-3	2.610e+1
0.666	6.259e-3	2.612e+1
0.667	6.276e-3	2.613e+1
0.668	6.293e-3	2.615e+1
0.669	6.310e-3	2.617e+1
0.670	6.327e-3	2.618e+1
0.671	6.345e-3	2.620e+1
0.672	6.363e-3	2.622e+1
0.673	6.381e-3	2.623e+1
0.674	6.399e-3	2.625e+1
0.675	6.417e-3	2.627e+1
0.676	6.436e-3	2.628e+1
0.677	6.453e-3	2.630e+1
0.678	6.472e-3	2.632e+1
0.679	6.491e-3	2.633e+1
0.680	6.509e-3	2.635e+1
0.681	6.529e-3	2.637e+1
0.682	6.547e-3	2.638e+1
0.683	6.566e-3	2.640e+1
0.684	6.586e-3	2.642e+1
0.685	6.606e-3	2.643e+1
0.686	6.626e-3	2.645e+1
0.687	6.646e-3	2.647e+1
0.688	6.664e-3	2.648e+1
0.689	6.684e-3	2.650e+1
0.690	6.705e-3	2.652e+1
0.691	6.725e-3	2.653e+1
0.692	6.747e-3	2.655e+1
0.693	6.767e-3	2.657e+1
0.694	6.789e-3	2.658e+1
0.695	6.810e-3	2.660e+1
0.696	6.831e-3	2.662e+1
0.697	6.854e-3	2.663e+1
0.698	6.876e-3	2.665e+1
0.699	6.898e-3	2.667e+1
0.700	6.920e-3	2.668e+1
0.701	6.943e-3	2.670e+1
0.702	6.966e-3	2.672e+1
0.703	6.989e-3	2.673e+1
0.704	7.012e-3	2.675e+1
0.705	7.036e-3	2.677e+1
0.706	7.061e-3	2.678e+1
0.707	7.085e-3	2.680e+1
0.708	7.109e-3	2.682e+1
0.709	7.133e-3	2.683e+1
0.710	7.158e-3	2.685e+1
0.711	7.184e-3	2.687e+1
0.712	7.209e-3	2.688e+1
0.713	7.235e-3	2.690e+1
0.714	7.260e-3	2.692e+1
0.715	7.286e-3	2.693e+1
0.716	7.313e-3	2.695e+1
0.717	7.340e-3	2.697e+1
0.718	7.368e-3	2.698e+1
0.719	7.395e-3	2.700e+1
0.720	7.422e-3	2.702e+1
0.721	7.450e-3	2.703e+1
0.722	7.479e-3	2.705e+1
0.723	7.508e-3	2.707e+1
0.724	7.537e-3	2.708e+1
0.725	7.565e-3	2.710e+1
0.726	7.594e-3	2.712e+1
0.727	7.624e-3	2.713e+1
0.728	7.653e-3	2.715e+1
0.729	7.684e-3	2.717e+1
0.730	7.714e-3	2.718e+1
0.731	7.745e-3	2.720e+1
0.732	7.776e-3	2.722e+1
0.733	7.807e-3	2.723e+1
0.734	7.840e-3	2.725e+1
0.735	7.873e-3	2.727e+1
0.736	7.905e-3	2.728e+1
0.737	7.939e-3	2.730e+1
0.738	7.973e-3	2.732e+1
0.739	8.006e-3	2.733e+1
0.740	8.040e-3	2.735e+1
0.741	8.074e-3	2.737e+1
0.742	8.109e-3	2.738e+1
0.743	8.145e-3	2.740e+1
0.744	8.181e-3	2.742e+1
0.745	8.216e-3	2.743e+1
0.746	8.250e-3	2.745e+1
0.747	8.286e-3	2.747e+1
0.748	8.323e-3	2.748e+1
0.749	8.360e-3	2.750e+1
0.750	8.399e-3	2.752e+1
0.751	8.437e-3	2.753e+1
0.752	8.474e-3	2.755e+1
0.753	8.514e-3	2.757e+1
0.754	8.553e-3	2.758e+1
0.755	8.593e-3	2.760e+1
0.756	8.634e-3	2.762e+1
0.757	8.674e-3	2.763e+1
0.758	8.715e-3	2.765e+1
0.759	8.757e-3	2.767e+1
0.760	8.798e-3	2.768e+1
0.761	8.840e-3	2.770e+1
0.762	8.882e-3	2.772e+1
0.763	8.925e-3	2.773e+1
0.764	8.969e-3	2.775e+1
0.765	9.012e-3	2.777e+1
0.766	9.056e-3	2.778e+1
0.767	9.101e-3	2.780e+1
0.768	9.145e-3	2.782e+1
0.769	9.191e-3	2.783e+1
0.770	9.236e-3	2.785e+1
0.771	9.282e-3	2.787e+1
0.772	9.329e-3	2.788e+1
0.773	9.375e-3	2.790e+1
0.774	9.424e-3	2.792e+1
0.775	9.472e-3	2.793e+1
0.776	9.520e-3	2.795e+1
0.777	9.569e-3	2.797e+1
0.778	9.617e-3	2.798e+1
0.779	9.666e-3	2.800e+1
0.780	9.716e-3	2.802e+1
0.781	9.766e-3	2.803e+1
0.782	9.815e-3	2.805e+1
0.783	9.866e-3	2.807e+1
0.784	9.917e-3	2.808e+1
0.785	9.969e-3	2.810e+1
0.786	1.002e-2	2.812e+1
0.787	1.007e-2	2.813e+1
0.788	1.013e-2	2.815e+1
0.789	1.018e-2	2.817e+1
0.790	1.024e-2	2.818e+1
0.791	1.029e-2	2.820e+1
0.792	1.034e-2	2.822e+1
0.793	1.040e-2	2.823e+1
0.794	1.046e-2	2.825e+1
0.795	1.051e-2	2.827e+1
0.796	1.057e-2	2.828e+1
0.797	1.062e-2	2.830e+1
0.798	1.068e-2	2.832e+1
0.799	1.074e-2	2.833e+1
0.800	1.080e-2	2.835e+1
0.801	1.086e-2	2.837e+1
0.802	1.091e-2	2.838e+1
0.803	1.097e-2	2.840e+1
0.804	1.103e-2	2.842e+1
0.805	1.109e-2	2.843e+1
0.806	1.115e-2	2.845e+1
0.807	1.121e-2	2.847e+1
0.808	1.127e-2	2.848e+1
0.809	1.134e-2	2.850e+1
0.810	1.140e-2	2.852e+1
0.811	1.146e-2	2.853e+1
0.812	1.152e-2	2.855e+1
0.813	1.158e-2	2.857e+1
0.814	1.165e-2	2.858e+1
0.815	1.171e-2	2.860e+1
0.816	1.177e-2	2.862e+1
0.817	1.184e-2	2.863e+1
0.818	1.190e-2	2.865e+1
0.819	1.197e-2	2.867e+1
0.820	1.204e-2	2.868e+1
0.821	1.210e-2	2.870e+1
0.822	1.217e-2	2.872e+1
0.823	1.223e-2	2.873e+1
0.824	1.230e-2	2.875e+1
0.825	1.237e-2	2.877e+1
0.826	1.244e-2	2.878e+1
0.827	1.250e-2	2.880e+1
0.828	1.257e-2	2.882e+1
0.829	1.264e-2	2.883e+1
0.830	1.271e-2	2.885e+1
0.831	1.278e-2	2.887e+1
0.832	1.285e-2	2.888e+1
0.833	1.292e-2	2.890e+1
0.834	1.298e-2	2.892e+1
0.835	1.305e-2	2.893e+1
0.836	1.313e-2	2.895e+1
0.837	1.320e-2	2.897e+1
0.838	1.327e-2	2.898e+1
0.839	1.334e-2	2.900e+1
0.840	1.341e-2	2.902e+1
0.841	1.348e-2	2.903e+1
0.842	1.356e-2	2.905e+1
0.843	1.363e-2	2.907e+1
0.844	1.370e-2	2.908e+1
0.845	1.378e-2	2.910e+1
0.846	1.385e-2	2.912e+1
0.847	1.392e-2	2.913e+1
0.848	1.400e-2	2.915e+1
0.849	1.407e-2	2.917e+1
0.850	1.415e-2	2.918e+1
0.851	1.422e-2	2.920e+1
0.852	1.430e-2	2.922e+1
0.853	1.437e-2	2.923e+1
0.854	1.445e-2	2.925e+1
0.855	1.452e-2	2.927e+1
0.856	1.460e-2	2.928e+1
0.857	1.468e-2	2.930e+1
0.858	1.475e-2	2.932e+1
0.859	1.483e-2	2.933e+1
0.860	1.491e-2	2.935e+1
0.861	1.498e-2	2.937e+1
0.862	1.506e-2	2.938e+1
0.863	1.514e-2	2.940e+1
0.864	1.522e-2	2.942e+1
0.865	1.530e-2	2.943e+1
0.866	1.538e-2	2.945e+1
0.867	1.546e-2	2.947e+1
0.868	1.554e-2	2.948e+1
0.869	1.562e-2	2.950e+1
0.870	1.570e-2	2.952e+1
0.871	1.578e-2	2.953e+1
0.872	1.586e-2	2.955e+1
0.873	1.594e-2	2.957e+1
0.874	1.602e-2	2.958e+1
0.875	1.610e-2	2.960e+1
0.876	1.618e-2	2.962e+1
0.877	1.626e-2	2.963e+1
0.878	1.634e-2	2.965e+1
0.879	1.642e-2	2.967e+1
0.880	1.651e-2	2.968e+1
0.881	1.659e-2	2.970e+1
0.882	1.667e-2	2.972e+1
0.883	1.675e-2	2.973e+1
0.884	1.684e-2	2.975e+1
0.885	1.692e-2	2.977e+1
0.886	1.701e-2	2.978e+1
0.887	1.709e-2	2.980e+1
0.888	1.717e-2	2.982e+1
0.889	1.726e-2	2.983e+1
0.890	1.734e-2	2.985e+1
0.891	1.743e-2	2.987e+1
0.892	1.751e-2	2.988e+1
0.893	1.759e-2	2.990e+1
0.894	1.768e-2	2.992e+1
0.895	1.776e-2	2.993e+1
0.896	1.785e-2	2.995e+1
0.897	1.793e-2	2.997e+1
0.898	1.802e-2	2.998e+1
0.899	1.811e-2	3.000e+1
Segment 2:
0.900	1.810e-2	3.002e+1
0.899	1.795e-2	3.003e+1
0.898	1.781e-2	3.005e+1
0.897	1.767e-2	3.007e+1
0.896	1.754e-2	3.008e+1
0.895	1.741e-2	3.010e+1
0.894	1.728e-2	3.012e+1
0.893	1.715e-2	3.013e+1
0.892	1.702e-2	3.015e+1
0.891	1.690e-2	3.017e+1
0.890	1.678e-2	3.018e+1
0.889	1.665e-2	3.020e+1
0.888	1.653e-2	3.022e+1
0.887	1.641e-2	3.023e+1
0.886	1.629e-2	3.025e+1
0.885	1.617e-2	3.027e+1
0.884	1.605e-2	3.028e+1
0.883	1.594e-2	3.030e+1
0.882	1.582e-2	3.032e+1
0.881	1.570e-2	3.033e+1
0.880	1.558e-2	3.035e+1
0.879	1.547e-2	3.037e+1
0.878	1.535e-2	3.038e+1
0.877	1.524e-2	3.040e+1
0.876	1.512e-2	3.042e+1
0.875	1.501e-2	3.043e+1
0.874	1.490e-2	3.045e+1
0.873	1.478e-2	3.047e+1
0.872	1.467e-2	3.048e+1
0.871	1.456e-2	3.050e+1
0.870	1.445e-2	3.052e+1
0.869	1.434e-2	3.053e+1
0.868	1.423e-2	3.055e+1
0.867	1.412e-2	3.057e+1
0.866	1.401e-2	3.058e+1
0.865	1.390e-2	3.060e+1
0.864	1.379e-2	3.062e+1
0.863	1.368e-2	3.063e+1
0.862	1.357e-2	3.065e+1
0.861	1.346e-2	3.067e+1
0.860	1.335e-2	3.068e+1
0.859	1.325e-2	3.070e+1
0.858	1.314e-2	3.072e+1
0.857	1.303e-2	3.073e+1
0.856	1.293e-2	3.075e+1
0.855	1.282e-2	3.077e+1
0.854	1.272e-2	3.078e+1
0.853	1.261e-2	3.080e+1
0.852	1.251e-2	3.082e+1
0.851	1.240e-2	3.083e+1
0.850	1.230e-2	3.085e+1
0.849	1.220e-2	3.087e+1
0.848	1.209e-2	3.088e+1
0.847	1.199e-2	3.090e+1
0.846	1.189e-2	3.092e+1
0.845	1.179e-2	3.093e+1
0.844	1.168e-2	3.095e+1
0.843	1.158e-2	3.097e+1
0.842	1.148e-2	3.098e+1
0.841	1.138e-2	3.100e+1
0.840	1.128e-2	3.102e+1
0.839	1.118e-2	3.103e+1
0.838	1.108e-2	3.105e+1
0.837	1.098e-2	3.107e+1
0.836	1.088e-2	3.108e+1
0.835	1.079e-2	3.110e+1
0.834	1.069e-2	3.112e+1
0.833	1.059e-2	3.113e+1
0.832	1.049e-2	3.115e+1
0.831	1.040e-2	3.117e+1
0.830	1.030e-2	3.118e+1
0.829	1.020e-2	3.120e+1
0.828	1.011e-2	3.122e+1
0.827	1.001e-2	3.123e+1
0.826	9.914e-3	3.125e+1
0.825	9.821e-3	3.127e+1
0.824	9.728e-3	3.128e+1
0.823	9.633e-3	3.130e+1
0.822	9.540e-3	3.132e+1
0.821	9.446e-3	3.133e+1
0.820	9.351e-3	3.135e+1
0.819	9.255e-3	3.137e+1
0.818	9.163e-3	3.138e+1
0.817	9.074e-3	3.140e+1
0.816	8.983e-3	3.142e+1
0.815	8.891e-3	3.143e+1
0.814	8.799e-3	3.145e+1
0.813	8.708e-3	3.147e+1
0.812	8.617e-3	3.148e+1
0.811	8.527e-3	3.150e+1
0.810	8.437e-3	3.152e+1
0.809	8.348e-3	3.153e+1
0.808	8.260e-3	3.155e+1
0.807	8.173e-3	3.157e+1
0.806	8.085e-3	3.158e+1
0.805	7.997e-3	3.160e+1
0.804	7.909e-3	3.162e+1
0.803	7.822e-3	3.163e+1
0.802	7.734e-3	3.165e+1
0.801	7.648e-3	3.167e+1
0.800	7.562e-3	3.168e+1
0.799	7.476e-3	3.170e+1
0.798	7.391e-3	3.172e+1
0.797	7.306e-3	3.173e+1
0.796	7.221e-3	3.175e+1
0.795	7.137e-3	3.177e+1
0.794	7.052e-3	3.178e+1
0.793	6.968e-3	3.180e+1
0.792	6.885e-3	3.182e+1
0.791	6.802e-3	3.183e+1
0.790	6.721e-3	3.185e+1
0.789	6.641e-3	3.187e+1
0.788	6.559e-3	3.188e+1
0.787	6.477e-3	3.190e+1
0.786	6.397e-3	3.192e+1
0.785	6.315e-3	3.193e+1
0.784	6.235e-3	3.195e+1
0.783	6.154e-3	3.197e+1
0.782	6.075e-3	3.198e+1
0.781	5.996e-3	3.200e+1
0.780	5.916e-3	3.202e+1
0.779	5.838e-3	3.203e+1
0.778	5.760e-3	3.205e+1
0.777	5.683e-3	3.207e+1
0.776	5.605e-3	3.208e+1
0.775	5.528e-3	3.210e+1
0.774	5.450e-3	3.212e+1
0.773	5.373e-3	3.213e+1
0.772	5.297e-3	3.215e+1
0.771	5.222e-3	3.217e+1
0.770	5.146e-3	3.218e+1
0.769	5.073e-3	3.220e+1
0.768	4.999e-3	3.222e+1
0.767	4.924e-3	3.223e+1
0.766	4.851e-3	3.225e+1
0.765	4.777e-3	3.227e+1
0.764	4.704e-3	3.228e+1
0.763	4.630e-3	3.230e+1
0.762	4.557e-3	3.232e+1
0.761	4.485e-3	3.233e+1
0.760	4.414e-3	3.235e+1
0.759	4.342e-3	3.237e+1
0.758	4.271e-3	3.238e+1
0.757	4.200e-3	3.240e+1
0.756	4.129e-3	3.242e+1
0.755	4.060e-3	3.243e+1
0.754	3.990e-3	3.245e+1
0.753	3.920e-3	3.247e+1
0.752	3.851e-3	3.248e+1
0.751	3.782e-3	3.250e+1
0.750	3.714e-3	3.252e+1
0.749	3.645e-3	3.253e+1
0.748	3.577e-3	3.255e+1
0.747	3.511e-3	3.257e+1
0.746	3.444e-3	3.258e+1
0.745	3.378e-3	3.260e+1
0.744	3.311e-3	3.262e+1
0.743	3.245e-3	3.263e+1
0.742	3.180e-3	3.265e+1
0.741	3.113e-3	3.267e+1
0.740	3.047e-3	3.268e+1
0.739	2.983e-3	3.270e+1
0.738	2.918e-3	3.272e+1
0.737	2.854e-3	3.273e+1
0.736	2.790e-3	3.275e+1
[truncated: 5,237 more rows]
