# Supplementary material for: Hydrothermal synthesis of hierarchical microstructure tungsten oxide/carbon nanocomposite for supercapacitor application
Source: Sci Rep. 2023 Dec 8;13:21732. doi: 10.1038/s41598-023-48958-w (PMC10709354; doi:10.1038/s41598-023-48958-w)
Supplement: Supplementary file 1 — Supplementary Information 1. [file 41598_2023_48958_MOESM1_ESM.zip › Raw Data/6 Electrochemistry/Cyclic Voltammetry/WO3 at diff. scan rates/1 WO3 Scan Rate 20.csv]

July 19	2023 19:26:44
Cyclic Voltammetry
File: c:\users\nsb 111 lab\desktop\shanna\07-18-23_calcined_cu_koh\cyclic voltammetry\e1\1 e1 scan rate 0.02.csv
Data Source: Experiment
Instrument Model: CHI760E
Header:
Note:
Init E (V) = -0.9
High E (V) = 0.9
Low E (V) = -0.9
Init P/N = P
Scan Rate (V/s) = 0.02
Segment = 4
Sample Interval (V) = 0.001
Quiet Time (sec) = 2
Sensitivity (A/V) = 0.01
Segment 1:
Ep = -0.345V
ip = 1.743e-3A
Ah = 6.296e-3C
Ep = -0.082V
ip = 2.707e-3A
Ah = 1.168e-2C
Segment 2:
Ep = -0.566V
ip = -3.840e-3A
Ah = -1.374e-2C
Ep = -0.830V
ip = -1.649e-3A
Ah = -8.091e-3C
Segment 3:
Ep = -0.335V
ip = 2.145e-3A
Ah = 7.021e-3C
Segment 4:
Ep = -0.566V
ip = -3.864e-3A
Ah = -1.362e-2C
Ep = -0.836V
ip = -1.428e-3A
Ah = -6.984e-3C
Potential/V	Current/A	Time/s
Segment 1:
-0.900	-3.338e-3	5.000e-2
-0.899	-3.249e-3	1.000e-1
-0.898	-3.166e-3	1.500e-1
-0.897	-3.090e-3	2.000e-1
-0.896	-3.018e-3	2.500e-1
-0.895	-2.951e-3	3.000e-1
-0.894	-2.889e-3	3.500e-1
-0.893	-2.830e-3	4.000e-1
-0.892	-2.776e-3	4.500e-1
-0.891	-2.725e-3	5.000e-1
-0.890	-2.675e-3	5.500e-1
-0.889	-2.629e-3	6.000e-1
-0.888	-2.585e-3	6.500e-1
-0.887	-2.544e-3	7.000e-1
-0.886	-2.504e-3	7.500e-1
-0.885	-2.467e-3	8.000e-1
-0.884	-2.431e-3	8.500e-1
-0.883	-2.397e-3	9.000e-1
-0.882	-2.364e-3	9.500e-1
-0.881	-2.333e-3	1.000e+0
-0.880	-2.304e-3	1.050e+0
-0.879	-2.276e-3	1.100e+0
-0.878	-2.249e-3	1.150e+0
-0.877	-2.223e-3	1.200e+0
-0.876	-2.198e-3	1.250e+0
-0.875	-2.174e-3	1.300e+0
-0.874	-2.151e-3	1.350e+0
-0.873	-2.129e-3	1.400e+0
-0.872	-2.107e-3	1.450e+0
-0.871	-2.086e-3	1.500e+0
-0.870	-2.066e-3	1.550e+0
-0.869	-2.047e-3	1.600e+0
-0.868	-2.028e-3	1.650e+0
-0.867	-2.011e-3	1.700e+0
-0.866	-1.993e-3	1.750e+0
-0.865	-1.976e-3	1.800e+0
-0.864	-1.960e-3	1.850e+0
-0.863	-1.944e-3	1.900e+0
-0.862	-1.928e-3	1.950e+0
-0.861	-1.913e-3	2.000e+0
-0.860	-1.899e-3	2.050e+0
-0.859	-1.885e-3	2.100e+0
-0.858	-1.871e-3	2.150e+0
-0.857	-1.858e-3	2.200e+0
-0.856	-1.845e-3	2.250e+0
-0.855	-1.832e-3	2.300e+0
-0.854	-1.820e-3	2.350e+0
-0.853	-1.808e-3	2.400e+0
-0.852	-1.796e-3	2.450e+0
-0.851	-1.785e-3	2.500e+0
-0.850	-1.774e-3	2.550e+0
-0.849	-1.763e-3	2.600e+0
-0.848	-1.752e-3	2.650e+0
-0.847	-1.742e-3	2.700e+0
-0.846	-1.732e-3	2.750e+0
-0.845	-1.722e-3	2.800e+0
-0.844	-1.712e-3	2.850e+0
-0.843	-1.703e-3	2.900e+0
-0.842	-1.693e-3	2.950e+0
-0.841	-1.684e-3	3.000e+0
-0.840	-1.675e-3	3.050e+0
-0.839	-1.667e-3	3.100e+0
-0.838	-1.658e-3	3.150e+0
-0.837	-1.650e-3	3.200e+0
-0.836	-1.642e-3	3.250e+0
-0.835	-1.634e-3	3.300e+0
-0.834	-1.626e-3	3.350e+0
-0.833	-1.618e-3	3.400e+0
-0.832	-1.610e-3	3.450e+0
-0.831	-1.602e-3	3.500e+0
-0.830	-1.594e-3	3.550e+0
-0.829	-1.587e-3	3.600e+0
-0.828	-1.580e-3	3.650e+0
-0.827	-1.573e-3	3.700e+0
-0.826	-1.566e-3	3.750e+0
-0.825	-1.559e-3	3.800e+0
-0.824	-1.553e-3	3.850e+0
-0.823	-1.546e-3	3.900e+0
-0.822	-1.540e-3	3.950e+0
-0.821	-1.533e-3	4.000e+0
-0.820	-1.527e-3	4.050e+0
-0.819	-1.520e-3	4.100e+0
-0.818	-1.515e-3	4.150e+0
-0.817	-1.509e-3	4.200e+0
-0.816	-1.503e-3	4.250e+0
-0.815	-1.497e-3	4.300e+0
-0.814	-1.491e-3	4.350e+0
-0.813	-1.486e-3	4.400e+0
-0.812	-1.480e-3	4.450e+0
-0.811	-1.475e-3	4.500e+0
-0.810	-1.470e-3	4.550e+0
-0.809	-1.464e-3	4.600e+0
-0.808	-1.459e-3	4.650e+0
-0.807	-1.454e-3	4.700e+0
-0.806	-1.449e-3	4.750e+0
-0.805	-1.444e-3	4.800e+0
-0.804	-1.438e-3	4.850e+0
-0.803	-1.434e-3	4.900e+0
-0.802	-1.429e-3	4.950e+0
-0.801	-1.424e-3	5.000e+0
-0.800	-1.419e-3	5.050e+0
-0.799	-1.415e-3	5.100e+0
-0.798	-1.410e-3	5.150e+0
-0.797	-1.405e-3	5.200e+0
-0.796	-1.401e-3	5.250e+0
-0.795	-1.396e-3	5.300e+0
-0.794	-1.392e-3	5.350e+0
-0.793	-1.387e-3	5.400e+0
-0.792	-1.383e-3	5.450e+0
-0.791	-1.379e-3	5.500e+0
-0.790	-1.375e-3	5.550e+0
-0.789	-1.371e-3	5.600e+0
-0.788	-1.367e-3	5.650e+0
-0.787	-1.363e-3	5.700e+0
-0.786	-1.358e-3	5.750e+0
-0.785	-1.354e-3	5.800e+0
-0.784	-1.350e-3	5.850e+0
-0.783	-1.346e-3	5.900e+0
-0.782	-1.342e-3	5.950e+0
-0.781	-1.338e-3	6.000e+0
-0.780	-1.334e-3	6.050e+0
-0.779	-1.331e-3	6.100e+0
-0.778	-1.327e-3	6.150e+0
-0.777	-1.323e-3	6.200e+0
-0.776	-1.319e-3	6.250e+0
-0.775	-1.316e-3	6.300e+0
-0.774	-1.312e-3	6.350e+0
-0.773	-1.308e-3	6.400e+0
-0.772	-1.304e-3	6.450e+0
-0.771	-1.301e-3	6.500e+0
-0.770	-1.297e-3	6.550e+0
-0.769	-1.294e-3	6.600e+0
-0.768	-1.290e-3	6.650e+0
-0.767	-1.287e-3	6.700e+0
-0.766	-1.284e-3	6.750e+0
-0.765	-1.280e-3	6.800e+0
-0.764	-1.277e-3	6.850e+0
-0.763	-1.274e-3	6.900e+0
-0.762	-1.270e-3	6.950e+0
-0.761	-1.267e-3	7.000e+0
-0.760	-1.264e-3	7.050e+0
-0.759	-1.261e-3	7.100e+0
-0.758	-1.257e-3	7.150e+0
-0.757	-1.254e-3	7.200e+0
-0.756	-1.251e-3	7.250e+0
-0.755	-1.248e-3	7.300e+0
-0.754	-1.244e-3	7.350e+0
-0.753	-1.241e-3	7.400e+0
-0.752	-1.238e-3	7.450e+0
-0.751	-1.235e-3	7.500e+0
-0.750	-1.232e-3	7.550e+0
-0.749	-1.229e-3	7.600e+0
-0.748	-1.226e-3	7.650e+0
-0.747	-1.223e-3	7.700e+0
-0.746	-1.220e-3	7.750e+0
-0.745	-1.217e-3	7.800e+0
-0.744	-1.214e-3	7.850e+0
-0.743	-1.212e-3	7.900e+0
-0.742	-1.209e-3	7.950e+0
-0.741	-1.206e-3	8.000e+0
-0.740	-1.204e-3	8.050e+0
-0.739	-1.201e-3	8.100e+0
-0.738	-1.198e-3	8.150e+0
-0.737	-1.195e-3	8.200e+0
-0.736	-1.192e-3	8.250e+0
-0.735	-1.189e-3	8.300e+0
-0.734	-1.186e-3	8.350e+0
-0.733	-1.184e-3	8.400e+0
-0.732	-1.181e-3	8.450e+0
-0.731	-1.178e-3	8.500e+0
-0.730	-1.175e-3	8.550e+0
-0.729	-1.172e-3	8.600e+0
-0.728	-1.169e-3	8.650e+0
-0.727	-1.167e-3	8.700e+0
-0.726	-1.164e-3	8.750e+0
-0.725	-1.161e-3	8.800e+0
-0.724	-1.158e-3	8.850e+0
-0.723	-1.156e-3	8.900e+0
-0.722	-1.153e-3	8.950e+0
-0.721	-1.150e-3	9.000e+0
-0.720	-1.148e-3	9.050e+0
-0.719	-1.145e-3	9.100e+0
-0.718	-1.142e-3	9.150e+0
-0.717	-1.140e-3	9.200e+0
-0.716	-1.137e-3	9.250e+0
-0.715	-1.134e-3	9.300e+0
-0.714	-1.132e-3	9.350e+0
-0.713	-1.129e-3	9.400e+0
-0.712	-1.127e-3	9.450e+0
-0.711	-1.124e-3	9.500e+0
-0.710	-1.121e-3	9.550e+0
-0.709	-1.119e-3	9.600e+0
-0.708	-1.116e-3	9.650e+0
-0.707	-1.114e-3	9.700e+0
-0.706	-1.111e-3	9.750e+0
-0.705	-1.108e-3	9.800e+0
-0.704	-1.106e-3	9.850e+0
-0.703	-1.103e-3	9.900e+0
-0.702	-1.101e-3	9.950e+0
-0.701	-1.098e-3	1.000e+1
-0.700	-1.096e-3	1.005e+1
-0.699	-1.093e-3	1.010e+1
-0.698	-1.091e-3	1.015e+1
-0.697	-1.088e-3	1.020e+1
-0.696	-1.086e-3	1.025e+1
-0.695	-1.083e-3	1.030e+1
-0.694	-1.081e-3	1.035e+1
-0.693	-1.078e-3	1.040e+1
-0.692	-1.076e-3	1.045e+1
-0.691	-1.073e-3	1.050e+1
-0.690	-1.071e-3	1.055e+1
-0.689	-1.068e-3	1.060e+1
-0.688	-1.066e-3	1.065e+1
-0.687	-1.063e-3	1.070e+1
-0.686	-1.061e-3	1.075e+1
-0.685	-1.058e-3	1.080e+1
-0.684	-1.056e-3	1.085e+1
-0.683	-1.054e-3	1.090e+1
-0.682	-1.051e-3	1.095e+1
-0.681	-1.048e-3	1.100e+1
-0.680	-1.046e-3	1.105e+1
-0.679	-1.044e-3	1.110e+1
-0.678	-1.041e-3	1.115e+1
-0.677	-1.039e-3	1.120e+1
-0.676	-1.036e-3	1.125e+1
-0.675	-1.034e-3	1.130e+1
-0.674	-1.032e-3	1.135e+1
-0.673	-1.029e-3	1.140e+1
-0.672	-1.027e-3	1.145e+1
-0.671	-1.024e-3	1.150e+1
-0.670	-1.022e-3	1.155e+1
-0.669	-1.020e-3	1.160e+1
-0.668	-1.017e-3	1.165e+1
-0.667	-1.015e-3	1.170e+1
-0.666	-1.012e-3	1.175e+1
-0.665	-1.010e-3	1.180e+1
-0.664	-1.008e-3	1.185e+1
-0.663	-1.005e-3	1.190e+1
-0.662	-1.003e-3	1.195e+1
-0.661	-1.001e-3	1.200e+1
-0.660	-9.982e-4	1.205e+1
-0.659	-9.958e-4	1.210e+1
-0.658	-9.934e-4	1.215e+1
-0.657	-9.909e-4	1.220e+1
-0.656	-9.888e-4	1.225e+1
-0.655	-9.862e-4	1.230e+1
-0.654	-9.836e-4	1.235e+1
-0.653	-9.813e-4	1.240e+1
-0.652	-9.788e-4	1.245e+1
-0.651	-9.764e-4	1.250e+1
-0.650	-9.737e-4	1.255e+1
-0.649	-9.712e-4	1.260e+1
-0.648	-9.690e-4	1.265e+1
-0.647	-9.664e-4	1.270e+1
-0.646	-9.640e-4	1.275e+1
-0.645	-9.616e-4	1.280e+1
-0.644	-9.590e-4	1.285e+1
-0.643	-9.566e-4	1.290e+1
-0.642	-9.541e-4	1.295e+1
-0.641	-9.514e-4	1.300e+1
-0.640	-9.490e-4	1.305e+1
-0.639	-9.463e-4	1.310e+1
-0.638	-9.438e-4	1.315e+1
-0.637	-9.414e-4	1.320e+1
-0.636	-9.389e-4	1.325e+1
-0.635	-9.364e-4	1.330e+1
-0.634	-9.338e-4	1.335e+1
-0.633	-9.309e-4	1.340e+1
-0.632	-9.285e-4	1.345e+1
-0.631	-9.258e-4	1.350e+1
-0.630	-9.232e-4	1.355e+1
-0.629	-9.206e-4	1.360e+1
-0.628	-9.180e-4	1.365e+1
-0.627	-9.154e-4	1.370e+1
-0.626	-9.129e-4	1.375e+1
-0.625	-9.101e-4	1.380e+1
-0.624	-9.075e-4	1.385e+1
-0.623	-9.048e-4	1.390e+1
-0.622	-9.020e-4	1.395e+1
-0.621	-8.994e-4	1.400e+1
-0.620	-8.965e-4	1.405e+1
-0.619	-8.938e-4	1.410e+1
-0.618	-8.910e-4	1.415e+1
-0.617	-8.882e-4	1.420e+1
-0.616	-8.856e-4	1.425e+1
-0.615	-8.824e-4	1.430e+1
-0.614	-8.794e-4	1.435e+1
-0.613	-8.768e-4	1.440e+1
-0.612	-8.737e-4	1.445e+1
-0.611	-8.709e-4	1.450e+1
-0.610	-8.681e-4	1.455e+1
-0.609	-8.650e-4	1.460e+1
-0.608	-8.622e-4	1.465e+1
-0.607	-8.592e-4	1.470e+1
-0.606	-8.562e-4	1.475e+1
-0.605	-8.533e-4	1.480e+1
-0.604	-8.502e-4	1.485e+1
-0.603	-8.474e-4	1.490e+1
-0.602	-8.443e-4	1.495e+1
-0.601	-8.411e-4	1.500e+1
-0.600	-8.383e-4	1.505e+1
-0.599	-8.350e-4	1.510e+1
-0.598	-8.317e-4	1.515e+1
-0.597	-8.284e-4	1.520e+1
-0.596	-8.249e-4	1.525e+1
-0.595	-8.217e-4	1.530e+1
-0.594	-8.184e-4	1.535e+1
-0.593	-8.151e-4	1.540e+1
-0.592	-8.122e-4	1.545e+1
-0.591	-8.088e-4	1.550e+1
-0.590	-8.055e-4	1.555e+1
-0.589	-8.021e-4	1.560e+1
-0.588	-7.986e-4	1.565e+1
-0.587	-7.955e-4	1.570e+1
-0.586	-7.922e-4	1.575e+1
-0.585	-7.888e-4	1.580e+1
-0.584	-7.859e-4	1.585e+1
-0.583	-7.823e-4	1.590e+1
-0.582	-7.790e-4	1.595e+1
-0.581	-7.757e-4	1.600e+1
-0.580	-7.722e-4	1.605e+1
-0.579	-7.688e-4	1.610e+1
-0.578	-7.655e-4	1.615e+1
-0.577	-7.620e-4	1.620e+1
-0.576	-7.586e-4	1.625e+1
-0.575	-7.546e-4	1.630e+1
-0.574	-7.512e-4	1.635e+1
-0.573	-7.478e-4	1.640e+1
-0.572	-7.442e-4	1.645e+1
-0.571	-7.408e-4	1.650e+1
-0.570	-7.371e-4	1.655e+1
-0.569	-7.331e-4	1.660e+1
-0.568	-7.296e-4	1.665e+1
-0.567	-7.258e-4	1.670e+1
-0.566	-7.221e-4	1.675e+1
-0.565	-7.184e-4	1.680e+1
-0.564	-7.147e-4	1.685e+1
-0.563	-7.109e-4	1.690e+1
-0.562	-7.069e-4	1.695e+1
-0.561	-7.029e-4	1.700e+1
-0.560	-6.993e-4	1.705e+1
-0.559	-6.955e-4	1.710e+1
-0.558	-6.916e-4	1.715e+1
-0.557	-6.877e-4	1.720e+1
-0.556	-6.837e-4	1.725e+1
-0.555	-6.799e-4	1.730e+1
-0.554	-6.759e-4	1.735e+1
-0.553	-6.718e-4	1.740e+1
-0.552	-6.679e-4	1.745e+1
-0.551	-6.637e-4	1.750e+1
-0.550	-6.594e-4	1.755e+1
-0.549	-6.555e-4	1.760e+1
-0.548	-6.512e-4	1.765e+1
-0.547	-6.473e-4	1.770e+1
-0.546	-6.432e-4	1.775e+1
-0.545	-6.390e-4	1.780e+1
-0.544	-6.348e-4	1.785e+1
-0.543	-6.305e-4	1.790e+1
-0.542	-6.261e-4	1.795e+1
-0.541	-6.220e-4	1.800e+1
-0.540	-6.176e-4	1.805e+1
-0.539	-6.133e-4	1.810e+1
-0.538	-6.089e-4	1.815e+1
-0.537	-6.043e-4	1.820e+1
-0.536	-6.001e-4	1.825e+1
-0.535	-5.957e-4	1.830e+1
-0.534	-5.913e-4	1.835e+1
-0.533	-5.870e-4	1.840e+1
-0.532	-5.823e-4	1.845e+1
-0.531	-5.779e-4	1.850e+1
-0.530	-5.735e-4	1.855e+1
-0.529	-5.690e-4	1.860e+1
-0.528	-5.646e-4	1.865e+1
-0.527	-5.599e-4	1.870e+1
-0.526	-5.554e-4	1.875e+1
-0.525	-5.510e-4	1.880e+1
-0.524	-5.463e-4	1.885e+1
-0.523	-5.418e-4	1.890e+1
-0.522	-5.371e-4	1.895e+1
-0.521	-5.323e-4	1.900e+1
-0.520	-5.278e-4	1.905e+1
-0.519	-5.230e-4	1.910e+1
-0.518	-5.183e-4	1.915e+1
-0.517	-5.137e-4	1.920e+1
-0.516	-5.088e-4	1.925e+1
-0.515	-5.043e-4	1.930e+1
-0.514	-4.997e-4	1.935e+1
-0.513	-4.947e-4	1.940e+1
-0.512	-4.897e-4	1.945e+1
-0.511	-4.850e-4	1.950e+1
-0.510	-4.802e-4	1.955e+1
-0.509	-4.756e-4	1.960e+1
-0.508	-4.706e-4	1.965e+1
-0.507	-4.659e-4	1.970e+1
-0.506	-4.607e-4	1.975e+1
-0.505	-4.558e-4	1.980e+1
-0.504	-4.511e-4	1.985e+1
-0.503	-4.460e-4	1.990e+1
-0.502	-4.411e-4	1.995e+1
-0.501	-4.361e-4	2.000e+1
-0.500	-4.310e-4	2.005e+1
-0.499	-4.262e-4	2.010e+1
-0.498	-4.211e-4	2.015e+1
-0.497	-4.158e-4	2.020e+1
-0.496	-4.107e-4	2.025e+1
-0.495	-4.055e-4	2.030e+1
-0.494	-4.003e-4	2.035e+1
-0.493	-3.951e-4	2.040e+1
-0.492	-3.895e-4	2.045e+1
-0.491	-3.843e-4	2.050e+1
-0.490	-3.789e-4	2.055e+1
-0.489	-3.733e-4	2.060e+1
-0.488	-3.680e-4	2.065e+1
-0.487	-3.623e-4	2.070e+1
-0.486	-3.565e-4	2.075e+1
-0.485	-3.509e-4	2.080e+1
-0.484	-3.448e-4	2.085e+1
-0.483	-3.389e-4	2.090e+1
-0.482	-3.328e-4	2.095e+1
-0.481	-3.266e-4	2.100e+1
-0.480	-3.205e-4	2.105e+1
-0.479	-3.139e-4	2.110e+1
-0.478	-3.074e-4	2.115e+1
-0.477	-3.009e-4	2.120e+1
-0.476	-2.942e-4	2.125e+1
-0.475	-2.875e-4	2.130e+1
-0.474	-2.806e-4	2.135e+1
-0.473	-2.732e-4	2.140e+1
-0.472	-2.662e-4	2.145e+1
-0.471	-2.586e-4	2.150e+1
-0.470	-2.510e-4	2.155e+1
-0.469	-2.436e-4	2.160e+1
-0.468	-2.355e-4	2.165e+1
-0.467	-2.274e-4	2.170e+1
-0.466	-2.191e-4	2.175e+1
-0.465	-2.106e-4	2.180e+1
-0.464	-2.021e-4	2.185e+1
-0.463	-1.932e-4	2.190e+1
-0.462	-1.842e-4	2.195e+1
-0.461	-1.749e-4	2.200e+1
-0.460	-1.651e-4	2.205e+1
-0.459	-1.555e-4	2.210e+1
-0.458	-1.455e-4	2.215e+1
-0.457	-1.352e-4	2.220e+1
-0.456	-1.250e-4	2.225e+1
-0.455	-1.142e-4	2.230e+1
-0.454	-1.032e-4	2.235e+1
-0.453	-9.216e-5	2.240e+1
-0.452	-8.044e-5	2.245e+1
-0.451	-6.894e-5	2.250e+1
-0.450	-5.703e-5	2.255e+1
-0.449	-4.451e-5	2.260e+1
-0.448	-3.153e-5	2.265e+1
-0.447	-1.838e-5	2.270e+1
-0.446	-5.594e-6	2.275e+1
-0.445	7.687e-6	2.280e+1
-0.444	2.160e-5	2.285e+1
-0.443	3.503e-5	2.290e+1
-0.442	4.918e-5	2.295e+1
-0.441	6.388e-5	2.300e+1
-0.440	7.830e-5	2.305e+1
-0.439	9.334e-5	2.310e+1
-0.438	1.085e-4	2.315e+1
-0.437	1.237e-4	2.320e+1
-0.436	1.397e-4	2.325e+1
-0.435	1.554e-4	2.330e+1
-0.434	1.716e-4	2.335e+1
-0.433	1.884e-4	2.340e+1
-0.432	2.048e-4	2.345e+1
-0.431	2.222e-4	2.350e+1
-0.430	2.396e-4	2.355e+1
-0.429	2.572e-4	2.360e+1
-0.428	2.752e-4	2.365e+1
-0.427	2.930e-4	2.370e+1
-0.426	3.113e-4	2.375e+1
-0.425	3.300e-4	2.380e+1
-0.424	3.485e-4	2.385e+1
-0.423	3.664e-4	2.390e+1
-0.422	3.851e-4	2.395e+1
-0.421	4.045e-4	2.400e+1
-0.420	4.244e-4	2.405e+1
-0.419	4.440e-4	2.410e+1
-0.418	4.642e-4	2.415e+1
-0.417	4.847e-4	2.420e+1
-0.416	5.050e-4	2.425e+1
-0.415	5.259e-4	2.430e+1
-0.414	5.467e-4	2.435e+1
-0.413	5.676e-4	2.440e+1
-0.412	5.888e-4	2.445e+1
-0.411	6.098e-4	2.450e+1
-0.410	6.321e-4	2.455e+1
-0.409	6.543e-4	2.460e+1
-0.408	6.756e-4	2.465e+1
-0.407	6.977e-4	2.470e+1
-0.406	7.196e-4	2.475e+1
-0.405	7.419e-4	2.480e+1
-0.404	7.651e-4	2.485e+1
-0.403	7.873e-4	2.490e+1
-0.402	8.096e-4	2.495e+1
-0.401	8.321e-4	2.500e+1
-0.400	8.541e-4	2.505e+1
-0.399	8.764e-4	2.510e+1
-0.398	8.987e-4	2.515e+1
-0.397	9.211e-4	2.520e+1
-0.396	9.435e-4	2.525e+1
-0.395	9.656e-4	2.530e+1
-0.394	9.881e-4	2.535e+1
-0.393	1.010e-3	2.540e+1
-0.392	1.032e-3	2.545e+1
-0.391	1.055e-3	2.550e+1
-0.390	1.077e-3	2.555e+1
-0.389	1.098e-3	2.560e+1
-0.388	1.120e-3	2.565e+1
-0.387	1.141e-3	2.570e+1
-0.386	1.163e-3	2.575e+1
-0.385	1.184e-3	2.580e+1
-0.384	1.205e-3	2.585e+1
-0.383	1.226e-3	2.590e+1
-0.382	1.247e-3	2.595e+1
-0.381	1.267e-3	2.600e+1
-0.380	1.287e-3	2.605e+1
-0.379	1.307e-3	2.610e+1
-0.378	1.326e-3	2.615e+1
-0.377	1.346e-3	2.620e+1
-0.376	1.365e-3	2.625e+1
-0.375	1.384e-3	2.630e+1
-0.374	1.402e-3	2.635e+1
-0.373	1.420e-3	2.640e+1
-0.372	1.438e-3	2.645e+1
-0.371	1.455e-3	2.650e+1
-0.370	1.472e-3	2.655e+1
-0.369	1.488e-3	2.660e+1
-0.368	1.504e-3	2.665e+1
-0.367	1.520e-3	2.670e+1
-0.366	1.536e-3	2.675e+1
-0.365	1.551e-3	2.680e+1
-0.364	1.565e-3	2.685e+1
-0.363	1.578e-3	2.690e+1
-0.362	1.592e-3	2.695e+1
-0.361	1.605e-3	2.700e+1
-0.360	1.616e-3	2.705e+1
-0.359	1.628e-3	2.710e+1
-0.358	1.639e-3	2.715e+1
-0.357	1.649e-3	2.720e+1
-0.356	1.659e-3	2.725e+1
-0.355	1.668e-3	2.730e+1
-0.354	1.676e-3	2.735e+1
-0.353	1.684e-3	2.740e+1
-0.352	1.691e-3	2.745e+1
-0.351	1.697e-3	2.750e+1
-0.350	1.703e-3	2.755e+1
-0.349	1.707e-3	2.760e+1
-0.348	1.711e-3	2.765e+1
-0.347	1.714e-3	2.770e+1
-0.346	1.716e-3	2.775e+1
-0.345	1.717e-3	2.780e+1
-0.344	1.716e-3	2.785e+1
-0.343	1.715e-3	2.790e+1
-0.342	1.713e-3	2.795e+1
-0.341	1.709e-3	2.800e+1
-0.340	1.704e-3	2.805e+1
-0.339	1.697e-3	2.810e+1
-0.338	1.690e-3	2.815e+1
-0.337	1.681e-3	2.820e+1
-0.336	1.670e-3	2.825e+1
-0.335	1.658e-3	2.830e+1
-0.334	1.645e-3	2.835e+1
-0.333	1.629e-3	2.840e+1
-0.332	1.613e-3	2.845e+1
-0.331	1.595e-3	2.850e+1
-0.330	1.575e-3	2.855e+1
-0.329	1.553e-3	2.860e+1
-0.328	1.529e-3	2.865e+1
-0.327	1.505e-3	2.870e+1
-0.326	1.478e-3	2.875e+1
-0.325	1.451e-3	2.880e+1
-0.324	1.422e-3	2.885e+1
-0.323	1.392e-3	2.890e+1
-0.322	1.361e-3	2.895e+1
-0.321	1.328e-3	2.900e+1
-0.320	1.295e-3	2.905e+1
-0.319	1.261e-3	2.910e+1
-0.318	1.226e-3	2.915e+1
-0.317	1.190e-3	2.920e+1
-0.316	1.154e-3	2.925e+1
-0.315	1.118e-3	2.930e+1
-0.314	1.082e-3	2.935e+1
-0.313	1.046e-3	2.940e+1
-0.312	1.010e-3	2.945e+1
-0.311	9.756e-4	2.950e+1
-0.310	9.413e-4	2.955e+1
-0.309	9.081e-4	2.960e+1
-0.308	8.761e-4	2.965e+1
-0.307	8.454e-4	2.970e+1
-0.306	8.155e-4	2.975e+1
-0.305	7.873e-4	2.980e+1
-0.304	7.603e-4	2.985e+1
-0.303	7.339e-4	2.990e+1
-0.302	7.097e-4	2.995e+1
-0.301	6.870e-4	3.000e+1
-0.300	6.659e-4	3.005e+1
-0.299	6.457e-4	3.010e+1
-0.298	6.266e-4	3.015e+1
-0.297	6.090e-4	3.020e+1
-0.296	5.924e-4	3.025e+1
-0.295	5.767e-4	3.030e+1
-0.294	5.623e-4	3.035e+1
-0.293	5.487e-4	3.040e+1
-0.292	5.360e-4	3.045e+1
-0.291	5.240e-4	3.050e+1
-0.290	5.129e-4	3.055e+1
-0.289	5.024e-4	3.060e+1
-0.288	4.926e-4	3.065e+1
-0.287	4.837e-4	3.070e+1
-0.286	4.753e-4	3.075e+1
-0.285	4.674e-4	3.080e+1
-0.284	4.601e-4	3.085e+1
-0.283	4.534e-4	3.090e+1
-0.282	4.474e-4	3.095e+1
-0.281	4.417e-4	3.100e+1
-0.280	4.364e-4	3.105e+1
-0.279	4.317e-4	3.110e+1
-0.278	4.271e-4	3.115e+1
-0.277	4.232e-4	3.120e+1
-0.276	4.198e-4	3.125e+1
-0.275	4.166e-4	3.130e+1
-0.274	4.135e-4	3.135e+1
-0.273	4.110e-4	3.140e+1
-0.272	4.086e-4	3.145e+1
-0.271	4.068e-4	3.150e+1
-0.270	4.053e-4	3.155e+1
-0.269	4.039e-4	3.160e+1
-0.268	4.030e-4	3.165e+1
-0.267	4.022e-4	3.170e+1
-0.266	4.017e-4	3.175e+1
-0.265	4.014e-4	3.180e+1
-0.264	4.013e-4	3.185e+1
-0.263	4.015e-4	3.190e+1
-0.262	4.022e-4	3.195e+1
-0.261	4.028e-4	3.200e+1
-0.260	4.037e-4	3.205e+1
-0.259	4.046e-4	3.210e+1
-0.258	4.060e-4	3.215e+1
-0.257	4.077e-4	3.220e+1
-0.256	4.094e-4	3.225e+1
-0.255	4.115e-4	3.230e+1
-0.254	4.138e-4	3.235e+1
-0.253	4.162e-4	3.240e+1
-0.252	4.189e-4	3.245e+1
-0.251	4.215e-4	3.250e+1
-0.250	4.246e-4	3.255e+1
-0.249	4.277e-4	3.260e+1
-0.248	4.309e-4	3.265e+1
-0.247	4.344e-4	3.270e+1
-0.246	4.380e-4	3.275e+1
-0.245	4.419e-4	3.280e+1
-0.244	4.461e-4	3.285e+1
-0.243	4.503e-4	3.290e+1
-0.242	4.548e-4	3.295e+1
-0.241	4.596e-4	3.300e+1
-0.240	4.644e-4	3.305e+1
-0.239	4.697e-4	3.310e+1
-0.238	4.749e-4	3.315e+1
-0.237	4.803e-4	3.320e+1
-0.236	4.861e-4	3.325e+1
-0.235	4.920e-4	3.330e+1
-0.234	4.982e-4	3.335e+1
-0.233	5.047e-4	3.340e+1
-0.232	5.112e-4	3.345e+1
-0.231	5.182e-4	3.350e+1
-0.230	5.253e-4	3.355e+1
-0.229	5.326e-4	3.360e+1
-0.228	5.403e-4	3.365e+1
-0.227	5.481e-4	3.370e+1
-0.226	5.563e-4	3.375e+1
-0.225	5.647e-4	3.380e+1
-0.224	5.732e-4	3.385e+1
-0.223	5.823e-4	3.390e+1
-0.222	5.918e-4	3.395e+1
-0.221	6.015e-4	3.400e+1
-0.220	6.116e-4	3.405e+1
-0.219	6.218e-4	3.410e+1
-0.218	6.327e-4	3.415e+1
-0.217	6.438e-4	3.420e+1
-0.216	6.552e-4	3.425e+1
-0.215	6.669e-4	3.430e+1
-0.214	6.792e-4	3.435e+1
-0.213	6.917e-4	3.440e+1
-0.212	7.049e-4	3.445e+1
-0.211	7.182e-4	3.450e+1
-0.210	7.320e-4	3.455e+1
-0.209	7.470e-4	3.460e+1
-0.208	7.617e-4	3.465e+1
-0.207	7.771e-4	3.470e+1
-0.206	7.925e-4	3.475e+1
-0.205	8.089e-4	3.480e+1
-0.204	8.255e-4	3.485e+1
-0.203	8.423e-4	3.490e+1
-0.202	8.597e-4	3.495e+1
-0.201	8.775e-4	3.500e+1
-0.200	8.955e-4	3.505e+1
-0.199	9.144e-4	3.510e+1
-0.198	9.335e-4	3.515e+1
-0.197	9.530e-4	3.520e+1
-0.196	9.734e-4	3.525e+1
-0.195	9.937e-4	3.530e+1
-0.194	1.014e-3	3.535e+1
-0.193	1.036e-3	3.540e+1
-0.192	1.058e-3	3.545e+1
-0.191	1.080e-3	3.550e+1
-0.190	1.103e-3	3.555e+1
-0.189	1.126e-3	3.560e+1
-0.188	1.150e-3	3.565e+1
-0.187	1.174e-3	3.570e+1
-0.186	1.198e-3	3.575e+1
-0.185	1.223e-3	3.580e+1
-0.184	1.248e-3	3.585e+1
-0.183	1.274e-3	3.590e+1
-0.182	1.300e-3	3.595e+1
-0.181	1.326e-3	3.600e+1
-0.180	1.352e-3	3.605e+1
-0.179	1.379e-3	3.610e+1
-0.178	1.406e-3	3.615e+1
-0.177	1.434e-3	3.620e+1
-0.176	1.461e-3	3.625e+1
-0.175	1.490e-3	3.630e+1
-0.174	1.518e-3	3.635e+1
-0.173	1.548e-3	3.640e+1
-0.172	1.577e-3	3.645e+1
-0.171	1.606e-3	3.650e+1
-0.170	1.636e-3	3.655e+1
-0.169	1.665e-3	3.660e+1
-0.168	1.695e-3	3.665e+1
-0.167	1.725e-3	3.670e+1
-0.166	1.755e-3	3.675e+1
-0.165	1.785e-3	3.680e+1
-0.164	1.816e-3	3.685e+1
-0.163	1.846e-3	3.690e+1
-0.162	1.876e-3	3.695e+1
-0.161	1.907e-3	3.700e+1
-0.160	1.937e-3	3.705e+1
-0.159	1.967e-3	3.710e+1
-0.158	1.998e-3	3.715e+1
-0.157	2.029e-3	3.720e+1
-0.156	2.060e-3	3.725e+1
-0.155	2.090e-3	3.730e+1
-0.154	2.121e-3	3.735e+1
-0.153	2.151e-3	3.740e+1
-0.152	2.181e-3	3.745e+1
-0.151	2.212e-3	3.750e+1
-0.150	2.242e-3	3.755e+1
-0.149	2.272e-3	3.760e+1
-0.148	2.302e-3	3.765e+1
-0.147	2.332e-3	3.770e+1
-0.146	2.361e-3	3.775e+1
-0.145	2.390e-3	3.780e+1
-0.144	2.419e-3	3.785e+1
-0.143	2.447e-3	3.790e+1
-0.142	2.474e-3	3.795e+1
-0.141	2.502e-3	3.800e+1
-0.140	2.529e-3	3.805e+1
-0.139	2.555e-3	3.810e+1
-0.138	2.581e-3	3.815e+1
-0.137	2.606e-3	3.820e+1
-0.136	2.631e-3	3.825e+1
-0.135	2.655e-3	3.830e+1
-0.134	2.679e-3	3.835e+1
-0.133	2.702e-3	3.840e+1
-0.132	2.725e-3	3.845e+1
-0.131	2.746e-3	3.850e+1
-0.130	2.767e-3	3.855e+1
-0.129	2.788e-3	3.860e+1
-0.128	2.807e-3	3.865e+1
-0.127	2.826e-3	3.870e+1
-0.126	2.843e-3	3.875e+1
-0.125	2.860e-3	3.880e+1
-0.124	2.877e-3	3.885e+1
-0.123	2.893e-3	3.890e+1
-0.122	2.908e-3	3.895e+1
-0.121	2.922e-3	3.900e+1
-0.120	2.936e-3	3.905e+1
-0.119	2.949e-3	3.910e+1
-0.118	2.961e-3	3.915e+1
-0.117	2.973e-3	3.920e+1
-0.116	2.985e-3	3.925e+1
-0.115	2.995e-3	3.930e+1
-0.114	3.006e-3	3.935e+1
-0.113	3.016e-3	3.940e+1
-0.112	3.025e-3	3.945e+1
-0.111	3.034e-3	3.950e+1
-0.110	3.042e-3	3.955e+1
-0.109	3.050e-3	3.960e+1
-0.108	3.057e-3	3.965e+1
-0.107	3.064e-3	3.970e+1
-0.106	3.070e-3	3.975e+1
-0.105	3.076e-3	3.980e+1
-0.104	3.081e-3	3.985e+1
-0.103	3.087e-3	3.990e+1
-0.102	3.092e-3	3.995e+1
-0.101	3.096e-3	4.000e+1
-0.100	3.101e-3	4.005e+1
-0.099	3.104e-3	4.010e+1
-0.098	3.108e-3	4.015e+1
-0.097	3.111e-3	4.020e+1
-0.096	3.114e-3	4.025e+1
-0.095	3.117e-3	4.030e+1
-0.094	3.119e-3	4.035e+1
-0.093	3.121e-3	4.040e+1
-0.092	3.123e-3	4.045e+1
-0.091	3.124e-3	4.050e+1
-0.090	3.125e-3	4.055e+1
-0.089	3.127e-3	4.060e+1
-0.088	3.127e-3	4.065e+1
-0.087	3.128e-3	4.070e+1
-0.086	3.129e-3	4.075e+1
-0.085	3.129e-3	4.080e+1
-0.084	3.129e-3	4.085e+1
-0.083	3.129e-3	4.090e+1
-0.082	3.129e-3	4.095e+1
-0.081	3.129e-3	4.100e+1
-0.080	3.129e-3	4.105e+1
-0.079	3.129e-3	4.110e+1
-0.078	3.128e-3	4.115e+1
-0.077	3.128e-3	4.120e+1
-0.076	3.127e-3	4.125e+1
-0.075	3.126e-3	4.130e+1
-0.074	3.125e-3	4.135e+1
-0.073	3.124e-3	4.140e+1
-0.072	3.123e-3	4.145e+1
-0.071	3.122e-3	4.150e+1
-0.070	3.120e-3	4.155e+1
-0.069	3.119e-3	4.160e+1
-0.068	3.117e-3	4.165e+1
-0.067	3.115e-3	4.170e+1
-0.066	3.113e-3	4.175e+1
-0.065	3.110e-3	4.180e+1
-0.064	3.108e-3	4.185e+1
-0.063	3.105e-3	4.190e+1
-0.062	3.102e-3	4.195e+1
-0.061	3.099e-3	4.200e+1
-0.060	3.096e-3	4.205e+1
-0.059	3.093e-3	4.210e+1
-0.058	3.089e-3	4.215e+1
-0.057	3.085e-3	4.220e+1
-0.056	3.081e-3	4.225e+1
-0.055	3.077e-3	4.230e+1
-0.054	3.072e-3	4.235e+1
-0.053	3.067e-3	4.240e+1
-0.052	3.063e-3	4.245e+1
-0.051	3.057e-3	4.250e+1
-0.050	3.052e-3	4.255e+1
-0.049	3.046e-3	4.260e+1
-0.048	3.040e-3	4.265e+1
-0.047	3.034e-3	4.270e+1
-0.046	3.027e-3	4.275e+1
-0.045	3.021e-3	4.280e+1
-0.044	3.014e-3	4.285e+1
-0.043	3.007e-3	4.290e+1
-0.042	2.999e-3	4.295e+1
-0.041	2.992e-3	4.300e+1
-0.040	2.984e-3	4.305e+1
-0.039	2.976e-3	4.310e+1
-0.038	2.968e-3	4.315e+1
-0.037	2.960e-3	4.320e+1
-0.036	2.952e-3	4.325e+1
-0.035	2.943e-3	4.330e+1
-0.034	2.935e-3	4.335e+1
-0.033	2.926e-3	4.340e+1
-0.032	2.918e-3	4.345e+1
-0.031	2.909e-3	4.350e+1
-0.030	2.901e-3	4.355e+1
-0.029	2.892e-3	4.360e+1
-0.028	2.883e-3	4.365e+1
-0.027	2.874e-3	4.370e+1
-0.026	2.866e-3	4.375e+1
-0.025	2.857e-3	4.380e+1
-0.024	2.848e-3	4.385e+1
-0.023	2.840e-3	4.390e+1
-0.022	2.831e-3	4.395e+1
-0.021	2.823e-3	4.400e+1
-0.020	2.815e-3	4.405e+1
-0.019	2.807e-3	4.410e+1
-0.018	2.799e-3	4.415e+1
-0.017	2.791e-3	4.420e+1
-0.016	2.784e-3	4.425e+1
-0.015	2.776e-3	4.430e+1
-0.014	2.769e-3	4.435e+1
-0.013	2.762e-3	4.440e+1
-0.012	2.755e-3	4.445e+1
-0.011	2.748e-3	4.450e+1
-0.010	2.742e-3	4.455e+1
-0.009	2.736e-3	4.460e+1
-0.008	2.730e-3	4.465e+1
-0.007	2.725e-3	4.470e+1
-0.006	2.719e-3	4.475e+1
-0.005	2.714e-3	4.480e+1
-0.004	2.709e-3	4.485e+1
-0.003	2.704e-3	4.490e+1
-0.002	2.699e-3	4.495e+1
-0.001	2.695e-3	4.500e+1
-0.000	2.692e-3	4.505e+1
0.001	2.688e-3	4.510e+1
0.002	2.684e-3	4.515e+1
0.003	2.680e-3	4.520e+1
0.004	2.677e-3	4.525e+1
0.005	2.673e-3	4.530e+1
0.006	2.670e-3	4.535e+1
0.007	2.667e-3	4.540e+1
0.008	2.664e-3	4.545e+1
0.009	2.661e-3	4.550e+1
0.010	2.658e-3	4.555e+1
0.011	2.655e-3	4.560e+1
0.012	2.653e-3	4.565e+1
0.013	2.650e-3	4.570e+1
0.014	2.648e-3	4.575e+1
0.015	2.645e-3	4.580e+1
0.016	2.643e-3	4.585e+1
0.017	2.641e-3	4.590e+1
0.018	2.638e-3	4.595e+1
0.019	2.636e-3	4.600e+1
0.020	2.634e-3	4.605e+1
0.021	2.631e-3	4.610e+1
0.022	2.629e-3	4.615e+1
0.023	2.627e-3	4.620e+1
0.024	2.625e-3	4.625e+1
0.025	2.622e-3	4.630e+1
0.026	2.620e-3	4.635e+1
0.027	2.618e-3	4.640e+1
0.028	2.616e-3	4.645e+1
0.029	2.614e-3	4.650e+1
0.030	2.612e-3	4.655e+1
0.031	2.610e-3	4.660e+1
0.032	2.608e-3	4.665e+1
0.033	2.606e-3	4.670e+1
0.034	2.604e-3	4.675e+1
0.035	2.602e-3	4.680e+1
0.036	2.600e-3	4.685e+1
0.037	2.597e-3	4.690e+1
0.038	2.595e-3	4.695e+1
0.039	2.593e-3	4.700e+1
0.040	2.591e-3	4.705e+1
0.041	2.589e-3	4.710e+1
0.042	2.587e-3	4.715e+1
0.043	2.585e-3	4.720e+1
0.044	2.583e-3	4.725e+1
0.045	2.581e-3	4.730e+1
0.046	2.579e-3	4.735e+1
0.047	2.577e-3	4.740e+1
0.048	2.575e-3	4.745e+1
0.049	2.573e-3	4.750e+1
0.050	2.571e-3	4.755e+1
0.051	2.569e-3	4.760e+1
0.052	2.567e-3	4.765e+1
0.053	2.565e-3	4.770e+1
0.054	2.562e-3	4.775e+1
0.055	2.560e-3	4.780e+1
0.056	2.558e-3	4.785e+1
0.057	2.556e-3	4.790e+1
0.058	2.554e-3	4.795e+1
0.059	2.552e-3	4.800e+1
0.060	2.550e-3	4.805e+1
0.061	2.548e-3	4.810e+1
0.062	2.546e-3	4.815e+1
0.063	2.544e-3	4.820e+1
0.064	2.541e-3	4.825e+1
0.065	2.539e-3	4.830e+1
0.066	2.537e-3	4.835e+1
0.067	2.535e-3	4.840e+1
0.068	2.533e-3	4.845e+1
0.069	2.530e-3	4.850e+1
0.070	2.528e-3	4.855e+1
0.071	2.527e-3	4.860e+1
0.072	2.524e-3	4.865e+1
0.073	2.522e-3	4.870e+1
0.074	2.520e-3	4.875e+1
0.075	2.518e-3	4.880e+1
0.076	2.515e-3	4.885e+1
0.077	2.513e-3	4.890e+1
0.078	2.511e-3	4.895e+1
0.079	2.509e-3	4.900e+1
0.080	2.506e-3	4.905e+1
0.081	2.505e-3	4.910e+1
0.082	2.502e-3	4.915e+1
0.083	2.500e-3	4.920e+1
0.084	2.498e-3	4.925e+1
0.085	2.496e-3	4.930e+1
0.086	2.493e-3	4.935e+1
0.087	2.491e-3	4.940e+1
0.088	2.488e-3	4.945e+1
0.089	2.486e-3	4.950e+1
0.090	2.484e-3	4.955e+1
0.091	2.481e-3	4.960e+1
0.092	2.479e-3	4.965e+1
0.093	2.477e-3	4.970e+1
0.094	2.475e-3	4.975e+1
0.095	2.473e-3	4.980e+1
0.096	2.470e-3	4.985e+1
0.097	2.468e-3	4.990e+1
0.098	2.465e-3	4.995e+1
0.099	2.463e-3	5.000e+1
0.100	2.461e-3	5.005e+1
0.101	2.458e-3	5.010e+1
0.102	2.456e-3	5.015e+1
0.103	2.454e-3	5.020e+1
0.104	2.452e-3	5.025e+1
0.105	2.450e-3	5.030e+1
0.106	2.447e-3	5.035e+1
0.107	2.445e-3	5.040e+1
0.108	2.442e-3	5.045e+1
0.109	2.440e-3	5.050e+1
0.110	2.438e-3	5.055e+1
0.111	2.435e-3	5.060e+1
0.112	2.433e-3	5.065e+1
0.113	2.430e-3	5.070e+1
0.114	2.428e-3	5.075e+1
0.115	2.425e-3	5.080e+1
0.116	2.423e-3	5.085e+1
0.117	2.420e-3	5.090e+1
0.118	2.418e-3	5.095e+1
0.119	2.415e-3	5.100e+1
0.120	2.413e-3	5.105e+1
0.121	2.410e-3	5.110e+1
0.122	2.408e-3	5.115e+1
0.123	2.405e-3	5.120e+1
0.124	2.403e-3	5.125e+1
0.125	2.400e-3	5.130e+1
0.126	2.397e-3	5.135e+1
0.127	2.395e-3	5.140e+1
0.128	2.392e-3	5.145e+1
0.129	2.390e-3	5.150e+1
0.130	2.387e-3	5.155e+1
0.131	2.384e-3	5.160e+1
0.132	2.382e-3	5.165e+1
0.133	2.379e-3	5.170e+1
0.134	2.376e-3	5.175e+1
0.135	2.374e-3	5.180e+1
0.136	2.371e-3	5.185e+1
0.137	2.368e-3	5.190e+1
0.138	2.365e-3	5.195e+1
0.139	2.363e-3	5.200e+1
0.140	2.360e-3	5.205e+1
0.141	2.357e-3	5.210e+1
0.142	2.354e-3	5.215e+1
0.143	2.351e-3	5.220e+1
0.144	2.349e-3	5.225e+1
0.145	2.346e-3	5.230e+1
0.146	2.343e-3	5.235e+1
0.147	2.340e-3	5.240e+1
0.148	2.337e-3	5.245e+1
0.149	2.334e-3	5.250e+1
0.150	2.331e-3	5.255e+1
0.151	2.328e-3	5.260e+1
0.152	2.325e-3	5.265e+1
0.153	2.322e-3	5.270e+1
0.154	2.318e-3	5.275e+1
0.155	2.315e-3	5.280e+1
0.156	2.312e-3	5.285e+1
0.157	2.309e-3	5.290e+1
0.158	2.306e-3	5.295e+1
0.159	2.303e-3	5.300e+1
0.160	2.299e-3	5.305e+1
0.161	2.296e-3	5.310e+1
0.162	2.293e-3	5.315e+1
0.163	2.289e-3	5.320e+1
0.164	2.286e-3	5.325e+1
0.165	2.282e-3	5.330e+1
0.166	2.279e-3	5.335e+1
0.167	2.276e-3	5.340e+1
0.168	2.272e-3	5.345e+1
0.169	2.269e-3	5.350e+1
0.170	2.266e-3	5.355e+1
0.171	2.262e-3	5.360e+1
0.172	2.259e-3	5.365e+1
0.173	2.255e-3	5.370e+1
0.174	2.251e-3	5.375e+1
0.175	2.248e-3	5.380e+1
0.176	2.244e-3	5.385e+1
0.177	2.241e-3	5.390e+1
0.178	2.237e-3	5.395e+1
0.179	2.233e-3	5.400e+1
0.180	2.230e-3	5.405e+1
0.181	2.226e-3	5.410e+1
0.182	2.223e-3	5.415e+1
0.183	2.219e-3	5.420e+1
0.184	2.215e-3	5.425e+1
0.185	2.211e-3	5.430e+1
0.186	2.208e-3	5.435e+1
0.187	2.204e-3	5.440e+1
0.188	2.200e-3	5.445e+1
0.189	2.196e-3	5.450e+1
0.190	2.192e-3	5.455e+1
0.191	2.189e-3	5.460e+1
0.192	2.184e-3	5.465e+1
0.193	2.181e-3	5.470e+1
0.194	2.177e-3	5.475e+1
0.195	2.173e-3	5.480e+1
0.196	2.169e-3	5.485e+1
0.197	2.165e-3	5.490e+1
0.198	2.161e-3	5.495e+1
0.199	2.157e-3	5.500e+1
0.200	2.153e-3	5.505e+1
0.201	2.149e-3	5.510e+1
0.202	2.144e-3	5.515e+1
0.203	2.140e-3	5.520e+1
0.204	2.136e-3	5.525e+1
0.205	2.132e-3	5.530e+1
0.206	2.128e-3	5.535e+1
0.207	2.124e-3	5.540e+1
0.208	2.119e-3	5.545e+1
0.209	2.115e-3	5.550e+1
0.210	2.111e-3	5.555e+1
0.211	2.107e-3	5.560e+1
0.212	2.103e-3	5.565e+1
0.213	2.098e-3	5.570e+1
0.214	2.093e-3	5.575e+1
0.215	2.089e-3	5.580e+1
0.216	2.084e-3	5.585e+1
0.217	2.080e-3	5.590e+1
0.218	2.075e-3	5.595e+1
0.219	2.070e-3	5.600e+1
0.220	2.066e-3	5.605e+1
0.221	2.061e-3	5.610e+1
0.222	2.056e-3	5.615e+1
0.223	2.052e-3	5.620e+1
0.224	2.047e-3	5.625e+1
0.225	2.042e-3	5.630e+1
0.226	2.037e-3	5.635e+1
0.227	2.032e-3	5.640e+1
0.228	2.028e-3	5.645e+1
0.229	2.022e-3	5.650e+1
0.230	2.018e-3	5.655e+1
0.231	2.013e-3	5.660e+1
0.232	2.008e-3	5.665e+1
0.233	2.003e-3	5.670e+1
0.234	1.998e-3	5.675e+1
0.235	1.992e-3	5.680e+1
0.236	1.987e-3	5.685e+1
0.237	1.982e-3	5.690e+1
0.238	1.977e-3	5.695e+1
0.239	1.972e-3	5.700e+1
0.240	1.966e-3	5.705e+1
0.241	1.961e-3	5.710e+1
0.242	1.956e-3	5.715e+1
0.243	1.950e-3	5.720e+1
0.244	1.945e-3	5.725e+1
0.245	1.940e-3	5.730e+1
0.246	1.935e-3	5.735e+1
0.247	1.931e-3	5.740e+1
0.248	1.925e-3	5.745e+1
0.249	1.920e-3	5.750e+1
0.250	1.915e-3	5.755e+1
0.251	1.909e-3	5.760e+1
0.252	1.904e-3	5.765e+1
0.253	1.898e-3	5.770e+1
0.254	1.893e-3	5.775e+1
0.255	1.887e-3	5.780e+1
0.256	1.881e-3	5.785e+1
0.257	1.876e-3	5.790e+1
0.258	1.871e-3	5.795e+1
0.259	1.865e-3	5.800e+1
0.260	1.860e-3	5.805e+1
0.261	1.854e-3	5.810e+1
0.262	1.849e-3	5.815e+1
0.263	1.843e-3	5.820e+1
0.264	1.838e-3	5.825e+1
0.265	1.832e-3	5.830e+1
0.266	1.826e-3	5.835e+1
0.267	1.821e-3	5.840e+1
0.268	1.816e-3	5.845e+1
0.269	1.810e-3	5.850e+1
0.270	1.805e-3	5.855e+1
0.271	1.799e-3	5.860e+1
0.272	1.793e-3	5.865e+1
0.273	1.788e-3	5.870e+1
0.274	1.783e-3	5.875e+1
0.275	1.777e-3	5.880e+1
0.276	1.772e-3	5.885e+1
0.277	1.767e-3	5.890e+1
0.278	1.761e-3	5.895e+1
0.279	1.756e-3	5.900e+1
0.280	1.751e-3	5.905e+1
0.281	1.746e-3	5.910e+1
0.282	1.740e-3	5.915e+1
0.283	1.735e-3	5.920e+1
0.284	1.730e-3	5.925e+1
0.285	1.725e-3	5.930e+1
0.286	1.720e-3	5.935e+1
0.287	1.715e-3	5.940e+1
0.288	1.710e-3	5.945e+1
0.289	1.705e-3	5.950e+1
0.290	1.701e-3	5.955e+1
0.291	1.695e-3	5.960e+1
0.292	1.691e-3	5.965e+1
0.293	1.686e-3	5.970e+1
0.294	1.681e-3	5.975e+1
0.295	1.677e-3	5.980e+1
0.296	1.672e-3	5.985e+1
0.297	1.667e-3	5.990e+1
0.298	1.663e-3	5.995e+1
0.299	1.658e-3	6.000e+1
0.300	1.654e-3	6.005e+1
0.301	1.650e-3	6.010e+1
0.302	1.646e-3	6.015e+1
0.303	1.641e-3	6.020e+1
0.304	1.637e-3	6.025e+1
0.305	1.633e-3	6.030e+1
0.306	1.629e-3	6.035e+1
0.307	1.625e-3	6.040e+1
0.308	1.621e-3	6.045e+1
0.309	1.617e-3	6.050e+1
0.310	1.613e-3	6.055e+1
0.311	1.609e-3	6.060e+1
0.312	1.605e-3	6.065e+1
0.313	1.602e-3	6.070e+1
0.314	1.598e-3	6.075e+1
0.315	1.595e-3	6.080e+1
0.316	1.591e-3	6.085e+1
0.317	1.587e-3	6.090e+1
0.318	1.584e-3	6.095e+1
0.319	1.581e-3	6.100e+1
0.320	1.577e-3	6.105e+1
0.321	1.574e-3	6.110e+1
0.322	1.570e-3	6.115e+1
0.323	1.567e-3	6.120e+1
0.324	1.564e-3	6.125e+1
0.325	1.561e-3	6.130e+1
0.326	1.558e-3	6.135e+1
0.327	1.555e-3	6.140e+1
0.328	1.552e-3	6.145e+1
0.329	1.549e-3	6.150e+1
0.330	1.546e-3	6.155e+1
0.331	1.543e-3	6.160e+1
0.332	1.540e-3	6.165e+1
0.333	1.537e-3	6.170e+1
0.334	1.534e-3	6.175e+1
0.335	1.532e-3	6.180e+1
0.336	1.528e-3	6.185e+1
0.337	1.526e-3	6.190e+1
0.338	1.523e-3	6.195e+1
0.339	1.521e-3	6.200e+1
0.340	1.519e-3	6.205e+1
0.341	1.516e-3	6.210e+1
0.342	1.514e-3	6.215e+1
0.343	1.512e-3	6.220e+1
0.344	1.509e-3	6.225e+1
0.345	1.507e-3	6.230e+1
0.346	1.505e-3	6.235e+1
0.347	1.503e-3	6.240e+1
0.348	1.501e-3	6.245e+1
0.349	1.498e-3	6.250e+1
0.350	1.497e-3	6.255e+1
0.351	1.495e-3	6.260e+1
0.352	1.493e-3	6.265e+1
0.353	1.491e-3	6.270e+1
0.354	1.489e-3	6.275e+1
0.355	1.487e-3	6.280e+1
0.356	1.486e-3	6.285e+1
0.357	1.484e-3	6.290e+1
0.358	1.482e-3	6.295e+1
0.359	1.481e-3	6.300e+1
0.360	1.479e-3	6.305e+1
0.361	1.478e-3	6.310e+1
0.362	1.476e-3	6.315e+1
0.363	1.474e-3	6.320e+1
0.364	1.473e-3	6.325e+1
0.365	1.472e-3	6.330e+1
0.366	1.470e-3	6.335e+1
0.367	1.469e-3	6.340e+1
0.368	1.468e-3	6.345e+1
0.369	1.467e-3	6.350e+1
0.370	1.466e-3	6.355e+1
0.371	1.464e-3	6.360e+1
0.372	1.463e-3	6.365e+1
0.373	1.462e-3	6.370e+1
0.374	1.461e-3	6.375e+1
0.375	1.460e-3	6.380e+1
0.376	1.459e-3	6.385e+1
0.377	1.459e-3	6.390e+1
0.378	1.458e-3	6.395e+1
0.379	1.457e-3	6.400e+1
0.380	1.457e-3	6.405e+1
0.381	1.455e-3	6.410e+1
0.382	1.455e-3	6.415e+1
0.383	1.454e-3	6.420e+1
0.384	1.453e-3	6.425e+1
0.385	1.453e-3	6.430e+1
0.386	1.453e-3	6.435e+1
0.387	1.452e-3	6.440e+1
0.388	1.451e-3	6.445e+1
0.389	1.451e-3	6.450e+1
0.390	1.451e-3	6.455e+1
0.391	1.451e-3	6.460e+1
0.392	1.450e-3	6.465e+1
0.393	1.450e-3	6.470e+1
0.394	1.449e-3	6.475e+1
0.395	1.449e-3	6.480e+1
0.396	1.449e-3	6.485e+1
0.397	1.448e-3	6.490e+1
0.398	1.448e-3	6.495e+1
0.399	1.449e-3	6.500e+1
0.400	1.448e-3	6.505e+1
0.401	1.448e-3	6.510e+1
0.402	1.448e-3	6.515e+1
0.403	1.448e-3	6.520e+1
0.404	1.449e-3	6.525e+1
0.405	1.448e-3	6.530e+1
0.406	1.449e-3	6.535e+1
0.407	1.449e-3	6.540e+1
0.408	1.449e-3	6.545e+1
0.409	1.450e-3	6.550e+1
0.410	1.452e-3	6.555e+1
0.411	1.451e-3	6.560e+1
0.412	1.452e-3	6.565e+1
0.413	1.451e-3	6.570e+1
0.414	1.452e-3	6.575e+1
0.415	1.452e-3	6.580e+1
0.416	1.452e-3	6.585e+1
0.417	1.453e-3	6.590e+1
0.418	1.454e-3	6.595e+1
0.419	1.454e-3	6.600e+1
0.420	1.455e-3	6.605e+1
0.421	1.455e-3	6.610e+1
0.422	1.456e-3	6.615e+1
0.423	1.456e-3	6.620e+1
0.424	1.457e-3	6.625e+1
0.425	1.458e-3	6.630e+1
0.426	1.458e-3	6.635e+1
0.427	1.459e-3	6.640e+1
0.428	1.460e-3	6.645e+1
0.429	1.461e-3	6.650e+1
0.430	1.462e-3	6.655e+1
0.431	1.463e-3	6.660e+1
0.432	1.464e-3	6.665e+1
0.433	1.465e-3	6.670e+1
0.434	1.466e-3	6.675e+1
0.435	1.467e-3	6.680e+1
0.436	1.468e-3	6.685e+1
0.437	1.469e-3	6.690e+1
0.438	1.470e-3	6.695e+1
0.439	1.472e-3	6.700e+1
0.440	1.473e-3	6.705e+1
0.441	1.475e-3	6.710e+1
0.442	1.476e-3	6.715e+1
0.443	1.477e-3	6.720e+1
0.444	1.479e-3	6.725e+1
0.445	1.480e-3	6.730e+1
0.446	1.482e-3	6.735e+1
0.447	1.483e-3	6.740e+1
0.448	1.484e-3	6.745e+1
0.449	1.486e-3	6.750e+1
0.450	1.488e-3	6.755e+1
0.451	1.489e-3	6.760e+1
0.452	1.491e-3	6.765e+1
0.453	1.493e-3	6.770e+1
0.454	1.495e-3	6.775e+1
0.455	1.497e-3	6.780e+1
0.456	1.499e-3	6.785e+1
0.457	1.501e-3	6.790e+1
0.458	1.502e-3	6.795e+1
0.459	1.504e-3	6.800e+1
0.460	1.507e-3	6.805e+1
0.461	1.508e-3	6.810e+1
0.462	1.511e-3	6.815e+1
0.463	1.513e-3	6.820e+1
0.464	1.515e-3	6.825e+1
0.465	1.517e-3	6.830e+1
0.466	1.520e-3	6.835e+1
0.467	1.522e-3	6.840e+1
0.468	1.524e-3	6.845e+1
0.469	1.526e-3	6.850e+1
0.470	1.529e-3	6.855e+1
0.471	1.532e-3	6.860e+1
0.472	1.534e-3	6.865e+1
0.473	1.537e-3	6.870e+1
0.474	1.539e-3	6.875e+1
0.475	1.542e-3	6.880e+1
0.476	1.545e-3	6.885e+1
0.477	1.547e-3	6.890e+1
0.478	1.550e-3	6.895e+1
0.479	1.553e-3	6.900e+1
0.480	1.556e-3	6.905e+1
0.481	1.558e-3	6.910e+1
0.482	1.561e-3	6.915e+1
0.483	1.564e-3	6.920e+1
0.484	1.567e-3	6.925e+1
0.485	1.569e-3	6.930e+1
0.486	1.572e-3	6.935e+1
0.487	1.575e-3	6.940e+1
0.488	1.578e-3	6.945e+1
0.489	1.582e-3	6.950e+1
0.490	1.585e-3	6.955e+1
0.491	1.588e-3	6.960e+1
0.492	1.591e-3	6.965e+1
0.493	1.594e-3	6.970e+1
0.494	1.597e-3	6.975e+1
0.495	1.601e-3	6.980e+1
0.496	1.604e-3	6.985e+1
0.497	1.607e-3	6.990e+1
0.498	1.610e-3	6.995e+1
0.499	1.614e-3	7.000e+1
0.500	1.618e-3	7.005e+1
0.501	1.621e-3	7.010e+1
0.502	1.624e-3	7.015e+1
0.503	1.628e-3	7.020e+1
0.504	1.631e-3	7.025e+1
0.505	1.635e-3	7.030e+1
0.506	1.639e-3	7.035e+1
0.507	1.643e-3	7.040e+1
0.508	1.647e-3	7.045e+1
0.509	1.650e-3	7.050e+1
0.510	1.654e-3	7.055e+1
0.511	1.658e-3	7.060e+1
0.512	1.663e-3	7.065e+1
0.513	1.667e-3	7.070e+1
0.514	1.671e-3	7.075e+1
0.515	1.674e-3	7.080e+1
0.516	1.679e-3	7.085e+1
0.517	1.682e-3	7.090e+1
0.518	1.687e-3	7.095e+1
0.519	1.691e-3	7.100e+1
0.520	1.695e-3	7.105e+1
0.521	1.700e-3	7.110e+1
0.522	1.703e-3	7.115e+1
0.523	1.708e-3	7.120e+1
0.524	1.713e-3	7.125e+1
0.525	1.717e-3	7.130e+1
0.526	1.721e-3	7.135e+1
0.527	1.726e-3	7.140e+1
0.528	1.730e-3	7.145e+1
0.529	1.734e-3	7.150e+1
0.530	1.739e-3	7.155e+1
0.531	1.744e-3	7.160e+1
0.532	1.749e-3	7.165e+1
0.533	1.753e-3	7.170e+1
0.534	1.758e-3	7.175e+1
0.535	1.762e-3	7.180e+1
0.536	1.767e-3	7.185e+1
0.537	1.772e-3	7.190e+1
0.538	1.776e-3	7.195e+1
0.539	1.781e-3	7.200e+1
0.540	1.786e-3	7.205e+1
0.541	1.791e-3	7.210e+1
0.542	1.796e-3	7.215e+1
0.543	1.801e-3	7.220e+1
0.544	1.806e-3	7.225e+1
0.545	1.811e-3	7.230e+1
0.546	1.816e-3	7.235e+1
0.547	1.821e-3	7.240e+1
0.548	1.826e-3	7.245e+1
0.549	1.831e-3	7.250e+1
0.550	1.836e-3	7.255e+1
0.551	1.842e-3	7.260e+1
0.552	1.846e-3	7.265e+1
0.553	1.852e-3	7.270e+1
0.554	1.857e-3	7.275e+1
0.555	1.862e-3	7.280e+1
0.556	1.868e-3	7.285e+1
0.557	1.873e-3	7.290e+1
0.558	1.878e-3	7.295e+1
0.559	1.884e-3	7.300e+1
0.560	1.889e-3	7.305e+1
0.561	1.895e-3	7.310e+1
0.562	1.900e-3	7.315e+1
0.563	1.905e-3	7.320e+1
0.564	1.911e-3	7.325e+1
0.565	1.917e-3	7.330e+1
0.566	1.922e-3	7.335e+1
0.567	1.928e-3	7.340e+1
0.568	1.933e-3	7.345e+1
0.569	1.938e-3	7.350e+1
0.570	1.944e-3	7.355e+1
0.571	1.950e-3	7.360e+1
0.572	1.956e-3	7.365e+1
0.573	1.961e-3	7.370e+1
0.574	1.967e-3	7.375e+1
0.575	1.973e-3	7.380e+1
0.576	1.979e-3	7.385e+1
0.577	1.985e-3	7.390e+1
0.578	1.991e-3	7.395e+1
0.579	1.997e-3	7.400e+1
0.580	2.004e-3	7.405e+1
0.581	2.010e-3	7.410e+1
0.582	2.016e-3	7.415e+1
0.583	2.023e-3	7.420e+1
0.584	2.029e-3	7.425e+1
0.585	2.036e-3	7.430e+1
0.586	2.042e-3	7.435e+1
0.587	2.048e-3	7.440e+1
0.588	2.056e-3	7.445e+1
0.589	2.062e-3	7.450e+1
0.590	2.069e-3	7.455e+1
0.591	2.076e-3	7.460e+1
0.592	2.082e-3	7.465e+1
0.593	2.090e-3	7.470e+1
0.594	2.097e-3	7.475e+1
0.595	2.104e-3	7.480e+1
0.596	2.112e-3	7.485e+1
0.597	2.119e-3	7.490e+1
0.598	2.126e-3	7.495e+1
0.599	2.133e-3	7.500e+1
0.600	2.141e-3	7.505e+1
0.601	2.148e-3	7.510e+1
0.602	2.156e-3	7.515e+1
0.603	2.164e-3	7.520e+1
0.604	2.172e-3	7.525e+1
0.605	2.179e-3	7.530e+1
0.606	2.188e-3	7.535e+1
0.607	2.196e-3	7.540e+1
0.608	2.204e-3	7.545e+1
0.609	2.213e-3	7.550e+1
0.610	2.221e-3	7.555e+1
0.611	2.230e-3	7.560e+1
0.612	2.239e-3	7.565e+1
0.613	2.247e-3	7.570e+1
0.614	2.256e-3	7.575e+1
0.615	2.266e-3	7.580e+1
0.616	2.275e-3	7.585e+1
0.617	2.284e-3	7.590e+1
0.618	2.293e-3	7.595e+1
0.619	2.302e-3	7.600e+1
0.620	2.312e-3	7.605e+1
0.621	2.323e-3	7.610e+1
0.622	2.333e-3	7.615e+1
0.623	2.343e-3	7.620e+1
0.624	2.353e-3	7.625e+1
0.625	2.363e-3	7.630e+1
0.626	2.373e-3	7.635e+1
0.627	2.383e-3	7.640e+1
0.628	2.394e-3	7.645e+1
0.629	2.404e-3	7.650e+1
0.630	2.415e-3	7.655e+1
0.631	2.426e-3	7.660e+1
0.632	2.437e-3	7.665e+1
0.633	2.449e-3	7.670e+1
0.634	2.460e-3	7.675e+1
0.635	2.472e-3	7.680e+1
0.636	2.483e-3	7.685e+1
0.637	2.495e-3	7.690e+1
0.638	2.507e-3	7.695e+1
0.639	2.519e-3	7.700e+1
0.640	2.531e-3	7.705e+1
0.641	2.544e-3	7.710e+1
0.642	2.556e-3	7.715e+1
0.643	2.569e-3	7.720e+1
0.644	2.582e-3	7.725e+1
0.645	2.595e-3	7.730e+1
0.646	2.608e-3	7.735e+1
0.647	2.622e-3	7.740e+1
0.648	2.635e-3	7.745e+1
0.649	2.649e-3	7.750e+1
0.650	2.663e-3	7.755e+1
0.651	2.677e-3	7.760e+1
0.652	2.692e-3	7.765e+1
0.653	2.706e-3	7.770e+1
0.654	2.721e-3	7.775e+1
0.655	2.737e-3	7.780e+1
0.656	2.751e-3	7.785e+1
0.657	2.767e-3	7.790e+1
0.658	2.782e-3	7.795e+1
0.659	2.798e-3	7.800e+1
0.660	2.814e-3	7.805e+1
0.661	2.830e-3	7.810e+1
0.662	2.846e-3	7.815e+1
0.663	2.863e-3	7.820e+1
0.664	2.880e-3	7.825e+1
0.665	2.897e-3	7.830e+1
0.666	2.914e-3	7.835e+1
0.667	2.931e-3	7.840e+1
0.668	2.950e-3	7.845e+1
0.669	2.967e-3	7.850e+1
0.670	2.986e-3	7.855e+1
0.671	3.004e-3	7.860e+1
0.672	3.022e-3	7.865e+1
0.673	3.042e-3	7.870e+1
0.674	3.061e-3	7.875e+1
0.675	3.080e-3	7.880e+1
0.676	3.100e-3	7.885e+1
0.677	3.120e-3	7.890e+1
0.678	3.141e-3	7.895e+1
0.679	3.161e-3	7.900e+1
0.680	3.182e-3	7.905e+1
0.681	3.203e-3	7.910e+1
0.682	3.224e-3	7.915e+1
0.683	3.245e-3	7.920e+1
0.684	3.268e-3	7.925e+1
0.685	3.290e-3	7.930e+1
0.686	3.312e-3	7.935e+1
0.687	3.334e-3	7.940e+1
0.688	3.357e-3	7.945e+1
0.689	3.380e-3	7.950e+1
0.690	3.403e-3	7.955e+1
0.691	3.427e-3	7.960e+1
0.692	3.451e-3	7.965e+1
0.693	3.475e-3	7.970e+1
0.694	3.499e-3	7.975e+1
0.695	3.523e-3	7.980e+1
0.696	3.547e-3	7.985e+1
0.697	3.573e-3	7.990e+1
0.698	3.599e-3	7.995e+1
0.699	3.625e-3	8.000e+1
0.700	3.652e-3	8.005e+1
0.701	3.678e-3	8.010e+1
0.702	3.705e-3	8.015e+1
0.703	3.733e-3	8.020e+1
0.704	3.759e-3	8.025e+1
0.705	3.787e-3	8.030e+1
0.706	3.815e-3	8.035e+1
0.707	3.844e-3	8.040e+1
0.708	3.873e-3	8.045e+1
0.709	3.902e-3	8.050e+1
0.710	3.932e-3	8.055e+1
0.711	3.963e-3	8.060e+1
0.712	3.992e-3	8.065e+1
0.713	4.023e-3	8.070e+1
0.714	4.054e-3	8.075e+1
0.715	4.085e-3	8.080e+1
0.716	4.116e-3	8.085e+1
0.717	4.149e-3	8.090e+1
0.718	4.181e-3	8.095e+1
0.719	4.213e-3	8.100e+1
0.720	4.246e-3	8.105e+1
0.721	4.279e-3	8.110e+1
0.722	4.313e-3	8.115e+1
0.723	4.347e-3	8.120e+1
0.724	4.381e-3	8.125e+1
0.725	4.415e-3	8.130e+1
0.726	4.451e-3	8.135e+1
0.727	4.485e-3	8.140e+1
0.728	4.521e-3	8.145e+1
0.729	4.557e-3	8.150e+1
0.730	4.594e-3	8.155e+1
0.731	4.630e-3	8.160e+1
0.732	4.668e-3	8.165e+1
0.733	4.706e-3	8.170e+1
0.734	4.744e-3	8.175e+1
0.735	4.783e-3	8.180e+1
0.736	4.822e-3	8.185e+1
0.737	4.861e-3	8.190e+1
0.738	4.900e-3	8.195e+1
0.739	4.940e-3	8.200e+1
0.740	4.981e-3	8.205e+1
0.741	5.021e-3	8.210e+1
0.742	5.063e-3	8.215e+1
0.743	5.103e-3	8.220e+1
0.744	5.144e-3	8.225e+1
0.745	5.187e-3	8.230e+1
0.746	5.229e-3	8.235e+1
0.747	5.272e-3	8.240e+1
0.748	5.316e-3	8.245e+1
0.749	5.360e-3	8.250e+1
0.750	5.405e-3	8.255e+1
0.751	5.450e-3	8.260e+1
0.752	5.495e-3	8.265e+1
0.753	5.541e-3	8.270e+1
0.754	5.587e-3	8.275e+1
0.755	5.633e-3	8.280e+1
0.756	5.681e-3	8.285e+1
0.757	5.728e-3	8.290e+1
0.758	5.775e-3	8.295e+1
0.759	5.823e-3	8.300e+1
0.760	5.872e-3	8.305e+1
0.761	5.921e-3	8.310e+1
0.762	5.970e-3	8.315e+1
0.763	6.020e-3	8.320e+1
0.764	6.070e-3	8.325e+1
0.765	6.120e-3	8.330e+1
0.766	6.171e-3	8.335e+1
0.767	6.223e-3	8.340e+1
0.768	6.274e-3	8.345e+1
0.769	6.327e-3	8.350e+1
0.770	6.380e-3	8.355e+1
0.771	6.432e-3	8.360e+1
0.772	6.486e-3	8.365e+1
0.773	6.539e-3	8.370e+1
0.774	6.593e-3	8.375e+1
0.775	6.647e-3	8.380e+1
0.776	6.700e-3	8.385e+1
0.777	6.756e-3	8.390e+1
0.778	6.811e-3	8.395e+1
0.779	6.866e-3	8.400e+1
0.780	6.923e-3	8.405e+1
0.781	6.979e-3	8.410e+1
0.782	7.037e-3	8.415e+1
0.783	7.096e-3	8.420e+1
0.784	7.153e-3	8.425e+1
0.785	7.211e-3	8.430e+1
0.786	7.269e-3	8.435e+1
0.787	7.328e-3	8.440e+1
0.788	7.388e-3	8.445e+1
0.789	7.447e-3	8.450e+1
0.790	7.507e-3	8.455e+1
0.791	7.568e-3	8.460e+1
0.792	7.628e-3	8.465e+1
0.793	7.689e-3	8.470e+1
0.794	7.750e-3	8.475e+1
0.795	7.812e-3	8.480e+1
0.796	7.876e-3	8.485e+1
0.797	7.938e-3	8.490e+1
0.798	8.000e-3	8.495e+1
0.799	8.063e-3	8.500e+1
0.800	8.126e-3	8.505e+1
0.801	8.190e-3	8.510e+1
0.802	8.253e-3	8.515e+1
0.803	8.317e-3	8.520e+1
0.804	8.382e-3	8.525e+1
0.805	8.447e-3	8.530e+1
0.806	8.512e-3	8.535e+1
0.807	8.578e-3	8.540e+1
0.808	8.644e-3	8.545e+1
0.809	8.711e-3	8.550e+1
0.810	8.777e-3	8.555e+1
0.811	8.844e-3	8.560e+1
0.812	8.912e-3	8.565e+1
0.813	8.979e-3	8.570e+1
0.814	9.047e-3	8.575e+1
0.815	9.116e-3	8.580e+1
0.816	9.184e-3	8.585e+1
0.817	9.252e-3	8.590e+1
0.818	9.321e-3	8.595e+1
0.819	9.393e-3	8.600e+1
0.820	9.464e-3	8.605e+1
0.821	9.534e-3	8.610e+1
0.822	9.604e-3	8.615e+1
0.823	9.675e-3	8.620e+1
0.824	9.745e-3	8.625e+1
0.825	9.815e-3	8.630e+1
0.826	9.886e-3	8.635e+1
0.827	9.957e-3	8.640e+1
0.828	1.003e-2	8.645e+1
0.829	1.010e-2	8.650e+1
0.830	1.017e-2	8.655e+1
0.831	1.025e-2	8.660e+1
0.832	1.032e-2	8.665e+1
0.833	1.039e-2	8.670e+1
0.834	1.047e-2	8.675e+1
0.835	1.054e-2	8.680e+1
0.836	1.062e-2	8.685e+1
0.837	1.069e-2	8.690e+1
0.838	1.076e-2	8.695e+1
0.839	1.084e-2	8.700e+1
0.840	1.091e-2	8.705e+1
0.841	1.099e-2	8.710e+1
0.842	1.106e-2	8.715e+1
0.843	1.114e-2	8.720e+1
0.844	1.122e-2	8.725e+1
0.845	1.129e-2	8.730e+1
0.846	1.137e-2	8.735e+1
0.847	1.144e-2	8.740e+1
0.848	1.152e-2	8.745e+1
0.849	1.160e-2	8.750e+1
0.850	1.167e-2	8.755e+1
0.851	1.175e-2	8.760e+1
0.852	1.183e-2	8.765e+1
0.853	1.191e-2	8.770e+1
0.854	1.199e-2	8.775e+1
0.855	1.207e-2	8.780e+1
0.856	1.215e-2	8.785e+1
0.857	1.222e-2	8.790e+1
0.858	1.230e-2	8.795e+1
0.859	1.238e-2	8.800e+1
0.860	1.246e-2	8.805e+1
0.861	1.254e-2	8.810e+1
0.862	1.262e-2	8.815e+1
0.863	1.270e-2	8.820e+1
0.864	1.278e-2	8.825e+1
0.865	1.286e-2	8.830e+1
0.866	1.294e-2	8.835e+1
0.867	1.302e-2	8.840e+1
0.868	1.311e-2	8.845e+1
0.869	1.319e-2	8.850e+1
0.870	1.327e-2	8.855e+1
0.871	1.335e-2	8.860e+1
0.872	1.343e-2	8.865e+1
0.873	1.352e-2	8.870e+1
0.874	1.360e-2	8.875e+1
0.875	1.368e-2	8.880e+1
0.876	1.376e-2	8.885e+1
0.877	1.385e-2	8.890e+1
0.878	1.393e-2	8.895e+1
0.879	1.402e-2	8.900e+1
0.880	1.410e-2	8.905e+1
0.881	1.418e-2	8.910e+1
0.882	1.427e-2	8.915e+1
0.883	1.435e-2	8.920e+1
0.884	1.444e-2	8.925e+1
0.885	1.452e-2	8.930e+1
0.886	1.460e-2	8.935e+1
0.887	1.469e-2	8.940e+1
0.888	1.477e-2	8.945e+1
0.889	1.486e-2	8.950e+1
0.890	1.494e-2	8.955e+1
0.891	1.503e-2	8.960e+1
0.892	1.511e-2	8.965e+1
0.893	1.520e-2	8.970e+1
0.894	1.529e-2	8.975e+1
0.895	1.537e-2	8.980e+1
0.896	1.546e-2	8.985e+1
0.897	1.554e-2	8.990e+1
0.898	1.563e-2	8.995e+1
0.899	1.572e-2	9.000e+1
Segment 2:
0.900	1.574e-2	9.005e+1
0.899	1.561e-2	9.010e+1
0.898	1.549e-2	9.015e+1
0.897	1.538e-2	9.020e+1
0.896	1.526e-2	9.025e+1
0.895	1.515e-2	9.030e+1
0.894	1.503e-2	9.035e+1
0.893	1.492e-2	9.040e+1
0.892	1.481e-2	9.045e+1
0.891	1.470e-2	9.050e+1
0.890	1.459e-2	9.055e+1
0.889	1.448e-2	9.060e+1
0.888	1.437e-2	9.065e+1
0.887	1.426e-2	9.070e+1
0.886	1.416e-2	9.075e+1
0.885	1.405e-2	9.080e+1
0.884	1.394e-2	9.085e+1
0.883	1.384e-2	9.090e+1
0.882	1.373e-2	9.095e+1
0.881	1.362e-2	9.100e+1
0.880	1.352e-2	9.105e+1
0.879	1.341e-2	9.110e+1
0.878	1.331e-2	9.115e+1
0.877	1.320e-2	9.120e+1
0.876	1.310e-2	9.125e+1
0.875	1.300e-2	9.130e+1
0.874	1.290e-2	9.135e+1
0.873	1.279e-2	9.140e+1
0.872	1.269e-2	9.145e+1
0.871	1.259e-2	9.150e+1
0.870	1.249e-2	9.155e+1
0.869	1.239e-2	9.160e+1
0.868	1.229e-2	9.165e+1
0.867	1.219e-2	9.170e+1
0.866	1.209e-2	9.175e+1
0.865	1.199e-2	9.180e+1
0.864	1.189e-2	9.185e+1
0.863	1.179e-2	9.190e+1
0.862	1.170e-2	9.195e+1
0.861	1.160e-2	9.200e+1
0.860	1.150e-2	9.205e+1
0.859	1.140e-2	9.210e+1
0.858	1.131e-2	9.215e+1
0.857	1.121e-2	9.220e+1
0.856	1.112e-2	9.225e+1
0.855	1.102e-2	9.230e+1
0.854	1.093e-2	9.235e+1
0.853	1.083e-2	9.240e+1
0.852	1.074e-2	9.245e+1
0.851	1.064e-2	9.250e+1
0.850	1.055e-2	9.255e+1
0.849	1.046e-2	9.260e+1
0.848	1.037e-2	9.265e+1
0.847	1.027e-2	9.270e+1
0.846	1.018e-2	9.275e+1
0.845	1.009e-2	9.280e+1
0.844	9.997e-3	9.285e+1
0.843	9.907e-3	9.290e+1
0.842	9.817e-3	9.295e+1
0.841	9.729e-3	9.300e+1
0.840	9.640e-3	9.305e+1
0.839	9.550e-3	9.310e+1
0.838	9.462e-3	9.315e+1
0.837	9.372e-3	9.320e+1
0.836	9.284e-3	9.325e+1
0.835	9.197e-3	9.330e+1
0.834	9.109e-3	9.335e+1
0.833	9.022e-3	9.340e+1
0.832	8.936e-3	9.345e+1
0.831	8.850e-3	9.350e+1
0.830	8.765e-3	9.355e+1
0.829	8.679e-3	9.360e+1
0.828	8.593e-3	9.365e+1
0.827	8.509e-3	9.370e+1
0.826	8.426e-3	9.375e+1
0.825	8.344e-3	9.380e+1
0.824	8.260e-3	9.385e+1
0.823	8.178e-3	9.390e+1
0.822	8.096e-3	9.395e+1
0.821	8.014e-3	9.400e+1
0.820	7.932e-3	9.405e+1
0.819	7.848e-3	9.410e+1
0.818	7.766e-3	9.415e+1
0.817	7.687e-3	9.420e+1
0.816	7.608e-3	9.425e+1
0.815	7.527e-3	9.430e+1
0.814	7.449e-3	9.435e+1
0.813	7.369e-3	9.440e+1
0.812	7.291e-3	9.445e+1
0.811	7.214e-3	9.450e+1
0.810	7.136e-3	9.455e+1
0.809	7.059e-3	9.460e+1
0.808	6.981e-3	9.465e+1
0.807	6.905e-3	9.470e+1
0.806	6.830e-3	9.475e+1
0.805	6.755e-3	9.480e+1
0.804	6.680e-3	9.485e+1
0.803	6.608e-3	9.490e+1
0.802	6.534e-3	9.495e+1
0.801	6.460e-3	9.500e+1
0.800	6.387e-3	9.505e+1
0.799	6.314e-3	9.510e+1
0.798	6.241e-3	9.515e+1
0.797	6.169e-3	9.520e+1
0.796	6.097e-3	9.525e+1
0.795	6.026e-3	9.530e+1
0.794	5.955e-3	9.535e+1
0.793	5.886e-3	9.540e+1
0.792	5.816e-3	9.545e+1
0.791	5.746e-3	9.550e+1
0.790	5.678e-3	9.555e+1
0.789	5.609e-3	9.560e+1
0.788	5.541e-3	9.565e+1
0.787	5.473e-3	9.570e+1
0.786	5.406e-3	9.575e+1
0.785	5.339e-3	9.580e+1
0.784	5.273e-3	9.585e+1
0.783	5.206e-3	9.590e+1
0.782	5.141e-3	9.595e+1
0.781	5.077e-3	9.600e+1
0.780	5.013e-3	9.605e+1
0.779	4.949e-3	9.610e+1
0.778	4.885e-3	9.615e+1
0.777	4.823e-3	9.620e+1
0.776	4.760e-3	9.625e+1
0.775	4.697e-3	9.630e+1
0.774	4.634e-3	9.635e+1
0.773	4.572e-3	9.640e+1
0.772	4.511e-3	9.645e+1
0.771	4.451e-3	9.650e+1
0.770	4.391e-3	9.655e+1
0.769	4.331e-3	9.660e+1
0.768	4.272e-3	9.665e+1
0.767	4.212e-3	9.670e+1
0.766	4.154e-3	9.675e+1
0.765	4.096e-3	9.680e+1
0.764	4.038e-3	9.685e+1
0.763	3.981e-3	9.690e+1
0.762	3.923e-3	9.695e+1
0.761	3.866e-3	9.700e+1
0.760	3.810e-3	9.705e+1
0.759	3.754e-3	9.710e+1
0.758	3.699e-3	9.715e+1
0.757	3.644e-3	9.720e+1
0.756	3.589e-3	9.725e+1
0.755	3.536e-3	9.730e+1
0.754	3.483e-3	9.735e+1
0.753	3.430e-3	9.740e+1
0.752	3.378e-3	9.745e+1
0.751	3.325e-3	9.750e+1
0.750	3.273e-3	9.755e+1
0.749	3.221e-3	9.760e+1
0.748	3.169e-3	9.765e+1
0.747	3.118e-3	9.770e+1
0.746	3.066e-3	9.775e+1
0.745	3.016e-3	9.780e+1
[truncated: 5,246 more rows]
