# Supplementary material for: Hydrothermal synthesis of hierarchical microstructure tungsten oxide/carbon nanocomposite for supercapacitor application
Source: Sci Rep. 2023 Dec 8;13:21732. doi: 10.1038/s41598-023-48958-w (PMC10709354; doi:10.1038/s41598-023-48958-w)
Supplement: Supplementary file 1 — Supplementary Information 1. [file 41598_2023_48958_MOESM1_ESM.zip › Raw Data/6 Electrochemistry/Cyclic Voltammetry/WO3 at diff. scan rates/4 WO3 Scan Rate 80.csv]

July 19	2023 19:37:19
Cyclic Voltammetry
File: c:\users\nsb 111 lab\desktop\shanna\07-18-23_calcined_cu_koh\cyclic voltammetry\e1\4 e1 scan rate 0.08.csv
Data Source: Experiment
Instrument Model: CHI760E
Header:
Note:
Init E (V) = -0.9
High E (V) = 0.9
Low E (V) = -0.9
Init P/N = P
Scan Rate (V/s) = 0.08
Segment = 4
Sample Interval (V) = 0.001
Quiet Time (sec) = 2
Sensitivity (A/V) = 0.01
Segment 1:
Ep = -0.318V
ip = 3.082e-3A
Ah = 3.078e-3C
Segment 2:
Ep = -0.621V
ip = -7.174e-3A
Ah = -8.080e-3C
Segment 3:
Ep = -0.314V
ip = 3.233e-3A
Ah = 3.200e-3C
Segment 4:
Ep = -0.622V
ip = -7.187e-3A
Ah = -8.075e-3C
Potential/V	Current/A	Time/s
Segment 1:
-0.900	-2.966e-3	1.250e-2
-0.899	-2.926e-3	2.500e-2
-0.898	-2.897e-3	3.750e-2
-0.897	-2.870e-3	5.000e-2
-0.896	-2.844e-3	6.250e-2
-0.895	-2.818e-3	7.500e-2
-0.894	-2.792e-3	8.750e-2
-0.893	-2.769e-3	1.000e-1
-0.892	-2.745e-3	1.125e-1
-0.891	-2.721e-3	1.250e-1
-0.890	-2.697e-3	1.375e-1
-0.889	-2.674e-3	1.500e-1
-0.888	-2.652e-3	1.625e-1
-0.887	-2.630e-3	1.750e-1
-0.886	-2.608e-3	1.875e-1
-0.885	-2.588e-3	2.000e-1
-0.884	-2.567e-3	2.125e-1
-0.883	-2.547e-3	2.250e-1
-0.882	-2.528e-3	2.375e-1
-0.881	-2.509e-3	2.500e-1
-0.880	-2.491e-3	2.625e-1
-0.879	-2.472e-3	2.750e-1
-0.878	-2.454e-3	2.875e-1
-0.877	-2.437e-3	3.000e-1
-0.876	-2.420e-3	3.125e-1
-0.875	-2.403e-3	3.250e-1
-0.874	-2.387e-3	3.375e-1
-0.873	-2.371e-3	3.500e-1
-0.872	-2.356e-3	3.625e-1
-0.871	-2.341e-3	3.750e-1
-0.870	-2.326e-3	3.875e-1
-0.869	-2.312e-3	4.000e-1
-0.868	-2.298e-3	4.125e-1
-0.867	-2.284e-3	4.250e-1
-0.866	-2.271e-3	4.375e-1
-0.865	-2.258e-3	4.500e-1
-0.864	-2.245e-3	4.625e-1
-0.863	-2.232e-3	4.750e-1
-0.862	-2.220e-3	4.875e-1
-0.861	-2.208e-3	5.000e-1
-0.860	-2.196e-3	5.125e-1
-0.859	-2.185e-3	5.250e-1
-0.858	-2.173e-3	5.375e-1
-0.857	-2.162e-3	5.500e-1
-0.856	-2.151e-3	5.625e-1
-0.855	-2.141e-3	5.750e-1
-0.854	-2.130e-3	5.875e-1
-0.853	-2.120e-3	6.000e-1
-0.852	-2.110e-3	6.125e-1
-0.851	-2.099e-3	6.250e-1
-0.850	-2.090e-3	6.375e-1
-0.849	-2.080e-3	6.500e-1
-0.848	-2.071e-3	6.625e-1
-0.847	-2.061e-3	6.750e-1
-0.846	-2.052e-3	6.875e-1
-0.845	-2.043e-3	7.000e-1
-0.844	-2.034e-3	7.125e-1
-0.843	-2.025e-3	7.250e-1
-0.842	-2.016e-3	7.375e-1
-0.841	-2.008e-3	7.500e-1
-0.840	-2.000e-3	7.625e-1
-0.839	-1.991e-3	7.750e-1
-0.838	-1.983e-3	7.875e-1
-0.837	-1.975e-3	8.000e-1
-0.836	-1.967e-3	8.125e-1
-0.835	-1.959e-3	8.250e-1
-0.834	-1.951e-3	8.375e-1
-0.833	-1.944e-3	8.500e-1
-0.832	-1.936e-3	8.625e-1
-0.831	-1.928e-3	8.750e-1
-0.830	-1.921e-3	8.875e-1
-0.829	-1.914e-3	9.000e-1
-0.828	-1.907e-3	9.125e-1
-0.827	-1.900e-3	9.250e-1
-0.826	-1.893e-3	9.375e-1
-0.825	-1.886e-3	9.500e-1
-0.824	-1.879e-3	9.625e-1
-0.823	-1.872e-3	9.750e-1
-0.822	-1.865e-3	9.875e-1
-0.821	-1.859e-3	1.000e+0
-0.820	-1.852e-3	1.012e+0
-0.819	-1.845e-3	1.025e+0
-0.818	-1.839e-3	1.037e+0
-0.817	-1.833e-3	1.050e+0
-0.816	-1.827e-3	1.062e+0
-0.815	-1.820e-3	1.075e+0
-0.814	-1.814e-3	1.087e+0
-0.813	-1.808e-3	1.100e+0
-0.812	-1.802e-3	1.112e+0
-0.811	-1.796e-3	1.125e+0
-0.810	-1.790e-3	1.137e+0
-0.809	-1.784e-3	1.150e+0
-0.808	-1.779e-3	1.162e+0
-0.807	-1.773e-3	1.175e+0
-0.806	-1.767e-3	1.188e+0
-0.805	-1.762e-3	1.200e+0
-0.804	-1.756e-3	1.213e+0
-0.803	-1.750e-3	1.225e+0
-0.802	-1.745e-3	1.238e+0
-0.801	-1.739e-3	1.250e+0
-0.800	-1.734e-3	1.263e+0
-0.799	-1.728e-3	1.275e+0
-0.798	-1.723e-3	1.288e+0
-0.797	-1.718e-3	1.300e+0
-0.796	-1.713e-3	1.313e+0
-0.795	-1.707e-3	1.325e+0
-0.794	-1.702e-3	1.338e+0
-0.793	-1.697e-3	1.350e+0
-0.792	-1.692e-3	1.363e+0
-0.791	-1.687e-3	1.375e+0
-0.790	-1.682e-3	1.388e+0
-0.789	-1.678e-3	1.400e+0
-0.788	-1.672e-3	1.413e+0
-0.787	-1.667e-3	1.425e+0
-0.786	-1.662e-3	1.438e+0
-0.785	-1.657e-3	1.450e+0
-0.784	-1.653e-3	1.463e+0
-0.783	-1.648e-3	1.475e+0
-0.782	-1.643e-3	1.488e+0
-0.781	-1.639e-3	1.500e+0
-0.780	-1.634e-3	1.513e+0
-0.779	-1.629e-3	1.525e+0
-0.778	-1.625e-3	1.538e+0
-0.777	-1.620e-3	1.550e+0
-0.776	-1.616e-3	1.563e+0
-0.775	-1.610e-3	1.575e+0
-0.774	-1.605e-3	1.588e+0
-0.773	-1.601e-3	1.600e+0
-0.772	-1.597e-3	1.613e+0
-0.771	-1.592e-3	1.625e+0
-0.770	-1.588e-3	1.638e+0
-0.769	-1.584e-3	1.650e+0
-0.768	-1.580e-3	1.663e+0
-0.767	-1.575e-3	1.675e+0
-0.766	-1.570e-3	1.688e+0
-0.765	-1.566e-3	1.700e+0
-0.764	-1.562e-3	1.713e+0
-0.763	-1.558e-3	1.725e+0
-0.762	-1.554e-3	1.738e+0
-0.761	-1.549e-3	1.750e+0
-0.760	-1.545e-3	1.763e+0
-0.759	-1.541e-3	1.775e+0
-0.758	-1.537e-3	1.788e+0
-0.757	-1.533e-3	1.800e+0
-0.756	-1.529e-3	1.813e+0
-0.755	-1.525e-3	1.825e+0
-0.754	-1.521e-3	1.838e+0
-0.753	-1.516e-3	1.850e+0
-0.752	-1.513e-3	1.863e+0
-0.751	-1.508e-3	1.875e+0
-0.750	-1.504e-3	1.888e+0
-0.749	-1.501e-3	1.900e+0
-0.748	-1.497e-3	1.913e+0
-0.747	-1.493e-3	1.925e+0
-0.746	-1.489e-3	1.938e+0
-0.745	-1.485e-3	1.950e+0
-0.744	-1.481e-3	1.963e+0
-0.743	-1.477e-3	1.975e+0
-0.742	-1.473e-3	1.988e+0
-0.741	-1.470e-3	2.000e+0
-0.740	-1.466e-3	2.013e+0
-0.739	-1.462e-3	2.025e+0
-0.738	-1.458e-3	2.038e+0
-0.737	-1.454e-3	2.050e+0
-0.736	-1.451e-3	2.063e+0
-0.735	-1.446e-3	2.075e+0
-0.734	-1.443e-3	2.088e+0
-0.733	-1.439e-3	2.100e+0
-0.732	-1.435e-3	2.113e+0
-0.731	-1.432e-3	2.125e+0
-0.730	-1.428e-3	2.138e+0
-0.729	-1.424e-3	2.150e+0
-0.728	-1.421e-3	2.163e+0
-0.727	-1.417e-3	2.175e+0
-0.726	-1.414e-3	2.188e+0
-0.725	-1.410e-3	2.200e+0
-0.724	-1.406e-3	2.213e+0
-0.723	-1.403e-3	2.225e+0
-0.722	-1.399e-3	2.238e+0
-0.721	-1.396e-3	2.250e+0
-0.720	-1.392e-3	2.263e+0
-0.719	-1.388e-3	2.275e+0
-0.718	-1.385e-3	2.288e+0
-0.717	-1.381e-3	2.300e+0
-0.716	-1.378e-3	2.313e+0
-0.715	-1.374e-3	2.325e+0
-0.714	-1.371e-3	2.338e+0
-0.713	-1.367e-3	2.350e+0
-0.712	-1.364e-3	2.363e+0
-0.711	-1.360e-3	2.375e+0
-0.710	-1.356e-3	2.388e+0
-0.709	-1.353e-3	2.400e+0
-0.708	-1.349e-3	2.413e+0
-0.707	-1.346e-3	2.425e+0
-0.706	-1.342e-3	2.438e+0
-0.705	-1.339e-3	2.450e+0
-0.704	-1.336e-3	2.463e+0
-0.703	-1.332e-3	2.475e+0
-0.702	-1.329e-3	2.488e+0
-0.701	-1.326e-3	2.500e+0
-0.700	-1.322e-3	2.513e+0
-0.699	-1.318e-3	2.525e+0
-0.698	-1.315e-3	2.538e+0
-0.697	-1.311e-3	2.550e+0
-0.696	-1.308e-3	2.563e+0
-0.695	-1.304e-3	2.575e+0
-0.694	-1.301e-3	2.588e+0
-0.693	-1.298e-3	2.600e+0
-0.692	-1.294e-3	2.613e+0
-0.691	-1.291e-3	2.625e+0
-0.690	-1.288e-3	2.638e+0
-0.689	-1.284e-3	2.650e+0
-0.688	-1.281e-3	2.663e+0
-0.687	-1.278e-3	2.675e+0
-0.686	-1.274e-3	2.688e+0
-0.685	-1.271e-3	2.700e+0
-0.684	-1.268e-3	2.713e+0
-0.683	-1.264e-3	2.725e+0
-0.682	-1.261e-3	2.738e+0
-0.681	-1.257e-3	2.750e+0
-0.680	-1.255e-3	2.763e+0
-0.679	-1.251e-3	2.775e+0
-0.678	-1.247e-3	2.788e+0
-0.677	-1.244e-3	2.800e+0
-0.676	-1.241e-3	2.813e+0
-0.675	-1.237e-3	2.825e+0
-0.674	-1.234e-3	2.838e+0
-0.673	-1.231e-3	2.850e+0
-0.672	-1.227e-3	2.863e+0
-0.671	-1.224e-3	2.875e+0
-0.670	-1.221e-3	2.888e+0
-0.669	-1.218e-3	2.900e+0
-0.668	-1.215e-3	2.913e+0
-0.667	-1.212e-3	2.925e+0
-0.666	-1.209e-3	2.938e+0
-0.665	-1.206e-3	2.950e+0
-0.664	-1.203e-3	2.963e+0
-0.663	-1.199e-3	2.975e+0
-0.662	-1.196e-3	2.988e+0
-0.661	-1.193e-3	3.000e+0
-0.660	-1.190e-3	3.013e+0
-0.659	-1.186e-3	3.025e+0
-0.658	-1.183e-3	3.038e+0
-0.657	-1.180e-3	3.050e+0
-0.656	-1.177e-3	3.063e+0
-0.655	-1.173e-3	3.075e+0
-0.654	-1.170e-3	3.088e+0
-0.653	-1.167e-3	3.100e+0
-0.652	-1.164e-3	3.113e+0
-0.651	-1.160e-3	3.125e+0
-0.650	-1.157e-3	3.138e+0
-0.649	-1.154e-3	3.150e+0
-0.648	-1.151e-3	3.163e+0
-0.647	-1.147e-3	3.175e+0
-0.646	-1.144e-3	3.188e+0
-0.645	-1.141e-3	3.200e+0
-0.644	-1.137e-3	3.213e+0
-0.643	-1.134e-3	3.225e+0
-0.642	-1.131e-3	3.238e+0
-0.641	-1.128e-3	3.250e+0
-0.640	-1.125e-3	3.263e+0
-0.639	-1.121e-3	3.275e+0
-0.638	-1.118e-3	3.288e+0
-0.637	-1.115e-3	3.300e+0
-0.636	-1.111e-3	3.313e+0
-0.635	-1.108e-3	3.325e+0
-0.634	-1.105e-3	3.338e+0
-0.633	-1.101e-3	3.350e+0
-0.632	-1.098e-3	3.363e+0
-0.631	-1.095e-3	3.375e+0
-0.630	-1.092e-3	3.388e+0
-0.629	-1.089e-3	3.400e+0
-0.628	-1.085e-3	3.413e+0
-0.627	-1.082e-3	3.425e+0
-0.626	-1.078e-3	3.438e+0
-0.625	-1.075e-3	3.450e+0
-0.624	-1.072e-3	3.463e+0
-0.623	-1.068e-3	3.475e+0
-0.622	-1.065e-3	3.488e+0
-0.621	-1.062e-3	3.500e+0
-0.620	-1.058e-3	3.513e+0
-0.619	-1.055e-3	3.525e+0
-0.618	-1.051e-3	3.538e+0
-0.617	-1.048e-3	3.550e+0
-0.616	-1.045e-3	3.563e+0
-0.615	-1.041e-3	3.575e+0
-0.614	-1.038e-3	3.588e+0
-0.613	-1.034e-3	3.600e+0
-0.612	-1.031e-3	3.613e+0
-0.611	-1.027e-3	3.625e+0
-0.610	-1.024e-3	3.638e+0
-0.609	-1.021e-3	3.650e+0
-0.608	-1.017e-3	3.663e+0
-0.607	-1.013e-3	3.675e+0
-0.606	-1.010e-3	3.688e+0
-0.605	-1.007e-3	3.700e+0
-0.604	-1.003e-3	3.713e+0
-0.603	-1.000e-3	3.725e+0
-0.602	-9.966e-4	3.738e+0
-0.601	-9.931e-4	3.750e+0
-0.600	-9.900e-4	3.763e+0
-0.599	-9.860e-4	3.775e+0
-0.598	-9.826e-4	3.788e+0
-0.597	-9.792e-4	3.800e+0
-0.596	-9.756e-4	3.813e+0
-0.595	-9.716e-4	3.825e+0
-0.594	-9.683e-4	3.838e+0
-0.593	-9.649e-4	3.850e+0
-0.592	-9.617e-4	3.863e+0
-0.591	-9.578e-4	3.875e+0
-0.590	-9.543e-4	3.888e+0
-0.589	-9.510e-4	3.900e+0
-0.588	-9.471e-4	3.913e+0
-0.587	-9.432e-4	3.925e+0
-0.586	-9.401e-4	3.938e+0
-0.585	-9.363e-4	3.950e+0
-0.584	-9.331e-4	3.963e+0
-0.583	-9.292e-4	3.975e+0
-0.582	-9.255e-4	3.988e+0
-0.581	-9.224e-4	4.000e+0
-0.580	-9.187e-4	4.013e+0
-0.579	-9.151e-4	4.025e+0
-0.578	-9.116e-4	4.038e+0
-0.577	-9.082e-4	4.050e+0
-0.576	-9.049e-4	4.063e+0
-0.575	-9.007e-4	4.075e+0
-0.574	-8.973e-4	4.088e+0
-0.573	-8.941e-4	4.100e+0
-0.572	-8.904e-4	4.113e+0
-0.571	-8.867e-4	4.125e+0
-0.570	-8.832e-4	4.138e+0
-0.569	-8.793e-4	4.150e+0
-0.568	-8.763e-4	4.163e+0
-0.567	-8.721e-4	4.175e+0
-0.566	-8.688e-4	4.188e+0
-0.565	-8.657e-4	4.200e+0
-0.564	-8.618e-4	4.213e+0
-0.563	-8.581e-4	4.225e+0
-0.562	-8.544e-4	4.238e+0
-0.561	-8.504e-4	4.250e+0
-0.560	-8.474e-4	4.263e+0
-0.559	-8.433e-4	4.275e+0
-0.558	-8.399e-4	4.288e+0
-0.557	-8.365e-4	4.300e+0
-0.556	-8.323e-4	4.313e+0
-0.555	-8.281e-4	4.325e+0
-0.554	-8.245e-4	4.338e+0
-0.553	-8.206e-4	4.350e+0
-0.552	-8.172e-4	4.363e+0
-0.551	-8.129e-4	4.375e+0
-0.550	-8.095e-4	4.388e+0
-0.549	-8.062e-4	4.400e+0
-0.548	-8.020e-4	4.413e+0
-0.547	-7.983e-4	4.425e+0
-0.546	-7.944e-4	4.438e+0
-0.545	-7.907e-4	4.450e+0
-0.544	-7.873e-4	4.463e+0
-0.543	-7.831e-4	4.475e+0
-0.542	-7.793e-4	4.488e+0
-0.541	-7.759e-4	4.500e+0
-0.540	-7.717e-4	4.513e+0
-0.539	-7.681e-4	4.525e+0
-0.538	-7.643e-4	4.538e+0
-0.537	-7.602e-4	4.550e+0
-0.536	-7.564e-4	4.563e+0
-0.535	-7.520e-4	4.575e+0
-0.534	-7.482e-4	4.588e+0
-0.533	-7.446e-4	4.600e+0
-0.532	-7.403e-4	4.613e+0
-0.531	-7.360e-4	4.625e+0
-0.530	-7.321e-4	4.638e+0
-0.529	-7.280e-4	4.650e+0
-0.528	-7.241e-4	4.663e+0
-0.527	-7.195e-4	4.675e+0
-0.526	-7.155e-4	4.688e+0
-0.525	-7.115e-4	4.700e+0
-0.524	-7.069e-4	4.712e+0
-0.523	-7.025e-4	4.725e+0
-0.522	-6.984e-4	4.737e+0
-0.521	-6.942e-4	4.750e+0
-0.520	-6.903e-4	4.762e+0
-0.519	-6.852e-4	4.775e+0
-0.518	-6.805e-4	4.787e+0
-0.517	-6.767e-4	4.800e+0
-0.516	-6.718e-4	4.812e+0
-0.515	-6.673e-4	4.825e+0
-0.514	-6.626e-4	4.837e+0
-0.513	-6.576e-4	4.850e+0
-0.512	-6.528e-4	4.862e+0
-0.511	-6.476e-4	4.875e+0
-0.510	-6.431e-4	4.887e+0
-0.509	-6.387e-4	4.900e+0
-0.508	-6.335e-4	4.912e+0
-0.507	-6.283e-4	4.925e+0
-0.506	-6.232e-4	4.937e+0
-0.505	-6.180e-4	4.950e+0
-0.504	-6.132e-4	4.962e+0
-0.503	-6.074e-4	4.975e+0
-0.502	-6.024e-4	4.987e+0
-0.501	-5.973e-4	5.000e+0
-0.500	-5.918e-4	5.012e+0
-0.499	-5.862e-4	5.025e+0
-0.498	-5.802e-4	5.037e+0
-0.497	-5.746e-4	5.050e+0
-0.496	-5.696e-4	5.062e+0
-0.495	-5.632e-4	5.075e+0
-0.494	-5.574e-4	5.087e+0
-0.493	-5.517e-4	5.100e+0
-0.492	-5.453e-4	5.112e+0
-0.491	-5.390e-4	5.125e+0
-0.490	-5.328e-4	5.137e+0
-0.489	-5.262e-4	5.150e+0
-0.488	-5.200e-4	5.162e+0
-0.487	-5.129e-4	5.175e+0
-0.486	-5.065e-4	5.187e+0
-0.485	-4.998e-4	5.200e+0
-0.484	-4.925e-4	5.212e+0
-0.483	-4.851e-4	5.225e+0
-0.482	-4.782e-4	5.237e+0
-0.481	-4.708e-4	5.250e+0
-0.480	-4.632e-4	5.262e+0
-0.479	-4.550e-4	5.275e+0
-0.478	-4.474e-4	5.287e+0
-0.477	-4.395e-4	5.300e+0
-0.476	-4.310e-4	5.312e+0
-0.475	-4.228e-4	5.325e+0
-0.474	-4.142e-4	5.337e+0
-0.473	-4.057e-4	5.350e+0
-0.472	-3.968e-4	5.362e+0
-0.471	-3.871e-4	5.375e+0
-0.470	-3.781e-4	5.387e+0
-0.469	-3.688e-4	5.400e+0
-0.468	-3.587e-4	5.412e+0
-0.467	-3.484e-4	5.425e+0
-0.466	-3.384e-4	5.437e+0
-0.465	-3.278e-4	5.450e+0
-0.464	-3.176e-4	5.462e+0
-0.463	-3.060e-4	5.475e+0
-0.462	-2.948e-4	5.487e+0
-0.461	-2.839e-4	5.500e+0
-0.460	-2.715e-4	5.512e+0
-0.459	-2.594e-4	5.525e+0
-0.458	-2.473e-4	5.537e+0
-0.457	-2.346e-4	5.550e+0
-0.456	-2.221e-4	5.562e+0
-0.455	-2.083e-4	5.575e+0
-0.454	-1.947e-4	5.587e+0
-0.453	-1.815e-4	5.600e+0
-0.452	-1.667e-4	5.612e+0
-0.451	-1.522e-4	5.625e+0
-0.450	-1.374e-4	5.637e+0
-0.449	-1.222e-4	5.650e+0
-0.448	-1.071e-4	5.662e+0
-0.447	-9.055e-5	5.675e+0
-0.446	-7.416e-5	5.687e+0
-0.445	-5.803e-5	5.700e+0
-0.444	-4.018e-5	5.712e+0
-0.443	-2.205e-5	5.725e+0
-0.442	-4.335e-6	5.737e+0
-0.441	1.375e-5	5.750e+0
-0.440	3.191e-5	5.762e+0
-0.439	5.132e-5	5.775e+0
-0.438	7.047e-5	5.787e+0
-0.437	8.978e-5	5.800e+0
-0.436	1.102e-4	5.812e+0
-0.435	1.306e-4	5.825e+0
-0.434	1.515e-4	5.837e+0
-0.433	1.726e-4	5.850e+0
-0.432	1.937e-4	5.862e+0
-0.431	2.162e-4	5.875e+0
-0.430	2.386e-4	5.887e+0
-0.429	2.611e-4	5.900e+0
-0.428	2.846e-4	5.912e+0
-0.427	3.079e-4	5.925e+0
-0.426	3.318e-4	5.937e+0
-0.425	3.557e-4	5.950e+0
-0.424	3.787e-4	5.962e+0
-0.423	4.042e-4	5.975e+0
-0.422	4.294e-4	5.987e+0
-0.421	4.551e-4	6.000e+0
-0.420	4.815e-4	6.012e+0
-0.419	5.081e-4	6.025e+0
-0.418	5.350e-4	6.037e+0
-0.417	5.623e-4	6.050e+0
-0.416	5.897e-4	6.062e+0
-0.415	6.185e-4	6.075e+0
-0.414	6.467e-4	6.087e+0
-0.413	6.751e-4	6.100e+0
-0.412	7.045e-4	6.112e+0
-0.411	7.343e-4	6.125e+0
-0.410	7.658e-4	6.137e+0
-0.409	7.962e-4	6.150e+0
-0.408	8.264e-4	6.162e+0
-0.407	8.576e-4	6.175e+0
-0.406	8.881e-4	6.187e+0
-0.405	9.191e-4	6.200e+0
-0.404	9.508e-4	6.212e+0
-0.403	9.830e-4	6.225e+0
-0.402	1.015e-3	6.237e+0
-0.401	1.047e-3	6.250e+0
-0.400	1.079e-3	6.262e+0
-0.399	1.113e-3	6.275e+0
-0.398	1.146e-3	6.287e+0
-0.397	1.179e-3	6.300e+0
-0.396	1.213e-3	6.312e+0
-0.395	1.246e-3	6.325e+0
-0.394	1.280e-3	6.337e+0
-0.393	1.314e-3	6.350e+0
-0.392	1.348e-3	6.362e+0
-0.391	1.382e-3	6.375e+0
-0.390	1.417e-3	6.387e+0
-0.389	1.451e-3	6.400e+0
-0.388	1.485e-3	6.412e+0
-0.387	1.520e-3	6.425e+0
-0.386	1.555e-3	6.437e+0
-0.385	1.589e-3	6.450e+0
-0.384	1.624e-3	6.462e+0
-0.383	1.659e-3	6.475e+0
-0.382	1.693e-3	6.487e+0
-0.381	1.727e-3	6.500e+0
-0.380	1.761e-3	6.512e+0
-0.379	1.795e-3	6.525e+0
-0.378	1.829e-3	6.537e+0
-0.377	1.863e-3	6.550e+0
-0.376	1.896e-3	6.562e+0
-0.375	1.929e-3	6.575e+0
-0.374	1.961e-3	6.587e+0
-0.373	1.994e-3	6.600e+0
-0.372	2.027e-3	6.612e+0
-0.371	2.059e-3	6.625e+0
-0.370	2.091e-3	6.637e+0
-0.369	2.123e-3	6.650e+0
-0.368	2.153e-3	6.662e+0
-0.367	2.185e-3	6.675e+0
-0.366	2.216e-3	6.687e+0
-0.365	2.246e-3	6.700e+0
-0.364	2.277e-3	6.712e+0
-0.363	2.307e-3	6.725e+0
-0.362	2.337e-3	6.737e+0
-0.361	2.366e-3	6.750e+0
-0.360	2.394e-3	6.762e+0
-0.359	2.423e-3	6.775e+0
-0.358	2.450e-3	6.787e+0
-0.357	2.477e-3	6.800e+0
-0.356	2.504e-3	6.812e+0
-0.355	2.530e-3	6.825e+0
-0.354	2.556e-3	6.837e+0
-0.353	2.581e-3	6.850e+0
-0.352	2.606e-3	6.862e+0
-0.351	2.631e-3	6.875e+0
-0.350	2.654e-3	6.887e+0
-0.349	2.678e-3	6.900e+0
-0.348	2.701e-3	6.912e+0
-0.347	2.724e-3	6.925e+0
-0.346	2.746e-3	6.937e+0
-0.345	2.768e-3	6.950e+0
-0.344	2.788e-3	6.962e+0
-0.343	2.809e-3	6.975e+0
-0.342	2.829e-3	6.987e+0
-0.341	2.848e-3	7.000e+0
-0.340	2.867e-3	7.012e+0
-0.339	2.886e-3	7.025e+0
-0.338	2.904e-3	7.037e+0
-0.337	2.921e-3	7.050e+0
-0.336	2.938e-3	7.062e+0
-0.335	2.954e-3	7.075e+0
-0.334	2.970e-3	7.087e+0
-0.333	2.985e-3	7.100e+0
-0.332	2.999e-3	7.112e+0
-0.331	3.013e-3	7.125e+0
-0.330	3.025e-3	7.137e+0
-0.329	3.037e-3	7.150e+0
-0.328	3.048e-3	7.162e+0
-0.327	3.059e-3	7.175e+0
-0.326	3.069e-3	7.187e+0
-0.325	3.077e-3	7.200e+0
-0.324	3.085e-3	7.212e+0
-0.323	3.091e-3	7.225e+0
-0.322	3.097e-3	7.237e+0
-0.321	3.101e-3	7.250e+0
-0.320	3.104e-3	7.262e+0
-0.319	3.107e-3	7.275e+0
-0.318	3.108e-3	7.287e+0
-0.317	3.107e-3	7.300e+0
-0.316	3.105e-3	7.312e+0
-0.315	3.102e-3	7.325e+0
-0.314	3.097e-3	7.337e+0
-0.313	3.091e-3	7.350e+0
-0.312	3.084e-3	7.362e+0
-0.311	3.075e-3	7.375e+0
-0.310	3.064e-3	7.387e+0
-0.309	3.052e-3	7.400e+0
-0.308	3.039e-3	7.412e+0
-0.307	3.024e-3	7.425e+0
-0.306	3.008e-3	7.437e+0
-0.305	2.990e-3	7.450e+0
-0.304	2.969e-3	7.462e+0
-0.303	2.948e-3	7.475e+0
-0.302	2.925e-3	7.487e+0
-0.301	2.901e-3	7.500e+0
-0.300	2.875e-3	7.512e+0
-0.299	2.847e-3	7.525e+0
-0.298	2.818e-3	7.537e+0
-0.297	2.787e-3	7.550e+0
-0.296	2.755e-3	7.562e+0
-0.295	2.722e-3	7.575e+0
-0.294	2.687e-3	7.587e+0
-0.293	2.651e-3	7.600e+0
-0.292	2.614e-3	7.612e+0
-0.291	2.576e-3	7.625e+0
-0.290	2.537e-3	7.637e+0
-0.289	2.497e-3	7.650e+0
-0.288	2.457e-3	7.662e+0
-0.287	2.416e-3	7.675e+0
-0.286	2.374e-3	7.687e+0
-0.285	2.332e-3	7.700e+0
-0.284	2.289e-3	7.712e+0
-0.283	2.247e-3	7.725e+0
-0.282	2.205e-3	7.737e+0
-0.281	2.163e-3	7.750e+0
-0.280	2.122e-3	7.762e+0
-0.279	2.082e-3	7.775e+0
-0.278	2.042e-3	7.787e+0
-0.277	2.004e-3	7.800e+0
-0.276	1.967e-3	7.812e+0
-0.275	1.932e-3	7.825e+0
-0.274	1.898e-3	7.837e+0
-0.273	1.865e-3	7.850e+0
-0.272	1.833e-3	7.862e+0
-0.271	1.804e-3	7.875e+0
-0.270	1.775e-3	7.887e+0
-0.269	1.748e-3	7.900e+0
-0.268	1.724e-3	7.912e+0
-0.267	1.700e-3	7.925e+0
-0.266	1.678e-3	7.937e+0
-0.265	1.658e-3	7.950e+0
-0.264	1.638e-3	7.962e+0
-0.263	1.621e-3	7.975e+0
-0.262	1.604e-3	7.987e+0
-0.261	1.589e-3	8.000e+0
-0.260	1.575e-3	8.012e+0
-0.259	1.562e-3	8.025e+0
-0.258	1.551e-3	8.037e+0
-0.257	1.539e-3	8.050e+0
-0.256	1.529e-3	8.062e+0
-0.255	1.520e-3	8.075e+0
-0.254	1.512e-3	8.087e+0
-0.253	1.505e-3	8.100e+0
-0.252	1.499e-3	8.112e+0
-0.251	1.493e-3	8.125e+0
-0.250	1.489e-3	8.137e+0
-0.249	1.485e-3	8.150e+0
-0.248	1.481e-3	8.162e+0
-0.247	1.479e-3	8.175e+0
-0.246	1.477e-3	8.187e+0
-0.245	1.475e-3	8.200e+0
-0.244	1.475e-3	8.212e+0
-0.243	1.475e-3	8.225e+0
-0.242	1.475e-3	8.237e+0
-0.241	1.477e-3	8.250e+0
-0.240	1.478e-3	8.262e+0
-0.239	1.481e-3	8.275e+0
-0.238	1.484e-3	8.287e+0
-0.237	1.487e-3	8.300e+0
-0.236	1.491e-3	8.312e+0
-0.235	1.496e-3	8.325e+0
-0.234	1.501e-3	8.337e+0
-0.233	1.506e-3	8.350e+0
-0.232	1.512e-3	8.362e+0
-0.231	1.518e-3	8.375e+0
-0.230	1.525e-3	8.387e+0
-0.229	1.533e-3	8.400e+0
-0.228	1.542e-3	8.412e+0
-0.227	1.550e-3	8.425e+0
-0.226	1.559e-3	8.437e+0
-0.225	1.568e-3	8.450e+0
-0.224	1.578e-3	8.462e+0
-0.223	1.589e-3	8.475e+0
-0.222	1.600e-3	8.487e+0
-0.221	1.611e-3	8.500e+0
-0.220	1.623e-3	8.512e+0
-0.219	1.635e-3	8.525e+0
-0.218	1.648e-3	8.537e+0
-0.217	1.661e-3	8.550e+0
-0.216	1.675e-3	8.562e+0
-0.215	1.690e-3	8.575e+0
-0.214	1.704e-3	8.587e+0
-0.213	1.719e-3	8.600e+0
-0.212	1.735e-3	8.612e+0
-0.211	1.752e-3	8.625e+0
-0.210	1.769e-3	8.637e+0
-0.209	1.786e-3	8.650e+0
-0.208	1.804e-3	8.662e+0
-0.207	1.823e-3	8.675e+0
-0.206	1.843e-3	8.687e+0
-0.205	1.863e-3	8.700e+0
-0.204	1.883e-3	8.712e+0
-0.203	1.904e-3	8.725e+0
-0.202	1.926e-3	8.737e+0
-0.201	1.946e-3	8.750e+0
-0.200	1.969e-3	8.762e+0
-0.199	1.993e-3	8.775e+0
-0.198	2.017e-3	8.787e+0
-0.197	2.041e-3	8.800e+0
-0.196	2.067e-3	8.812e+0
-0.195	2.093e-3	8.825e+0
-0.194	2.119e-3	8.837e+0
-0.193	2.146e-3	8.850e+0
-0.192	2.174e-3	8.862e+0
-0.191	2.202e-3	8.875e+0
-0.190	2.231e-3	8.887e+0
-0.189	2.260e-3	8.900e+0
-0.188	2.290e-3	8.912e+0
-0.187	2.322e-3	8.925e+0
-0.186	2.353e-3	8.937e+0
-0.185	2.385e-3	8.950e+0
-0.184	2.417e-3	8.962e+0
-0.183	2.450e-3	8.975e+0
-0.182	2.483e-3	8.987e+0
-0.181	2.517e-3	9.000e+0
-0.180	2.551e-3	9.012e+0
-0.179	2.586e-3	9.025e+0
-0.178	2.621e-3	9.037e+0
-0.177	2.658e-3	9.050e+0
-0.176	2.693e-3	9.062e+0
-0.175	2.731e-3	9.075e+0
-0.174	2.768e-3	9.087e+0
-0.173	2.805e-3	9.100e+0
-0.172	2.844e-3	9.112e+0
-0.171	2.882e-3	9.125e+0
-0.170	2.921e-3	9.137e+0
-0.169	2.960e-3	9.150e+0
-0.168	2.999e-3	9.162e+0
-0.167	3.039e-3	9.175e+0
-0.166	3.079e-3	9.187e+0
-0.165	3.120e-3	9.200e+0
-0.164	3.161e-3	9.212e+0
-0.163	3.202e-3	9.225e+0
-0.162	3.243e-3	9.237e+0
-0.161	3.285e-3	9.250e+0
-0.160	3.326e-3	9.262e+0
-0.159	3.369e-3	9.275e+0
-0.158	3.411e-3	9.287e+0
-0.157	3.453e-3	9.300e+0
-0.156	3.495e-3	9.312e+0
-0.155	3.536e-3	9.325e+0
-0.154	3.579e-3	9.337e+0
-0.153	3.621e-3	9.350e+0
-0.152	3.664e-3	9.362e+0
-0.151	3.707e-3	9.375e+0
-0.150	3.750e-3	9.387e+0
-0.149	3.793e-3	9.400e+0
-0.148	3.837e-3	9.412e+0
-0.147	3.880e-3	9.425e+0
-0.146	3.924e-3	9.437e+0
-0.145	3.967e-3	9.450e+0
-0.144	4.010e-3	9.462e+0
-0.143	4.053e-3	9.475e+0
-0.142	4.096e-3	9.487e+0
-0.141	4.139e-3	9.500e+0
-0.140	4.182e-3	9.512e+0
-0.139	4.224e-3	9.525e+0
-0.138	4.267e-3	9.537e+0
-0.137	4.309e-3	9.550e+0
-0.136	4.351e-3	9.562e+0
-0.135	4.393e-3	9.575e+0
-0.134	4.435e-3	9.587e+0
-0.133	4.476e-3	9.600e+0
-0.132	4.517e-3	9.612e+0
-0.131	4.558e-3	9.625e+0
-0.130	4.598e-3	9.637e+0
-0.129	4.638e-3	9.650e+0
-0.128	4.678e-3	9.662e+0
-0.127	4.718e-3	9.675e+0
-0.126	4.757e-3	9.687e+0
-0.125	4.795e-3	9.700e+0
-0.124	4.833e-3	9.712e+0
-0.123	4.870e-3	9.725e+0
-0.122	4.906e-3	9.737e+0
-0.121	4.943e-3	9.750e+0
-0.120	4.978e-3	9.762e+0
-0.119	5.014e-3	9.775e+0
-0.118	5.047e-3	9.787e+0
-0.117	5.080e-3	9.800e+0
-0.116	5.112e-3	9.812e+0
-0.115	5.144e-3	9.825e+0
-0.114	5.175e-3	9.837e+0
-0.113	5.206e-3	9.850e+0
-0.112	5.235e-3	9.862e+0
-0.111	5.265e-3	9.875e+0
-0.110	5.292e-3	9.887e+0
-0.109	5.319e-3	9.900e+0
-0.108	5.345e-3	9.912e+0
-0.107	5.370e-3	9.925e+0
-0.106	5.394e-3	9.937e+0
-0.105	5.417e-3	9.950e+0
-0.104	5.438e-3	9.962e+0
-0.103	5.460e-3	9.975e+0
-0.102	5.481e-3	9.987e+0
-0.101	5.499e-3	1.000e+1
-0.100	5.517e-3	1.001e+1
-0.099	5.532e-3	1.002e+1
-0.098	5.547e-3	1.004e+1
-0.097	5.561e-3	1.005e+1
-0.096	5.574e-3	1.006e+1
-0.095	5.586e-3	1.007e+1
-0.094	5.596e-3	1.009e+1
-0.093	5.604e-3	1.010e+1
-0.092	5.613e-3	1.011e+1
-0.091	5.620e-3	1.012e+1
-0.090	5.626e-3	1.014e+1
-0.089	5.631e-3	1.015e+1
-0.088	5.634e-3	1.016e+1
-0.087	5.638e-3	1.017e+1
-0.086	5.640e-3	1.019e+1
-0.085	5.640e-3	1.020e+1
-0.084	5.641e-3	1.021e+1
-0.083	5.641e-3	1.022e+1
-0.082	5.639e-3	1.024e+1
-0.081	5.637e-3	1.025e+1
-0.080	5.634e-3	1.026e+1
-0.079	5.631e-3	1.027e+1
-0.078	5.627e-3	1.029e+1
-0.077	5.622e-3	1.030e+1
-0.076	5.617e-3	1.031e+1
-0.075	5.611e-3	1.032e+1
-0.074	5.605e-3	1.034e+1
-0.073	5.599e-3	1.035e+1
-0.072	5.592e-3	1.036e+1
-0.071	5.586e-3	1.037e+1
-0.070	5.578e-3	1.039e+1
-0.069	5.571e-3	1.040e+1
-0.068	5.563e-3	1.041e+1
-0.067	5.555e-3	1.042e+1
-0.066	5.547e-3	1.044e+1
-0.065	5.539e-3	1.045e+1
-0.064	5.531e-3	1.046e+1
-0.063	5.523e-3	1.047e+1
-0.062	5.515e-3	1.049e+1
-0.061	5.507e-3	1.050e+1
-0.060	5.499e-3	1.051e+1
-0.059	5.492e-3	1.052e+1
-0.058	5.484e-3	1.054e+1
-0.057	5.476e-3	1.055e+1
-0.056	5.468e-3	1.056e+1
-0.055	5.460e-3	1.057e+1
-0.054	5.453e-3	1.059e+1
-0.053	5.446e-3	1.060e+1
-0.052	5.439e-3	1.061e+1
-0.051	5.432e-3	1.062e+1
-0.050	5.426e-3	1.064e+1
-0.049	5.420e-3	1.065e+1
-0.048	5.413e-3	1.066e+1
-0.047	5.408e-3	1.067e+1
-0.046	5.402e-3	1.069e+1
-0.045	5.396e-3	1.070e+1
-0.044	5.391e-3	1.071e+1
-0.043	5.386e-3	1.072e+1
-0.042	5.381e-3	1.074e+1
-0.041	5.376e-3	1.075e+1
-0.040	5.371e-3	1.076e+1
-0.039	5.367e-3	1.077e+1
-0.038	5.362e-3	1.079e+1
-0.037	5.357e-3	1.080e+1
-0.036	5.353e-3	1.081e+1
-0.035	5.349e-3	1.082e+1
-0.034	5.345e-3	1.084e+1
-0.033	5.341e-3	1.085e+1
-0.032	5.336e-3	1.086e+1
-0.031	5.333e-3	1.087e+1
-0.030	5.329e-3	1.089e+1
-0.029	5.324e-3	1.090e+1
-0.028	5.321e-3	1.091e+1
-0.027	5.317e-3	1.092e+1
-0.026	5.313e-3	1.094e+1
-0.025	5.308e-3	1.095e+1
-0.024	5.304e-3	1.096e+1
-0.023	5.300e-3	1.097e+1
-0.022	5.296e-3	1.099e+1
-0.021	5.291e-3	1.100e+1
-0.020	5.287e-3	1.101e+1
-0.019	5.282e-3	1.102e+1
-0.018	5.277e-3	1.104e+1
-0.017	5.273e-3	1.105e+1
-0.016	5.267e-3	1.106e+1
-0.015	5.262e-3	1.107e+1
-0.014	5.257e-3	1.109e+1
-0.013	5.251e-3	1.110e+1
-0.012	5.246e-3	1.111e+1
-0.011	5.240e-3	1.112e+1
-0.010	5.234e-3	1.114e+1
-0.009	5.227e-3	1.115e+1
-0.008	5.221e-3	1.116e+1
-0.007	5.215e-3	1.117e+1
-0.006	5.208e-3	1.119e+1
-0.005	5.200e-3	1.120e+1
-0.004	5.194e-3	1.121e+1
-0.003	5.186e-3	1.122e+1
-0.002	5.178e-3	1.124e+1
-0.001	5.171e-3	1.125e+1
-0.000	5.164e-3	1.126e+1
0.001	5.156e-3	1.127e+1
0.002	5.148e-3	1.129e+1
0.003	5.139e-3	1.130e+1
0.004	5.130e-3	1.131e+1
0.005	5.121e-3	1.132e+1
0.006	5.112e-3	1.134e+1
0.007	5.103e-3	1.135e+1
0.008	5.093e-3	1.136e+1
0.009	5.085e-3	1.137e+1
0.010	5.077e-3	1.139e+1
0.011	5.067e-3	1.140e+1
0.012	5.058e-3	1.141e+1
0.013	5.048e-3	1.142e+1
0.014	5.039e-3	1.144e+1
0.015	5.030e-3	1.145e+1
0.016	5.021e-3	1.146e+1
0.017	5.013e-3	1.147e+1
0.018	5.005e-3	1.149e+1
0.019	4.997e-3	1.150e+1
0.020	4.990e-3	1.151e+1
0.021	4.983e-3	1.152e+1
0.022	4.976e-3	1.154e+1
0.023	4.970e-3	1.155e+1
0.024	4.964e-3	1.156e+1
0.025	4.959e-3	1.157e+1
0.026	4.953e-3	1.159e+1
0.027	4.949e-3	1.160e+1
0.028	4.945e-3	1.161e+1
0.029	4.941e-3	1.162e+1
0.030	4.937e-3	1.164e+1
0.031	4.935e-3	1.165e+1
0.032	4.932e-3	1.166e+1
0.033	4.930e-3	1.167e+1
0.034	4.928e-3	1.169e+1
0.035	4.926e-3	1.170e+1
0.036	4.925e-3	1.171e+1
0.037	4.924e-3	1.172e+1
0.038	4.923e-3	1.174e+1
0.039	4.923e-3	1.175e+1
0.040	4.922e-3	1.176e+1
0.041	4.922e-3	1.177e+1
0.042	4.922e-3	1.179e+1
0.043	4.922e-3	1.180e+1
0.044	4.923e-3	1.181e+1
0.045	4.923e-3	1.182e+1
0.046	4.924e-3	1.184e+1
0.047	4.924e-3	1.185e+1
0.048	4.925e-3	1.186e+1
0.049	4.926e-3	1.187e+1
0.050	4.927e-3	1.189e+1
0.051	4.927e-3	1.190e+1
0.052	4.929e-3	1.191e+1
0.053	4.930e-3	1.192e+1
0.054	4.931e-3	1.194e+1
0.055	4.932e-3	1.195e+1
0.056	4.933e-3	1.196e+1
0.057	4.935e-3	1.197e+1
0.058	4.936e-3	1.199e+1
0.059	4.937e-3	1.200e+1
0.060	4.939e-3	1.201e+1
0.061	4.940e-3	1.202e+1
0.062	4.941e-3	1.204e+1
0.063	4.942e-3	1.205e+1
0.064	4.944e-3	1.206e+1
0.065	4.946e-3	1.207e+1
0.066	4.947e-3	1.209e+1
0.067	4.948e-3	1.210e+1
0.068	4.950e-3	1.211e+1
0.069	4.951e-3	1.212e+1
0.070	4.953e-3	1.214e+1
0.071	4.955e-3	1.215e+1
0.072	4.956e-3	1.216e+1
0.073	4.958e-3	1.217e+1
0.074	4.959e-3	1.219e+1
0.075	4.961e-3	1.220e+1
0.076	4.963e-3	1.221e+1
0.077	4.964e-3	1.222e+1
0.078	4.966e-3	1.224e+1
0.079	4.967e-3	1.225e+1
0.080	4.969e-3	1.226e+1
0.081	4.971e-3	1.227e+1
0.082	4.973e-3	1.229e+1
0.083	4.974e-3	1.230e+1
0.084	4.976e-3	1.231e+1
0.085	4.978e-3	1.232e+1
0.086	4.980e-3	1.234e+1
0.087	4.982e-3	1.235e+1
0.088	4.983e-3	1.236e+1
0.089	4.986e-3	1.237e+1
0.090	4.987e-3	1.239e+1
0.091	4.989e-3	1.240e+1
0.092	4.991e-3	1.241e+1
0.093	4.992e-3	1.242e+1
0.094	4.994e-3	1.244e+1
0.095	4.996e-3	1.245e+1
0.096	4.998e-3	1.246e+1
0.097	5.000e-3	1.247e+1
0.098	5.002e-3	1.249e+1
0.099	5.004e-3	1.250e+1
0.100	5.006e-3	1.251e+1
0.101	5.008e-3	1.252e+1
0.102	5.010e-3	1.254e+1
0.103	5.012e-3	1.255e+1
0.104	5.014e-3	1.256e+1
0.105	5.017e-3	1.257e+1
0.106	5.019e-3	1.259e+1
0.107	5.020e-3	1.260e+1
0.108	5.023e-3	1.261e+1
0.109	5.025e-3	1.262e+1
0.110	5.027e-3	1.264e+1
0.111	5.029e-3	1.265e+1
0.112	5.031e-3	1.266e+1
0.113	5.034e-3	1.267e+1
0.114	5.036e-3	1.269e+1
0.115	5.037e-3	1.270e+1
0.116	5.040e-3	1.271e+1
0.117	5.043e-3	1.272e+1
0.118	5.045e-3	1.274e+1
0.119	5.047e-3	1.275e+1
0.120	5.049e-3	1.276e+1
0.121	5.052e-3	1.277e+1
0.122	5.054e-3	1.279e+1
0.123	5.056e-3	1.280e+1
0.124	5.059e-3	1.281e+1
0.125	5.061e-3	1.282e+1
0.126	5.063e-3	1.284e+1
0.127	5.066e-3	1.285e+1
0.128	5.068e-3	1.286e+1
0.129	5.071e-3	1.287e+1
0.130	5.074e-3	1.289e+1
0.131	5.076e-3	1.290e+1
0.132	5.079e-3	1.291e+1
0.133	5.081e-3	1.292e+1
0.134	5.083e-3	1.294e+1
0.135	5.085e-3	1.295e+1
0.136	5.087e-3	1.296e+1
0.137	5.090e-3	1.297e+1
0.138	5.092e-3	1.299e+1
0.139	5.095e-3	1.300e+1
0.140	5.098e-3	1.301e+1
0.141	5.100e-3	1.302e+1
0.142	5.103e-3	1.304e+1
0.143	5.106e-3	1.305e+1
0.144	5.108e-3	1.306e+1
0.145	5.112e-3	1.307e+1
0.146	5.114e-3	1.309e+1
0.147	5.117e-3	1.310e+1
0.148	5.120e-3	1.311e+1
0.149	5.123e-3	1.312e+1
0.150	5.126e-3	1.314e+1
0.151	5.128e-3	1.315e+1
0.152	5.131e-3	1.316e+1
0.153	5.134e-3	1.317e+1
0.154	5.137e-3	1.319e+1
0.155	5.140e-3	1.320e+1
0.156	5.143e-3	1.321e+1
0.157	5.146e-3	1.322e+1
0.158	5.149e-3	1.324e+1
0.159	5.152e-3	1.325e+1
0.160	5.155e-3	1.326e+1
0.161	5.159e-3	1.327e+1
0.162	5.161e-3	1.329e+1
0.163	5.164e-3	1.330e+1
0.164	5.167e-3	1.331e+1
0.165	5.170e-3	1.332e+1
0.166	5.173e-3	1.334e+1
0.167	5.177e-3	1.335e+1
0.168	5.179e-3	1.336e+1
0.169	5.183e-3	1.337e+1
0.170	5.186e-3	1.339e+1
0.171	5.189e-3	1.340e+1
0.172	5.193e-3	1.341e+1
0.173	5.196e-3	1.342e+1
0.174	5.199e-3	1.344e+1
0.175	5.202e-3	1.345e+1
0.176	5.205e-3	1.346e+1
0.177	5.209e-3	1.347e+1
0.178	5.212e-3	1.349e+1
0.179	5.215e-3	1.350e+1
0.180	5.218e-3	1.351e+1
0.181	5.222e-3	1.352e+1
0.182	5.225e-3	1.354e+1
0.183	5.228e-3	1.355e+1
0.184	5.231e-3	1.356e+1
0.185	5.235e-3	1.357e+1
0.186	5.239e-3	1.359e+1
0.187	5.241e-3	1.360e+1
0.188	5.245e-3	1.361e+1
0.189	5.249e-3	1.362e+1
0.190	5.252e-3	1.364e+1
0.191	5.255e-3	1.365e+1
0.192	5.258e-3	1.366e+1
0.193	5.262e-3	1.367e+1
0.194	5.265e-3	1.369e+1
0.195	5.268e-3	1.370e+1
0.196	5.272e-3	1.371e+1
0.197	5.276e-3	1.372e+1
0.198	5.279e-3	1.374e+1
0.199	5.283e-3	1.375e+1
0.200	5.286e-3	1.376e+1
0.201	5.290e-3	1.377e+1
0.202	5.293e-3	1.379e+1
0.203	5.296e-3	1.380e+1
0.204	5.300e-3	1.381e+1
0.205	5.305e-3	1.382e+1
0.206	5.308e-3	1.384e+1
0.207	5.311e-3	1.385e+1
0.208	5.314e-3	1.386e+1
0.209	5.319e-3	1.387e+1
0.210	5.322e-3	1.389e+1
0.211	5.325e-3	1.390e+1
0.212	5.329e-3	1.391e+1
0.213	5.333e-3	1.392e+1
0.214	5.336e-3	1.394e+1
0.215	5.339e-3	1.395e+1
0.216	5.343e-3	1.396e+1
0.217	5.347e-3	1.397e+1
0.218	5.350e-3	1.399e+1
0.219	5.354e-3	1.400e+1
0.220	5.358e-3	1.401e+1
0.221	5.361e-3	1.402e+1
0.222	5.365e-3	1.404e+1
0.223	5.368e-3	1.405e+1
0.224	5.372e-3	1.406e+1
0.225	5.376e-3	1.407e+1
0.226	5.379e-3	1.409e+1
0.227	5.382e-3	1.410e+1
0.228	5.386e-3	1.411e+1
0.229	5.389e-3	1.412e+1
0.230	5.393e-3	1.414e+1
0.231	5.396e-3	1.415e+1
0.232	5.399e-3	1.416e+1
0.233	5.404e-3	1.417e+1
0.234	5.407e-3	1.419e+1
0.235	5.410e-3	1.420e+1
0.236	5.414e-3	1.421e+1
0.237	5.418e-3	1.422e+1
0.238	5.421e-3	1.424e+1
0.239	5.425e-3	1.425e+1
0.240	5.427e-3	1.426e+1
0.241	5.432e-3	1.427e+1
0.242	5.435e-3	1.429e+1
0.243	5.438e-3	1.430e+1
0.244	5.442e-3	1.431e+1
0.245	5.445e-3	1.432e+1
0.246	5.449e-3	1.434e+1
0.247	5.452e-3	1.435e+1
0.248	5.455e-3	1.436e+1
0.249	5.460e-3	1.437e+1
0.250	5.463e-3	1.439e+1
0.251	5.466e-3	1.440e+1
0.252	5.471e-3	1.441e+1
0.253	5.474e-3	1.442e+1
0.254	5.477e-3	1.444e+1
0.255	5.481e-3	1.445e+1
0.256	5.484e-3	1.446e+1
0.257	5.488e-3	1.447e+1
0.258	5.491e-3	1.449e+1
0.259	5.494e-3	1.450e+1
0.260	5.497e-3	1.451e+1
0.261	5.501e-3	1.452e+1
0.262	5.504e-3	1.454e+1
0.263	5.508e-3	1.455e+1
0.264	5.511e-3	1.456e+1
0.265	5.515e-3	1.457e+1
0.266	5.518e-3	1.459e+1
0.267	5.521e-3	1.460e+1
0.268	5.524e-3	1.461e+1
0.269	5.527e-3	1.462e+1
0.270	5.531e-3	1.464e+1
0.271	5.534e-3	1.465e+1
0.272	5.537e-3	1.466e+1
0.273	5.541e-3	1.467e+1
0.274	5.544e-3	1.469e+1
0.275	5.547e-3	1.470e+1
0.276	5.551e-3	1.471e+1
0.277	5.554e-3	1.472e+1
0.278	5.557e-3	1.474e+1
0.279	5.560e-3	1.475e+1
0.280	5.563e-3	1.476e+1
0.281	5.567e-3	1.477e+1
0.282	5.570e-3	1.479e+1
0.283	5.573e-3	1.480e+1
0.284	5.576e-3	1.481e+1
0.285	5.579e-3	1.482e+1
0.286	5.583e-3	1.484e+1
0.287	5.586e-3	1.485e+1
0.288	5.589e-3	1.486e+1
0.289	5.593e-3	1.487e+1
0.290	5.596e-3	1.489e+1
0.291	5.598e-3	1.490e+1
0.292	5.602e-3	1.491e+1
0.293	5.605e-3	1.492e+1
0.294	5.608e-3	1.494e+1
0.295	5.611e-3	1.495e+1
0.296	5.614e-3	1.496e+1
0.297	5.618e-3	1.497e+1
0.298	5.620e-3	1.499e+1
0.299	5.623e-3	1.500e+1
0.300	5.627e-3	1.501e+1
0.301	5.630e-3	1.502e+1
0.302	5.633e-3	1.504e+1
0.303	5.637e-3	1.505e+1
0.304	5.639e-3	1.506e+1
0.305	5.643e-3	1.507e+1
0.306	5.646e-3	1.509e+1
0.307	5.650e-3	1.510e+1
0.308	5.653e-3	1.511e+1
0.309	5.657e-3	1.512e+1
0.310	5.659e-3	1.514e+1
0.311	5.663e-3	1.515e+1
0.312	5.665e-3	1.516e+1
0.313	5.669e-3	1.517e+1
0.314	5.672e-3	1.519e+1
0.315	5.675e-3	1.520e+1
0.316	5.679e-3	1.521e+1
0.317	5.682e-3	1.522e+1
0.318	5.685e-3	1.524e+1
0.319	5.688e-3	1.525e+1
0.320	5.691e-3	1.526e+1
0.321	5.695e-3	1.527e+1
0.322	5.697e-3	1.529e+1
0.323	5.700e-3	1.530e+1
0.324	5.704e-3	1.531e+1
0.325	5.707e-3	1.532e+1
0.326	5.711e-3	1.534e+1
0.327	5.714e-3	1.535e+1
0.328	5.717e-3	1.536e+1
0.329	5.720e-3	1.537e+1
0.330	5.723e-3	1.539e+1
0.331	5.726e-3	1.540e+1
0.332	5.730e-3	1.541e+1
0.333	5.732e-3	1.542e+1
0.334	5.736e-3	1.544e+1
0.335	5.739e-3	1.545e+1
0.336	5.742e-3	1.546e+1
0.337	5.746e-3	1.547e+1
0.338	5.749e-3	1.549e+1
0.339	5.752e-3	1.550e+1
0.340	5.756e-3	1.551e+1
0.341	5.760e-3	1.552e+1
0.342	5.763e-3	1.554e+1
0.343	5.766e-3	1.555e+1
0.344	5.769e-3	1.556e+1
0.345	5.773e-3	1.557e+1
0.346	5.776e-3	1.559e+1
0.347	5.779e-3	1.560e+1
0.348	5.783e-3	1.561e+1
0.349	5.786e-3	1.562e+1
0.350	5.789e-3	1.564e+1
0.351	5.793e-3	1.565e+1
0.352	5.796e-3	1.566e+1
0.353	5.801e-3	1.567e+1
0.354	5.804e-3	1.569e+1
0.355	5.807e-3	1.570e+1
0.356	5.811e-3	1.571e+1
0.357	5.815e-3	1.572e+1
0.358	5.818e-3	1.574e+1
0.359	5.822e-3	1.575e+1
0.360	5.825e-3	1.576e+1
0.361	5.829e-3	1.577e+1
0.362	5.832e-3	1.579e+1
0.363	5.835e-3	1.580e+1
0.364	5.839e-3	1.581e+1
0.365	5.843e-3	1.582e+1
0.366	5.847e-3	1.584e+1
0.367	5.850e-3	1.585e+1
0.368	5.853e-3	1.586e+1
0.369	5.857e-3	1.587e+1
0.370	5.861e-3	1.589e+1
0.371	5.864e-3	1.590e+1
0.372	5.868e-3	1.591e+1
0.373	5.872e-3	1.592e+1
0.374	5.875e-3	1.594e+1
0.375	5.879e-3	1.595e+1
0.376	5.883e-3	1.596e+1
0.377	5.887e-3	1.597e+1
0.378	5.890e-3	1.599e+1
0.379	5.894e-3	1.600e+1
0.380	5.898e-3	1.601e+1
0.381	5.902e-3	1.602e+1
0.382	5.906e-3	1.604e+1
0.383	5.910e-3	1.605e+1
0.384	5.913e-3	1.606e+1
0.385	5.918e-3	1.607e+1
0.386	5.921e-3	1.609e+1
0.387	5.924e-3	1.610e+1
0.388	5.929e-3	1.611e+1
0.389	5.932e-3	1.612e+1
0.390	5.936e-3	1.614e+1
0.391	5.940e-3	1.615e+1
0.392	5.944e-3	1.616e+1
0.393	5.949e-3	1.617e+1
0.394	5.952e-3	1.619e+1
0.395	5.955e-3	1.620e+1
0.396	5.960e-3	1.621e+1
0.397	5.964e-3	1.622e+1
0.398	5.968e-3	1.624e+1
0.399	5.972e-3	1.625e+1
0.400	5.976e-3	1.626e+1
0.401	5.981e-3	1.627e+1
0.402	5.984e-3	1.629e+1
0.403	5.988e-3	1.630e+1
0.404	5.993e-3	1.631e+1
0.405	5.997e-3	1.632e+1
0.406	6.001e-3	1.634e+1
0.407	6.005e-3	1.635e+1
0.408	6.008e-3	1.636e+1
0.409	6.014e-3	1.637e+1
0.410	6.020e-3	1.639e+1
0.411	6.024e-3	1.640e+1
0.412	6.029e-3	1.641e+1
0.413	6.033e-3	1.642e+1
0.414	6.037e-3	1.644e+1
0.415	6.041e-3	1.645e+1
0.416	6.045e-3	1.646e+1
0.417	6.050e-3	1.647e+1
0.418	6.054e-3	1.649e+1
0.419	6.057e-3	1.650e+1
0.420	6.062e-3	1.651e+1
0.421	6.066e-3	1.652e+1
0.422	6.071e-3	1.654e+1
0.423	6.075e-3	1.655e+1
0.424	6.079e-3	1.656e+1
0.425	6.084e-3	1.657e+1
0.426	6.088e-3	1.659e+1
0.427	6.092e-3	1.660e+1
0.428	6.097e-3	1.661e+1
0.429	6.102e-3	1.662e+1
0.430	6.106e-3	1.664e+1
0.431	6.111e-3	1.665e+1
0.432	6.115e-3	1.666e+1
0.433	6.120e-3	1.667e+1
0.434	6.124e-3	1.669e+1
0.435	6.128e-3	1.670e+1
0.436	6.133e-3	1.671e+1
0.437	6.139e-3	1.672e+1
0.438	6.143e-3	1.674e+1
0.439	6.147e-3	1.675e+1
0.440	6.152e-3	1.676e+1
0.441	6.157e-3	1.677e+1
0.442	6.161e-3	1.679e+1
0.443	6.166e-3	1.680e+1
0.444	6.171e-3	1.681e+1
0.445	6.175e-3	1.682e+1
0.446	6.180e-3	1.684e+1
0.447	6.185e-3	1.685e+1
0.448	6.189e-3	1.686e+1
0.449	6.195e-3	1.687e+1
0.450	6.199e-3	1.689e+1
0.451	6.203e-3	1.690e+1
0.452	6.209e-3	1.691e+1
0.453	6.213e-3	1.692e+1
0.454	6.219e-3	1.694e+1
0.455	6.224e-3	1.695e+1
0.456	6.229e-3	1.696e+1
0.457	6.234e-3	1.697e+1
0.458	6.239e-3	1.699e+1
0.459	6.243e-3	1.700e+1
0.460	6.249e-3	1.701e+1
0.461	6.255e-3	1.702e+1
0.462	6.260e-3	1.704e+1
0.463	6.266e-3	1.705e+1
0.464	6.271e-3	1.706e+1
0.465	6.277e-3	1.707e+1
0.466	6.282e-3	1.709e+1
0.467	6.287e-3	1.710e+1
0.468	6.293e-3	1.711e+1
0.469	6.298e-3	1.712e+1
0.470	6.303e-3	1.714e+1
0.471	6.309e-3	1.715e+1
0.472	6.315e-3	1.716e+1
0.473	6.322e-3	1.717e+1
0.474	6.326e-3	1.719e+1
0.475	6.332e-3	1.720e+1
0.476	6.338e-3	1.721e+1
0.477	6.343e-3	1.722e+1
0.478	6.349e-3	1.724e+1
0.479	6.355e-3	1.725e+1
0.480	6.361e-3	1.726e+1
0.481	6.367e-3	1.727e+1
0.482	6.373e-3	1.729e+1
0.483	6.378e-3	1.730e+1
0.484	6.385e-3	1.731e+1
0.485	6.391e-3	1.732e+1
0.486	6.397e-3	1.734e+1
0.487	6.403e-3	1.735e+1
0.488	6.409e-3	1.736e+1
0.489	6.416e-3	1.737e+1
0.490	6.422e-3	1.739e+1
0.491	6.429e-3	1.740e+1
0.492	6.436e-3	1.741e+1
0.493	6.443e-3	1.742e+1
0.494	6.449e-3	1.744e+1
0.495	6.456e-3	1.745e+1
0.496	6.463e-3	1.746e+1
0.497	6.470e-3	1.747e+1
0.498	6.477e-3	1.749e+1
0.499	6.484e-3	1.750e+1
0.500	6.491e-3	1.751e+1
0.501	6.498e-3	1.752e+1
0.502	6.505e-3	1.754e+1
0.503	6.512e-3	1.755e+1
0.504	6.520e-3	1.756e+1
0.505	6.528e-3	1.757e+1
0.506	6.536e-3	1.759e+1
0.507	6.543e-3	1.760e+1
0.508	6.551e-3	1.761e+1
0.509	6.559e-3	1.762e+1
0.510	6.567e-3	1.764e+1
0.511	6.575e-3	1.765e+1
0.512	6.583e-3	1.766e+1
0.513	6.592e-3	1.767e+1
0.514	6.600e-3	1.769e+1
0.515	6.608e-3	1.770e+1
0.516	6.617e-3	1.771e+1
0.517	6.625e-3	1.772e+1
0.518	6.634e-3	1.774e+1
0.519	6.643e-3	1.775e+1
0.520	6.652e-3	1.776e+1
0.521	6.660e-3	1.777e+1
0.522	6.667e-3	1.779e+1
0.523	6.676e-3	1.780e+1
0.524	6.686e-3	1.781e+1
0.525	6.694e-3	1.782e+1
0.526	6.704e-3	1.784e+1
0.527	6.713e-3	1.785e+1
0.528	6.722e-3	1.786e+1
0.529	6.732e-3	1.787e+1
0.530	6.742e-3	1.789e+1
0.531	6.752e-3	1.790e+1
0.532	6.762e-3	1.791e+1
0.533	6.772e-3	1.792e+1
0.534	6.782e-3	1.794e+1
0.535	6.792e-3	1.795e+1
0.536	6.803e-3	1.796e+1
0.537	6.814e-3	1.797e+1
0.538	6.824e-3	1.799e+1
0.539	6.834e-3	1.800e+1
0.540	6.845e-3	1.801e+1
0.541	6.855e-3	1.802e+1
0.542	6.866e-3	1.804e+1
0.543	6.877e-3	1.805e+1
0.544	6.887e-3	1.806e+1
0.545	6.899e-3	1.807e+1
0.546	6.909e-3	1.809e+1
0.547	6.920e-3	1.810e+1
0.548	6.932e-3	1.811e+1
0.549	6.943e-3	1.812e+1
0.550	6.955e-3	1.814e+1
0.551	6.966e-3	1.815e+1
0.552	6.977e-3	1.816e+1
0.553	6.990e-3	1.817e+1
0.554	7.001e-3	1.819e+1
0.555	7.013e-3	1.820e+1
0.556	7.025e-3	1.821e+1
0.557	7.037e-3	1.822e+1
0.558	7.050e-3	1.824e+1
0.559	7.063e-3	1.825e+1
0.560	7.074e-3	1.826e+1
0.561	7.088e-3	1.827e+1
0.562	7.099e-3	1.829e+1
0.563	7.112e-3	1.830e+1
0.564	7.125e-3	1.831e+1
0.565	7.137e-3	1.832e+1
0.566	7.150e-3	1.834e+1
0.567	7.162e-3	1.835e+1
0.568	7.175e-3	1.836e+1
0.569	7.189e-3	1.837e+1
0.570	7.201e-3	1.839e+1
0.571	7.214e-3	1.840e+1
0.572	7.228e-3	1.841e+1
0.573	7.241e-3	1.842e+1
0.574	7.253e-3	1.844e+1
0.575	7.266e-3	1.845e+1
0.576	7.280e-3	1.846e+1
0.577	7.294e-3	1.847e+1
0.578	7.307e-3	1.849e+1
0.579	7.320e-3	1.850e+1
0.580	7.334e-3	1.851e+1
0.581	7.348e-3	1.852e+1
0.582	7.361e-3	1.854e+1
0.583	7.375e-3	1.855e+1
0.584	7.389e-3	1.856e+1
0.585	7.403e-3	1.857e+1
0.586	7.416e-3	1.859e+1
0.587	7.430e-3	1.860e+1
0.588	7.444e-3	1.861e+1
0.589	7.458e-3	1.862e+1
0.590	7.472e-3	1.864e+1
0.591	7.486e-3	1.865e+1
0.592	7.500e-3	1.866e+1
0.593	7.515e-3	1.867e+1
0.594	7.528e-3	1.869e+1
0.595	7.542e-3	1.870e+1
0.596	7.557e-3	1.871e+1
0.597	7.571e-3	1.872e+1
0.598	7.586e-3	1.874e+1
0.599	7.600e-3	1.875e+1
0.600	7.614e-3	1.876e+1
0.601	7.629e-3	1.877e+1
0.602	7.643e-3	1.879e+1
0.603	7.657e-3	1.880e+1
0.604	7.672e-3	1.881e+1
0.605	7.687e-3	1.882e+1
0.606	7.702e-3	1.884e+1
0.607	7.717e-3	1.885e+1
0.608	7.732e-3	1.886e+1
0.609	7.748e-3	1.888e+1
0.610	7.762e-3	1.889e+1
0.611	7.776e-3	1.890e+1
0.612	7.791e-3	1.891e+1
0.613	7.806e-3	1.893e+1
0.614	7.822e-3	1.894e+1
0.615	7.838e-3	1.895e+1
0.616	7.853e-3	1.896e+1
0.617	7.869e-3	1.898e+1
0.618	7.883e-3	1.899e+1
0.619	7.898e-3	1.900e+1
0.620	7.914e-3	1.901e+1
0.621	7.929e-3	1.903e+1
0.622	7.945e-3	1.904e+1
0.623	7.960e-3	1.905e+1
0.624	7.975e-3	1.906e+1
0.625	7.991e-3	1.908e+1
0.626	8.006e-3	1.909e+1
0.627	8.022e-3	1.910e+1
0.628	8.037e-3	1.911e+1
0.629	8.053e-3	1.913e+1
0.630	8.069e-3	1.914e+1
0.631	8.084e-3	1.915e+1
0.632	8.100e-3	1.916e+1
0.633	8.116e-3	1.918e+1
0.634	8.132e-3	1.919e+1
0.635	8.148e-3	1.920e+1
0.636	8.165e-3	1.921e+1
0.637	8.180e-3	1.923e+1
0.638	8.196e-3	1.924e+1
0.639	8.212e-3	1.925e+1
0.640	8.227e-3	1.926e+1
0.641	8.243e-3	1.928e+1
0.642	8.259e-3	1.929e+1
0.643	8.275e-3	1.930e+1
0.644	8.292e-3	1.931e+1
0.645	8.308e-3	1.933e+1
0.646	8.325e-3	1.934e+1
0.647	8.342e-3	1.935e+1
0.648	8.358e-3	1.936e+1
0.649	8.376e-3	1.938e+1
0.650	8.392e-3	1.939e+1
0.651	8.409e-3	1.940e+1
0.652	8.426e-3	1.941e+1
0.653	8.443e-3	1.943e+1
0.654	8.460e-3	1.944e+1
0.655	8.477e-3	1.945e+1
0.656	8.494e-3	1.946e+1
0.657	8.512e-3	1.948e+1
0.658	8.529e-3	1.949e+1
0.659	8.547e-3	1.950e+1
0.660	8.565e-3	1.951e+1
0.661	8.583e-3	1.953e+1
0.662	8.600e-3	1.954e+1
0.663	8.619e-3	1.955e+1
0.664	8.638e-3	1.956e+1
0.665	8.657e-3	1.958e+1
0.666	8.674e-3	1.959e+1
0.667	8.692e-3	1.960e+1
0.668	8.710e-3	1.961e+1
0.669	8.728e-3	1.963e+1
0.670	8.747e-3	1.964e+1
0.671	8.765e-3	1.965e+1
0.672	8.784e-3	1.966e+1
0.673	8.803e-3	1.968e+1
0.674	8.821e-3	1.969e+1
0.675	8.840e-3	1.970e+1
0.676	8.859e-3	1.971e+1
0.677	8.879e-3	1.973e+1
0.678	8.898e-3	1.974e+1
0.679	8.917e-3	1.975e+1
0.680	8.937e-3	1.976e+1
0.681	8.957e-3	1.978e+1
0.682	8.976e-3	1.979e+1
0.683	8.995e-3	1.980e+1
0.684	9.016e-3	1.981e+1
0.685	9.036e-3	1.983e+1
0.686	9.056e-3	1.984e+1
0.687	9.076e-3	1.985e+1
0.688	9.096e-3	1.986e+1
0.689	9.117e-3	1.988e+1
0.690	9.136e-3	1.989e+1
0.691	9.157e-3	1.990e+1
0.692	9.179e-3	1.991e+1
0.693	9.199e-3	1.993e+1
0.694	9.220e-3	1.994e+1
0.695	9.241e-3	1.995e+1
0.696	9.262e-3	1.996e+1
0.697	9.284e-3	1.998e+1
0.698	9.305e-3	1.999e+1
0.699	9.327e-3	2.000e+1
0.700	9.349e-3	2.001e+1
0.701	9.371e-3	2.003e+1
0.702	9.393e-3	2.004e+1
0.703	9.416e-3	2.005e+1
0.704	9.438e-3	2.006e+1
0.705	9.461e-3	2.008e+1
0.706	9.484e-3	2.009e+1
0.707	9.507e-3	2.010e+1
0.708	9.531e-3	2.011e+1
0.709	9.554e-3	2.013e+1
0.710	9.577e-3	2.014e+1
0.711	9.601e-3	2.015e+1
0.712	9.624e-3	2.016e+1
0.713	9.649e-3	2.018e+1
0.714	9.672e-3	2.019e+1
0.715	9.696e-3	2.020e+1
0.716	9.721e-3	2.021e+1
0.717	9.747e-3	2.023e+1
0.718	9.771e-3	2.024e+1
0.719	9.796e-3	2.025e+1
0.720	9.819e-3	2.026e+1
0.721	9.846e-3	2.028e+1
0.722	9.871e-3	2.029e+1
0.723	9.897e-3	2.030e+1
0.724	9.923e-3	2.031e+1
0.725	9.949e-3	2.033e+1
0.726	9.975e-3	2.034e+1
0.727	1.000e-2	2.035e+1
0.728	1.003e-2	2.036e+1
0.729	1.006e-2	2.038e+1
0.730	1.008e-2	2.039e+1
0.731	1.011e-2	2.040e+1
0.732	1.014e-2	2.041e+1
0.733	1.017e-2	2.043e+1
0.734	1.020e-2	2.044e+1
0.735	1.023e-2	2.045e+1
0.736	1.025e-2	2.046e+1
0.737	1.028e-2	2.048e+1
0.738	1.031e-2	2.049e+1
0.739	1.034e-2	2.050e+1
0.740	1.037e-2	2.051e+1
0.741	1.040e-2	2.053e+1
0.742	1.043e-2	2.054e+1
0.743	1.046e-2	2.055e+1
0.744	1.050e-2	2.056e+1
0.745	1.053e-2	2.058e+1
0.746	1.056e-2	2.059e+1
0.747	1.059e-2	2.060e+1
0.748	1.062e-2	2.061e+1
0.749	1.066e-2	2.063e+1
0.750	1.069e-2	2.064e+1
0.751	1.072e-2	2.065e+1
0.752	1.076e-2	2.066e+1
0.753	1.079e-2	2.068e+1
0.754	1.083e-2	2.069e+1
0.755	1.086e-2	2.070e+1
0.756	1.090e-2	2.071e+1
0.757	1.093e-2	2.073e+1
0.758	1.097e-2	2.074e+1
0.759	1.101e-2	2.075e+1
0.760	1.104e-2	2.076e+1
0.761	1.108e-2	2.078e+1
0.762	1.112e-2	2.079e+1
0.763	1.115e-2	2.080e+1
0.764	1.119e-2	2.081e+1
0.765	1.123e-2	2.083e+1
0.766	1.127e-2	2.084e+1
0.767	1.131e-2	2.085e+1
0.768	1.135e-2	2.086e+1
0.769	1.138e-2	2.088e+1
0.770	1.142e-2	2.089e+1
0.771	1.146e-2	2.090e+1
0.772	1.151e-2	2.091e+1
0.773	1.155e-2	2.093e+1
0.774	1.159e-2	2.094e+1
0.775	1.163e-2	2.095e+1
0.776	1.167e-2	2.096e+1
0.777	1.172e-2	2.098e+1
0.778	1.176e-2	2.099e+1
0.779	1.180e-2	2.100e+1
0.780	1.185e-2	2.101e+1
0.781	1.189e-2	2.103e+1
0.782	1.193e-2	2.104e+1
0.783	1.198e-2	2.105e+1
0.784	1.203e-2	2.106e+1
0.785	1.207e-2	2.108e+1
0.786	1.212e-2	2.109e+1
0.787	1.216e-2	2.110e+1
0.788	1.221e-2	2.111e+1
0.789	1.226e-2	2.113e+1
0.790	1.231e-2	2.114e+1
0.791	1.235e-2	2.115e+1
0.792	1.240e-2	2.116e+1
0.793	1.245e-2	2.118e+1
0.794	1.250e-2	2.119e+1
0.795	1.255e-2	2.120e+1
0.796	1.260e-2	2.121e+1
0.797	1.265e-2	2.123e+1
0.798	1.270e-2	2.124e+1
0.799	1.275e-2	2.125e+1
0.800	1.281e-2	2.126e+1
0.801	1.286e-2	2.128e+1
0.802	1.291e-2	2.129e+1
0.803	1.296e-2	2.130e+1
0.804	1.302e-2	2.131e+1
0.805	1.307e-2	2.133e+1
0.806	1.312e-2	2.134e+1
0.807	1.318e-2	2.135e+1
0.808	1.323e-2	2.136e+1
0.809	1.329e-2	2.138e+1
0.810	1.334e-2	2.139e+1
0.811	1.340e-2	2.140e+1
0.812	1.346e-2	2.141e+1
0.813	1.351e-2	2.143e+1
0.814	1.357e-2	2.144e+1
0.815	1.363e-2	2.145e+1
0.816	1.368e-2	2.146e+1
0.817	1.374e-2	2.148e+1
0.818	1.380e-2	2.149e+1
0.819	1.386e-2	2.150e+1
0.820	1.392e-2	2.151e+1
0.821	1.398e-2	2.153e+1
0.822	1.404e-2	2.154e+1
0.823	1.410e-2	2.155e+1
0.824	1.416e-2	2.156e+1
0.825	1.422e-2	2.158e+1
0.826	1.429e-2	2.159e+1
0.827	1.435e-2	2.160e+1
0.828	1.441e-2	2.161e+1
0.829	1.447e-2	2.163e+1
0.830	1.453e-2	2.164e+1
0.831	1.460e-2	2.165e+1
0.832	1.466e-2	2.166e+1
0.833	1.472e-2	2.168e+1
0.834	1.479e-2	2.169e+1
0.835	1.485e-2	2.170e+1
0.836	1.492e-2	2.171e+1
0.837	1.498e-2	2.173e+1
0.838	1.505e-2	2.174e+1
0.839	1.511e-2	2.175e+1
0.840	1.518e-2	2.176e+1
0.841	1.525e-2	2.178e+1
0.842	1.531e-2	2.179e+1
0.843	1.538e-2	2.180e+1
0.844	1.545e-2	2.181e+1
0.845	1.552e-2	2.183e+1
0.846	1.559e-2	2.184e+1
0.847	1.566e-2	2.185e+1
0.848	1.572e-2	2.186e+1
0.849	1.579e-2	2.188e+1
0.850	1.586e-2	2.189e+1
0.851	1.593e-2	2.190e+1
0.852	1.600e-2	2.191e+1
0.853	1.607e-2	2.193e+1
0.854	1.614e-2	2.194e+1
0.855	1.621e-2	2.195e+1
0.856	1.628e-2	2.196e+1
0.857	1.636e-2	2.198e+1
0.858	1.643e-2	2.199e+1
0.859	1.650e-2	2.200e+1
0.860	1.657e-2	2.201e+1
0.861	1.665e-2	2.203e+1
0.862	1.672e-2	2.204e+1
0.863	1.679e-2	2.205e+1
0.864	1.687e-2	2.206e+1
0.865	1.694e-2	2.208e+1
0.866	1.701e-2	2.209e+1
0.867	1.709e-2	2.210e+1
0.868	1.716e-2	2.211e+1
0.869	1.724e-2	2.213e+1
0.870	1.731e-2	2.214e+1
0.871	1.739e-2	2.215e+1
0.872	1.746e-2	2.216e+1
0.873	1.754e-2	2.218e+1
0.874	1.762e-2	2.219e+1
0.875	1.769e-2	2.220e+1
0.876	1.777e-2	2.221e+1
0.877	1.785e-2	2.223e+1
0.878	1.792e-2	2.224e+1
0.879	1.800e-2	2.225e+1
0.880	1.808e-2	2.226e+1
0.881	1.816e-2	2.228e+1
0.882	1.824e-2	2.229e+1
0.883	1.831e-2	2.230e+1
0.884	1.839e-2	2.231e+1
0.885	1.847e-2	2.233e+1
0.886	1.855e-2	2.234e+1
0.887	1.863e-2	2.235e+1
0.888	1.871e-2	2.236e+1
0.889	1.879e-2	2.238e+1
0.890	1.887e-2	2.239e+1
0.891	1.896e-2	2.240e+1
0.892	1.904e-2	2.241e+1
0.893	1.912e-2	2.243e+1
0.894	1.920e-2	2.244e+1
0.895	1.928e-2	2.245e+1
0.896	1.936e-2	2.246e+1
0.897	1.944e-2	2.248e+1
0.898	1.952e-2	2.249e+1
0.899	1.960e-2	2.250e+1
Segment 2:
0.900	1.961e-2	2.251e+1
0.899	1.945e-2	2.253e+1
0.898	1.929e-2	2.254e+1
0.897	1.914e-2	2.255e+1
0.896	1.899e-2	2.256e+1
0.895	1.885e-2	2.258e+1
0.894	1.870e-2	2.259e+1
0.893	1.856e-2	2.260e+1
0.892	1.843e-2	2.261e+1
0.891	1.829e-2	2.263e+1
0.890	1.816e-2	2.264e+1
0.889	1.802e-2	2.265e+1
0.888	1.789e-2	2.266e+1
0.887	1.776e-2	2.268e+1
0.886	1.763e-2	2.269e+1
0.885	1.750e-2	2.270e+1
0.884	1.738e-2	2.271e+1
0.883	1.725e-2	2.273e+1
0.882	1.712e-2	2.274e+1
0.881	1.700e-2	2.275e+1
0.880	1.687e-2	2.276e+1
0.879	1.675e-2	2.278e+1
0.878	1.662e-2	2.279e+1
0.877	1.650e-2	2.280e+1
0.876	1.638e-2	2.281e+1
0.875	1.625e-2	2.283e+1
0.874	1.613e-2	2.284e+1
0.873	1.601e-2	2.285e+1
0.872	1.589e-2	2.286e+1
0.871	1.577e-2	2.288e+1
0.870	1.565e-2	2.289e+1
0.869	1.553e-2	2.290e+1
0.868	1.541e-2	2.291e+1
0.867	1.530e-2	2.293e+1
0.866	1.518e-2	2.294e+1
0.865	1.506e-2	2.295e+1
0.864	1.495e-2	2.296e+1
0.863	1.483e-2	2.298e+1
0.862	1.471e-2	2.299e+1
0.861	1.460e-2	2.300e+1
0.860	1.449e-2	2.301e+1
0.859	1.437e-2	2.303e+1
0.858	1.426e-2	2.304e+1
0.857	1.414e-2	2.305e+1
0.856	1.403e-2	2.306e+1
0.855	1.392e-2	2.308e+1
0.854	1.381e-2	2.309e+1
0.853	1.369e-2	2.310e+1
0.852	1.358e-2	2.311e+1
0.851	1.347e-2	2.313e+1
0.850	1.336e-2	2.314e+1
0.849	1.325e-2	2.315e+1
0.848	1.314e-2	2.316e+1
0.847	1.303e-2	2.318e+1
0.846	1.292e-2	2.319e+1
0.845	1.282e-2	2.320e+1
0.844	1.271e-2	2.321e+1
0.843	1.260e-2	2.323e+1
0.842	1.249e-2	2.324e+1
0.841	1.238e-2	2.325e+1
0.840	1.228e-2	2.326e+1
0.839	1.217e-2	2.328e+1
0.838	1.206e-2	2.329e+1
0.837	1.196e-2	2.330e+1
0.836	1.185e-2	2.331e+1
0.835	1.175e-2	2.333e+1
0.834	1.164e-2	2.334e+1
0.833	1.153e-2	2.335e+1
0.832	1.143e-2	2.336e+1
0.831	1.133e-2	2.338e+1
0.830	1.123e-2	2.339e+1
0.829	1.112e-2	2.340e+1
0.828	1.102e-2	2.341e+1
0.827	1.092e-2	2.343e+1
0.826	1.081e-2	2.344e+1
0.825	1.071e-2	2.345e+1
0.824	1.061e-2	2.346e+1
0.823	1.051e-2	2.348e+1
0.822	1.041e-2	2.349e+1
0.821	1.031e-2	2.350e+1
0.820	1.021e-2	2.351e+1
0.819	1.011e-2	2.353e+1
0.818	1.001e-2	2.354e+1
0.817	9.906e-3	2.355e+1
0.816	9.809e-3	2.356e+1
0.815	9.712e-3	2.358e+1
0.814	9.614e-3	2.359e+1
0.813	9.516e-3	2.360e+1
0.812	9.418e-3	2.361e+1
0.811	9.322e-3	2.363e+1
0.810	9.224e-3	2.364e+1
0.809	9.128e-3	2.365e+1
0.808	9.032e-3	2.366e+1
0.807	8.937e-3	2.368e+1
0.806	8.842e-3	2.369e+1
0.805	8.748e-3	2.370e+1
0.804	8.653e-3	2.371e+1
0.803	8.559e-3	2.373e+1
0.802	8.464e-3	2.374e+1
0.801	8.371e-3	2.375e+1
0.800	8.278e-3	2.376e+1
0.799	8.186e-3	2.378e+1
0.798	8.094e-3	2.379e+1
0.797	8.002e-3	2.380e+1
0.796	7.910e-3	2.381e+1
0.795	7.819e-3	2.383e+1
0.794	7.726e-3	2.384e+1
0.793	7.636e-3	2.385e+1
0.792	7.545e-3	2.386e+1
0.791	7.455e-3	2.388e+1
0.790	7.365e-3	2.389e+1
0.789	7.275e-3	2.390e+1
0.788	7.186e-3	2.391e+1
0.787	7.098e-3	2.393e+1
0.786	7.008e-3	2.394e+1
0.785	6.921e-3	2.395e+1
0.784	6.834e-3	2.396e+1
0.783	6.746e-3	2.398e+1
0.782	6.660e-3	2.399e+1
0.781	6.574e-3	2.400e+1
0.780	6.487e-3	2.401e+1
0.779	6.402e-3	2.403e+1
0.778	6.316e-3	2.404e+1
0.777	6.229e-3	2.405e+1
0.776	6.144e-3	2.406e+1
0.775	6.059e-3	2.408e+1
0.774	5.975e-3	2.409e+1
0.773	5.890e-3	2.410e+1
0.772	5.806e-3	2.411e+1
0.771	5.723e-3	2.413e+1
0.770	5.639e-3	2.414e+1
0.769	5.556e-3	2.415e+1
0.768	5.473e-3	2.416e+1
0.767	5.390e-3	2.418e+1
0.766	5.308e-3	2.419e+1
0.765	5.227e-3	2.420e+1
0.764	5.146e-3	2.421e+1
0.763	5.067e-3	2.423e+1
0.762	4.986e-3	2.424e+1
0.761	4.905e-3	2.425e+1
0.760	4.826e-3	2.426e+1
0.759	4.746e-3	2.428e+1
0.758	4.666e-3	2.429e+1
0.757	4.587e-3	2.430e+1
0.756	4.508e-3	2.431e+1
0.755	4.430e-3	2.433e+1
0.754	4.351e-3	2.434e+1
0.753	4.273e-3	2.435e+1
0.752	4.196e-3	2.436e+1
0.751	4.119e-3	2.438e+1
0.750	4.042e-3	2.439e+1
0.749	3.966e-3	2.440e+1
0.748	3.888e-3	2.441e+1
0.747	3.813e-3	2.443e+1
0.746	3.736e-3	2.444e+1
0.745	3.661e-3	2.445e+1
0.744	3.586e-3	2.446e+1
0.743	3.512e-3	2.448e+1
0.742	3.439e-3	2.449e+1
0.741	3.365e-3	2.450e+1
0.740	3.291e-3	2.451e+1
0.739	3.218e-3	2.453e+1
0.738	3.144e-3	2.454e+1
0.737	3.070e-3	2.455e+1
0.736	2.998e-3	2.456e+1
[truncated: 5,237 more rows]
