# Supplementary material for: Hydrothermal synthesis of hierarchical microstructure tungsten oxide/carbon nanocomposite for supercapacitor application
Source: Sci Rep. 2023 Dec 8;13:21732. doi: 10.1038/s41598-023-48958-w (PMC10709354; doi:10.1038/s41598-023-48958-w)
Supplement: Supplementary file 1 — Supplementary Information 1. [file 41598_2023_48958_MOESM1_ESM.zip › Raw Data/6 Electrochemistry/Galvanostatic Charge- Discharge/WO3/2 WO3_GCD_discharge_2A per g.csv]

23-Jul	2023 19:51:30
Chronopotentiometry
File: c:\users\nsb 111 lab\desktop\shanna\07-22-23_calcined_cu_koh\e1\gcd\3 e1_gcd_discharge_0.004a.csv
Data Source: Experiment
Instrument Model: CHI760E
Header:
Note:
Cathodic Current (A) = 0.004
Anodic Current (A) = 0.004
Init P/N = N
Data Storage Interval (s) = 0.1
High E Limit (V) = 0.5
Low E Limit (V) = -0.5
Cathodic Time (s) = 10
Anodic Time (s) = 10
Current Switching Polarity = Potential
Segment = 1
Time/sec	Potential/V
1.00E-01	3.22E-01	1
2.00E-01	3.13E-01	2
3.00E-01	3.04E-01	3
4.00E-01	2.95E-01	4
5.00E-01	2.86E-01	5
6.00E-01	2.77E-01	6
7.00E-01	2.69E-01	7
8.00E-01	2.60E-01	8
9.00E-01	2.52E-01	9
1.00E+00	2.43E-01	10
1.10E+00	2.35E-01	11
1.20E+00	2.26E-01	12
1.30E+00	2.17E-01	13
1.40E+00	2.07E-01	14
1.50E+00	1.98E-01	15
1.60E+00	1.88E-01	16
1.70E+00	1.77E-01	17
1.80E+00	1.67E-01	18
1.90E+00	1.55E-01	19
2.00E+00	1.43E-01	20
2.10E+00	1.30E-01	21
2.20E+00	1.16E-01	22
2.30E+00	1.00E-01	23
2.40E+00	8.29E-02	24
2.50E+00	6.29E-02	25
2.60E+00	3.89E-02	26
2.70E+00	8.07E-03	27
2.80E+00	-3.74E-02	28
2.90E+00	-1.36E-01	29
3.00E+00	-4.52E-01	30
