# Supplementary material for: Hydrothermal synthesis of hierarchical microstructure tungsten oxide/carbon nanocomposite for supercapacitor application
Source: Sci Rep. 2023 Dec 8;13:21732. doi: 10.1038/s41598-023-48958-w (PMC10709354; doi:10.1038/s41598-023-48958-w)
Supplement: Supplementary file 1 — Supplementary Information 1. [file 41598_2023_48958_MOESM1_ESM.zip › Raw Data/6 Electrochemistry/Galvanostatic Charge- Discharge/WO3/1 WO3_GCD_charge_1A per g.csv]

July 23	2023 19:48:46
Chronopotentiometry
File: c:\users\nsb 111 lab\desktop\shanna\07-22-23_calcined_cu_koh\e1\gcd\2 e1_gcd_charge_0.002a.csv
Data Source: Experiment
Instrument Model: CHI760E
Header:
Note:
Cathodic Current (A) = -0.002
Anodic Current (A) = -0.002
Init P/N = N
Data Storage Interval (s) = 0.1
High E Limit (V) = 0.5
Low E Limit (V) = -0.5
Cathodic Time (s) = 10
Anodic Time (s) = 10
Current Switching Polarity = Potential
Segment = 1
Time/sec	Potential/V
1.000e-1	5.914e-2
2.000e-1	9.367e-2
3.000e-1	1.174e-1
4.000e-1	1.360e-1
5.000e-1	1.514e-1
6.000e-1	1.647e-1
7.000e-1	1.766e-1
8.000e-1	1.871e-1
9.000e-1	1.967e-1
1.000e+0	2.056e-1
1.100e+0	2.141e-1
1.200e+0	2.215e-1
1.300e+0	2.286e-1
1.400e+0	2.354e-1
1.500e+0	2.419e-1
1.600e+0	2.481e-1
1.700e+0	2.540e-1
1.800e+0	2.596e-1
1.900e+0	2.651e-1
2.000e+0	2.703e-1
2.100e+0	2.754e-1
2.200e+0	2.803e-1
2.300e+0	2.851e-1
2.400e+0	2.897e-1
2.500e+0	2.942e-1
2.600e+0	2.986e-1
2.700e+0	3.029e-1
2.800e+0	3.071e-1
2.900e+0	3.112e-1
3.000e+0	3.152e-1
3.100e+0	3.191e-1
3.200e+0	3.230e-1
3.300e+0	3.268e-1
3.400e+0	3.305e-1
3.500e+0	3.341e-1
3.600e+0	3.377e-1
3.700e+0	3.413e-1
3.800e+0	3.448e-1
3.900e+0	3.483e-1
4.000e+0	3.517e-1
4.100e+0	3.550e-1
4.200e+0	3.584e-1
4.300e+0	3.616e-1
4.400e+0	3.649e-1
4.500e+0	3.681e-1
4.600e+0	3.713e-1
4.700e+0	3.744e-1
4.800e+0	3.775e-1
4.900e+0	3.806e-1
5.000e+0	3.837e-1
5.100e+0	3.867e-1
5.200e+0	3.897e-1
5.300e+0	3.926e-1
5.400e+0	3.955e-1
5.500e+0	3.984e-1
5.600e+0	4.013e-1
5.700e+0	4.041e-1
5.800e+0	4.069e-1
5.900e+0	4.097e-1
6.000e+0	4.125e-1
6.100e+0	4.152e-1
6.200e+0	4.179e-1
6.300e+0	4.205e-1
6.400e+0	4.232e-1
6.500e+0	4.258e-1
6.600e+0	4.284e-1
6.700e+0	4.309e-1
6.800e+0	4.334e-1
6.900e+0	4.359e-1
7.000e+0	4.384e-1
7.100e+0	4.408e-1
7.200e+0	4.433e-1
7.300e+0	4.457e-1
7.400e+0	4.480e-1
7.500e+0	4.504e-1
7.600e+0	4.527e-1
7.700e+0	4.550e-1
7.800e+0	4.572e-1
7.900e+0	4.595e-1
8.000e+0	4.617e-1
8.100e+0	4.639e-1
8.200e+0	4.661e-1
8.300e+0	4.682e-1
8.400e+0	4.703e-1
8.500e+0	4.724e-1
8.600e+0	4.745e-1
8.700e+0	4.766e-1
8.800e+0	4.786e-1
8.900e+0	4.807e-1
9.000e+0	4.827e-1
9.100e+0	4.846e-1
9.200e+0	4.866e-1
9.300e+0	4.885e-1
9.400e+0	4.904e-1
9.500e+0	4.923e-1
9.600e+0	4.942e-1
9.700e+0	4.960e-1
9.800e+0	4.979e-1
9.900e+0	4.997e-1
