# Supplementary material for: Hydrothermal synthesis of hierarchical microstructure tungsten oxide/carbon nanocomposite for supercapacitor application
Source: Sci Rep. 2023 Dec 8;13:21732. doi: 10.1038/s41598-023-48958-w (PMC10709354; doi:10.1038/s41598-023-48958-w)
Supplement: Supplementary file 1 — Supplementary Information 1. [file 41598_2023_48958_MOESM1_ESM.zip › Raw Data/6 Electrochemistry/Galvanostatic Charge- Discharge/WO3/1 WO3_GCD_discharge_1A per g..csv]

23-Jul	2023 19:49:26
Chronopotentiometry
File: c:\users\nsb 111 lab\desktop\shanna\07-22-23_calcined_cu_koh\e1\gcd\2 e1_gcd_discharge_0.002a.csv
Data Source: Experiment
Instrument Model: CHI760E
Header:
Note:
Cathodic Current (A) = 0.002
Anodic Current (A) = 0.002
Init P/N = N
Data Storage Interval (s) = 0.1
High E Limit (V) = 0.5
Low E Limit (V) = -0.5
Cathodic Time (s) = 10
Anodic Time (s) = 10
Current Switching Polarity = Potential
Segment = 1
Time/sec	Potential/V
1.00E-01	3.91E-01	1
2.00E-01	3.86E-01	2
3.00E-01	3.81E-01	3
4.00E-01	3.77E-01	4
5.00E-01	3.73E-01	5
6.00E-01	3.70E-01	6
7.00E-01	3.66E-01	7
8.00E-01	3.62E-01	8
9.00E-01	3.58E-01	9
1.00E+00	3.55E-01	10
1.10E+00	3.51E-01	11
1.20E+00	3.47E-01	12
1.30E+00	3.44E-01	13
1.40E+00	3.40E-01	14
1.50E+00	3.36E-01	15
1.60E+00	3.33E-01	16
1.70E+00	3.29E-01	17
1.80E+00	3.26E-01	18
1.90E+00	3.22E-01	19
2.00E+00	3.18E-01	20
2.10E+00	3.15E-01	21
2.20E+00	3.11E-01	22
2.30E+00	3.08E-01	23
2.40E+00	3.04E-01	24
2.50E+00	3.00E-01	25
2.60E+00	2.97E-01	26
2.70E+00	2.93E-01	27
2.80E+00	2.89E-01	28
2.90E+00	2.86E-01	29
3.00E+00	2.82E-01	30
3.10E+00	2.78E-01	31
3.20E+00	2.74E-01	32
3.30E+00	2.70E-01	33
3.40E+00	2.67E-01	34
3.50E+00	2.63E-01	35
3.60E+00	2.59E-01	36
3.70E+00	2.55E-01	37
3.80E+00	2.50E-01	38
3.90E+00	2.46E-01	39
4.00E+00	2.42E-01	40
4.10E+00	2.38E-01	41
4.20E+00	2.33E-01	42
4.30E+00	2.29E-01	43
4.40E+00	2.24E-01	44
4.50E+00	2.20E-01	45
4.60E+00	2.15E-01	46
4.70E+00	2.10E-01	47
4.80E+00	2.05E-01	48
4.90E+00	2.00E-01	49
5.00E+00	1.95E-01	50
5.10E+00	1.89E-01	51
5.20E+00	1.84E-01	52
5.30E+00	1.78E-01	53
5.40E+00	1.72E-01	54
5.50E+00	1.66E-01	55
5.60E+00	1.60E-01	56
5.70E+00	1.53E-01	57
5.80E+00	1.46E-01	58
5.90E+00	1.39E-01	59
6.00E+00	1.31E-01	60
6.10E+00	1.23E-01	61
6.20E+00	1.14E-01	62
6.30E+00	1.05E-01	63
6.40E+00	9.46E-02	64
6.50E+00	8.37E-02	65
6.60E+00	7.15E-02	66
6.70E+00	5.79E-02	67
6.80E+00	4.23E-02	68
6.90E+00	2.37E-02	69
7.00E+00	4.51E-04	70
7.10E+00	-3.08E-02	71
7.20E+00	-7.89E-02	72
7.30E+00	-1.75E-01	73
7.40E+00	-3.69E-01	74
7.50E+00	-4.91E-01	75
