# Supplementary material for: Hydrothermal synthesis of hierarchical microstructure tungsten oxide/carbon nanocomposite for supercapacitor application
Source: Sci Rep. 2023 Dec 8;13:21732. doi: 10.1038/s41598-023-48958-w (PMC10709354; doi:10.1038/s41598-023-48958-w)
Supplement: Supplementary file 1 — Supplementary Information 1. [file 41598_2023_48958_MOESM1_ESM.zip › Raw Data/6 Electrochemistry/Galvanostatic Charge- Discharge/WO3/2 WO3_GCD_charge_2A per g.csv]

July 23	2023 19:50:00
Chronopotentiometry
File: c:\users\nsb 111 lab\desktop\shanna\07-22-23_calcined_cu_koh\e1\gcd\3 e1_gcd_charge_0.004a.csv
Data Source: Experiment
Instrument Model: CHI760E
Header:
Note:
Cathodic Current (A) = -0.004
Anodic Current (A) = -0.004
Init P/N = N
Data Storage Interval (s) = 0.1
High E Limit (V) = 0.5
Low E Limit (V) = -0.5
Cathodic Time (s) = 10
Anodic Time (s) = 10
Current Switching Polarity = Potential
Segment = 1
Time/sec	Potential/V
1.000e-1	1.461e-1
2.000e-1	1.791e-1
3.000e-1	2.036e-1
4.000e-1	2.231e-1
5.000e-1	2.399e-1
6.000e-1	2.540e-1
7.000e-1	2.670e-1
8.000e-1	2.788e-1
9.000e-1	2.897e-1
1.000e+0	2.999e-1
1.100e+0	3.095e-1
1.200e+0	3.186e-1
1.300e+0	3.273e-1
1.400e+0	3.356e-1
1.500e+0	3.436e-1
1.600e+0	3.513e-1
1.700e+0	3.588e-1
1.800e+0	3.660e-1
1.900e+0	3.731e-1
2.000e+0	3.800e-1
2.100e+0	3.868e-1
2.200e+0	3.934e-1
2.300e+0	3.999e-1
2.400e+0	4.062e-1
2.500e+0	4.125e-1
2.600e+0	4.186e-1
2.700e+0	4.246e-1
2.800e+0	4.305e-1
2.900e+0	4.363e-1
3.000e+0	4.419e-1
3.100e+0	4.475e-1
3.200e+0	4.529e-1
3.300e+0	4.583e-1
3.400e+0	4.635e-1
3.500e+0	4.687e-1
3.600e+0	4.737e-1
3.700e+0	4.786e-1
3.800e+0	4.835e-1
3.900e+0	4.882e-1
4.000e+0	4.928e-1
4.100e+0	4.974e-1
