# Supplementary material for: Hydrothermal synthesis of hierarchical microstructure tungsten oxide/carbon nanocomposite for supercapacitor application
Source: Sci Rep. 2023 Dec 8;13:21732. doi: 10.1038/s41598-023-48958-w (PMC10709354; doi:10.1038/s41598-023-48958-w)
Supplement: Supplementary file 1 — Supplementary Information 1. [file 41598_2023_48958_MOESM1_ESM.zip › Raw Data/6 Electrochemistry/Galvanostatic Charge- Discharge/WO3/4 WO3_GCD_charge_4A per g.csv]

July 23	2023 19:53:12
Chronopotentiometry
File: c:\users\nsb 111 lab\desktop\shanna\07-22-23_calcined_cu_koh\e1\gcd\5 e1_gcd_charge_0.008a.csv
Data Source: Experiment
Instrument Model: CHI760E
Header:
Note:
Cathodic Current (A) = -0.008
Anodic Current (A) = -0.008
Init P/N = N
Data Storage Interval (s) = 0.1
High E Limit (V) = 0.5
Low E Limit (V) = -0.5
Cathodic Time (s) = 10
Anodic Time (s) = 10
Current Switching Polarity = Potential
Segment = 1
Time/sec	Potential/V
1.000e-1	2.324e-1
2.000e-1	2.716e-1
3.000e-1	2.997e-1
4.000e-1	3.233e-1
5.000e-1	3.438e-1
6.000e-1	3.622e-1
7.000e-1	3.790e-1
8.000e-1	3.948e-1
9.000e-1	4.097e-1
1.000e+0	4.240e-1
1.100e+0	4.377e-1
1.200e+0	4.509e-1
1.300e+0	4.637e-1
1.400e+0	4.760e-1
1.500e+0	4.878e-1
1.600e+0	4.991e-1
