# Supplementary material for: Hydrothermal synthesis of hierarchical microstructure tungsten oxide/carbon nanocomposite for supercapacitor application
Source: Sci Rep. 2023 Dec 8;13:21732. doi: 10.1038/s41598-023-48958-w (PMC10709354; doi:10.1038/s41598-023-48958-w)
Supplement: Supplementary file 1 — Supplementary Information 1. [file 41598_2023_48958_MOESM1_ESM.zip › Raw Data/6 Electrochemistry/Galvanostatic Charge- Discharge/WO3/4 WO3_GCD_discharge_4A per g.csv]

23-Jul	2023 19:53:37
Chronopotentiometry
File: c:\users\nsb 111 lab\desktop\shanna\07-22-23_calcined_cu_koh\e1\gcd\5 e1_gcd_discharge_0.008a.csv
Data Source: Experiment
Instrument Model: CHI760E
Header:
Note:
Cathodic Current (A) = 0.008
Anodic Current (A) = 0.008
Init P/N = N
Data Storage Interval (s) = 0.1
High E Limit (V) = 0.5
Low E Limit (V) = -0.5
Cathodic Time (s) = 10
Anodic Time (s) = 10
Current Switching Polarity = Potential
Segment = 1
Time/sec	Potential/V
1.00E-01	2.84E-01	1
2.00E-01	2.66E-01	2
3.00E-01	2.48E-01	3
4.00E-01	2.30E-01	4
5.00E-01	2.12E-01	5
6.00E-01	1.94E-01	6
7.00E-01	1.75E-01	7
8.00E-01	1.55E-01	8
9.00E-01	1.33E-01	9
1.00E+00	1.08E-01	10
1.10E+00	7.92E-02	11
1.20E+00	4.41E-02	12
1.30E+00	-4.03E-03	13
1.40E+00	-9.76E-02	14
