# Supplementary material for: Hydrothermal synthesis of hierarchical microstructure tungsten oxide/carbon nanocomposite for supercapacitor application
Source: Sci Rep. 2023 Dec 8;13:21732. doi: 10.1038/s41598-023-48958-w (PMC10709354; doi:10.1038/s41598-023-48958-w)
Supplement: Supplementary file 1 — Supplementary Information 1. [file 41598_2023_48958_MOESM1_ESM.zip › Raw Data/6 Electrochemistry/Galvanostatic Charge- Discharge/WO3/3 WO3_GCD_discharge_3A per g.csv]

23-Jul	2023 19:52:38
Chronopotentiometry
File: c:\users\nsb 111 lab\desktop\shanna\07-22-23_calcined_cu_koh\e1\gcd\4 e1_gcd_discharge_0.006a.csv
Data Source: Experiment
Instrument Model: CHI760E
Header:
Note:
Cathodic Current (A) = 0.006
Anodic Current (A) = 0.006
Init P/N = N
Data Storage Interval (s) = 0.1
High E Limit (V) = 0.5
Low E Limit (V) = -0.5
Cathodic Time (s) = 10
Anodic Time (s) = 10
Current Switching Polarity = Potential
Segment = 1
Time/sec	Potential/V
1.00E-01	3.18E-01	1
2.00E-01	3.05E-01	2
3.00E-01	2.92E-01	3
4.00E-01	2.79E-01	4
5.00E-01	2.67E-01	5
6.00E-01	2.54E-01	6
7.00E-01	2.42E-01	7
8.00E-01	2.29E-01	8
9.00E-01	2.16E-01	9
1.00E+00	2.03E-01	10
1.10E+00	1.89E-01	11
1.20E+00	1.74E-01	12
1.30E+00	1.58E-01	13
1.40E+00	1.41E-01	14
1.50E+00	1.22E-01	15
1.60E+00	1.02E-01	16
1.70E+00	7.73E-02	17
1.80E+00	4.81E-02	18
1.90E+00	9.45E-03	19
2.00E+00	-5.35E-02	20
2.10E+00	-3.02E-01	21
