# Supplementary material for: Hydrothermal synthesis of hierarchical microstructure tungsten oxide/carbon nanocomposite for supercapacitor application
Source: Sci Rep. 2023 Dec 8;13:21732. doi: 10.1038/s41598-023-48958-w (PMC10709354; doi:10.1038/s41598-023-48958-w)
Supplement: Supplementary file 1 — Supplementary Information 1. [file 41598_2023_48958_MOESM1_ESM.zip › Raw Data/6 Electrochemistry/Galvanostatic Charge- Discharge/WO3-C/GCD cycles(2) at 1A per g after 1000 cycles.csv]

Aug. 8	2023 13:31:39
Chronopotentiometry
File: c:\users\nsb 111 lab\desktop\shanna\08-07-23_calcined_cu_koh\e3\4 2cycles at 1a per g after 1000 cycles.csv
Data Source: Experiment
Instrument Model: CHI760E
Header:
Note:
Cathodic Current (A) = -0.002
Anodic Current (A) = -0.002
Init P/N = N
Data Storage Interval (s) = 0.1
High E Limit (V) = 0.5
Low E Limit (V) = -0.5
Cathodic Time (s) = 10
Anodic Time (s) = 10
Current Switching Polarity = Potential
Segment = 4
Time/sec	Potential/V
1.000e-1	4.702e-3
2.000e-1	4.358e-2
3.000e-1	8.480e-2
4.000e-1	1.053e-1
5.000e-1	1.285e-1
6.000e-1	1.231e-1
7.000e-1	1.350e-1
8.000e-1	1.458e-1
9.000e-1	1.555e-1
1.000e+0	1.642e-1
1.100e+0	1.720e-1
1.200e+0	1.791e-1
1.300e+0	1.857e-1
1.400e+0	1.917e-1
1.500e+0	1.974e-1
1.600e+0	2.026e-1
1.700e+0	2.076e-1
1.800e+0	2.123e-1
1.900e+0	2.167e-1
2.000e+0	2.209e-1
2.100e+0	2.250e-1
2.200e+0	2.288e-1
2.300e+0	2.325e-1
2.400e+0	2.360e-1
2.500e+0	2.395e-1
2.600e+0	2.427e-1
2.700e+0	2.459e-1
2.800e+0	2.490e-1
2.900e+0	2.519e-1
3.000e+0	2.548e-1
3.100e+0	2.576e-1
3.200e+0	2.604e-1
3.300e+0	2.630e-1
3.400e+0	2.656e-1
3.500e+0	2.681e-1
3.600e+0	2.706e-1
3.700e+0	2.730e-1
3.800e+0	2.753e-1
3.900e+0	2.776e-1
4.000e+0	2.799e-1
4.100e+0	2.821e-1
4.200e+0	2.842e-1
4.300e+0	2.864e-1
4.400e+0	2.884e-1
4.500e+0	2.905e-1
4.600e+0	2.925e-1
4.700e+0	2.945e-1
4.800e+0	2.964e-1
4.900e+0	2.983e-1
5.000e+0	3.002e-1
5.100e+0	3.020e-1
5.200e+0	3.038e-1
5.300e+0	3.056e-1
5.400e+0	3.074e-1
5.500e+0	3.091e-1
5.600e+0	3.108e-1
5.700e+0	3.125e-1
5.800e+0	3.142e-1
5.900e+0	3.158e-1
6.000e+0	3.175e-1
6.100e+0	3.191e-1
6.200e+0	3.207e-1
6.300e+0	3.222e-1
6.400e+0	3.238e-1
6.500e+0	3.253e-1
6.600e+0	3.268e-1
6.700e+0	3.283e-1
6.800e+0	3.298e-1
6.900e+0	3.313e-1
7.000e+0	3.327e-1
7.100e+0	3.342e-1
7.200e+0	3.356e-1
7.300e+0	3.370e-1
7.400e+0	3.384e-1
7.500e+0	3.398e-1
7.600e+0	3.412e-1
7.700e+0	3.425e-1
7.800e+0	3.439e-1
7.900e+0	3.452e-1
8.000e+0	3.465e-1
8.100e+0	3.478e-1
8.200e+0	3.491e-1
8.300e+0	3.504e-1
8.400e+0	3.517e-1
8.500e+0	3.530e-1
8.600e+0	3.542e-1
8.700e+0	3.555e-1
8.800e+0	3.567e-1
8.900e+0	3.579e-1
9.000e+0	3.591e-1
9.100e+0	3.604e-1
9.200e+0	3.616e-1
9.300e+0	3.628e-1
9.400e+0	3.640e-1
9.500e+0	3.651e-1
9.600e+0	3.663e-1
9.700e+0	3.675e-1
9.800e+0	3.686e-1
9.900e+0	3.698e-1
1.000e+1	3.709e-1
1.010e+1	3.721e-1
1.020e+1	3.732e-1
1.030e+1	3.743e-1
1.040e+1	3.754e-1
1.050e+1	3.765e-1
1.060e+1	3.776e-1
1.070e+1	3.787e-1
1.080e+1	3.798e-1
1.090e+1	3.809e-1
1.100e+1	3.820e-1
1.110e+1	3.830e-1
1.120e+1	3.841e-1
1.130e+1	3.852e-1
1.140e+1	3.862e-1
1.150e+1	3.873e-1
1.160e+1	3.883e-1
1.170e+1	3.893e-1
1.180e+1	3.904e-1
1.190e+1	3.914e-1
1.200e+1	3.924e-1
1.210e+1	3.934e-1
1.220e+1	3.945e-1
1.230e+1	3.955e-1
1.240e+1	3.965e-1
1.250e+1	3.975e-1
1.260e+1	3.985e-1
1.270e+1	3.995e-1
1.280e+1	4.004e-1
1.290e+1	4.014e-1
1.300e+1	4.024e-1
1.310e+1	4.034e-1
1.320e+1	4.043e-1
1.330e+1	4.053e-1
1.340e+1	4.062e-1
1.350e+1	4.072e-1
1.360e+1	4.081e-1
1.370e+1	4.091e-1
1.380e+1	4.101e-1
1.390e+1	4.110e-1
1.400e+1	4.119e-1
1.410e+1	4.129e-1
1.420e+1	4.138e-1
1.430e+1	4.147e-1
1.440e+1	4.157e-1
1.450e+1	4.166e-1
1.460e+1	4.175e-1
1.470e+1	4.184e-1
1.480e+1	4.193e-1
1.490e+1	4.202e-1
1.500e+1	4.211e-1
1.510e+1	4.220e-1
1.520e+1	4.229e-1
1.530e+1	4.238e-1
1.540e+1	4.247e-1
1.550e+1	4.256e-1
1.560e+1	4.265e-1
1.570e+1	4.274e-1
1.580e+1	4.282e-1
1.590e+1	4.291e-1
1.600e+1	4.300e-1
1.610e+1	4.309e-1
1.620e+1	4.317e-1
1.630e+1	4.326e-1
1.640e+1	4.335e-1
1.650e+1	4.343e-1
1.660e+1	4.352e-1
1.670e+1	4.361e-1
1.680e+1	4.369e-1
1.690e+1	4.377e-1
1.700e+1	4.386e-1
1.710e+1	4.394e-1
1.720e+1	4.403e-1
1.730e+1	4.411e-1
1.740e+1	4.420e-1
1.750e+1	4.428e-1
1.760e+1	4.437e-1
1.770e+1	4.445e-1
1.780e+1	4.453e-1
1.790e+1	4.461e-1
1.800e+1	4.470e-1
1.810e+1	4.478e-1
1.820e+1	4.486e-1
1.830e+1	4.494e-1
1.840e+1	4.503e-1
1.850e+1	4.511e-1
1.860e+1	4.519e-1
1.870e+1	4.527e-1
1.880e+1	4.535e-1
1.890e+1	4.543e-1
1.900e+1	4.551e-1
1.910e+1	4.559e-1
1.920e+1	4.567e-1
1.930e+1	4.575e-1
1.940e+1	4.583e-1
1.950e+1	4.591e-1
1.960e+1	4.599e-1
1.970e+1	4.607e-1
1.980e+1	4.615e-1
1.990e+1	4.623e-1
2.000e+1	4.631e-1
2.010e+1	4.639e-1
2.020e+1	4.647e-1
2.030e+1	4.655e-1
2.040e+1	4.663e-1
2.050e+1	4.670e-1
2.060e+1	4.678e-1
2.070e+1	4.686e-1
2.080e+1	4.694e-1
2.090e+1	4.701e-1
2.100e+1	4.709e-1
2.110e+1	4.717e-1
2.120e+1	4.725e-1
2.130e+1	4.732e-1
2.140e+1	4.740e-1
2.150e+1	4.748e-1
2.160e+1	4.755e-1
2.170e+1	4.763e-1
2.180e+1	4.771e-1
2.190e+1	4.778e-1
2.200e+1	4.786e-1
2.210e+1	4.793e-1
2.220e+1	4.801e-1
2.230e+1	4.809e-1
2.240e+1	4.816e-1
2.250e+1	4.824e-1
2.260e+1	4.831e-1
2.270e+1	4.839e-1
2.280e+1	4.846e-1
2.290e+1	4.853e-1
2.300e+1	4.861e-1
2.310e+1	4.868e-1
2.320e+1	4.876e-1
2.330e+1	4.883e-1
2.340e+1	4.890e-1
2.350e+1	4.898e-1
2.360e+1	4.905e-1
2.370e+1	4.913e-1
2.380e+1	4.920e-1
2.390e+1	4.927e-1
2.400e+1	4.935e-1
2.410e+1	4.942e-1
2.420e+1	4.949e-1
2.430e+1	4.956e-1
2.440e+1	4.964e-1
2.450e+1	4.971e-1
2.460e+1	4.978e-1
2.470e+1	4.986e-1
2.480e+1	4.993e-1
2.490e+1	5.000e-1
2.500e+1	3.722e-1
2.510e+1	4.230e-1
2.520e+1	4.107e-1
2.530e+1	3.990e-1
2.540e+1	3.684e-1
2.550e+1	3.749e-1
2.560e+1	3.747e-1
2.570e+1	4.019e-1
2.580e+1	4.094e-1
2.590e+1	4.103e-1
2.600e+1	4.097e-1
2.610e+1	4.087e-1
2.620e+1	4.075e-1
2.630e+1	4.062e-1
2.640e+1	4.050e-1
2.650e+1	4.036e-1
2.660e+1	4.023e-1
2.670e+1	4.010e-1
2.680e+1	3.997e-1
2.690e+1	3.984e-1
2.700e+1	3.972e-1
2.710e+1	3.959e-1
2.720e+1	3.946e-1
2.730e+1	3.934e-1
2.740e+1	3.921e-1
2.750e+1	3.909e-1
2.760e+1	3.897e-1
2.770e+1	3.885e-1
2.780e+1	3.873e-1
2.790e+1	3.861e-1
2.800e+1	3.849e-1
2.810e+1	3.837e-1
2.820e+1	3.825e-1
2.830e+1	3.813e-1
2.840e+1	3.801e-1
2.850e+1	3.790e-1
2.860e+1	3.778e-1
2.870e+1	3.766e-1
2.880e+1	3.755e-1
2.890e+1	3.743e-1
2.900e+1	3.732e-1
2.910e+1	3.720e-1
2.920e+1	3.709e-1
2.930e+1	3.697e-1
2.940e+1	3.685e-1
2.950e+1	3.674e-1
2.960e+1	3.663e-1
2.970e+1	3.651e-1
2.980e+1	3.640e-1
2.990e+1	3.628e-1
3.000e+1	3.617e-1
3.010e+1	3.606e-1
3.020e+1	3.594e-1
3.030e+1	3.583e-1
3.040e+1	3.572e-1
3.050e+1	3.560e-1
3.060e+1	3.549e-1
3.070e+1	3.537e-1
3.080e+1	3.526e-1
3.090e+1	3.515e-1
3.100e+1	3.503e-1
3.110e+1	3.492e-1
3.120e+1	3.481e-1
3.130e+1	3.469e-1
3.140e+1	3.458e-1
3.150e+1	3.446e-1
3.160e+1	3.435e-1
3.170e+1	3.424e-1
3.180e+1	3.412e-1
3.190e+1	3.401e-1
3.200e+1	3.389e-1
3.210e+1	3.378e-1
3.220e+1	3.366e-1
3.230e+1	3.355e-1
3.240e+1	3.343e-1
3.250e+1	3.332e-1
3.260e+1	3.320e-1
3.270e+1	3.308e-1
3.280e+1	3.297e-1
3.290e+1	3.285e-1
3.300e+1	3.274e-1
3.310e+1	3.262e-1
3.320e+1	3.250e-1
3.330e+1	3.239e-1
3.340e+1	3.227e-1
3.350e+1	3.215e-1
3.360e+1	3.203e-1
3.370e+1	3.191e-1
3.380e+1	3.180e-1
3.390e+1	3.168e-1
3.400e+1	3.156e-1
3.410e+1	3.144e-1
3.420e+1	3.132e-1
3.430e+1	3.120e-1
3.440e+1	3.108e-1
3.450e+1	3.096e-1
3.460e+1	3.084e-1
3.470e+1	3.071e-1
3.480e+1	3.059e-1
3.490e+1	3.047e-1
3.500e+1	3.035e-1
3.510e+1	3.022e-1
3.520e+1	3.010e-1
3.530e+1	2.998e-1
3.540e+1	2.985e-1
3.550e+1	2.973e-1
3.560e+1	2.960e-1
3.570e+1	2.948e-1
3.580e+1	2.935e-1
3.590e+1	2.922e-1
3.600e+1	2.910e-1
3.610e+1	2.897e-1
3.620e+1	2.884e-1
3.630e+1	2.871e-1
3.640e+1	2.858e-1
3.650e+1	2.845e-1
3.660e+1	2.832e-1
3.670e+1	2.819e-1
3.680e+1	2.806e-1
3.690e+1	2.793e-1
3.700e+1	2.779e-1
3.710e+1	2.766e-1
3.720e+1	2.753e-1
3.730e+1	2.739e-1
3.740e+1	2.726e-1
3.750e+1	2.712e-1
3.760e+1	2.698e-1
3.770e+1	2.685e-1
3.780e+1	2.671e-1
3.790e+1	2.657e-1
3.800e+1	2.643e-1
3.810e+1	2.629e-1
3.820e+1	2.615e-1
3.830e+1	2.600e-1
3.840e+1	2.586e-1
3.850e+1	2.572e-1
3.860e+1	2.557e-1
3.870e+1	2.543e-1
3.880e+1	2.528e-1
3.890e+1	2.513e-1
3.900e+1	2.498e-1
3.910e+1	2.484e-1
3.920e+1	2.469e-1
3.930e+1	2.454e-1
3.940e+1	2.438e-1
3.950e+1	2.423e-1
3.960e+1	2.407e-1
3.970e+1	2.392e-1
3.980e+1	2.376e-1
3.990e+1	2.360e-1
4.000e+1	2.344e-1
4.010e+1	2.328e-1
4.020e+1	2.312e-1
4.030e+1	2.296e-1
4.040e+1	2.279e-1
4.050e+1	2.263e-1
4.060e+1	2.246e-1
4.070e+1	2.229e-1
4.080e+1	2.212e-1
4.090e+1	2.195e-1
4.100e+1	2.177e-1
4.110e+1	2.160e-1
4.120e+1	2.142e-1
4.130e+1	2.124e-1
4.140e+1	2.106e-1
4.150e+1	2.088e-1
4.160e+1	2.070e-1
4.170e+1	2.051e-1
4.180e+1	2.032e-1
4.190e+1	2.013e-1
4.200e+1	1.994e-1
4.210e+1	1.974e-1
4.220e+1	1.955e-1
4.230e+1	1.935e-1
4.240e+1	1.914e-1
4.250e+1	1.894e-1
4.260e+1	1.873e-1
4.270e+1	1.852e-1
4.280e+1	1.831e-1
4.290e+1	1.809e-1
4.300e+1	1.787e-1
4.310e+1	1.765e-1
4.320e+1	1.743e-1
4.330e+1	1.719e-1
4.340e+1	1.696e-1
4.350e+1	1.673e-1
4.360e+1	1.648e-1
4.370e+1	1.624e-1
4.380e+1	1.599e-1
4.390e+1	1.573e-1
4.400e+1	1.548e-1
4.410e+1	1.521e-1
4.420e+1	1.494e-1
4.430e+1	1.467e-1
4.440e+1	1.439e-1
4.450e+1	1.410e-1
4.460e+1	1.381e-1
4.470e+1	1.351e-1
4.480e+1	1.320e-1
4.490e+1	1.289e-1
4.500e+1	1.256e-1
4.510e+1	1.223e-1
4.520e+1	1.189e-1
4.530e+1	1.154e-1
4.540e+1	1.118e-1
4.550e+1	1.080e-1
4.560e+1	1.042e-1
4.570e+1	1.002e-1
4.580e+1	9.608e-2
4.590e+1	9.179e-2
4.600e+1	8.734e-2
4.610e+1	8.270e-2
4.620e+1	7.785e-2
4.630e+1	7.280e-2
4.640e+1	6.748e-2
4.650e+1	6.189e-2
4.660e+1	5.602e-2
4.670e+1	4.979e-2
4.680e+1	4.319e-2
4.690e+1	3.615e-2
4.700e+1	2.862e-2
4.710e+1	2.054e-2
4.720e+1	1.181e-2
4.730e+1	2.357e-3
4.740e+1	-7.943e-3
4.750e+1	-1.924e-2
4.760e+1	-3.168e-2
4.770e+1	-4.546e-2
4.780e+1	-6.084e-2
4.790e+1	-7.817e-2
4.800e+1	-9.793e-2
4.810e+1	-1.210e-1
4.820e+1	-1.488e-1
4.830e+1	-1.855e-1
4.840e+1	-2.463e-1
4.850e+1	-4.253e-1
4.860e+1	3.883e-2
4.870e+1	-4.713e-2
4.880e+1	-1.150e-2
4.890e+1	2.162e-2
4.900e+1	4.927e-2
4.910e+1	7.236e-2
4.920e+1	9.147e-2
4.930e+1	1.074e-1
4.940e+1	1.210e-1
4.950e+1	1.331e-1
4.960e+1	1.446e-1
4.970e+1	1.573e-1
4.980e+1	1.719e-1
4.990e+1	1.783e-1
5.000e+1	1.939e-1
5.010e+1	1.965e-1
5.020e+1	1.875e-1
5.030e+1	1.911e-1
5.040e+1	1.956e-1
5.050e+1	2.000e-1
5.060e+1	2.044e-1
5.070e+1	2.087e-1
5.080e+1	2.128e-1
5.090e+1	2.167e-1
5.100e+1	2.205e-1
5.110e+1	2.242e-1
5.120e+1	2.277e-1
5.130e+1	2.312e-1
5.140e+1	2.345e-1
5.150e+1	2.377e-1
5.160e+1	2.408e-1
5.170e+1	2.438e-1
5.180e+1	2.467e-1
5.190e+1	2.496e-1
5.200e+1	2.524e-1
5.210e+1	2.551e-1
5.220e+1	2.577e-1
5.230e+1	2.603e-1
5.240e+1	2.628e-1
5.250e+1	2.653e-1
5.260e+1	2.677e-1
5.270e+1	2.701e-1
5.280e+1	2.724e-1
5.290e+1	2.747e-1
5.300e+1	2.770e-1
5.310e+1	2.792e-1
5.320e+1	2.813e-1
5.330e+1	2.834e-1
5.340e+1	2.855e-1
5.350e+1	2.876e-1
5.360e+1	2.896e-1
5.370e+1	2.916e-1
5.380e+1	2.935e-1
5.390e+1	2.955e-1
5.400e+1	2.974e-1
5.410e+1	2.992e-1
5.420e+1	3.011e-1
5.430e+1	3.029e-1
5.440e+1	3.047e-1
5.450e+1	3.065e-1
5.460e+1	3.082e-1
5.470e+1	3.100e-1
5.480e+1	3.117e-1
5.490e+1	3.134e-1
5.500e+1	3.150e-1
5.510e+1	3.167e-1
5.520e+1	3.183e-1
5.530e+1	3.199e-1
5.540e+1	3.215e-1
5.550e+1	3.231e-1
5.560e+1	3.247e-1
5.570e+1	3.262e-1
5.580e+1	3.277e-1
5.590e+1	3.292e-1
5.600e+1	3.307e-1
5.610e+1	3.322e-1
5.620e+1	3.337e-1
5.630e+1	3.352e-1
5.640e+1	3.366e-1
5.650e+1	3.380e-1
5.660e+1	3.395e-1
5.670e+1	3.409e-1
5.680e+1	3.423e-1
5.690e+1	3.436e-1
5.700e+1	3.450e-1
5.710e+1	3.464e-1
5.720e+1	3.477e-1
5.730e+1	3.491e-1
5.740e+1	3.504e-1
5.750e+1	3.517e-1
5.760e+1	3.530e-1
5.770e+1	3.543e-1
5.780e+1	3.556e-1
5.790e+1	3.569e-1
5.800e+1	3.582e-1
5.810e+1	3.594e-1
5.820e+1	3.607e-1
5.830e+1	3.619e-1
5.840e+1	3.631e-1
5.850e+1	3.644e-1
5.860e+1	3.656e-1
5.870e+1	3.668e-1
5.880e+1	3.680e-1
5.890e+1	3.692e-1
5.900e+1	3.704e-1
5.910e+1	3.716e-1
5.920e+1	3.728e-1
5.930e+1	3.739e-1
5.940e+1	3.751e-1
5.950e+1	3.763e-1
5.960e+1	3.774e-1
5.970e+1	3.785e-1
5.980e+1	3.797e-1
5.990e+1	3.808e-1
6.000e+1	3.819e-1
6.010e+1	3.830e-1
6.020e+1	3.842e-1
6.030e+1	3.853e-1
6.040e+1	3.864e-1
6.050e+1	3.875e-1
6.060e+1	3.886e-1
6.070e+1	3.896e-1
6.080e+1	3.907e-1
6.090e+1	3.918e-1
6.100e+1	3.929e-1
6.110e+1	3.939e-1
6.120e+1	3.950e-1
6.130e+1	3.960e-1
6.140e+1	3.971e-1
6.150e+1	3.981e-1
6.160e+1	3.992e-1
6.170e+1	4.002e-1
6.180e+1	4.012e-1
6.190e+1	4.022e-1
6.200e+1	4.032e-1
6.210e+1	4.043e-1
6.220e+1	4.053e-1
6.230e+1	4.063e-1
6.240e+1	4.073e-1
6.250e+1	4.083e-1
6.260e+1	4.093e-1
6.270e+1	4.103e-1
6.280e+1	4.113e-1
6.290e+1	4.123e-1
6.300e+1	4.133e-1
6.310e+1	4.142e-1
6.320e+1	4.152e-1
6.330e+1	4.161e-1
6.340e+1	4.171e-1
6.350e+1	4.181e-1
6.360e+1	4.190e-1
6.370e+1	4.200e-1
6.380e+1	4.209e-1
6.390e+1	4.219e-1
6.400e+1	4.228e-1
6.410e+1	4.238e-1
6.420e+1	4.247e-1
6.430e+1	4.257e-1
6.440e+1	4.266e-1
6.450e+1	4.275e-1
6.460e+1	4.284e-1
6.470e+1	4.294e-1
6.480e+1	4.303e-1
6.490e+1	4.312e-1
6.500e+1	4.321e-1
6.510e+1	4.330e-1
6.520e+1	4.340e-1
6.530e+1	4.349e-1
6.540e+1	4.358e-1
6.550e+1	4.366e-1
6.560e+1	4.375e-1
6.570e+1	4.384e-1
6.580e+1	4.393e-1
6.590e+1	4.402e-1
6.600e+1	4.411e-1
6.610e+1	4.420e-1
6.620e+1	4.429e-1
6.630e+1	4.437e-1
6.640e+1	4.446e-1
6.650e+1	4.455e-1
6.660e+1	4.463e-1
6.670e+1	4.472e-1
6.680e+1	4.481e-1
6.690e+1	4.489e-1
6.700e+1	4.498e-1
6.710e+1	4.507e-1
6.720e+1	4.515e-1
6.730e+1	4.524e-1
6.740e+1	4.532e-1
6.750e+1	4.541e-1
6.760e+1	4.549e-1
6.770e+1	4.558e-1
6.780e+1	4.566e-1
6.790e+1	4.575e-1
6.800e+1	4.583e-1
6.810e+1	4.591e-1
6.820e+1	4.600e-1
6.830e+1	4.608e-1
6.840e+1	4.617e-1
6.850e+1	4.625e-1
6.860e+1	4.633e-1
6.870e+1	4.641e-1
6.880e+1	4.650e-1
6.890e+1	4.658e-1
6.900e+1	4.666e-1
6.910e+1	4.674e-1
6.920e+1	4.682e-1
6.930e+1	4.690e-1
6.940e+1	4.699e-1
6.950e+1	4.707e-1
6.960e+1	4.715e-1
6.970e+1	4.723e-1
6.980e+1	4.731e-1
6.990e+1	4.739e-1
7.000e+1	4.747e-1
7.010e+1	4.755e-1
7.020e+1	4.763e-1
7.030e+1	4.771e-1
7.040e+1	4.779e-1
7.050e+1	4.787e-1
7.060e+1	4.795e-1
7.070e+1	4.803e-1
7.080e+1	4.811e-1
7.090e+1	4.818e-1
7.100e+1	4.826e-1
7.110e+1	4.834e-1
7.120e+1	4.842e-1
7.130e+1	4.849e-1
7.140e+1	4.857e-1
7.150e+1	4.865e-1
7.160e+1	4.873e-1
7.170e+1	4.881e-1
7.180e+1	4.889e-1
7.190e+1	4.896e-1
7.200e+1	4.903e-1
7.210e+1	4.911e-1
7.220e+1	4.919e-1
7.230e+1	4.927e-1
7.240e+1	4.934e-1
7.250e+1	4.942e-1
7.260e+1	4.949e-1
7.270e+1	4.957e-1
7.280e+1	4.964e-1
7.290e+1	4.972e-1
7.300e+1	4.979e-1
7.310e+1	4.987e-1
7.320e+1	4.995e-1
7.330e+1	3.652e-1
7.340e+1	4.227e-1
7.350e+1	4.130e-1
7.360e+1	3.999e-1
7.370e+1	3.681e-1
7.380e+1	3.725e-1
7.390e+1	3.754e-1
7.400e+1	4.050e-1
7.410e+1	4.116e-1
7.420e+1	4.119e-1
7.430e+1	4.111e-1
7.440e+1	4.100e-1
7.450e+1	4.088e-1
7.460e+1	4.075e-1
7.470e+1	4.062e-1
7.480e+1	4.050e-1
7.490e+1	4.037e-1
7.500e+1	4.025e-1
7.510e+1	4.012e-1
7.520e+1	4.000e-1
7.530e+1	3.987e-1
7.540e+1	3.975e-1
7.550e+1	3.963e-1
7.560e+1	3.951e-1
7.570e+1	3.939e-1
7.580e+1	3.927e-1
7.590e+1	3.915e-1
7.600e+1	3.903e-1
7.610e+1	3.892e-1
7.620e+1	3.880e-1
7.630e+1	3.869e-1
7.640e+1	3.857e-1
7.650e+1	3.846e-1
7.660e+1	3.834e-1
7.670e+1	3.823e-1
7.680e+1	3.811e-1
7.690e+1	3.800e-1
7.700e+1	3.789e-1
7.710e+1	3.778e-1
7.720e+1	3.766e-1
7.730e+1	3.755e-1
7.740e+1	3.744e-1
7.750e+1	3.733e-1
7.760e+1	3.722e-1
7.770e+1	3.711e-1
7.780e+1	3.700e-1
7.790e+1	3.689e-1
7.800e+1	3.678e-1
7.810e+1	3.667e-1
7.820e+1	3.656e-1
7.830e+1	3.645e-1
7.840e+1	3.634e-1
7.850e+1	3.623e-1
7.860e+1	3.612e-1
7.870e+1	3.601e-1
7.880e+1	3.590e-1
7.890e+1	3.579e-1
7.900e+1	3.568e-1
7.910e+1	3.557e-1
7.920e+1	3.546e-1
7.930e+1	3.535e-1
7.940e+1	3.524e-1
7.950e+1	3.513e-1
7.960e+1	3.502e-1
7.970e+1	3.491e-1
7.980e+1	3.480e-1
7.990e+1	3.469e-1
8.000e+1	3.458e-1
8.010e+1	3.447e-1
8.020e+1	3.436e-1
8.030e+1	3.425e-1
8.040e+1	3.414e-1
8.050e+1	3.403e-1
8.060e+1	3.392e-1
8.070e+1	3.381e-1
8.080e+1	3.370e-1
8.090e+1	3.359e-1
8.100e+1	3.348e-1
8.110e+1	3.336e-1
8.120e+1	3.325e-1
8.130e+1	3.314e-1
8.140e+1	3.303e-1
8.150e+1	3.292e-1
8.160e+1	3.280e-1
8.170e+1	3.269e-1
8.180e+1	3.258e-1
8.190e+1	3.247e-1
8.200e+1	3.235e-1
8.210e+1	3.224e-1
8.220e+1	3.212e-1
8.230e+1	3.201e-1
8.240e+1	3.190e-1
8.250e+1	3.178e-1
8.260e+1	3.167e-1
8.270e+1	3.155e-1
8.280e+1	3.143e-1
8.290e+1	3.132e-1
8.300e+1	3.120e-1
8.310e+1	3.109e-1
8.320e+1	3.097e-1
8.330e+1	3.085e-1
8.340e+1	3.074e-1
8.350e+1	3.062e-1
8.360e+1	3.050e-1
8.370e+1	3.038e-1
8.380e+1	3.026e-1
8.390e+1	3.014e-1
8.400e+1	3.002e-1
8.410e+1	2.990e-1
8.420e+1	2.978e-1
8.430e+1	2.966e-1
8.440e+1	2.954e-1
8.450e+1	2.942e-1
8.460e+1	2.930e-1
8.470e+1	2.917e-1
8.480e+1	2.905e-1
8.490e+1	2.893e-1
8.500e+1	2.880e-1
8.510e+1	2.868e-1
8.520e+1	2.855e-1
8.530e+1	2.843e-1
8.540e+1	2.830e-1
8.550e+1	2.817e-1
8.560e+1	2.805e-1
8.570e+1	2.792e-1
8.580e+1	2.779e-1
8.590e+1	2.766e-1
8.600e+1	2.753e-1
8.610e+1	2.740e-1
8.620e+1	2.727e-1
8.630e+1	2.714e-1
8.640e+1	2.701e-1
8.650e+1	2.687e-1
8.660e+1	2.674e-1
8.670e+1	2.661e-1
8.680e+1	2.647e-1
8.690e+1	2.634e-1
8.700e+1	2.620e-1
8.710e+1	2.606e-1
8.720e+1	2.593e-1
8.730e+1	2.579e-1
8.740e+1	2.565e-1
8.750e+1	2.551e-1
8.760e+1	2.537e-1
8.770e+1	2.523e-1
8.780e+1	2.508e-1
8.790e+1	2.494e-1
8.800e+1	2.480e-1
8.810e+1	2.465e-1
8.820e+1	2.451e-1
8.830e+1	2.436e-1
8.840e+1	2.421e-1
8.850e+1	2.406e-1
8.860e+1	2.391e-1
8.870e+1	2.376e-1
8.880e+1	2.361e-1
8.890e+1	2.345e-1
8.900e+1	2.330e-1
8.910e+1	2.314e-1
8.920e+1	2.299e-1
8.930e+1	2.283e-1
8.940e+1	2.267e-1
8.950e+1	2.251e-1
8.960e+1	2.234e-1
8.970e+1	2.218e-1
8.980e+1	2.201e-1
8.990e+1	2.185e-1
9.000e+1	2.168e-1
9.010e+1	2.151e-1
9.020e+1	2.134e-1
9.030e+1	2.117e-1
9.040e+1	2.099e-1
9.050e+1	2.081e-1
9.060e+1	2.064e-1
9.070e+1	2.046e-1
9.080e+1	2.027e-1
9.090e+1	2.009e-1
9.100e+1	1.991e-1
9.110e+1	1.972e-1
9.120e+1	1.953e-1
9.130e+1	1.933e-1
9.140e+1	1.914e-1
9.150e+1	1.894e-1
9.160e+1	1.874e-1
9.170e+1	1.854e-1
9.180e+1	1.834e-1
9.190e+1	1.813e-1
9.200e+1	1.792e-1
9.210e+1	1.771e-1
9.220e+1	1.749e-1
9.230e+1	1.727e-1
9.240e+1	1.705e-1
9.250e+1	1.682e-1
9.260e+1	1.659e-1
9.270e+1	1.636e-1
9.280e+1	1.612e-1
9.290e+1	1.588e-1
9.300e+1	1.563e-1
9.310e+1	1.538e-1
9.320e+1	1.513e-1
9.330e+1	1.487e-1
9.340e+1	1.460e-1
9.350e+1	1.433e-1
9.360e+1	1.406e-1
9.370e+1	1.378e-1
9.380e+1	1.349e-1
9.390e+1	1.319e-1
9.400e+1	1.289e-1
9.410e+1	1.258e-1
9.420e+1	1.226e-1
9.430e+1	1.194e-1
9.440e+1	1.160e-1
9.450e+1	1.126e-1
9.460e+1	1.090e-1
9.470e+1	1.054e-1
9.480e+1	1.016e-1
9.490e+1	9.768e-2
9.500e+1	9.363e-2
9.510e+1	8.944e-2
9.520e+1	8.507e-2
9.530e+1	8.052e-2
9.540e+1	7.578e-2
9.550e+1	7.083e-2
9.560e+1	6.562e-2
9.570e+1	6.016e-2
9.580e+1	5.441e-2
9.590e+1	4.831e-2
9.600e+1	4.185e-2
9.610e+1	3.496e-2
9.620e+1	2.760e-2
9.630e+1	1.969e-2
9.640e+1	1.116e-2
9.650e+1	1.904e-3
9.660e+1	-8.170e-3
9.670e+1	-1.923e-2
9.680e+1	-3.142e-2
9.690e+1	-4.492e-2
9.700e+1	-6.001e-2
9.710e+1	-7.698e-2
9.720e+1	-9.632e-2
9.730e+1	-1.188e-1
9.740e+1	-1.457e-1
9.750e+1	-1.806e-1
9.760e+1	-2.353e-1
9.770e+1	-3.929e-1
