# Supplementary material for: Hydrothermal synthesis of hierarchical microstructure tungsten oxide/carbon nanocomposite for supercapacitor application
Source: Sci Rep. 2023 Dec 8;13:21732. doi: 10.1038/s41598-023-48958-w (PMC10709354; doi:10.1038/s41598-023-48958-w)
Supplement: Supplementary file 1 — Supplementary Information 1. [file 41598_2023_48958_MOESM1_ESM.zip › Raw Data/6 Electrochemistry/Galvanostatic Charge- Discharge/WO3-C/5 WO3-C_GCD_charge_5A per g.csv]

July 23	2023 19:23:10
Chronopotentiometry
File: c:\users\nsb 111 lab\desktop\shanna\07-22-23_calcined_cu_koh\e3\gcd\6 e3_gcd_charge_0.01a.csv
Data Source: Experiment
Instrument Model: CHI760E
Header:
Note:
Cathodic Current (A) = -0.01
Anodic Current (A) = -0.01
Init P/N = N
Data Storage Interval (s) = 0.1
High E Limit (V) = 0.5
Low E Limit (V) = -0.5
Cathodic Time (s) = 10
Anodic Time (s) = 10
Current Switching Polarity = Potential
Segment = 1
Time/sec	Potential/V
1.000e-1	2.001e-1
2.000e-1	2.247e-1
3.000e-1	2.445e-1
4.000e-1	2.613e-1
5.000e-1	2.759e-1
6.000e-1	2.891e-1
7.000e-1	3.011e-1
8.000e-1	3.122e-1
9.000e-1	3.226e-1
1.000e+0	3.325e-1
1.100e+0	3.418e-1
1.200e+0	3.508e-1
1.300e+0	3.594e-1
1.400e+0	3.677e-1
1.500e+0	3.758e-1
1.600e+0	3.836e-1
1.700e+0	3.913e-1
1.800e+0	3.988e-1
1.900e+0	4.062e-1
2.000e+0	4.135e-1
2.100e+0	4.206e-1
2.200e+0	4.277e-1
2.300e+0	4.347e-1
2.400e+0	4.415e-1
2.500e+0	4.484e-1
2.600e+0	4.551e-1
2.700e+0	4.618e-1
2.800e+0	4.684e-1
2.900e+0	4.750e-1
3.000e+0	4.815e-1
3.100e+0	4.879e-1
3.200e+0	4.943e-1
