# Supplementary material for: Hydrothermal synthesis of hierarchical microstructure tungsten oxide/carbon nanocomposite for supercapacitor application
Source: Sci Rep. 2023 Dec 8;13:21732. doi: 10.1038/s41598-023-48958-w (PMC10709354; doi:10.1038/s41598-023-48958-w)
Supplement: Supplementary file 1 — Supplementary Information 1. [file 41598_2023_48958_MOESM1_ESM.zip › Raw Data/6 Electrochemistry/Galvanostatic Charge- Discharge/WO3-C/6 WO3-C_GCD_charge_10A per g.csv]

July 23	2023 19:24:59
Chronopotentiometry
File: c:\users\nsb 111 lab\desktop\shanna\07-22-23_calcined_cu_koh\e3\gcd\7 e3_gcd_charge_0.02a.csv
Data Source: Experiment
Instrument Model: CHI760E
Header:
Note:
Cathodic Current (A) = -0.02
Anodic Current (A) = -0.02
Init P/N = N
Data Storage Interval (s) = 0.1
High E Limit (V) = 0.5
Low E Limit (V) = -0.5
Cathodic Time (s) = 10
Anodic Time (s) = 10
Current Switching Polarity = Potential
Segment = 1
Time/sec	Potential/V
1.000e-1	3.284e-1
2.000e-1	3.650e-1
3.000e-1	3.933e-1
4.000e-1	4.171e-1
5.000e-1	4.381e-1
6.000e-1	4.572e-1
7.000e-1	4.750e-1
8.000e-1	4.918e-1
