# Supplementary material for: Hydrothermal synthesis of hierarchical microstructure tungsten oxide/carbon nanocomposite for supercapacitor application
Source: Sci Rep. 2023 Dec 8;13:21732. doi: 10.1038/s41598-023-48958-w (PMC10709354; doi:10.1038/s41598-023-48958-w)
Supplement: Supplementary file 1 — Supplementary Information 1. [file 41598_2023_48958_MOESM1_ESM.zip › Raw Data/6 Electrochemistry/Galvanostatic Charge- Discharge/WO3-C/1 WO3-C_GCD_charge_1A per g.csv]

July 23	2023 19:13:35
Chronopotentiometry
File: c:\users\nsb 111 lab\desktop\shanna\07-22-23_calcined_cu_koh\e3\gcd\2 e3_gcd_charge_0.002a.csv
Data Source: Experiment
Instrument Model: CHI760E
Header:
Note:
Cathodic Current (A) = -0.002
Anodic Current (A) = -0.002
Init P/N = N
Data Storage Interval (s) = 0.1
High E Limit (V) = 0.5
Low E Limit (V) = -0.5
Cathodic Time (s) = 10
Anodic Time (s) = 10
Current Switching Polarity = Potential
Segment = 1
Time/sec	Potential/V
1.000e-1	3.059e-2
2.000e-1	4.327e-2
3.000e-1	5.398e-2
4.000e-1	6.330e-2
5.000e-1	7.161e-2
6.000e-1	7.912e-2
7.000e-1	8.606e-2
8.000e-1	9.251e-2
9.000e-1	9.849e-2
1.000e+0	1.040e-1
1.100e+0	1.093e-1
1.200e+0	1.144e-1
1.300e+0	1.191e-1
1.400e+0	1.234e-1
1.500e+0	1.277e-1
1.600e+0	1.317e-1
1.700e+0	1.357e-1
1.800e+0	1.395e-1
1.900e+0	1.431e-1
2.000e+0	1.467e-1
2.100e+0	1.502e-1
2.200e+0	1.535e-1
2.300e+0	1.567e-1
2.400e+0	1.599e-1
2.500e+0	1.630e-1
2.600e+0	1.660e-1
2.700e+0	1.689e-1
2.800e+0	1.718e-1
2.900e+0	1.746e-1
3.000e+0	1.773e-1
3.100e+0	1.800e-1
3.200e+0	1.826e-1
3.300e+0	1.852e-1
3.400e+0	1.877e-1
3.500e+0	1.902e-1
3.600e+0	1.926e-1
3.700e+0	1.950e-1
3.800e+0	1.974e-1
3.900e+0	1.997e-1
4.000e+0	2.020e-1
4.100e+0	2.042e-1
4.200e+0	2.064e-1
4.300e+0	2.086e-1
4.400e+0	2.108e-1
4.500e+0	2.129e-1
4.600e+0	2.150e-1
4.700e+0	2.170e-1
4.800e+0	2.191e-1
4.900e+0	2.211e-1
5.000e+0	2.231e-1
5.100e+0	2.250e-1
5.200e+0	2.270e-1
5.300e+0	2.289e-1
5.400e+0	2.308e-1
5.500e+0	2.326e-1
5.600e+0	2.345e-1
5.700e+0	2.363e-1
5.800e+0	2.381e-1
5.900e+0	2.399e-1
6.000e+0	2.417e-1
6.100e+0	2.434e-1
6.200e+0	2.452e-1
6.300e+0	2.469e-1
6.400e+0	2.486e-1
6.500e+0	2.503e-1
6.600e+0	2.520e-1
6.700e+0	2.537e-1
6.800e+0	2.553e-1
6.900e+0	2.570e-1
7.000e+0	2.586e-1
7.100e+0	2.602e-1
7.200e+0	2.618e-1
7.300e+0	2.634e-1
7.400e+0	2.650e-1
7.500e+0	2.665e-1
7.600e+0	2.681e-1
7.700e+0	2.696e-1
7.800e+0	2.712e-1
7.900e+0	2.727e-1
8.000e+0	2.742e-1
8.100e+0	2.757e-1
8.200e+0	2.772e-1
8.300e+0	2.787e-1
8.400e+0	2.802e-1
8.500e+0	2.816e-1
8.600e+0	2.831e-1
8.700e+0	2.846e-1
8.800e+0	2.860e-1
8.900e+0	2.874e-1
9.000e+0	2.889e-1
9.100e+0	2.903e-1
9.200e+0	2.917e-1
9.300e+0	2.931e-1
9.400e+0	2.945e-1
9.500e+0	2.959e-1
9.600e+0	2.973e-1
9.700e+0	2.987e-1
9.800e+0	3.001e-1
9.900e+0	3.014e-1
1.000e+1	3.028e-1
1.010e+1	3.042e-1
1.020e+1	3.055e-1
1.030e+1	3.069e-1
1.040e+1	3.082e-1
1.050e+1	3.095e-1
1.060e+1	3.109e-1
1.070e+1	3.122e-1
1.080e+1	3.135e-1
1.090e+1	3.148e-1
1.100e+1	3.161e-1
1.110e+1	3.174e-1
1.120e+1	3.187e-1
1.130e+1	3.200e-1
1.140e+1	3.213e-1
1.150e+1	3.226e-1
1.160e+1	3.239e-1
1.170e+1	3.252e-1
1.180e+1	3.264e-1
1.190e+1	3.277e-1
1.200e+1	3.290e-1
1.210e+1	3.302e-1
1.220e+1	3.315e-1
1.230e+1	3.328e-1
1.240e+1	3.340e-1
1.250e+1	3.353e-1
1.260e+1	3.365e-1
1.270e+1	3.377e-1
1.280e+1	3.390e-1
1.290e+1	3.402e-1
1.300e+1	3.415e-1
1.310e+1	3.427e-1
1.320e+1	3.439e-1
1.330e+1	3.451e-1
1.340e+1	3.463e-1
1.350e+1	3.476e-1
1.360e+1	3.488e-1
1.370e+1	3.500e-1
1.380e+1	3.512e-1
1.390e+1	3.524e-1
1.400e+1	3.536e-1
1.410e+1	3.548e-1
1.420e+1	3.560e-1
1.430e+1	3.572e-1
1.440e+1	3.584e-1
1.450e+1	3.596e-1
1.460e+1	3.608e-1
1.470e+1	3.620e-1
1.480e+1	3.632e-1
1.490e+1	3.644e-1
1.500e+1	3.655e-1
1.510e+1	3.667e-1
1.520e+1	3.679e-1
1.530e+1	3.691e-1
1.540e+1	3.702e-1
1.550e+1	3.714e-1
1.560e+1	3.726e-1
1.570e+1	3.738e-1
1.580e+1	3.749e-1
1.590e+1	3.761e-1
1.600e+1	3.772e-1
1.610e+1	3.784e-1
1.620e+1	3.796e-1
1.630e+1	3.807e-1
1.640e+1	3.819e-1
1.650e+1	3.830e-1
1.660e+1	3.842e-1
1.670e+1	3.853e-1
1.680e+1	3.865e-1
1.690e+1	3.876e-1
1.700e+1	3.888e-1
1.710e+1	3.899e-1
1.720e+1	3.910e-1
1.730e+1	3.922e-1
1.740e+1	3.933e-1
1.750e+1	3.945e-1
1.760e+1	3.956e-1
1.770e+1	3.967e-1
1.780e+1	3.978e-1
1.790e+1	3.990e-1
1.800e+1	4.001e-1
1.810e+1	4.012e-1
1.820e+1	4.024e-1
1.830e+1	4.035e-1
1.840e+1	4.046e-1
1.850e+1	4.057e-1
1.860e+1	4.068e-1
1.870e+1	4.079e-1
1.880e+1	4.090e-1
1.890e+1	4.102e-1
1.900e+1	4.113e-1
1.910e+1	4.124e-1
1.920e+1	4.135e-1
1.930e+1	4.146e-1
1.940e+1	4.157e-1
1.950e+1	4.168e-1
1.960e+1	4.179e-1
1.970e+1	4.190e-1
1.980e+1	4.201e-1
1.990e+1	4.212e-1
2.000e+1	4.222e-1
2.010e+1	4.233e-1
2.020e+1	4.244e-1
2.030e+1	4.255e-1
2.040e+1	4.266e-1
2.050e+1	4.277e-1
2.060e+1	4.287e-1
2.070e+1	4.298e-1
2.080e+1	4.309e-1
2.090e+1	4.320e-1
2.100e+1	4.330e-1
2.110e+1	4.341e-1
2.120e+1	4.352e-1
2.130e+1	4.362e-1
2.140e+1	4.373e-1
2.150e+1	4.383e-1
2.160e+1	4.394e-1
2.170e+1	4.405e-1
2.180e+1	4.415e-1
2.190e+1	4.426e-1
2.200e+1	4.436e-1
2.210e+1	4.447e-1
2.220e+1	4.457e-1
2.230e+1	4.468e-1
2.240e+1	4.478e-1
2.250e+1	4.488e-1
2.260e+1	4.499e-1
2.270e+1	4.509e-1
2.280e+1	4.520e-1
2.290e+1	4.530e-1
2.300e+1	4.540e-1
2.310e+1	4.550e-1
2.320e+1	4.561e-1
2.330e+1	4.571e-1
2.340e+1	4.581e-1
2.350e+1	4.591e-1
2.360e+1	4.602e-1
2.370e+1	4.612e-1
2.380e+1	4.622e-1
2.390e+1	4.632e-1
2.400e+1	4.642e-1
2.410e+1	4.652e-1
2.420e+1	4.662e-1
2.430e+1	4.672e-1
2.440e+1	4.682e-1
2.450e+1	4.692e-1
2.460e+1	4.702e-1
2.470e+1	4.712e-1
2.480e+1	4.722e-1
2.490e+1	4.732e-1
2.500e+1	4.742e-1
2.510e+1	4.752e-1
2.520e+1	4.762e-1
2.530e+1	4.772e-1
2.540e+1	4.781e-1
2.550e+1	4.791e-1
2.560e+1	4.801e-1
2.570e+1	4.811e-1
2.580e+1	4.821e-1
2.590e+1	4.830e-1
2.600e+1	4.840e-1
2.610e+1	4.850e-1
2.620e+1	4.859e-1
2.630e+1	4.869e-1
2.640e+1	4.879e-1
2.650e+1	4.889e-1
2.660e+1	4.898e-1
2.670e+1	4.908e-1
2.680e+1	4.917e-1
2.690e+1	4.927e-1
2.700e+1	4.937e-1
2.710e+1	4.946e-1
2.720e+1	4.956e-1
2.730e+1	4.965e-1
2.740e+1	4.975e-1
2.750e+1	4.984e-1
2.760e+1	4.994e-1
