# Supplementary material for: Hydrothermal synthesis of hierarchical microstructure tungsten oxide/carbon nanocomposite for supercapacitor application
Source: Sci Rep. 2023 Dec 8;13:21732. doi: 10.1038/s41598-023-48958-w (PMC10709354; doi:10.1038/s41598-023-48958-w)
Supplement: Supplementary file 1 — Supplementary Information 1. [file 41598_2023_48958_MOESM1_ESM.zip › Raw Data/6 Electrochemistry/Galvanostatic Charge- Discharge/WO3-C/4 WO3-C_GCD_discharge_4A per g.csv]

23-Jul	2023 19:22:28
Chronopotentiometry
File: c:\users\nsb 111 lab\desktop\shanna\07-22-23_calcined_cu_koh\e3\gcd\5 e3_gcd_discharge_0.008a.csv
Data Source: Experiment
Instrument Model: CHI760E
Header:
Note:
Cathodic Current (A) = 0.008
Anodic Current (A) = 0.008
Init P/N = N
Data Storage Interval (s) = 0.1
High E Limit (V) = 0.5
Low E Limit (V) = -0.5
Cathodic Time (s) = 10
Anodic Time (s) = 10
Current Switching Polarity = Potential
Segment = 1
Time/sec	Potential/V
1.00E-01	2.93E-01	1
2.00E-01	2.84E-01	2
3.00E-01	2.75E-01	3
4.00E-01	2.68E-01	4
5.00E-01	2.60E-01	5
6.00E-01	2.53E-01	6
7.00E-01	2.47E-01	7
8.00E-01	2.40E-01	8
9.00E-01	2.33E-01	9
1.00E+00	2.27E-01	10
1.10E+00	2.20E-01	11
1.20E+00	2.14E-01	12
1.30E+00	2.07E-01	13
1.40E+00	2.01E-01	14
1.50E+00	1.95E-01	15
1.60E+00	1.88E-01	16
1.70E+00	1.82E-01	17
1.80E+00	1.75E-01	18
1.90E+00	1.69E-01	19
2.00E+00	1.62E-01	20
2.10E+00	1.55E-01	21
2.20E+00	1.48E-01	22
2.30E+00	1.41E-01	23
2.40E+00	1.34E-01	24
2.50E+00	1.27E-01	25
2.60E+00	1.19E-01	26
2.70E+00	1.11E-01	27
2.80E+00	1.03E-01	28
2.90E+00	9.50E-02	29
3.00E+00	8.63E-02	30
3.10E+00	7.73E-02	31
3.20E+00	6.78E-02	32
3.30E+00	5.77E-02	33
3.40E+00	4.71E-02	34
3.50E+00	3.58E-02	35
3.60E+00	2.36E-02	36
3.70E+00	1.03E-02	37
3.80E+00	-4.37E-03	38
3.90E+00	-2.07E-02	39
4.00E+00	-3.94E-02	40
4.10E+00	-6.14E-02	41
4.20E+00	-8.84E-02	42
4.30E+00	-1.24E-01	43
4.40E+00	-1.76E-01	44
4.50E+00	-2.88E-01	45
