# Supplementary material for: Hydrothermal synthesis of hierarchical microstructure tungsten oxide/carbon nanocomposite for supercapacitor application
Source: Sci Rep. 2023 Dec 8;13:21732. doi: 10.1038/s41598-023-48958-w (PMC10709354; doi:10.1038/s41598-023-48958-w)
Supplement: Supplementary file 1 — Supplementary Information 1. [file 41598_2023_48958_MOESM1_ESM.zip › Raw Data/6 Electrochemistry/Galvanostatic Charge- Discharge/WO3-C/2 WO3-C_GCD_charge_2A per g.csv]

July 23	2023 19:18:16
Chronopotentiometry
File: c:\users\nsb 111 lab\desktop\shanna\07-22-23_calcined_cu_koh\e3\gcd\3 e3_gcd_charge_0.004a.csv
Data Source: Experiment
Instrument Model: CHI760E
Header:
Note:
Cathodic Current (A) = -0.004
Anodic Current (A) = -0.004
Init P/N = N
Data Storage Interval (s) = 0.1
High E Limit (V) = 0.5
Low E Limit (V) = -0.5
Cathodic Time (s) = 10
Anodic Time (s) = 10
Current Switching Polarity = Potential
Segment = 1
Time/sec	Potential/V
1.000e-1	1.048e-1
2.000e-1	1.210e-1
3.000e-1	1.346e-1
4.000e-1	1.462e-1
5.000e-1	1.560e-1
6.000e-1	1.649e-1
7.000e-1	1.731e-1
8.000e-1	1.808e-1
9.000e-1	1.878e-1
1.000e+0	1.945e-1
1.100e+0	2.008e-1
1.200e+0	2.067e-1
1.300e+0	2.124e-1
1.400e+0	2.178e-1
1.500e+0	2.229e-1
1.600e+0	2.279e-1
1.700e+0	2.327e-1
1.800e+0	2.374e-1
1.900e+0	2.418e-1
2.000e+0	2.462e-1
2.100e+0	2.504e-1
2.200e+0	2.545e-1
2.300e+0	2.585e-1
2.400e+0	2.624e-1
2.500e+0	2.662e-1
2.600e+0	2.699e-1
2.700e+0	2.736e-1
2.800e+0	2.772e-1
2.900e+0	2.807e-1
3.000e+0	2.841e-1
3.100e+0	2.875e-1
3.200e+0	2.908e-1
3.300e+0	2.941e-1
3.400e+0	2.973e-1
3.500e+0	3.004e-1
3.600e+0	3.036e-1
3.700e+0	3.067e-1
3.800e+0	3.097e-1
3.900e+0	3.127e-1
4.000e+0	3.157e-1
4.100e+0	3.186e-1
4.200e+0	3.215e-1
4.300e+0	3.244e-1
4.400e+0	3.272e-1
4.500e+0	3.300e-1
4.600e+0	3.328e-1
4.700e+0	3.356e-1
4.800e+0	3.383e-1
4.900e+0	3.411e-1
5.000e+0	3.437e-1
5.100e+0	3.464e-1
5.200e+0	3.491e-1
5.300e+0	3.517e-1
5.400e+0	3.543e-1
5.500e+0	3.569e-1
5.600e+0	3.595e-1
5.700e+0	3.621e-1
5.800e+0	3.646e-1
5.900e+0	3.672e-1
6.000e+0	3.697e-1
6.100e+0	3.722e-1
6.200e+0	3.747e-1
6.300e+0	3.772e-1
6.400e+0	3.796e-1
6.500e+0	3.821e-1
6.600e+0	3.845e-1
6.700e+0	3.870e-1
6.800e+0	3.894e-1
6.900e+0	3.918e-1
7.000e+0	3.942e-1
7.100e+0	3.966e-1
7.200e+0	3.990e-1
7.300e+0	4.014e-1
7.400e+0	4.038e-1
7.500e+0	4.061e-1
7.600e+0	4.085e-1
7.700e+0	4.108e-1
7.800e+0	4.132e-1
7.900e+0	4.155e-1
8.000e+0	4.178e-1
8.100e+0	4.201e-1
8.200e+0	4.224e-1
8.300e+0	4.247e-1
8.400e+0	4.270e-1
8.500e+0	4.293e-1
8.600e+0	4.316e-1
8.700e+0	4.339e-1
8.800e+0	4.361e-1
8.900e+0	4.383e-1
9.000e+0	4.406e-1
9.100e+0	4.428e-1
9.200e+0	4.450e-1
9.300e+0	4.473e-1
9.400e+0	4.495e-1
9.500e+0	4.517e-1
9.600e+0	4.539e-1
9.700e+0	4.560e-1
9.800e+0	4.582e-1
9.900e+0	4.604e-1
1.000e+1	4.626e-1
1.010e+1	4.647e-1
1.020e+1	4.669e-1
1.030e+1	4.690e-1
1.040e+1	4.711e-1
1.050e+1	4.732e-1
1.060e+1	4.754e-1
1.070e+1	4.775e-1
1.080e+1	4.796e-1
1.090e+1	4.817e-1
1.100e+1	4.837e-1
1.110e+1	4.858e-1
1.120e+1	4.879e-1
1.130e+1	4.899e-1
1.140e+1	4.920e-1
1.150e+1	4.940e-1
1.160e+1	4.961e-1
1.170e+1	4.981e-1
