# Supplementary material for: Hydrothermal synthesis of hierarchical microstructure tungsten oxide/carbon nanocomposite for supercapacitor application
Source: Sci Rep. 2023 Dec 8;13:21732. doi: 10.1038/s41598-023-48958-w (PMC10709354; doi:10.1038/s41598-023-48958-w)
Supplement: Supplementary file 1 — Supplementary Information 1. [file 41598_2023_48958_MOESM1_ESM.zip › Raw Data/6 Electrochemistry/Galvanostatic Charge- Discharge/WO3-C/3 WO3-C_GCD_discharge_3A per g.csv]

23-Jul	2023 19:20:31
Chronopotentiometry
File: c:\users\nsb 111 lab\desktop\shanna\07-22-23_calcined_cu_koh\e3\gcd\4 e3_gcd_discharge_0.006a.csv
Data Source: Experiment
Instrument Model: CHI760E
Header:
Note:
Cathodic Current (A) = 0.006
Anodic Current (A) = 0.006
Init P/N = N
Data Storage Interval (s) = 0.1
High E Limit (V) = 0.5
Low E Limit (V) = -0.5
Cathodic Time (s) = 10
Anodic Time (s) = 10
Current Switching Polarity = Potential
Segment = 1
Time/sec	Potential/V
1.00E-01	3.39E-01	1
2.00E-01	3.33E-01	2
3.00E-01	3.27E-01	3
4.00E-01	3.21E-01	4
5.00E-01	3.16E-01	5
6.00E-01	3.11E-01	6
7.00E-01	3.06E-01	7
8.00E-01	3.01E-01	8
9.00E-01	2.96E-01	9
1.00E+00	2.91E-01	10
1.10E+00	2.87E-01	11
1.20E+00	2.82E-01	12
1.30E+00	2.78E-01	13
1.40E+00	2.73E-01	14
1.50E+00	2.69E-01	15
1.60E+00	2.64E-01	16
1.70E+00	2.60E-01	17
1.80E+00	2.56E-01	18
1.90E+00	2.51E-01	19
2.00E+00	2.47E-01	20
2.10E+00	2.43E-01	21
2.20E+00	2.38E-01	22
2.30E+00	2.34E-01	23
2.40E+00	2.30E-01	24
2.50E+00	2.25E-01	25
2.60E+00	2.21E-01	26
2.70E+00	2.16E-01	27
2.80E+00	2.12E-01	28
2.90E+00	2.08E-01	29
3.00E+00	2.03E-01	30
3.10E+00	1.99E-01	31
3.20E+00	1.94E-01	32
3.30E+00	1.89E-01	33
3.40E+00	1.85E-01	34
3.50E+00	1.80E-01	35
3.60E+00	1.75E-01	36
3.70E+00	1.70E-01	37
3.80E+00	1.65E-01	38
3.90E+00	1.60E-01	39
4.00E+00	1.55E-01	40
4.10E+00	1.50E-01	41
4.20E+00	1.45E-01	42
4.30E+00	1.39E-01	43
4.40E+00	1.33E-01	44
4.50E+00	1.28E-01	45
4.60E+00	1.22E-01	46
4.70E+00	1.16E-01	47
4.80E+00	1.10E-01	48
4.90E+00	1.03E-01	49
5.00E+00	9.64E-02	50
5.10E+00	8.95E-02	51
5.20E+00	8.23E-02	52
5.30E+00	7.48E-02	53
5.40E+00	6.69E-02	54
5.50E+00	5.86E-02	55
5.60E+00	4.99E-02	56
5.70E+00	4.06E-02	57
5.80E+00	3.07E-02	58
5.90E+00	2.00E-02	59
6.00E+00	8.42E-03	60
6.10E+00	-4.30E-03	61
6.20E+00	-1.85E-02	62
6.30E+00	-3.45E-02	63
6.40E+00	-5.31E-02	64
6.50E+00	-7.54E-02	65
6.60E+00	-1.03E-01	66
6.70E+00	-1.41E-01	67
6.80E+00	-2.01E-01	68
6.90E+00	-3.68E-01	69
