# Supplementary material for: Hydrothermal synthesis of hierarchical microstructure tungsten oxide/carbon nanocomposite for supercapacitor application
Source: Sci Rep. 2023 Dec 8;13:21732. doi: 10.1038/s41598-023-48958-w (PMC10709354; doi:10.1038/s41598-023-48958-w)
Supplement: Supplementary file 1 — Supplementary Information 1. [file 41598_2023_48958_MOESM1_ESM.zip › Raw Data/6 Electrochemistry/Galvanostatic Charge- Discharge/WO3-C/2 WO3-C_GCD_discharge_2A per g.csv]

23-Jul	2023 19:19:09
Chronopotentiometry
File: c:\users\nsb 111 lab\desktop\shanna\07-22-23_calcined_cu_koh\e3\gcd\3 e3_gcd_discharge_0.004a.csv
Data Source: Experiment
Instrument Model: CHI760E
Header:
Note:
Cathodic Current (A) = 0.004
Anodic Current (A) = 0.004
Init P/N = N
Data Storage Interval (s) = 0.1
High E Limit (V) = 0.5
Low E Limit (V) = -0.5
Cathodic Time (s) = 10
Anodic Time (s) = 10
Current Switching Polarity = Potential
Segment = 1
Time/sec	Potential/V
1.15E+01	-3.99E-01	115
1.14E+01	-2.25E-01	114
1.13E+01	-1.62E-01	113
1.12E+01	-1.24E-01	112
1.11E+01	-9.54E-02	111
1.10E+01	-7.33E-02	110
1.09E+01	-5.49E-02	109
1.08E+01	-3.93E-02	108
1.07E+01	-2.56E-02	107
1.06E+01	-1.35E-02	106
1.05E+01	-2.48E-03	105
1.04E+01	7.54E-03	104
1.03E+01	1.68E-02	103
1.02E+01	2.54E-02	102
1.01E+01	3.34E-02	101
1.00E+01	4.09E-02	100
9.90E+00	4.81E-02	99
9.80E+00	5.49E-02	98
9.70E+00	6.13E-02	97
9.60E+00	6.75E-02	96
9.50E+00	7.34E-02	95
9.40E+00	7.91E-02	94
9.30E+00	8.46E-02	93
9.20E+00	8.99E-02	92
9.10E+00	9.51E-02	91
9.00E+00	1.00E-01	90
8.90E+00	1.05E-01	89
8.80E+00	1.10E-01	88
8.70E+00	1.14E-01	87
8.60E+00	1.19E-01	86
8.50E+00	1.23E-01	85
8.40E+00	1.27E-01	84
8.30E+00	1.31E-01	83
8.20E+00	1.35E-01	82
8.10E+00	1.39E-01	81
8.00E+00	1.43E-01	80
7.90E+00	1.47E-01	79
7.80E+00	1.51E-01	78
7.70E+00	1.54E-01	77
7.60E+00	1.58E-01	76
7.50E+00	1.62E-01	75
7.40E+00	1.65E-01	74
7.30E+00	1.69E-01	73
7.20E+00	1.72E-01	72
7.10E+00	1.75E-01	71
7.00E+00	1.79E-01	70
6.90E+00	1.82E-01	69
6.80E+00	1.85E-01	68
6.70E+00	1.88E-01	67
6.60E+00	1.91E-01	66
6.50E+00	1.94E-01	65
6.40E+00	1.98E-01	64
6.30E+00	2.01E-01	63
6.20E+00	2.04E-01	62
6.10E+00	2.07E-01	61
6.00E+00	2.10E-01	60
5.90E+00	2.13E-01	59
5.80E+00	2.15E-01	58
5.70E+00	2.18E-01	57
5.60E+00	2.21E-01	56
5.50E+00	2.24E-01	55
5.40E+00	2.27E-01	54
5.30E+00	2.30E-01	53
5.20E+00	2.33E-01	52
5.10E+00	2.35E-01	51
5.00E+00	2.38E-01	50
4.90E+00	2.41E-01	49
4.80E+00	2.44E-01	48
4.70E+00	2.46E-01	47
4.60E+00	2.49E-01	46
4.50E+00	2.52E-01	45
4.40E+00	2.55E-01	44
4.30E+00	2.57E-01	43
4.20E+00	2.60E-01	42
4.10E+00	2.63E-01	41
4.00E+00	2.65E-01	40
3.90E+00	2.68E-01	39
3.80E+00	2.71E-01	38
3.70E+00	2.73E-01	37
3.60E+00	2.76E-01	36
3.50E+00	2.79E-01	35
3.40E+00	2.81E-01	34
3.30E+00	2.84E-01	33
3.20E+00	2.87E-01	32
3.10E+00	2.90E-01	31
3.00E+00	2.92E-01	30
2.90E+00	2.95E-01	29
2.80E+00	2.98E-01	28
2.70E+00	3.00E-01	27
2.60E+00	3.03E-01	26
2.50E+00	3.06E-01	25
2.40E+00	3.08E-01	24
2.30E+00	3.11E-01	23
2.20E+00	3.14E-01	22
2.10E+00	3.17E-01	21
2.00E+00	3.19E-01	20
1.90E+00	3.22E-01	19
1.80E+00	3.25E-01	18
1.70E+00	3.28E-01	17
1.60E+00	3.31E-01	16
1.50E+00	3.33E-01	15
1.40E+00	3.36E-01	14
1.30E+00	3.39E-01	13
1.20E+00	3.42E-01	12
1.10E+00	3.45E-01	11
1.00E+00	3.48E-01	10
9.00E-01	3.51E-01	9
8.00E-01	3.54E-01	8
7.00E-01	3.58E-01	7
6.00E-01	3.61E-01	6
5.00E-01	3.64E-01	5
4.00E-01	3.68E-01	4
3.00E-01	3.71E-01	3
2.00E-01	3.75E-01	2
1.00E-01	3.79E-01	1
