# Supplementary material for: Hydrothermal synthesis of hierarchical microstructure tungsten oxide/carbon nanocomposite for supercapacitor application
Source: Sci Rep. 2023 Dec 8;13:21732. doi: 10.1038/s41598-023-48958-w (PMC10709354; doi:10.1038/s41598-023-48958-w)
Supplement: Supplementary file 1 — Supplementary Information 1. [file 41598_2023_48958_MOESM1_ESM.zip › Raw Data/6 Electrochemistry/Galvanostatic Charge- Discharge/WO3-C/5 WO3-C_GCD_discharge_5A per g.csv]

23-Jul	2023 19:23:53
Chronopotentiometry
File: c:\users\nsb 111 lab\desktop\shanna\07-22-23_calcined_cu_koh\e3\gcd\6 e3_gcd_discharge_0.01a.csv
Data Source: Experiment
Instrument Model: CHI760E
Header:
Note:
Cathodic Current (A) = 0.01
Anodic Current (A) = 0.01
Init P/N = N
Data Storage Interval (s) = 0.1
High E Limit (V) = 0.5
Low E Limit (V) = -0.5
Cathodic Time (s) = 10
Anodic Time (s) = 10
Current Switching Polarity = Potential
Segment = 1
Time/sec	Potential/V
1.00E-01	2.52E-01	1
2.00E-01	2.41E-01	2
3.00E-01	2.31E-01	3
4.00E-01	2.21E-01	4
5.00E-01	2.11E-01	5
6.00E-01	2.02E-01	6
7.00E-01	1.93E-01	7
8.00E-01	1.84E-01	8
9.00E-01	1.76E-01	9
1.00E+00	1.67E-01	10
1.10E+00	1.58E-01	11
1.20E+00	1.49E-01	12
1.30E+00	1.40E-01	13
1.40E+00	1.31E-01	14
1.50E+00	1.22E-01	15
1.60E+00	1.12E-01	16
1.70E+00	1.02E-01	17
1.80E+00	9.16E-02	18
1.90E+00	8.09E-02	19
2.00E+00	6.97E-02	20
2.10E+00	5.79E-02	21
2.20E+00	4.53E-02	22
2.30E+00	3.19E-02	23
2.40E+00	1.74E-02	24
2.50E+00	1.44E-03	25
2.60E+00	-1.63E-02	26
2.70E+00	-3.65E-02	27
2.80E+00	-6.01E-02	28
2.90E+00	-8.91E-02	29
3.00E+00	-1.27E-01	30
3.10E+00	-1.85E-01	31
3.20E+00	-3.18E-01	32
