# Supplementary material for: Hydrothermal synthesis of hierarchical microstructure tungsten oxide/carbon nanocomposite for supercapacitor application
Source: Sci Rep. 2023 Dec 8;13:21732. doi: 10.1038/s41598-023-48958-w (PMC10709354; doi:10.1038/s41598-023-48958-w)
Supplement: Supplementary file 1 — Supplementary Information 1. [file 41598_2023_48958_MOESM1_ESM.zip › Raw Data/6 Electrochemistry/Galvanostatic Charge- Discharge/WO3-C/GCD 1000 cycles.csv]

Aug. 8	2023 04:18:39
Chronopotentiometry
File: c:\users\nsb 111 lab\desktop\shanna\08-07-23_calcined_cu_koh\e3\3 1000 gcd cycles.csv
Data Source: Experiment
Instrument Model: CHI760E
Header:
Note:
Cathodic Current (A) = -0.002
Anodic Current (A) = -0.002
Init P/N = N
Data Storage Interval (s) = 0.4
High E Limit (V) = 0.5
Low E Limit (V) = -0.5
Cathodic Time (s) = 10
Anodic Time (s) = 10
Current Switching Polarity = Potential
Segment = 2e+3
Time/sec	Potential/V
4.000e-1	2.084e-1
8.000e-1	2.098e-1
1.200e+0	2.208e-1
1.600e+0	2.305e-1
2.000e+0	2.394e-1
2.400e+0	2.476e-1
2.800e+0	2.552e-1
3.200e+0	2.624e-1
3.600e+0	2.691e-1
4.000e+0	2.755e-1
4.400e+0	2.816e-1
4.800e+0	2.875e-1
5.200e+0	2.931e-1
5.600e+0	2.985e-1
6.000e+0	3.037e-1
6.400e+0	3.088e-1
6.800e+0	3.137e-1
7.200e+0	3.185e-1
7.600e+0	3.231e-1
8.000e+0	3.276e-1
8.400e+0	3.321e-1
8.800e+0	3.364e-1
9.200e+0	3.406e-1
9.600e+0	3.448e-1
1.000e+1	3.489e-1
1.040e+1	3.528e-1
1.080e+1	3.568e-1
1.120e+1	3.606e-1
1.160e+1	3.645e-1
1.200e+1	3.682e-1
1.240e+1	3.719e-1
1.280e+1	3.756e-1
1.320e+1	3.792e-1
1.360e+1	3.827e-1
1.400e+1	3.863e-1
1.440e+1	3.898e-1
1.480e+1	3.932e-1
1.520e+1	3.966e-1
1.560e+1	4.000e-1
1.600e+1	4.034e-1
1.640e+1	4.066e-1
1.680e+1	4.099e-1
1.720e+1	4.132e-1
1.760e+1	4.165e-1
1.800e+1	4.197e-1
1.840e+1	4.229e-1
1.880e+1	4.261e-1
1.920e+1	4.293e-1
1.960e+1	4.324e-1
2.000e+1	4.356e-1
2.040e+1	4.386e-1
2.080e+1	4.418e-1
2.120e+1	4.448e-1
2.160e+1	4.479e-1
2.200e+1	4.510e-1
2.240e+1	4.540e-1
2.280e+1	4.571e-1
2.320e+1	4.601e-1
2.360e+1	4.631e-1
2.400e+1	4.661e-1
2.440e+1	4.691e-1
2.480e+1	4.720e-1
2.520e+1	4.750e-1
2.560e+1	4.779e-1
2.600e+1	4.809e-1
2.640e+1	4.838e-1
2.680e+1	4.867e-1
2.720e+1	4.896e-1
2.760e+1	4.924e-1
2.800e+1	4.953e-1
2.840e+1	4.982e-1
2.880e+1	4.241e-1
2.920e+1	3.745e-1
2.960e+1	4.291e-1
3.000e+1	4.274e-1
3.040e+1	4.233e-1
3.080e+1	4.191e-1
3.120e+1	4.150e-1
3.160e+1	4.110e-1
3.200e+1	4.071e-1
3.240e+1	4.033e-1
3.280e+1	3.995e-1
3.320e+1	3.957e-1
3.360e+1	3.920e-1
3.400e+1	3.883e-1
3.440e+1	3.846e-1
3.480e+1	3.810e-1
3.520e+1	3.774e-1
3.560e+1	3.738e-1
3.600e+1	3.702e-1
3.640e+1	3.667e-1
3.680e+1	3.631e-1
3.720e+1	3.595e-1
3.760e+1	3.560e-1
3.800e+1	3.524e-1
3.840e+1	3.489e-1
3.880e+1	3.453e-1
3.920e+1	3.417e-1
3.960e+1	3.381e-1
4.000e+1	3.345e-1
4.040e+1	3.309e-1
4.080e+1	3.273e-1
4.120e+1	3.236e-1
4.160e+1	3.199e-1
4.200e+1	3.162e-1
4.240e+1	3.125e-1
4.280e+1	3.087e-1
4.320e+1	3.049e-1
4.360e+1	3.011e-1
4.400e+1	2.972e-1
4.440e+1	2.933e-1
4.480e+1	2.894e-1
4.520e+1	2.853e-1
4.560e+1	2.813e-1
4.600e+1	2.772e-1
4.640e+1	2.730e-1
4.680e+1	2.688e-1
4.720e+1	2.644e-1
4.760e+1	2.601e-1
4.800e+1	2.556e-1
4.840e+1	2.510e-1
4.880e+1	2.464e-1
4.920e+1	2.416e-1
4.960e+1	2.368e-1
5.000e+1	2.318e-1
5.040e+1	2.266e-1
5.080e+1	2.214e-1
5.120e+1	2.159e-1
5.160e+1	2.103e-1
5.200e+1	2.045e-1
5.240e+1	1.985e-1
5.280e+1	1.922e-1
5.320e+1	1.857e-1
5.360e+1	1.788e-1
5.400e+1	1.717e-1
5.440e+1	1.641e-1
5.480e+1	1.560e-1
5.520e+1	1.475e-1
5.560e+1	1.382e-1
5.600e+1	1.282e-1
5.640e+1	1.173e-1
5.680e+1	1.052e-1
5.720e+1	9.143e-2
5.760e+1	7.557e-2
5.800e+1	5.662e-2
5.840e+1	3.298e-2
5.880e+1	1.521e-3
5.920e+1	-4.398e-2
5.960e+1	-1.181e-1
6.000e+1	-2.077e-1
6.040e+1	-2.996e-2
6.080e+1	5.999e-2
6.120e+1	1.169e-1
6.160e+1	1.551e-1
6.200e+1	1.580e-1
6.240e+1	1.741e-1
6.280e+1	1.884e-1
6.320e+1	2.008e-1
6.360e+1	2.119e-1
6.400e+1	2.219e-1
6.440e+1	2.311e-1
6.480e+1	2.396e-1
6.520e+1	2.476e-1
6.560e+1	2.550e-1
6.600e+1	2.621e-1
6.640e+1	2.688e-1
6.680e+1	2.752e-1
6.720e+1	2.813e-1
6.760e+1	2.872e-1
6.800e+1	2.929e-1
6.840e+1	2.983e-1
6.880e+1	3.036e-1
6.920e+1	3.087e-1
6.960e+1	3.136e-1
7.000e+1	3.185e-1
7.040e+1	3.232e-1
7.080e+1	3.278e-1
7.120e+1	3.322e-1
7.160e+1	3.366e-1
7.200e+1	3.409e-1
7.240e+1	3.451e-1
7.280e+1	3.492e-1
7.320e+1	3.532e-1
7.360e+1	3.572e-1
7.400e+1	3.611e-1
7.440e+1	3.650e-1
7.480e+1	3.688e-1
7.520e+1	3.725e-1
7.560e+1	3.762e-1
7.600e+1	3.798e-1
7.640e+1	3.834e-1
7.680e+1	3.870e-1
7.720e+1	3.905e-1
7.760e+1	3.939e-1
7.800e+1	3.974e-1
7.840e+1	4.008e-1
7.880e+1	4.042e-1
7.920e+1	4.075e-1
7.960e+1	4.108e-1
8.000e+1	4.141e-1
8.040e+1	4.174e-1
8.080e+1	4.206e-1
8.120e+1	4.238e-1
8.160e+1	4.270e-1
8.200e+1	4.302e-1
8.240e+1	4.334e-1
8.280e+1	4.365e-1
8.320e+1	4.396e-1
8.360e+1	4.427e-1
8.400e+1	4.458e-1
8.440e+1	4.489e-1
8.480e+1	4.519e-1
8.520e+1	4.550e-1
8.560e+1	4.580e-1
8.600e+1	4.610e-1
8.640e+1	4.640e-1
8.680e+1	4.670e-1
8.720e+1	4.700e-1
8.760e+1	4.730e-1
8.800e+1	4.759e-1
8.840e+1	4.788e-1
8.880e+1	4.818e-1
8.920e+1	4.847e-1
8.960e+1	4.876e-1
9.000e+1	4.904e-1
9.040e+1	4.933e-1
9.080e+1	4.961e-1
9.120e+1	4.595e-1
9.160e+1	3.993e-1
9.200e+1	4.031e-1
9.240e+1	4.287e-1
9.280e+1	4.248e-1
9.320e+1	4.206e-1
9.360e+1	4.165e-1
9.400e+1	4.125e-1
9.440e+1	4.085e-1
9.480e+1	4.047e-1
9.520e+1	4.008e-1
9.560e+1	3.971e-1
9.600e+1	3.933e-1
9.640e+1	3.897e-1
9.680e+1	3.860e-1
9.720e+1	3.823e-1
9.760e+1	3.787e-1
9.800e+1	3.751e-1
9.840e+1	3.715e-1
9.880e+1	3.679e-1
9.920e+1	3.644e-1
9.960e+1	3.608e-1
1.000e+2	3.572e-1
1.004e+2	3.536e-1
1.008e+2	3.501e-1
1.012e+2	3.465e-1
1.016e+2	3.429e-1
1.020e+2	3.393e-1
1.024e+2	3.356e-1
1.028e+2	3.320e-1
1.032e+2	3.283e-1
1.036e+2	3.247e-1
1.040e+2	3.210e-1
1.044e+2	3.172e-1
1.048e+2	3.135e-1
1.052e+2	3.097e-1
1.056e+2	3.059e-1
1.060e+2	3.020e-1
1.064e+2	2.981e-1
1.068e+2	2.942e-1
1.072e+2	2.902e-1
1.076e+2	2.862e-1
1.080e+2	2.821e-1
1.084e+2	2.780e-1
1.088e+2	2.738e-1
1.092e+2	2.695e-1
1.096e+2	2.651e-1
1.100e+2	2.608e-1
1.104e+2	2.562e-1
1.108e+2	2.517e-1
1.112e+2	2.470e-1
1.116e+2	2.422e-1
1.120e+2	2.373e-1
1.124e+2	2.323e-1
1.128e+2	2.271e-1
1.132e+2	2.218e-1
1.136e+2	2.163e-1
1.140e+2	2.106e-1
1.144e+2	2.048e-1
1.148e+2	1.987e-1
1.152e+2	1.924e-1
1.156e+2	1.858e-1
1.160e+2	1.789e-1
1.164e+2	1.717e-1
1.168e+2	1.640e-1
1.172e+2	1.559e-1
1.176e+2	1.473e-1
1.180e+2	1.380e-1
1.184e+2	1.279e-1
1.188e+2	1.168e-1
1.192e+2	1.045e-1
1.196e+2	9.062e-2
1.200e+2	7.450e-2
1.204e+2	5.518e-2
1.208e+2	3.095e-2
1.212e+2	-1.527e-3
1.216e+2	-4.902e-2
1.220e+2	-1.283e-1
1.224e+2	-2.488e-1
1.228e+2	-3.608e-2
1.232e+2	5.671e-2
1.236e+2	1.159e-1
1.240e+2	1.522e-1
1.244e+2	1.566e-1
1.248e+2	1.731e-1
1.252e+2	1.875e-1
1.256e+2	2.000e-1
1.260e+2	2.112e-1
1.264e+2	2.213e-1
1.268e+2	2.306e-1
1.272e+2	2.391e-1
1.276e+2	2.472e-1
1.280e+2	2.547e-1
1.284e+2	2.618e-1
1.288e+2	2.685e-1
1.292e+2	2.750e-1
1.296e+2	2.811e-1
1.300e+2	2.870e-1
1.304e+2	2.927e-1
1.308e+2	2.982e-1
1.312e+2	3.035e-1
1.316e+2	3.086e-1
1.320e+2	3.136e-1
1.324e+2	3.184e-1
1.328e+2	3.232e-1
1.332e+2	3.277e-1
1.336e+2	3.323e-1
1.340e+2	3.366e-1
1.344e+2	3.409e-1
1.348e+2	3.452e-1
1.352e+2	3.493e-1
1.356e+2	3.534e-1
1.360e+2	3.573e-1
1.364e+2	3.612e-1
1.368e+2	3.651e-1
1.372e+2	3.689e-1
1.376e+2	3.727e-1
1.380e+2	3.764e-1
1.384e+2	3.800e-1
1.388e+2	3.836e-1
1.392e+2	3.872e-1
1.396e+2	3.907e-1
1.400e+2	3.942e-1
1.404e+2	3.976e-1
1.408e+2	4.011e-1
1.412e+2	4.044e-1
1.416e+2	4.078e-1
1.420e+2	4.111e-1
1.424e+2	4.144e-1
1.428e+2	4.176e-1
1.432e+2	4.209e-1
1.436e+2	4.241e-1
1.440e+2	4.273e-1
1.444e+2	4.305e-1
1.448e+2	4.337e-1
1.452e+2	4.368e-1
1.456e+2	4.399e-1
1.460e+2	4.430e-1
1.464e+2	4.461e-1
1.468e+2	4.492e-1
1.472e+2	4.522e-1
1.476e+2	4.553e-1
1.480e+2	4.583e-1
1.484e+2	4.613e-1
1.488e+2	4.644e-1
1.492e+2	4.674e-1
1.496e+2	4.703e-1
1.500e+2	4.732e-1
1.504e+2	4.762e-1
1.508e+2	4.791e-1
1.512e+2	4.820e-1
1.516e+2	4.849e-1
1.520e+2	4.878e-1
1.524e+2	4.907e-1
1.528e+2	4.935e-1
1.532e+2	4.964e-1
1.536e+2	4.597e-1
1.540e+2	3.998e-1
1.544e+2	4.038e-1
1.548e+2	4.290e-1
1.552e+2	4.251e-1
1.556e+2	4.209e-1
1.560e+2	4.168e-1
1.564e+2	4.128e-1
1.568e+2	4.088e-1
1.572e+2	4.050e-1
1.576e+2	4.012e-1
1.580e+2	3.974e-1
1.584e+2	3.936e-1
1.588e+2	3.899e-1
1.592e+2	3.863e-1
1.596e+2	3.826e-1
1.600e+2	3.790e-1
1.604e+2	3.754e-1
1.608e+2	3.718e-1
1.612e+2	3.682e-1
1.616e+2	3.646e-1
1.620e+2	3.611e-1
1.624e+2	3.575e-1
1.628e+2	3.539e-1
1.632e+2	3.503e-1
1.636e+2	3.467e-1
1.640e+2	3.431e-1
1.644e+2	3.395e-1
1.648e+2	3.359e-1
1.652e+2	3.322e-1
1.656e+2	3.286e-1
1.660e+2	3.249e-1
1.664e+2	3.212e-1
1.668e+2	3.174e-1
1.672e+2	3.137e-1
1.676e+2	3.099e-1
1.680e+2	3.060e-1
1.684e+2	3.022e-1
1.688e+2	2.982e-1
1.692e+2	2.943e-1
1.696e+2	2.903e-1
1.700e+2	2.863e-1
1.704e+2	2.821e-1
1.708e+2	2.780e-1
1.712e+2	2.738e-1
1.716e+2	2.695e-1
1.720e+2	2.651e-1
1.724e+2	2.607e-1
1.728e+2	2.561e-1
1.732e+2	2.515e-1
1.736e+2	2.468e-1
1.740e+2	2.420e-1
1.744e+2	2.371e-1
1.748e+2	2.320e-1
1.752e+2	2.268e-1
1.756e+2	2.215e-1
1.760e+2	2.159e-1
1.764e+2	2.102e-1
1.768e+2	2.043e-1
1.772e+2	1.982e-1
1.776e+2	1.919e-1
1.780e+2	1.852e-1
1.784e+2	1.783e-1
1.788e+2	1.710e-1
1.792e+2	1.632e-1
1.796e+2	1.550e-1
1.800e+2	1.463e-1
1.804e+2	1.369e-1
1.808e+2	1.267e-1
1.812e+2	1.154e-1
1.816e+2	1.029e-1
1.820e+2	8.876e-2
1.824e+2	7.226e-2
1.828e+2	5.239e-2
1.832e+2	2.728e-2
1.836e+2	-6.776e-3
1.840e+2	-5.729e-2
1.844e+2	-1.451e-1
1.848e+2	-1.792e-1
1.852e+2	-4.625e-3
1.856e+2	7.522e-2
1.860e+2	1.283e-1
1.864e+2	1.572e-1
1.868e+2	1.621e-1
1.872e+2	1.779e-1
1.876e+2	1.916e-1
1.880e+2	2.037e-1
1.884e+2	2.145e-1
1.888e+2	2.244e-1
1.892e+2	2.334e-1
1.896e+2	2.418e-1
1.900e+2	2.497e-1
1.904e+2	2.571e-1
1.908e+2	2.641e-1
1.912e+2	2.708e-1
1.916e+2	2.772e-1
1.920e+2	2.832e-1
1.924e+2	2.890e-1
1.928e+2	2.947e-1
1.932e+2	3.001e-1
1.936e+2	3.054e-1
1.940e+2	3.105e-1
1.944e+2	3.154e-1
1.948e+2	3.202e-1
1.952e+2	3.249e-1
1.956e+2	3.295e-1
1.960e+2	3.340e-1
1.964e+2	3.384e-1
1.968e+2	3.426e-1
1.972e+2	3.468e-1
1.976e+2	3.510e-1
1.980e+2	3.550e-1
1.984e+2	3.590e-1
1.988e+2	3.628e-1
1.992e+2	3.668e-1
1.996e+2	3.706e-1
2.000e+2	3.743e-1
2.004e+2	3.779e-1
2.008e+2	3.816e-1
2.012e+2	3.852e-1
2.016e+2	3.887e-1
2.020e+2	3.922e-1
2.024e+2	3.957e-1
2.028e+2	3.992e-1
2.032e+2	4.026e-1
2.036e+2	4.060e-1
2.040e+2	4.093e-1
2.044e+2	4.126e-1
2.048e+2	4.159e-1
2.052e+2	4.192e-1
2.056e+2	4.224e-1
2.060e+2	4.256e-1
2.064e+2	4.288e-1
2.068e+2	4.320e-1
2.072e+2	4.352e-1
2.076e+2	4.383e-1
2.080e+2	4.414e-1
2.084e+2	4.445e-1
2.088e+2	4.476e-1
2.092e+2	4.507e-1
2.096e+2	4.537e-1
2.100e+2	4.568e-1
2.104e+2	4.598e-1
2.108e+2	4.628e-1
2.112e+2	4.658e-1
2.116e+2	4.688e-1
2.120e+2	4.717e-1
2.124e+2	4.747e-1
2.128e+2	4.777e-1
2.132e+2	4.806e-1
2.136e+2	4.835e-1
2.140e+2	4.864e-1
2.144e+2	4.892e-1
2.148e+2	4.921e-1
2.152e+2	4.949e-1
2.156e+2	4.978e-1
2.160e+2	4.242e-1
2.164e+2	3.761e-1
2.168e+2	4.292e-1
2.172e+2	4.272e-1
2.176e+2	4.230e-1
2.180e+2	4.189e-1
2.184e+2	4.148e-1
2.188e+2	4.108e-1
2.192e+2	4.069e-1
2.196e+2	4.031e-1
2.200e+2	3.993e-1
2.204e+2	3.956e-1
2.208e+2	3.918e-1
2.212e+2	3.882e-1
2.216e+2	3.845e-1
2.220e+2	3.809e-1
2.224e+2	3.772e-1
2.228e+2	3.736e-1
2.232e+2	3.701e-1
2.236e+2	3.665e-1
2.240e+2	3.629e-1
2.244e+2	3.593e-1
2.248e+2	3.557e-1
2.252e+2	3.521e-1
2.256e+2	3.485e-1
2.260e+2	3.449e-1
2.264e+2	3.413e-1
2.268e+2	3.377e-1
2.272e+2	3.340e-1
2.276e+2	3.304e-1
2.280e+2	3.267e-1
2.284e+2	3.230e-1
2.288e+2	3.192e-1
2.292e+2	3.155e-1
2.296e+2	3.117e-1
2.300e+2	3.079e-1
2.304e+2	3.040e-1
2.308e+2	3.001e-1
2.312e+2	2.961e-1
2.316e+2	2.922e-1
2.320e+2	2.881e-1
2.324e+2	2.840e-1
2.328e+2	2.799e-1
2.332e+2	2.757e-1
2.336e+2	2.714e-1
2.340e+2	2.670e-1
2.344e+2	2.626e-1
2.348e+2	2.581e-1
2.352e+2	2.535e-1
2.356e+2	2.488e-1
2.360e+2	2.441e-1
2.364e+2	2.392e-1
2.368e+2	2.341e-1
2.372e+2	2.290e-1
2.376e+2	2.237e-1
2.380e+2	2.182e-1
2.384e+2	2.126e-1
2.388e+2	2.067e-1
2.392e+2	2.007e-1
2.396e+2	1.944e-1
2.400e+2	1.878e-1
2.404e+2	1.810e-1
2.408e+2	1.738e-1
2.412e+2	1.662e-1
2.416e+2	1.582e-1
2.420e+2	1.497e-1
2.424e+2	1.405e-1
2.428e+2	1.306e-1
2.432e+2	1.197e-1
2.436e+2	1.077e-1
2.440e+2	9.418e-2
2.444e+2	7.861e-2
2.448e+2	6.012e-2
2.452e+2	3.718e-2
2.456e+2	6.935e-3
2.460e+2	-3.639e-2
2.464e+2	-1.059e-1
2.468e+2	-1.733e-1
2.472e+2	-2.525e-2
2.476e+2	6.274e-2
2.480e+2	1.173e-1
2.484e+2	1.574e-1
2.488e+2	1.592e-1
2.492e+2	1.751e-1
2.496e+2	1.892e-1
2.500e+2	2.016e-1
2.504e+2	2.126e-1
2.508e+2	2.227e-1
2.512e+2	2.319e-1
2.516e+2	2.404e-1
2.520e+2	2.484e-1
2.524e+2	2.559e-1
2.528e+2	2.630e-1
2.532e+2	2.697e-1
2.536e+2	2.761e-1
2.540e+2	2.822e-1
2.544e+2	2.881e-1
2.548e+2	2.938e-1
2.552e+2	2.993e-1
2.556e+2	3.046e-1
2.560e+2	3.097e-1
2.564e+2	3.147e-1
2.568e+2	3.196e-1
2.572e+2	3.243e-1
2.576e+2	3.289e-1
2.580e+2	3.334e-1
2.584e+2	3.378e-1
2.588e+2	3.421e-1
2.592e+2	3.463e-1
2.596e+2	3.505e-1
2.600e+2	3.546e-1
2.604e+2	3.585e-1
2.608e+2	3.625e-1
2.612e+2	3.664e-1
2.616e+2	3.701e-1
2.620e+2	3.739e-1
2.624e+2	3.776e-1
2.628e+2	3.813e-1
2.632e+2	3.849e-1
2.636e+2	3.885e-1
2.640e+2	3.920e-1
2.644e+2	3.955e-1
2.648e+2	3.989e-1
2.652e+2	4.024e-1
2.656e+2	4.057e-1
2.660e+2	4.091e-1
2.664e+2	4.124e-1
2.668e+2	4.157e-1
2.672e+2	4.190e-1
2.676e+2	4.222e-1
2.680e+2	4.255e-1
2.684e+2	4.287e-1
2.688e+2	4.319e-1
2.692e+2	4.350e-1
2.696e+2	4.382e-1
2.700e+2	4.413e-1
2.704e+2	4.444e-1
2.708e+2	4.475e-1
2.712e+2	4.506e-1
2.716e+2	4.536e-1
2.720e+2	4.567e-1
2.724e+2	4.597e-1
2.728e+2	4.627e-1
2.732e+2	4.658e-1
2.736e+2	4.687e-1
2.740e+2	4.717e-1
2.744e+2	4.746e-1
2.748e+2	4.776e-1
2.752e+2	4.805e-1
2.756e+2	4.834e-1
2.760e+2	4.863e-1
2.764e+2	4.892e-1
2.768e+2	4.921e-1
2.772e+2	4.949e-1
2.776e+2	4.977e-1
2.780e+2	4.243e-1
2.784e+2	3.764e-1
2.788e+2	4.292e-1
2.792e+2	4.272e-1
2.796e+2	4.230e-1
2.800e+2	4.189e-1
2.804e+2	4.148e-1
2.808e+2	4.109e-1
2.812e+2	4.069e-1
2.816e+2	4.031e-1
2.820e+2	3.993e-1
2.824e+2	3.956e-1
2.828e+2	3.918e-1
2.832e+2	3.882e-1
2.836e+2	3.845e-1
2.840e+2	3.808e-1
2.844e+2	3.772e-1
2.848e+2	3.736e-1
2.852e+2	3.700e-1
2.856e+2	3.664e-1
2.860e+2	3.629e-1
2.864e+2	3.593e-1
2.868e+2	3.557e-1
2.872e+2	3.521e-1
2.876e+2	3.485e-1
2.880e+2	3.449e-1
2.884e+2	3.413e-1
2.888e+2	3.376e-1
2.892e+2	3.340e-1
2.896e+2	3.303e-1
2.900e+2	3.266e-1
2.904e+2	3.229e-1
2.908e+2	3.191e-1
2.912e+2	3.154e-1
2.916e+2	3.116e-1
2.920e+2	3.077e-1
2.924e+2	3.038e-1
2.928e+2	2.999e-1
2.932e+2	2.960e-1
2.936e+2	2.920e-1
2.940e+2	2.879e-1
2.944e+2	2.838e-1
2.948e+2	2.796e-1
2.952e+2	2.754e-1
2.956e+2	2.711e-1
2.960e+2	2.667e-1
2.964e+2	2.623e-1
2.968e+2	2.578e-1
2.972e+2	2.532e-1
2.976e+2	2.485e-1
2.980e+2	2.437e-1
2.984e+2	2.387e-1
2.988e+2	2.337e-1
2.992e+2	2.285e-1
2.996e+2	2.232e-1
3.000e+2	2.177e-1
3.004e+2	2.120e-1
3.008e+2	2.061e-1
3.012e+2	2.001e-1
3.016e+2	1.937e-1
3.020e+2	1.871e-1
3.024e+2	1.803e-1
3.028e+2	1.730e-1
3.032e+2	1.654e-1
3.036e+2	1.573e-1
3.040e+2	1.486e-1
3.044e+2	1.394e-1
3.048e+2	1.293e-1
3.052e+2	1.184e-1
3.056e+2	1.062e-1
3.060e+2	9.242e-2
3.064e+2	7.653e-2
3.068e+2	5.758e-2
3.072e+2	3.393e-2
3.076e+2	2.457e-3
3.080e+2	-4.318e-2
3.084e+2	-1.181e-1
3.088e+2	-2.205e-1
3.092e+2	-3.242e-2
3.096e+2	5.896e-2
3.100e+2	1.170e-1
3.104e+2	1.528e-1
3.108e+2	1.573e-1
3.112e+2	1.737e-1
3.116e+2	1.880e-1
3.120e+2	2.006e-1
3.124e+2	2.117e-1
3.128e+2	2.218e-1
3.132e+2	2.311e-1
3.136e+2	2.397e-1
3.140e+2	2.477e-1
3.144e+2	2.552e-1
3.148e+2	2.623e-1
3.152e+2	2.691e-1
3.156e+2	2.756e-1
3.160e+2	2.817e-1
3.164e+2	2.877e-1
3.168e+2	2.933e-1
3.172e+2	2.988e-1
3.176e+2	3.042e-1
3.180e+2	3.093e-1
3.184e+2	3.143e-1
3.188e+2	3.192e-1
3.192e+2	3.240e-1
3.196e+2	3.286e-1
3.200e+2	3.331e-1
3.204e+2	3.375e-1
3.208e+2	3.418e-1
3.212e+2	3.460e-1
3.216e+2	3.502e-1
3.220e+2	3.543e-1
3.224e+2	3.583e-1
3.228e+2	3.622e-1
3.232e+2	3.661e-1
3.236e+2	3.699e-1
3.240e+2	3.737e-1
3.244e+2	3.774e-1
3.248e+2	3.811e-1
3.252e+2	3.847e-1
3.256e+2	3.883e-1
3.260e+2	3.918e-1
3.264e+2	3.953e-1
3.268e+2	3.988e-1
3.272e+2	4.022e-1
3.276e+2	4.056e-1
3.280e+2	4.089e-1
3.284e+2	4.123e-1
3.288e+2	4.156e-1
3.292e+2	4.189e-1
3.296e+2	4.221e-1
3.300e+2	4.253e-1
3.304e+2	4.286e-1
3.308e+2	4.317e-1
3.312e+2	4.349e-1
3.316e+2	4.381e-1
3.320e+2	4.412e-1
3.324e+2	4.443e-1
3.328e+2	4.474e-1
3.332e+2	4.505e-1
3.336e+2	4.535e-1
3.340e+2	4.566e-1
3.344e+2	4.596e-1
3.348e+2	4.627e-1
3.352e+2	4.656e-1
3.356e+2	4.686e-1
3.360e+2	4.716e-1
3.364e+2	4.746e-1
3.368e+2	4.775e-1
3.372e+2	4.804e-1
3.376e+2	4.833e-1
3.380e+2	4.863e-1
3.384e+2	4.891e-1
3.388e+2	4.920e-1
3.392e+2	4.948e-1
3.396e+2	4.976e-1
3.400e+2	4.253e-1
3.404e+2	3.777e-1
3.408e+2	4.292e-1
3.412e+2	4.272e-1
3.416e+2	4.230e-1
3.420e+2	4.189e-1
3.424e+2	4.148e-1
3.428e+2	4.108e-1
3.432e+2	4.069e-1
3.436e+2	4.031e-1
3.440e+2	3.993e-1
3.444e+2	3.955e-1
3.448e+2	3.918e-1
3.452e+2	3.881e-1
3.456e+2	3.844e-1
3.460e+2	3.808e-1
3.464e+2	3.772e-1
3.468e+2	3.736e-1
3.472e+2	3.700e-1
3.476e+2	3.664e-1
3.480e+2	3.628e-1
3.484e+2	3.592e-1
3.488e+2	3.556e-1
3.492e+2	3.520e-1
3.496e+2	3.484e-1
3.500e+2	3.448e-1
3.504e+2	3.412e-1
3.508e+2	3.375e-1
3.512e+2	3.338e-1
3.516e+2	3.301e-1
3.520e+2	3.265e-1
3.524e+2	3.227e-1
3.528e+2	3.190e-1
3.532e+2	3.152e-1
3.536e+2	3.114e-1
3.540e+2	3.075e-1
3.544e+2	3.036e-1
3.548e+2	2.997e-1
3.552e+2	2.957e-1
3.556e+2	2.917e-1
3.560e+2	2.877e-1
3.564e+2	2.835e-1
3.568e+2	2.794e-1
3.572e+2	2.751e-1
3.576e+2	2.708e-1
3.580e+2	2.664e-1
3.584e+2	2.620e-1
3.588e+2	2.574e-1
3.592e+2	2.528e-1
3.596e+2	2.481e-1
3.600e+2	2.433e-1
3.604e+2	2.383e-1
3.608e+2	2.332e-1
3.612e+2	2.280e-1
3.616e+2	2.226e-1
3.620e+2	2.171e-1
3.624e+2	2.114e-1
3.628e+2	2.055e-1
3.632e+2	1.994e-1
3.636e+2	1.930e-1
3.640e+2	1.864e-1
3.644e+2	1.795e-1
3.648e+2	1.722e-1
3.652e+2	1.645e-1
3.656e+2	1.563e-1
3.660e+2	1.476e-1
3.664e+2	1.382e-1
3.668e+2	1.281e-1
3.672e+2	1.170e-1
3.676e+2	1.046e-1
3.680e+2	9.060e-2
3.684e+2	7.439e-2
3.688e+2	5.496e-2
3.692e+2	3.054e-2
3.696e+2	-2.267e-3
3.700e+2	-5.044e-2
3.704e+2	-1.318e-1
3.708e+2	-1.500e-1
3.712e+2	-2.796e-4
3.716e+2	7.752e-2
3.720e+2	1.295e-1
3.724e+2	1.572e-1
3.728e+2	1.628e-1
3.732e+2	1.786e-1
3.736e+2	1.922e-1
3.740e+2	2.043e-1
3.744e+2	2.151e-1
3.748e+2	2.249e-1
3.752e+2	2.340e-1
3.756e+2	2.424e-1
3.760e+2	2.502e-1
3.764e+2	2.577e-1
3.768e+2	2.646e-1
3.772e+2	2.713e-1
3.776e+2	2.777e-1
3.780e+2	2.838e-1
3.784e+2	2.896e-1
3.788e+2	2.953e-1
3.792e+2	3.007e-1
3.796e+2	3.060e-1
3.800e+2	3.111e-1
3.804e+2	3.161e-1
3.808e+2	3.209e-1
3.812e+2	3.256e-1
3.816e+2	3.302e-1
3.820e+2	3.347e-1
3.824e+2	3.391e-1
3.828e+2	3.434e-1
3.832e+2	3.476e-1
3.836e+2	3.517e-1
3.840e+2	3.558e-1
3.844e+2	3.598e-1
3.848e+2	3.637e-1
3.852e+2	3.676e-1
3.856e+2	3.714e-1
3.860e+2	3.751e-1
3.864e+2	3.789e-1
3.868e+2	3.825e-1
3.872e+2	3.861e-1
3.876e+2	3.897e-1
3.880e+2	3.932e-1
3.884e+2	3.967e-1
3.888e+2	4.002e-1
3.892e+2	4.036e-1
3.896e+2	4.070e-1
3.900e+2	4.103e-1
3.904e+2	4.137e-1
3.908e+2	4.170e-1
3.912e+2	4.203e-1
3.916e+2	4.235e-1
3.920e+2	4.267e-1
3.924e+2	4.299e-1
3.928e+2	4.332e-1
3.932e+2	4.363e-1
3.936e+2	4.394e-1
3.940e+2	4.425e-1
3.944e+2	4.457e-1
3.948e+2	4.488e-1
3.952e+2	4.518e-1
3.956e+2	4.549e-1
3.960e+2	4.579e-1
3.964e+2	4.610e-1
3.968e+2	4.640e-1
3.972e+2	4.670e-1
3.976e+2	4.700e-1
3.980e+2	4.730e-1
3.984e+2	4.759e-1
3.988e+2	4.789e-1
3.992e+2	4.818e-1
3.996e+2	4.847e-1
4.000e+2	4.876e-1
4.004e+2	4.904e-1
4.008e+2	4.933e-1
4.012e+2	4.961e-1
4.016e+2	4.605e-1
4.020e+2	4.012e-1
4.024e+2	4.056e-1
4.028e+2	4.290e-1
4.032e+2	4.250e-1
4.036e+2	4.209e-1
4.040e+2	4.168e-1
4.044e+2	4.127e-1
4.048e+2	4.088e-1
4.052e+2	4.049e-1
4.056e+2	4.011e-1
4.060e+2	3.973e-1
4.064e+2	3.936e-1
4.068e+2	3.899e-1
4.072e+2	3.862e-1
4.076e+2	3.825e-1
4.080e+2	3.789e-1
4.084e+2	3.753e-1
4.088e+2	3.717e-1
4.092e+2	3.681e-1
4.096e+2	3.645e-1
4.100e+2	3.609e-1
4.104e+2	3.573e-1
4.108e+2	3.537e-1
4.112e+2	3.501e-1
4.116e+2	3.464e-1
4.120e+2	3.428e-1
4.124e+2	3.392e-1
4.128e+2	3.355e-1
4.132e+2	3.318e-1
4.136e+2	3.281e-1
4.140e+2	3.244e-1
4.144e+2	3.207e-1
4.148e+2	3.169e-1
4.152e+2	3.131e-1
4.156e+2	3.092e-1
4.160e+2	3.054e-1
4.164e+2	3.014e-1
4.168e+2	2.975e-1
4.172e+2	2.935e-1
4.176e+2	2.894e-1
4.180e+2	2.853e-1
4.184e+2	2.812e-1
4.188e+2	2.770e-1
4.192e+2	2.727e-1
4.196e+2	2.683e-1
4.200e+2	2.639e-1
4.204e+2	2.594e-1
4.208e+2	2.548e-1
4.212e+2	2.501e-1
4.216e+2	2.453e-1
4.220e+2	2.404e-1
4.224e+2	2.353e-1
4.228e+2	2.302e-1
4.232e+2	2.249e-1
4.236e+2	2.194e-1
4.240e+2	2.138e-1
4.244e+2	2.079e-1
4.248e+2	2.019e-1
4.252e+2	1.956e-1
4.256e+2	1.891e-1
4.260e+2	1.823e-1
4.264e+2	1.751e-1
4.268e+2	1.675e-1
4.272e+2	1.596e-1
4.276e+2	1.511e-1
4.280e+2	1.420e-1
4.284e+2	1.321e-1
4.288e+2	1.214e-1
4.292e+2	1.095e-1
4.296e+2	9.622e-2
4.300e+2	8.096e-2
4.304e+2	6.291e-2
4.308e+2	4.070e-2
4.312e+2	1.168e-2
4.316e+2	-2.939e-2
4.320e+2	-9.407e-2
4.324e+2	-2.731e-1
4.328e+2	-2.335e-2
4.332e+2	4.048e-2
4.336e+2	1.028e-1
4.340e+2	1.495e-1
4.344e+2	1.529e-1
4.348e+2	1.697e-1
4.352e+2	1.845e-1
4.356e+2	1.975e-1
4.360e+2	2.090e-1
4.364e+2	2.193e-1
4.368e+2	2.288e-1
4.372e+2	2.375e-1
4.376e+2	2.457e-1
4.380e+2	2.534e-1
4.384e+2	2.607e-1
4.388e+2	2.675e-1
4.392e+2	2.740e-1
4.396e+2	2.803e-1
4.400e+2	2.862e-1
4.404e+2	2.920e-1
4.408e+2	2.976e-1
4.412e+2	3.030e-1
4.416e+2	3.082e-1
4.420e+2	3.132e-1
4.424e+2	3.181e-1
4.428e+2	3.229e-1
4.432e+2	3.275e-1
4.436e+2	3.321e-1
4.440e+2	3.366e-1
4.444e+2	3.409e-1
4.448e+2	3.452e-1
4.452e+2	3.494e-1
4.456e+2	3.535e-1
4.460e+2	3.575e-1
4.464e+2	3.615e-1
4.468e+2	3.654e-1
4.472e+2	3.693e-1
4.476e+2	3.730e-1
4.480e+2	3.768e-1
4.484e+2	3.804e-1
4.488e+2	3.841e-1
4.492e+2	3.877e-1
4.496e+2	3.913e-1
4.500e+2	3.948e-1
4.504e+2	3.982e-1
4.508e+2	4.017e-1
4.512e+2	4.051e-1
4.516e+2	4.084e-1
4.520e+2	4.118e-1
4.524e+2	4.152e-1
4.528e+2	4.185e-1
4.532e+2	4.217e-1
4.536e+2	4.249e-1
4.540e+2	4.282e-1
4.544e+2	4.314e-1
4.548e+2	4.346e-1
4.552e+2	4.377e-1
4.556e+2	4.409e-1
4.560e+2	4.440e-1
4.564e+2	4.471e-1
4.568e+2	4.502e-1
4.572e+2	4.533e-1
4.576e+2	4.563e-1
4.580e+2	4.593e-1
4.584e+2	4.624e-1
4.588e+2	4.654e-1
4.592e+2	4.684e-1
4.596e+2	4.713e-1
4.600e+2	4.743e-1
4.604e+2	4.773e-1
4.608e+2	4.802e-1
4.612e+2	4.831e-1
4.616e+2	4.860e-1
4.620e+2	4.889e-1
4.624e+2	4.918e-1
4.628e+2	4.946e-1
4.632e+2	4.974e-1
4.636e+2	4.461e-1
4.640e+2	3.861e-1
4.644e+2	4.235e-1
4.648e+2	4.287e-1
4.652e+2	4.246e-1
4.656e+2	4.205e-1
4.660e+2	4.164e-1
4.664e+2	4.124e-1
4.668e+2	4.084e-1
4.672e+2	4.046e-1
4.676e+2	4.008e-1
4.680e+2	3.970e-1
4.684e+2	3.933e-1
4.688e+2	3.896e-1
4.692e+2	3.859e-1
4.696e+2	3.822e-1
4.700e+2	3.786e-1
4.704e+2	3.750e-1
4.708e+2	3.714e-1
4.712e+2	3.678e-1
4.716e+2	3.642e-1
4.720e+2	3.606e-1
4.724e+2	3.570e-1
4.728e+2	3.534e-1
4.732e+2	3.498e-1
4.736e+2	3.462e-1
4.740e+2	3.425e-1
4.744e+2	3.389e-1
4.748e+2	3.352e-1
4.752e+2	3.315e-1
4.756e+2	3.278e-1
4.760e+2	3.241e-1
4.764e+2	3.204e-1
4.768e+2	3.166e-1
4.772e+2	3.127e-1
4.776e+2	3.089e-1
4.780e+2	3.051e-1
4.784e+2	3.011e-1
4.788e+2	2.971e-1
4.792e+2	2.931e-1
4.796e+2	2.891e-1
4.800e+2	2.850e-1
4.804e+2	2.808e-1
4.808e+2	2.766e-1
4.812e+2	2.723e-1
4.816e+2	2.679e-1
4.820e+2	2.634e-1
4.824e+2	2.589e-1
4.828e+2	2.543e-1
4.832e+2	2.496e-1
4.836e+2	2.448e-1
4.840e+2	2.398e-1
4.844e+2	2.348e-1
4.848e+2	2.296e-1
4.852e+2	2.243e-1
4.856e+2	2.188e-1
4.860e+2	2.131e-1
4.864e+2	2.073e-1
4.868e+2	2.012e-1
4.872e+2	1.949e-1
4.876e+2	1.883e-1
4.880e+2	1.815e-1
4.884e+2	1.742e-1
4.888e+2	1.666e-1
4.892e+2	1.586e-1
4.896e+2	1.500e-1
4.900e+2	1.408e-1
4.904e+2	1.309e-1
4.908e+2	1.200e-1
4.912e+2	1.080e-1
4.916e+2	9.451e-2
4.920e+2	7.896e-2
4.924e+2	6.050e-2
4.928e+2	3.764e-2
4.932e+2	7.545e-3
4.936e+2	-3.553e-2
4.940e+2	-1.046e-1
4.944e+2	-1.753e-1
4.948e+2	-2.619e-2
4.952e+2	6.246e-2
4.956e+2	1.173e-1
4.960e+2	1.547e-1
4.964e+2	1.587e-1
4.968e+2	1.748e-1
4.972e+2	1.890e-1
4.976e+2	2.014e-1
4.980e+2	2.125e-1
4.984e+2	2.225e-1
4.988e+2	2.318e-1
4.992e+2	2.403e-1
4.996e+2	2.483e-1
5.000e+2	2.559e-1
5.004e+2	2.630e-1
5.008e+2	2.697e-1
5.012e+2	2.762e-1
5.016e+2	2.823e-1
5.020e+2	2.883e-1
5.024e+2	2.940e-1
5.028e+2	2.995e-1
5.032e+2	3.048e-1
5.036e+2	3.100e-1
5.040e+2	3.150e-1
5.044e+2	3.199e-1
5.048e+2	3.246e-1
5.052e+2	3.293e-1
5.056e+2	3.338e-1
5.060e+2	3.382e-1
5.064e+2	3.425e-1
5.068e+2	3.468e-1
5.072e+2	3.509e-1
5.076e+2	3.550e-1
5.080e+2	3.590e-1
5.084e+2	3.630e-1
5.088e+2	3.669e-1
5.092e+2	3.707e-1
5.096e+2	3.745e-1
5.100e+2	3.782e-1
5.104e+2	3.819e-1
5.108e+2	3.855e-1
5.112e+2	3.891e-1
5.116e+2	3.926e-1
5.120e+2	3.962e-1
5.124e+2	3.996e-1
5.128e+2	4.031e-1
5.132e+2	4.065e-1
5.136e+2	4.098e-1
5.140e+2	4.132e-1
5.144e+2	4.165e-1
5.148e+2	4.198e-1
5.152e+2	4.230e-1
5.156e+2	4.263e-1
5.160e+2	4.295e-1
5.164e+2	4.327e-1
5.168e+2	4.359e-1
5.172e+2	4.390e-1
5.176e+2	4.422e-1
5.180e+2	4.453e-1
5.184e+2	4.484e-1
5.188e+2	4.515e-1
5.192e+2	4.546e-1
5.196e+2	4.576e-1
5.200e+2	4.606e-1
5.204e+2	4.637e-1
5.208e+2	4.667e-1
5.212e+2	4.697e-1
5.216e+2	4.727e-1
5.220e+2	4.756e-1
5.224e+2	4.786e-1
5.228e+2	4.815e-1
5.232e+2	4.844e-1
5.236e+2	4.873e-1
5.240e+2	4.902e-1
5.244e+2	4.930e-1
5.248e+2	4.959e-1
5.252e+2	4.987e-1
5.256e+2	3.978e-1
5.260e+2	3.921e-1
5.264e+2	4.301e-1
5.268e+2	4.266e-1
5.272e+2	4.224e-1
5.276e+2	4.183e-1
5.280e+2	4.142e-1
5.284e+2	4.103e-1
5.288e+2	4.064e-1
5.292e+2	4.025e-1
5.296e+2	3.987e-1
5.300e+2	3.950e-1
5.304e+2	3.913e-1
5.308e+2	3.876e-1
5.312e+2	3.839e-1
5.316e+2	3.803e-1
5.320e+2	3.766e-1
5.324e+2	3.730e-1
5.328e+2	3.694e-1
5.332e+2	3.658e-1
5.336e+2	3.622e-1
5.340e+2	3.586e-1
5.344e+2	3.550e-1
5.348e+2	3.514e-1
5.352e+2	3.478e-1
5.356e+2	3.442e-1
5.360e+2	3.405e-1
5.364e+2	3.369e-1
5.368e+2	3.332e-1
5.372e+2	3.295e-1
5.376e+2	3.258e-1
5.380e+2	3.220e-1
5.384e+2	3.182e-1
5.388e+2	3.144e-1
5.392e+2	3.106e-1
5.396e+2	3.067e-1
5.400e+2	3.028e-1
5.404e+2	2.988e-1
5.408e+2	2.948e-1
5.412e+2	2.908e-1
5.416e+2	2.867e-1
5.420e+2	2.825e-1
5.424e+2	2.783e-1
5.428e+2	2.741e-1
5.432e+2	2.697e-1
5.436e+2	2.653e-1
5.440e+2	2.608e-1
5.444e+2	2.562e-1
5.448e+2	2.515e-1
5.452e+2	2.468e-1
5.456e+2	2.419e-1
5.460e+2	2.369e-1
5.464e+2	2.317e-1
5.468e+2	2.264e-1
5.472e+2	2.210e-1
5.476e+2	2.154e-1
5.480e+2	2.096e-1
5.484e+2	2.036e-1
5.488e+2	1.974e-1
5.492e+2	1.910e-1
5.496e+2	1.842e-1
5.500e+2	1.771e-1
5.504e+2	1.697e-1
5.508e+2	1.618e-1
5.512e+2	1.534e-1
5.516e+2	1.445e-1
5.520e+2	1.349e-1
5.524e+2	1.244e-1
5.528e+2	1.129e-1
5.532e+2	1.000e-1
5.536e+2	8.532e-2
5.540e+2	6.814e-2
5.544e+2	4.726e-2
5.548e+2	2.048e-2
5.552e+2	-1.651e-2
5.556e+2	-7.284e-2
5.560e+2	-1.847e-1
5.564e+2	-1.308e-1
5.568e+2	1.952e-2
5.572e+2	8.852e-2
5.576e+2	1.436e-1
5.580e+2	1.503e-1
5.584e+2	1.657e-1
5.588e+2	1.811e-1
5.592e+2	1.944e-1
5.596e+2	2.062e-1
5.600e+2	2.169e-1
5.604e+2	2.265e-1
5.608e+2	2.355e-1
5.612e+2	2.438e-1
5.616e+2	2.516e-1
5.620e+2	2.589e-1
5.624e+2	2.659e-1
5.628e+2	2.725e-1
5.632e+2	2.788e-1
5.636e+2	2.849e-1
5.640e+2	2.907e-1
5.644e+2	2.963e-1
5.648e+2	3.017e-1
5.652e+2	3.071e-1
5.656e+2	3.121e-1
5.660e+2	3.171e-1
5.664e+2	3.219e-1
5.668e+2	3.266e-1
5.672e+2	3.312e-1
5.676e+2	3.357e-1
5.680e+2	3.401e-1
5.684e+2	3.444e-1
5.688e+2	3.485e-1
5.692e+2	3.527e-1
5.696e+2	3.567e-1
5.700e+2	3.607e-1
5.704e+2	3.647e-1
5.708e+2	3.685e-1
5.712e+2	3.724e-1
5.716e+2	3.761e-1
5.720e+2	3.798e-1
5.724e+2	3.835e-1
5.728e+2	3.871e-1
5.732e+2	3.907e-1
5.736e+2	3.942e-1
5.740e+2	3.977e-1
5.744e+2	4.011e-1
5.748e+2	4.046e-1
5.752e+2	4.079e-1
5.756e+2	4.113e-1
5.760e+2	4.146e-1
5.764e+2	4.180e-1
5.768e+2	4.213e-1
5.772e+2	4.245e-1
5.776e+2	4.277e-1
5.780e+2	4.309e-1
5.784e+2	4.341e-1
5.788e+2	4.373e-1
5.792e+2	4.405e-1
5.796e+2	4.436e-1
5.800e+2	4.467e-1
5.804e+2	4.498e-1
5.808e+2	4.529e-1
5.812e+2	4.559e-1
5.816e+2	4.590e-1
5.820e+2	4.620e-1
5.824e+2	4.651e-1
5.828e+2	4.681e-1
5.832e+2	4.710e-1
5.836e+2	4.740e-1
5.840e+2	4.770e-1
5.844e+2	4.799e-1
5.848e+2	4.828e-1
5.852e+2	4.857e-1
5.856e+2	4.886e-1
5.860e+2	4.915e-1
5.864e+2	4.944e-1
5.868e+2	4.972e-1
5.872e+2	4.457e-1
5.876e+2	3.856e-1
5.880e+2	4.231e-1
5.884e+2	4.285e-1
5.888e+2	4.244e-1
5.892e+2	4.202e-1
5.896e+2	4.161e-1
5.900e+2	4.121e-1
5.904e+2	4.081e-1
5.908e+2	4.043e-1
5.912e+2	4.005e-1
5.916e+2	3.967e-1
5.920e+2	3.930e-1
5.924e+2	3.893e-1
5.928e+2	3.856e-1
5.932e+2	3.819e-1
5.936e+2	3.783e-1
5.940e+2	3.747e-1
5.944e+2	3.711e-1
5.948e+2	3.674e-1
5.952e+2	3.638e-1
5.956e+2	3.602e-1
5.960e+2	3.566e-1
5.964e+2	3.530e-1
5.968e+2	3.494e-1
5.972e+2	3.458e-1
5.976e+2	3.421e-1
5.980e+2	3.385e-1
5.984e+2	3.348e-1
5.988e+2	3.311e-1
5.992e+2	3.274e-1
5.996e+2	3.236e-1
6.000e+2	3.199e-1
6.004e+2	3.161e-1
6.008e+2	3.122e-1
6.012e+2	3.084e-1
6.016e+2	3.045e-1
6.020e+2	3.005e-1
6.024e+2	2.965e-1
6.028e+2	2.925e-1
6.032e+2	2.884e-1
6.036e+2	2.843e-1
6.040e+2	2.801e-1
6.044e+2	2.758e-1
6.048e+2	2.715e-1
6.052e+2	2.671e-1
6.056e+2	2.627e-1
6.060e+2	2.581e-1
6.064e+2	2.535e-1
6.068e+2	2.487e-1
6.072e+2	2.439e-1
6.076e+2	2.389e-1
6.080e+2	2.338e-1
6.084e+2	2.286e-1
6.088e+2	2.232e-1
6.092e+2	2.177e-1
6.096e+2	2.120e-1
6.100e+2	2.061e-1
6.104e+2	1.999e-1
6.108e+2	1.935e-1
6.112e+2	1.869e-1
6.116e+2	1.800e-1
6.120e+2	1.726e-1
6.124e+2	1.650e-1
6.128e+2	1.568e-1
6.132e+2	1.481e-1
6.136e+2	1.388e-1
6.140e+2	1.286e-1
6.144e+2	1.175e-1
6.148e+2	1.052e-1
6.152e+2	9.131e-2
6.156e+2	7.522e-2
6.160e+2	5.598e-2
6.164e+2	3.189e-2
6.168e+2	-3.555e-4
6.172e+2	-4.746e-2
6.176e+2	-1.261e-1
6.180e+2	-1.380e-1
6.184e+2	1.466e-3
6.188e+2	7.844e-2
6.192e+2	1.306e-1
6.196e+2	1.558e-1
6.200e+2	1.629e-1
6.204e+2	1.786e-1
6.208e+2	1.923e-1
6.212e+2	2.044e-1
6.216e+2	2.152e-1
6.220e+2	2.250e-1
6.224e+2	2.341e-1
6.228e+2	2.425e-1
6.232e+2	2.504e-1
6.236e+2	2.578e-1
6.240e+2	2.648e-1
6.244e+2	2.715e-1
6.248e+2	2.779e-1
6.252e+2	2.840e-1
6.256e+2	2.899e-1
6.260e+2	2.955e-1
6.264e+2	3.010e-1
6.268e+2	3.063e-1
6.272e+2	3.114e-1
6.276e+2	3.164e-1
6.280e+2	3.212e-1
6.284e+2	3.260e-1
6.288e+2	3.306e-1
6.292e+2	3.351e-1
6.296e+2	3.395e-1
6.300e+2	3.438e-1
6.304e+2	3.480e-1
6.308e+2	3.522e-1
6.312e+2	3.563e-1
6.316e+2	3.603e-1
6.320e+2	3.642e-1
6.324e+2	3.681e-1
6.328e+2	3.719e-1
6.332e+2	3.757e-1
6.336e+2	3.794e-1
6.340e+2	3.831e-1
6.344e+2	3.867e-1
6.348e+2	3.903e-1
6.352e+2	3.939e-1
6.356e+2	3.973e-1
6.360e+2	4.008e-1
6.364e+2	4.042e-1
6.368e+2	4.076e-1
6.372e+2	4.110e-1
6.376e+2	4.144e-1
6.380e+2	4.177e-1
6.384e+2	4.210e-1
6.388e+2	4.242e-1
6.392e+2	4.275e-1
6.396e+2	4.307e-1
6.400e+2	4.339e-1
6.404e+2	4.371e-1
6.408e+2	4.402e-1
6.412e+2	4.433e-1
6.416e+2	4.465e-1
6.420e+2	4.496e-1
6.424e+2	4.527e-1
6.428e+2	4.557e-1
6.432e+2	4.588e-1
6.436e+2	4.618e-1
6.440e+2	4.649e-1
6.444e+2	4.679e-1
6.448e+2	4.709e-1
6.452e+2	4.738e-1
6.456e+2	4.768e-1
6.460e+2	4.797e-1
6.464e+2	4.826e-1
6.468e+2	4.856e-1
6.472e+2	4.885e-1
6.476e+2	4.913e-1
6.480e+2	4.942e-1
6.484e+2	4.970e-1
6.488e+2	4.456e-1
6.492e+2	3.857e-1
6.496e+2	4.226e-1
6.500e+2	4.283e-1
6.504e+2	4.242e-1
6.508e+2	4.201e-1
6.512e+2	4.159e-1
6.516e+2	4.119e-1
6.520e+2	4.080e-1
6.524e+2	4.041e-1
6.528e+2	4.003e-1
6.532e+2	3.965e-1
6.536e+2	3.928e-1
6.540e+2	3.891e-1
6.544e+2	3.854e-1
6.548e+2	3.818e-1
6.552e+2	3.781e-1
6.556e+2	3.745e-1
6.560e+2	3.709e-1
6.564e+2	3.673e-1
6.568e+2	3.637e-1
6.572e+2	3.600e-1
6.576e+2	3.564e-1
6.580e+2	3.528e-1
6.584e+2	3.492e-1
6.588e+2	3.456e-1
6.592e+2	3.419e-1
6.596e+2	3.383e-1
6.600e+2	3.346e-1
6.604e+2	3.309e-1
6.608e+2	3.271e-1
6.612e+2	3.234e-1
6.616e+2	3.196e-1
6.620e+2	3.158e-1
6.624e+2	3.120e-1
6.628e+2	3.081e-1
6.632e+2	3.042e-1
6.636e+2	3.002e-1
6.640e+2	2.962e-1
6.644e+2	2.922e-1
6.648e+2	2.881e-1
6.652e+2	2.840e-1
6.656e+2	2.798e-1
6.660e+2	2.755e-1
6.664e+2	2.712e-1
6.668e+2	2.667e-1
6.672e+2	2.623e-1
6.676e+2	2.577e-1
6.680e+2	2.530e-1
6.684e+2	2.483e-1
6.688e+2	2.434e-1
6.692e+2	2.384e-1
6.696e+2	2.333e-1
6.700e+2	2.281e-1
6.704e+2	2.227e-1
6.708e+2	2.171e-1
6.712e+2	2.114e-1
6.716e+2	2.055e-1
6.720e+2	1.993e-1
6.724e+2	1.929e-1
6.728e+2	1.862e-1
6.732e+2	1.792e-1
6.736e+2	1.719e-1
6.740e+2	1.642e-1
6.744e+2	1.559e-1
6.748e+2	1.472e-1
6.752e+2	1.378e-1
6.756e+2	1.276e-1
6.760e+2	1.164e-1
6.764e+2	1.039e-1
6.768e+2	8.982e-2
6.772e+2	7.347e-2
6.776e+2	5.385e-2
6.780e+2	2.915e-2
6.784e+2	-4.141e-3
6.788e+2	-5.327e-2
6.792e+2	-1.373e-1
6.796e+2	-1.703e-1
6.800e+2	-3.502e-3
6.804e+2	7.565e-2
6.808e+2	1.287e-1
6.812e+2	1.546e-1
6.816e+2	1.618e-1
6.820e+2	1.777e-1
6.824e+2	1.915e-1
6.828e+2	2.036e-1
6.832e+2	2.145e-1
6.836e+2	2.244e-1
6.840e+2	2.335e-1
6.844e+2	2.420e-1
6.848e+2	2.498e-1
6.852e+2	2.573e-1
6.856e+2	2.643e-1
6.860e+2	2.710e-1
6.864e+2	2.774e-1
6.868e+2	2.835e-1
6.872e+2	2.895e-1
6.876e+2	2.951e-1
6.880e+2	3.006e-1
6.884e+2	3.059e-1
6.888e+2	3.111e-1
6.892e+2	3.160e-1
6.896e+2	3.209e-1
6.900e+2	3.256e-1
6.904e+2	3.302e-1
6.908e+2	3.348e-1
6.912e+2	3.392e-1
6.916e+2	3.435e-1
6.920e+2	3.477e-1
6.924e+2	3.519e-1
6.928e+2	3.560e-1
6.932e+2	3.600e-1
6.936e+2	3.640e-1
6.940e+2	3.679e-1
6.944e+2	3.717e-1
6.948e+2	3.755e-1
6.952e+2	3.792e-1
6.956e+2	3.828e-1
6.960e+2	3.865e-1
6.964e+2	3.901e-1
6.968e+2	3.936e-1
6.972e+2	3.971e-1
6.976e+2	4.006e-1
6.980e+2	4.040e-1
6.984e+2	4.074e-1
6.988e+2	4.108e-1
6.992e+2	4.142e-1
6.996e+2	4.175e-1
7.000e+2	4.208e-1
7.004e+2	4.240e-1
7.008e+2	4.273e-1
7.012e+2	4.305e-1
7.016e+2	4.337e-1
7.020e+2	4.369e-1
7.024e+2	4.400e-1
7.028e+2	4.432e-1
7.032e+2	4.464e-1
7.036e+2	4.494e-1
7.040e+2	4.525e-1
7.044e+2	4.556e-1
7.048e+2	4.587e-1
7.052e+2	4.617e-1
7.056e+2	4.647e-1
7.060e+2	4.677e-1
7.064e+2	4.707e-1
7.068e+2	4.737e-1
7.072e+2	4.766e-1
7.076e+2	4.796e-1
7.080e+2	4.825e-1
7.084e+2	4.854e-1
7.088e+2	4.883e-1
7.092e+2	4.912e-1
7.096e+2	4.941e-1
7.100e+2	4.969e-1
7.104e+2	4.455e-1
7.108e+2	3.856e-1
7.112e+2	4.223e-1
7.116e+2	4.282e-1
7.120e+2	4.241e-1
7.124e+2	4.199e-1
7.128e+2	4.158e-1
7.132e+2	4.118e-1
7.136e+2	4.079e-1
7.140e+2	4.040e-1
7.144e+2	4.002e-1
7.148e+2	3.964e-1
7.152e+2	3.926e-1
7.156e+2	3.889e-1
7.160e+2	3.853e-1
7.164e+2	3.816e-1
7.168e+2	3.780e-1
7.172e+2	3.743e-1
7.176e+2	3.707e-1
7.180e+2	3.671e-1
7.184e+2	3.635e-1
7.188e+2	3.599e-1
7.192e+2	3.563e-1
7.196e+2	3.526e-1
7.200e+2	3.490e-1
7.204e+2	3.453e-1
7.208e+2	3.417e-1
7.212e+2	3.380e-1
7.216e+2	3.344e-1
7.220e+2	3.306e-1
7.224e+2	3.269e-1
7.228e+2	3.232e-1
7.232e+2	3.194e-1
7.236e+2	3.156e-1
7.240e+2	3.117e-1
7.244e+2	3.078e-1
7.248e+2	3.039e-1
7.252e+2	3.000e-1
7.256e+2	2.960e-1
7.260e+2	2.919e-1
7.264e+2	2.878e-1
7.268e+2	2.837e-1
7.272e+2	2.794e-1
7.276e+2	2.752e-1
7.280e+2	2.708e-1
7.284e+2	2.664e-1
7.288e+2	2.619e-1
7.292e+2	2.573e-1
7.296e+2	2.526e-1
7.300e+2	2.479e-1
7.304e+2	2.430e-1
7.308e+2	2.380e-1
7.312e+2	2.329e-1
7.316e+2	2.276e-1
7.320e+2	2.222e-1
7.324e+2	2.166e-1
7.328e+2	2.109e-1
7.332e+2	2.049e-1
7.336e+2	1.987e-1
7.340e+2	1.923e-1
7.344e+2	1.856e-1
7.348e+2	1.786e-1
7.352e+2	1.712e-1
7.356e+2	1.634e-1
7.360e+2	1.551e-1
7.364e+2	1.463e-1
7.368e+2	1.368e-1
7.372e+2	1.265e-1
7.376e+2	1.152e-1
7.380e+2	1.026e-1
7.384e+2	8.837e-2
7.388e+2	7.176e-2
7.392e+2	5.176e-2
7.396e+2	2.644e-2
7.400e+2	-7.951e-3
7.404e+2	-5.920e-2
7.408e+2	-1.496e-1
7.412e+2	-2.042e-1
7.416e+2	-8.519e-3
7.420e+2	7.263e-2
7.424e+2	1.259e-1
7.428e+2	1.545e-1
7.432e+2	1.607e-1
7.436e+2	1.767e-1
7.440e+2	1.906e-1
7.444e+2	2.028e-1
7.448e+2	2.138e-1
7.452e+2	2.237e-1
7.456e+2	2.329e-1
7.460e+2	2.413e-1
7.464e+2	2.493e-1
7.468e+2	2.567e-1
7.472e+2	2.638e-1
7.476e+2	2.705e-1
7.480e+2	2.770e-1
7.484e+2	2.831e-1
7.488e+2	2.890e-1
7.492e+2	2.947e-1
7.496e+2	3.002e-1
7.500e+2	3.055e-1
7.504e+2	3.107e-1
7.508e+2	3.157e-1
7.512e+2	3.206e-1
7.516e+2	3.253e-1
7.520e+2	3.299e-1
7.524e+2	3.345e-1
7.528e+2	3.389e-1
7.532e+2	3.432e-1
7.536e+2	3.474e-1
7.540e+2	3.516e-1
7.544e+2	3.557e-1
7.548e+2	3.598e-1
7.552e+2	3.637e-1
7.556e+2	3.676e-1
7.560e+2	3.714e-1
7.564e+2	3.752e-1
7.568e+2	3.789e-1
7.572e+2	3.826e-1
7.576e+2	3.862e-1
7.580e+2	3.899e-1
7.584e+2	3.934e-1
7.588e+2	3.969e-1
7.592e+2	4.004e-1
7.596e+2	4.038e-1
7.600e+2	4.072e-1
7.604e+2	4.106e-1
7.608e+2	4.140e-1
7.612e+2	4.173e-1
7.616e+2	4.206e-1
7.620e+2	4.238e-1
7.624e+2	4.271e-1
7.628e+2	4.303e-1
7.632e+2	4.335e-1
7.636e+2	4.367e-1
7.640e+2	4.399e-1
7.644e+2	4.430e-1
7.648e+2	4.461e-1
7.652e+2	4.493e-1
7.656e+2	4.523e-1
7.660e+2	4.554e-1
7.664e+2	4.585e-1
7.668e+2	4.615e-1
7.672e+2	4.646e-1
7.676e+2	4.676e-1
7.680e+2	4.705e-1
7.684e+2	4.735e-1
7.688e+2	4.765e-1
7.692e+2	4.794e-1
7.696e+2	4.824e-1
7.700e+2	4.853e-1
7.704e+2	4.882e-1
7.708e+2	4.911e-1
7.712e+2	4.939e-1
7.716e+2	4.968e-1
7.720e+2	4.618e-1
7.724e+2	4.035e-1
7.728e+2	4.066e-1
7.732e+2	4.297e-1
7.736e+2	4.257e-1
7.740e+2	4.215e-1
7.744e+2	4.174e-1
7.748e+2	4.134e-1
7.752e+2	4.094e-1
7.756e+2	4.055e-1
7.760e+2	4.017e-1
7.764e+2	3.979e-1
7.768e+2	3.941e-1
7.772e+2	3.904e-1
7.776e+2	3.868e-1
7.780e+2	3.831e-1
7.784e+2	3.794e-1
7.788e+2	3.758e-1
7.792e+2	3.722e-1
7.796e+2	3.686e-1
7.800e+2	3.649e-1
7.804e+2	3.613e-1
7.808e+2	3.577e-1
7.812e+2	3.541e-1
7.816e+2	3.505e-1
7.820e+2	3.468e-1
7.824e+2	3.432e-1
7.828e+2	3.395e-1
7.832e+2	3.359e-1
7.836e+2	3.322e-1
7.840e+2	3.284e-1
7.844e+2	3.247e-1
7.848e+2	3.209e-1
7.852e+2	3.171e-1
7.856e+2	3.133e-1
7.860e+2	3.094e-1
7.864e+2	3.055e-1
7.868e+2	3.016e-1
7.872e+2	2.976e-1
7.876e+2	2.936e-1
7.880e+2	2.895e-1
7.884e+2	2.853e-1
7.888e+2	2.811e-1
7.892e+2	2.769e-1
7.896e+2	2.726e-1
7.900e+2	2.682e-1
7.904e+2	2.637e-1
7.908e+2	2.592e-1
7.912e+2	2.545e-1
7.916e+2	2.498e-1
7.920e+2	2.450e-1
7.924e+2	2.400e-1
7.928e+2	2.349e-1
[truncated: 143,503 more rows]
