# Supplementary material for: Hydrothermal synthesis of hierarchical microstructure tungsten oxide/carbon nanocomposite for supercapacitor application
Source: Sci Rep. 2023 Dec 8;13:21732. doi: 10.1038/s41598-023-48958-w (PMC10709354; doi:10.1038/s41598-023-48958-w)
Supplement: Supplementary file 1 — Supplementary Information 1. [file 41598_2023_48958_MOESM1_ESM.zip › Raw Data/6 Electrochemistry/Galvanostatic Charge- Discharge/WO3-C/3 WO3-C_GCD_charge_3A per g.csv]

July 23	2023 19:19:46
Chronopotentiometry
File: c:\users\nsb 111 lab\desktop\shanna\07-22-23_calcined_cu_koh\e3\gcd\4 e3_gcd_charge_0.006a.csv
Data Source: Experiment
Instrument Model: CHI760E
Header:
Note:
Cathodic Current (A) = -0.006
Anodic Current (A) = -0.006
Init P/N = N
Data Storage Interval (s) = 0.1
High E Limit (V) = 0.5
Low E Limit (V) = -0.5
Cathodic Time (s) = 10
Anodic Time (s) = 10
Current Switching Polarity = Potential
Segment = 1
Time/sec	Potential/V
1.000e-1	1.290e-1
2.000e-1	1.500e-1
3.000e-1	1.667e-1
4.000e-1	1.802e-1
5.000e-1	1.923e-1
6.000e-1	2.031e-1
7.000e-1	2.130e-1
8.000e-1	2.222e-1
9.000e-1	2.306e-1
1.000e+0	2.386e-1
1.100e+0	2.461e-1
1.200e+0	2.532e-1
1.300e+0	2.600e-1
1.400e+0	2.664e-1
1.500e+0	2.727e-1
1.600e+0	2.787e-1
1.700e+0	2.845e-1
1.800e+0	2.901e-1
1.900e+0	2.955e-1
2.000e+0	3.008e-1
2.100e+0	3.060e-1
2.200e+0	3.110e-1
2.300e+0	3.160e-1
2.400e+0	3.208e-1
2.500e+0	3.255e-1
2.600e+0	3.302e-1
2.700e+0	3.348e-1
2.800e+0	3.393e-1
2.900e+0	3.437e-1
3.000e+0	3.481e-1
3.100e+0	3.524e-1
3.200e+0	3.567e-1
3.300e+0	3.609e-1
3.400e+0	3.650e-1
3.500e+0	3.692e-1
3.600e+0	3.732e-1
3.700e+0	3.773e-1
3.800e+0	3.813e-1
3.900e+0	3.853e-1
4.000e+0	3.893e-1
4.100e+0	3.932e-1
4.200e+0	3.971e-1
4.300e+0	4.010e-1
4.400e+0	4.048e-1
4.500e+0	4.087e-1
4.600e+0	4.125e-1
4.700e+0	4.163e-1
4.800e+0	4.201e-1
4.900e+0	4.238e-1
5.000e+0	4.275e-1
5.100e+0	4.313e-1
5.200e+0	4.350e-1
5.300e+0	4.387e-1
5.400e+0	4.423e-1
5.500e+0	4.460e-1
5.600e+0	4.496e-1
5.700e+0	4.532e-1
5.800e+0	4.569e-1
5.900e+0	4.604e-1
6.000e+0	4.640e-1
6.100e+0	4.676e-1
6.200e+0	4.711e-1
6.300e+0	4.746e-1
6.400e+0	4.781e-1
6.500e+0	4.816e-1
6.600e+0	4.851e-1
6.700e+0	4.885e-1
6.800e+0	4.919e-1
6.900e+0	4.953e-1
7.000e+0	4.987e-1
