# Supplementary material for: Hydrothermal synthesis of hierarchical microstructure tungsten oxide/carbon nanocomposite for supercapacitor application
Source: Sci Rep. 2023 Dec 8;13:21732. doi: 10.1038/s41598-023-48958-w (PMC10709354; doi:10.1038/s41598-023-48958-w)
Supplement: Supplementary file 1 — Supplementary Information 1. [file 41598_2023_48958_MOESM1_ESM.zip › Raw Data/6 Electrochemistry/Galvanostatic Charge- Discharge/WO3-C/1 WO3-C_GCD_discharge_1A per g.csv]

23-Jul	2023 19:14:23
Chronopotentiometry
File: c:\users\nsb 111 lab\desktop\shanna\07-22-23_calcined_cu_koh\e3\gcd\2 e3_gcd_discharge_0.002a.csv
Data Source: Experiment
Instrument Model: CHI760E
Header:
Note:
Cathodic Current (A) = 0.002
Anodic Current (A) = 0.002
Init P/N = N
Data Storage Interval (s) = 0.1
High E Limit (V) = 0.5
Low E Limit (V) = -0.5
Cathodic Time (s) = 10
Anodic Time (s) = 10
Current Switching Polarity = Potential
Segment = 1
Time/sec	Potential/V
2.71E+01	-4.34E-01	271
2.70E+01	-2.88E-01	270
2.69E+01	-2.18E-01	269
2.68E+01	-1.77E-01	268
2.67E+01	-1.49E-01	267
2.66E+01	-1.27E-01	266
2.65E+01	-1.08E-01	265
2.64E+01	-9.27E-02	264
2.63E+01	-7.91E-02	263
2.62E+01	-6.71E-02	262
2.61E+01	-5.63E-02	261
2.60E+01	-4.65E-02	260
2.59E+01	-3.76E-02	259
2.58E+01	-2.93E-02	258
2.57E+01	-2.17E-02	257
2.56E+01	-1.46E-02	256
2.55E+01	-7.98E-03	255
2.54E+01	-1.74E-03	254
2.53E+01	4.18E-03	253
2.52E+01	9.78E-03	252
2.51E+01	1.51E-02	251
2.50E+01	2.02E-02	250
2.49E+01	2.51E-02	249
2.48E+01	2.97E-02	248
2.47E+01	3.42E-02	247
2.46E+01	3.85E-02	246
2.45E+01	4.27E-02	245
2.44E+01	4.67E-02	244
2.43E+01	5.06E-02	243
2.42E+01	5.44E-02	242
2.41E+01	5.81E-02	241
2.40E+01	6.17E-02	240
2.39E+01	6.52E-02	239
2.38E+01	6.86E-02	238
2.37E+01	7.19E-02	237
2.36E+01	7.51E-02	236
2.35E+01	7.82E-02	235
2.34E+01	8.13E-02	234
2.33E+01	8.43E-02	233
2.32E+01	8.73E-02	232
2.31E+01	9.02E-02	231
2.30E+01	9.30E-02	230
2.29E+01	9.58E-02	229
2.28E+01	9.85E-02	228
2.27E+01	1.01E-01	227
2.26E+01	1.04E-01	226
2.25E+01	1.07E-01	225
2.24E+01	1.09E-01	224
2.23E+01	1.12E-01	223
2.22E+01	1.14E-01	222
2.21E+01	1.16E-01	221
2.20E+01	1.19E-01	220
2.19E+01	1.21E-01	219
2.18E+01	1.24E-01	218
2.17E+01	1.26E-01	217
2.16E+01	1.28E-01	216
2.15E+01	1.30E-01	215
2.14E+01	1.33E-01	214
2.13E+01	1.35E-01	213
2.12E+01	1.37E-01	212
2.11E+01	1.39E-01	211
2.10E+01	1.41E-01	210
2.09E+01	1.43E-01	209
2.08E+01	1.45E-01	208
2.07E+01	1.47E-01	207
2.06E+01	1.49E-01	206
2.05E+01	1.51E-01	205
2.04E+01	1.53E-01	204
2.03E+01	1.55E-01	203
2.02E+01	1.57E-01	202
2.01E+01	1.59E-01	201
2.00E+01	1.61E-01	200
1.99E+01	1.63E-01	199
1.98E+01	1.65E-01	198
1.97E+01	1.66E-01	197
1.96E+01	1.68E-01	196
1.95E+01	1.70E-01	195
1.94E+01	1.72E-01	194
1.93E+01	1.74E-01	193
1.92E+01	1.75E-01	192
1.91E+01	1.77E-01	191
1.90E+01	1.79E-01	190
1.89E+01	1.81E-01	189
1.88E+01	1.82E-01	188
1.87E+01	1.84E-01	187
1.86E+01	1.86E-01	186
1.85E+01	1.87E-01	185
1.84E+01	1.89E-01	184
1.83E+01	1.91E-01	183
1.82E+01	1.92E-01	182
1.81E+01	1.94E-01	181
1.80E+01	1.95E-01	180
1.79E+01	1.97E-01	179
1.78E+01	1.99E-01	178
1.77E+01	2.00E-01	177
1.76E+01	2.02E-01	176
1.75E+01	2.03E-01	175
1.74E+01	2.05E-01	174
1.73E+01	2.06E-01	173
1.72E+01	2.08E-01	172
1.71E+01	2.09E-01	171
1.70E+01	2.11E-01	170
1.69E+01	2.12E-01	169
1.68E+01	2.14E-01	168
1.67E+01	2.15E-01	167
1.66E+01	2.17E-01	166
1.65E+01	2.18E-01	165
1.64E+01	2.20E-01	164
1.63E+01	2.21E-01	163
1.62E+01	2.23E-01	162
1.61E+01	2.24E-01	161
1.60E+01	2.26E-01	160
1.59E+01	2.27E-01	159
1.58E+01	2.29E-01	158
1.57E+01	2.30E-01	157
1.56E+01	2.31E-01	156
1.55E+01	2.33E-01	155
1.54E+01	2.34E-01	154
1.53E+01	2.36E-01	153
1.52E+01	2.37E-01	152
1.51E+01	2.38E-01	151
1.50E+01	2.40E-01	150
1.49E+01	2.41E-01	149
1.48E+01	2.43E-01	148
1.47E+01	2.44E-01	147
1.46E+01	2.45E-01	146
1.45E+01	2.47E-01	145
1.44E+01	2.48E-01	144
1.43E+01	2.49E-01	143
1.42E+01	2.51E-01	142
1.41E+01	2.52E-01	141
1.40E+01	2.54E-01	140
1.39E+01	2.55E-01	139
1.38E+01	2.56E-01	138
1.37E+01	2.58E-01	137
1.36E+01	2.59E-01	136
1.35E+01	2.60E-01	135
1.34E+01	2.62E-01	134
1.33E+01	2.63E-01	133
1.32E+01	2.64E-01	132
1.31E+01	2.65E-01	131
1.30E+01	2.67E-01	130
1.29E+01	2.68E-01	129
1.28E+01	2.69E-01	128
1.27E+01	2.71E-01	127
1.26E+01	2.72E-01	126
1.25E+01	2.73E-01	125
1.24E+01	2.75E-01	124
1.23E+01	2.76E-01	123
1.22E+01	2.77E-01	122
1.21E+01	2.78E-01	121
1.20E+01	2.80E-01	120
1.19E+01	2.81E-01	119
1.18E+01	2.82E-01	118
1.17E+01	2.84E-01	117
1.16E+01	2.85E-01	116
1.15E+01	2.86E-01	115
1.14E+01	2.87E-01	114
1.13E+01	2.89E-01	113
1.12E+01	2.90E-01	112
1.11E+01	2.91E-01	111
1.10E+01	2.92E-01	110
1.09E+01	2.94E-01	109
1.08E+01	2.95E-01	108
1.07E+01	2.96E-01	107
1.06E+01	2.98E-01	106
1.05E+01	2.99E-01	105
1.04E+01	3.00E-01	104
1.03E+01	3.01E-01	103
1.02E+01	3.03E-01	102
1.01E+01	3.04E-01	101
1.00E+01	3.05E-01	100
9.90E+00	3.06E-01	99
9.80E+00	3.08E-01	98
9.70E+00	3.09E-01	97
9.60E+00	3.10E-01	96
9.50E+00	3.11E-01	95
9.40E+00	3.13E-01	94
9.30E+00	3.14E-01	93
9.20E+00	3.15E-01	92
9.10E+00	3.16E-01	91
9.00E+00	3.18E-01	90
8.90E+00	3.19E-01	89
8.80E+00	3.20E-01	88
8.70E+00	3.21E-01	87
8.60E+00	3.23E-01	86
8.50E+00	3.24E-01	85
8.40E+00	3.25E-01	84
8.30E+00	3.26E-01	83
8.20E+00	3.27E-01	82
8.10E+00	3.29E-01	81
8.00E+00	3.30E-01	80
7.90E+00	3.31E-01	79
7.80E+00	3.32E-01	78
7.70E+00	3.34E-01	77
7.60E+00	3.35E-01	76
7.50E+00	3.36E-01	75
7.40E+00	3.37E-01	74
7.30E+00	3.39E-01	73
7.20E+00	3.40E-01	72
7.10E+00	3.41E-01	71
7.00E+00	3.42E-01	70
6.90E+00	3.44E-01	69
6.80E+00	3.45E-01	68
6.70E+00	3.46E-01	67
6.60E+00	3.47E-01	66
6.50E+00	3.49E-01	65
6.40E+00	3.50E-01	64
6.30E+00	3.51E-01	63
6.20E+00	3.52E-01	62
6.10E+00	3.54E-01	61
6.00E+00	3.55E-01	60
5.90E+00	3.56E-01	59
5.80E+00	3.57E-01	58
5.70E+00	3.59E-01	57
5.60E+00	3.60E-01	56
5.50E+00	3.61E-01	55
5.40E+00	3.62E-01	54
5.30E+00	3.64E-01	53
5.20E+00	3.65E-01	52
5.10E+00	3.66E-01	51
5.00E+00	3.67E-01	50
4.90E+00	3.69E-01	49
4.80E+00	3.70E-01	48
4.70E+00	3.71E-01	47
4.60E+00	3.72E-01	46
4.50E+00	3.74E-01	45
4.40E+00	3.75E-01	44
4.30E+00	3.76E-01	43
4.20E+00	3.77E-01	42
4.10E+00	3.79E-01	41
4.00E+00	3.80E-01	40
3.90E+00	3.81E-01	39
3.80E+00	3.83E-01	38
3.70E+00	3.84E-01	37
3.60E+00	3.85E-01	36
3.50E+00	3.86E-01	35
3.40E+00	3.88E-01	34
3.30E+00	3.89E-01	33
3.20E+00	3.90E-01	32
3.10E+00	3.92E-01	31
3.00E+00	3.93E-01	30
2.90E+00	3.94E-01	29
2.80E+00	3.95E-01	28
2.70E+00	3.97E-01	27
2.60E+00	3.98E-01	26
2.50E+00	3.99E-01	25
2.40E+00	4.01E-01	24
2.30E+00	4.02E-01	23
2.20E+00	4.03E-01	22
2.10E+00	4.05E-01	21
2.00E+00	4.06E-01	20
1.90E+00	4.07E-01	19
1.80E+00	4.09E-01	18
1.70E+00	4.10E-01	17
1.60E+00	4.12E-01	16
1.50E+00	4.13E-01	15
1.40E+00	4.14E-01	14
1.30E+00	4.16E-01	13
1.20E+00	4.17E-01	12
1.10E+00	4.19E-01	11
1.00E+00	4.20E-01	10
9.00E-01	4.22E-01	9
8.00E-01	4.23E-01	8
7.00E-01	4.25E-01	7
6.00E-01	4.26E-01	6
5.00E-01	4.28E-01	5
4.00E-01	4.29E-01	4
3.00E-01	4.31E-01	3
2.00E-01	4.33E-01	2
1.00E-01	4.36E-01	1
