# Supplementary material for: Hydrothermal synthesis of hierarchical microstructure tungsten oxide/carbon nanocomposite for supercapacitor application
Source: Sci Rep. 2023 Dec 8;13:21732. doi: 10.1038/s41598-023-48958-w (PMC10709354; doi:10.1038/s41598-023-48958-w)
Supplement: Supplementary file 1 — Supplementary Information 1. [file 41598_2023_48958_MOESM1_ESM.zip › Raw Data/6 Electrochemistry/Galvanostatic Charge- Discharge/WO3-C/4 WO3-C_GCD_charge_4A per g.csv]

July 23	2023 19:21:28
Chronopotentiometry
File: c:\users\nsb 111 lab\desktop\shanna\07-22-23_calcined_cu_koh\e3\gcd\5 e3_gcd_charge_0.008a.bin.csv
Data Source: Experiment
Instrument Model: CHI760E
Header:
Note:
Cathodic Current (A) = -0.008
Anodic Current (A) = -0.008
Init P/N = N
Data Storage Interval (s) = 0.1
High E Limit (V) = 0.5
Low E Limit (V) = -0.5
Cathodic Time (s) = 10
Anodic Time (s) = 10
Current Switching Polarity = Potential
Segment = 1
Time/sec	Potential/V
1.000e-1	1.685e-1
2.000e-1	1.919e-1
3.000e-1	2.096e-1
4.000e-1	2.249e-1
5.000e-1	2.383e-1
6.000e-1	2.504e-1
7.000e-1	2.613e-1
8.000e-1	2.714e-1
9.000e-1	2.808e-1
1.000e+0	2.896e-1
1.100e+0	2.980e-1
1.200e+0	3.060e-1
1.300e+0	3.136e-1
1.400e+0	3.209e-1
1.500e+0	3.280e-1
1.600e+0	3.348e-1
1.700e+0	3.414e-1
1.800e+0	3.479e-1
1.900e+0	3.542e-1
2.000e+0	3.603e-1
2.100e+0	3.664e-1
2.200e+0	3.723e-1
2.300e+0	3.781e-1
2.400e+0	3.838e-1
2.500e+0	3.895e-1
2.600e+0	3.951e-1
2.700e+0	4.006e-1
2.800e+0	4.060e-1
2.900e+0	4.115e-1
3.000e+0	4.168e-1
3.100e+0	4.221e-1
3.200e+0	4.274e-1
3.300e+0	4.326e-1
3.400e+0	4.378e-1
3.500e+0	4.429e-1
3.600e+0	4.480e-1
3.700e+0	4.531e-1
3.800e+0	4.581e-1
3.900e+0	4.632e-1
4.000e+0	4.681e-1
4.100e+0	4.731e-1
4.200e+0	4.780e-1
4.300e+0	4.829e-1
4.400e+0	4.877e-1
4.500e+0	4.925e-1
4.600e+0	4.973e-1
